# Supplementary material for: Tempo and drivers of plant diversification in the European mountain system
Source: Nat Commun. 2022 May 18;13:2750. doi: 10.1038/s41467-022-30394-5 (PMC9117672; doi:10.1038/s41467-022-30394-5)
Supplement: Supplementary file 4 — Supplementary Data 1 [file 41467_2022_30394_MOESM4_ESM.xlsx]

## Sheet: Supplementary Data 1 Accession 
DB_ID	SAMPLE_ENA_AC	EXPERIMENT_ENA_AC	RUN_ENA_AC	PROJECT_ENA_AC	STUDY_ENA_AC	Project_name	Scientific_Name	Taxon_family	NCBI_ID	Herbarium_voucher	Plant_developmental_stage	Sampling_Collector	Sampling_Organisation	Sampling_date	Sampling_location	Sampling_long_x	Sampling_lat_y	Extraction_code	Extract_weight_(mg)	Extract_concentration	Sequencing_date	Sequencing_organization	Sequencing_ID
PHA000132	ERS10223140	ERX8667677	ERR9124247	PRJEB50489	ERP135067	PhyloAlps	Adenophora liliifolia (L.) A.DC.	Campanulaceae	361368	NA	living plant material	Adrian Möhl	Info Flora	2011-06-08	Canton du Tessin (CH). Meride. Costa di prabello	8.94217	45.9121	06_F03	16	21.44	2014-10-01	Genoscope	BGN_NR
PHA000447	ERS8751908	ERX7194675	ERR7624095	PRJEB48874	ERP133303	PhyloAlps	Anagallis arvensis L.	Primulaceae	4337	GR004061	living plant material	Adrian Möhl	Info Flora	2009-09-07	Canton d'Argovie (CH). Klingnau. Bahnhof.	8.25671	47.5787	06_G03	18	12.04	2014-10-01	Genoscope	BGN_NS
PHA000448	ERS10223141	ERX8667678	ERR9124248	PRJEB50489	ERP135067	PhyloAlps	Anagallis arvensis L. subsp. foemina (Mill.) Schinz & Thell.	Primulaceae	357596	NA	living plant material	Sylvain Abdhulak	Conservatoire botanique national alpin (CBNA)	2009-05-25	France (FR). Longueval.	3.65582	49.3617	05_D08	6	8.64	2014-11-27	Genoscope	BGN_LM
PHA000453	ERS8751920	ERX7194677	ERR7624097	PRJEB48874	ERP133303	PhyloAlps	Anagallis tenella (L.) L.	Primulaceae	85162	GR004190	living plant material	Adrian Möhl	Info Flora	2010-09-19	Canton de Vaud (CH). Lausanne. Jardin botanique.	6.62426	46.5149	06_H03	14	10.68	2014-10-01	Genoscope	BGN_NT
PHA000473	ERS10223142	ERX8667679	ERR9124249	PRJEB50489	ERP135067	PhyloAlps	Androsace adfinis Biroli subsp. adfinis	Primulaceae	229424	GR000473	living plant material	Laboratoire d'Ecologie Alpine (LECA UMR 5553), Parc National des Ecrins	Laboratoire d'Ecologie Alpine (LECA UMR 5553), Parc National des Ecrins	2010	Hautes-Alpes (FR). Orcières. Serre Eyraud.	6.31137	44.6532	05_D04	22	16.8	2014-10-29	Genoscope	BGN_KF
PHA000475	ERS10223143	ERX8667680	ERR9124250	PRJEB50489	ERP135067	PhyloAlps	Androsace adfinis Biroli subsp. brigantiaca (Jordan & Fourr.) Kress	Primulaceae	229425	GR000369	living plant material	Cristina Roquet, Marti Boleda, Rolland Douzet	Laboratoire d'Ecologie Alpine (LECA UMR 5553), Station Alpine Joseph Fourier (UMS 3370)	2009-07	Hautes-Alpes (FR). Cervières. Montée au Col de l'Izoard.	6.73513	44.8198	05_B02	21	12	2014-10-29	Genoscope	BGN_IH
PHA000476	ERS10223144	ERX8667681	ERR9124251	PRJEB50489	ERP135067	PhyloAlps	Androsace adfinis Biroli subsp. puberula (Jord. & Fourr.) Kress	Primulaceae	229426	GR004537	living plant material	Adrian Möhl	Info Flora	2010-06-11	Canton du Valais (CH). Col du Grand Saint Bernard. Kurz nach Passhöhe.	7.27345	45.8709	06_A04	16	12.56	2014-10-01	Genoscope	BGN_NV
PHA000477	ERS10223145	ERX8667682	ERR9124252	PRJEB50489	ERP135067	PhyloAlps	Androsace alpina (L.) Lam.	Primulaceae	199609	NA	living plant material	Jean-Charles Villaret	Conservatoire Botanique National Alpin (CBNA)	2009-08-06	Isère (FR). Vaujany.	6.11448	45.1327	05_A07	18	13.8	2014-11-27	Genoscope	BGN_LC
CLA000481	ERS10222968	ERX8667683	ERR9124253	PRJEB50489	ERP135067	PhyloAlps-clades	Androsace brachystegia Hand.-Mazz.	Primulaceae	1851330	NA	living plant material	Station Alpine Joseph Fourier (UMS 3370)	Station Alpine Joseph Fourier (UMS 3370)	2015-07-29	Hautes-Alpes (FR). Villar-d'Arène. Jardin alpin du Lautaret	NA	NA	S0506	14	45	2016-06-30	Genoscope	BGN_LRI
PHA000482	ERS10223146	ERX8667684	ERR9124254	PRJEB50489	ERP135067	PhyloAlps	Androsace brevis (Hegetschw.) Ces.	Primulaceae	229429	GR004269	living plant material	Adrian Möhl	Info Flora	2010-09-04	Canton du Tessin (CH). Gazzirola. Gipfelregion.	9.07379	46.1183	06_B04	18	10.48	2014-10-01	Genoscope	BGN_PA
PHA000485	ERS10223147	ERX8666286	ERR9122286	PRJEB50489	ERP135067	PhyloAlps	Androsace brevis (Hegetschw.) Ces.	Primulaceae	229429	NA	living plant material	Sonja Wipf	Swiss Federal Institute for Forest, Snow and Landscape Research (WSL)	2010-07-07	Canton du Tessin (CH). Piano Cuescio. Camoghè summit	9.06395	46.1347	S1333	10	14.7	2017-12	Fasteris	GWM_1248
CLA000486	ERS10222969	ERX8667685	ERR9124255	PRJEB50489	ERP135067	PhyloAlps-clades	Androsace adfinis Biroli	Primulaceae	229430	GR004631	living plant material	Cristina Roquet, Sébastien Lavergne, Jan Smycka	Laboratoire d'Ecologie Alpine (LECA UMR 5553)	2016-07-23	Sestil Alto, a pocos metros de la cima, cara norte, c. 2075 m	-4.35422	42.967	S0643	20	16.8	2017-02-16	Genoscope	BGN_MLA
CLA000487	ERS8751776	ERX8667686	ERR9124256	PRJEB50489	ERP135067	PhyloAlps-clades	Androsace halleri L.	Primulaceae	229439	NA	living plant material	Station Alpine Joseph Fourier (UMS 3370)	Station Alpine Joseph Fourier (UMS 3370)	2015-07-29	Hautes-Alpes (FR). Villar-d'Arène. Jardin alpin du Lautaret	NA	NA	S0507	23	18.6	2016-09-02	Genoscope	BGN_LRK
PHA000489	ERS10223148	ERX8667687	ERR9124257	PRJEB50489	ERP135067	PhyloAlps	Androsace chaixii Gren. & Godron	Primulaceae	229431	GR000976	living plant material	Luc Garraud	Conservatoire Botanique National Alpin (CBNA)	2009-05-14	Alpes-de-Haute-Provence (FR). Claret.	5.98416	44.3754	04_E11	13	3.112	2016-07-28	Genoscope	BGN_LSE
PHA000490	ERS10223149	ERX8667688	ERR9124258	PRJEB50489	ERP135067	PhyloAlps	Androsace chamaejasme Wulfen	Primulaceae	175028	GR002122	living plant material	Linda Feichtinger	Swiss Federal Institute for Forest, Snow and Landscape Research (WSL)	2009-07-29	Kanton Graubünden (CH). Region Albula. Sur	9.38127	46.592	06_C04	16	18.24	2014-10-01	Genoscope	BGN_PB
CAR000493	ERS8751730	ERX7194649	ERR7624069	PRJEB48874	ERP133303	PhyloAlps-Carpathians	Androsace chamaejasme Wulfen	Primulaceae	175028	NA	living plant material	Jozef Sibik	Institute of Botany, Bratislava	2016-08-20	Malá Fatra, Malý Kriváň, Carpathians, Slovakia	19.0016	49.1874	S0981	8	21.3	2017-07-04	Genoscope	BGN_MVL
CLA000495	ERS10222970	ERX8667689	ERR9124259	PRJEB50489	ERP135067	PhyloAlps-clades	Androsace ciliata DC.	Primulaceae	229432	NA	living plant material	Cristina Roquet	Laboratoire d'Ecologie Alpine (LECA UMR 5553)	2016	Bisaurín, 2580 m., rocky summit, limestone	-0.643117	42.7877	S0833	18	9.29	2018-01-31	Genoscope	BGN_NMS
CLA000498	ERS8751783	ERX7194657	ERR7624077	PRJEB48874	ERP133303	PhyloAlps-clades	Androsace cylindrica DC. subsp. hirtella (Dufour) Greuter & Burdet	Primulaceae	522400	NA	living plant material	Cristina Roquet	Laboratoire d'Ecologie Alpine (LECA UMR 5553)	2016	Archerito, 1970 m., cave in a cliff, limestone	-0.700933	42.8797	S0834	7	1.26	2018-01-31	Genoscope	BGN_PBH
CLA000501	ERS10222971	ERX8667690	ERR9124260	PRJEB50489	ERP135067	PhyloAlps-clades	Androsace cylindrica DC. subsp. Willkommii	Primulaceae	229435	GR004628	living plant material	Sébastien Lavergne, Cristina Roquet, Jan Smycka	Laboratoire d'Ecologie Alpine (LECA UMR 5553)	2016-07-25	Peña Oroel, cerca cima, c. 1700 m	-0.536722	42.5197	S0644	22	2	2017-07-04	Genoscope	BGN_NSP
CLA000503	ERS8751791	ERX7194658	ERR7624078	PRJEB48874	ERP133303	PhyloAlps-clades	Androsace delavayi Franch.	Primulaceae	229436	NA	living plant material	Station Alpine Joseph Fourier (UMS 3370)	Station Alpine Joseph Fourier (UMS 3370)	2015-07-29	Hautes-Alpes (FR). Villar-d'Arène. Jardin alpin du Lautaret	NA	NA	S0509	19	39.1	2016-06-30	Genoscope	BGN_LRM
CLA000505	ERS10222972	ERX8667691	ERR9124261	PRJEB50489	ERP135067	PhyloAlps-clades	Androsace halleri L.	Primulaceae	229439	NA	living plant material	Petr Koutecký	University of South Bohemia	2016-06-10	Puy Ferrand	2.82583	45.5239	S0819	25	4.98	2017-07-04	Genoscope	BGN_NML
CLA000506	ERS8751795	ERX7194659	ERR7624079	PRJEB48874	ERP133303	PhyloAlps-clades	Androsace halleri L.	Primulaceae	229439	NA	living plant material	Petr Koutecký	University of South Bohemia	2016-06-08	Puy Mary	2.67336	45.1119	S0820	9	5.06	2017-07-04	Genoscope	BGN_NTD
CLA000507	ERS10222973	ERX8667692	ERR9124262	PRJEB50489	ERP135067	PhyloAlps-clades	Androsace halleri L. subsp. nuria Schönsw. & Schneew.	Primulaceae	1904702	NA	living plant material	Gerald Schneeweiss	University of Vienna	2015-07-14	Canigou massif, Plas de Cady—Pic du Canigou, 2300–2784 m	2.43333	42.5083	S0750	11	5.91	2017-07-04	Genoscope	BGN_NLV
CLA000508	ERS10222974	ERX8667693	ERR9124263	PRJEB50489	ERP135067	PhyloAlps-clades	Androsace halleri L. subsp. nuria Schönsw. & Schneew.	Primulaceae	1904702	NA	living plant material	Gerald Schneeweiss	University of Vienna	2015-07-14	Canigou massif, Plas de Cady—Pic du Canigou, 2300–2784 m	2.43333	42.5083	S0751	10	4.26	2017-07-04	Genoscope	BGN_NMA
CLA000510	ERS10222975	ERX8667694	ERR9124264	PRJEB50489	ERP135067	PhyloAlps-clades	Androsace halleri L. subsp. nuria Schönsw. & Schneew.	Primulaceae	1904702	NA	living plant material	Gerald Schneeweiss	University of Vienna	2015-07-14	Canigou massif, Plas de Cady—Pic du Canigou, 2300–2784 m	2.43333	42.5083	S0753	10	9.49	2018-01-31	Genoscope	BGN_NMC
CLA000511	ERS10222976	ERX8667695	ERR9124265	PRJEB50489	ERP135067	PhyloAlps-clades	Androsace halleri L. subsp. nuria Schönsw. & Schneew.	Primulaceae	1904702	NA	living plant material	Gerald Schneeweiss	University of Vienna	2015-07-14	Canigou massif, Plas de Cady—Pic du Canigou, 2300–2784 m	2.43333	42.5083	S0754	11	6.92	2017-11-08	Genoscope	BGN_NMD
PHA000512	ERS10223150	ERX8667696	ERR9124266	PRJEB50489	ERP135067	PhyloAlps	Androsace hausmannii Leyb.	Primulaceae	229440	GR004100	living plant material	Adrian Möhl	Info Flora	2010-08-04	Dolomites (IT). Lago Zuoi, Col dei Bos.	12.0642	46.5457	06_D04	20	11.92	2014-10-01	Genoscope	BGN_PC
CLA000514	ERS10222977	ERX8667697	ERR9124267	PRJEB50489	ERP135067	PhyloAlps-clades	Androsace hedreantha Griseb.	Primulaceae	229441	GR003924	living plant material	Jan Smyčka, Marie Smyckova, Doubravka Pozarova	Laboratoire d'Ecologie Alpine (LECA UMR 5553)	2016-07-09	Serbie (SRB). Under a rock two hundreds meters south from summit of Midjor	22.6805	43.3945	S0821	16	5.91	2017-07-19	Genoscope	BGN_NTE
CLA000520	ERS10222978	ERX8667698	ERR9124268	PRJEB50489	ERP135067	PhyloAlps-clades	Androsace helvetica (L.) All.	Primulaceae	199610	NA	living plant material	Sébastien Lavergne	Laboratoire d'Ecologie Alpine (LECA UMR 5553)	2010-08-18	Montanui, Basibé, Tuca de Posolobino	0.596086	42.5471	31_C01	18	7.36	2016-06-22	Genoscope	BGN_ETA
CLA000521	ERS10222979	ERX8667699	ERR9124269	PRJEB50489	ERP135067	PhyloAlps-clades	Androsace cylindrica DC. subsp. hirtella (Dufour) Greuter & Burdet	Primulaceae	522400	NA	living plant material	Station Alpine Joseph Fourier (UMS 3370)	Station Alpine Joseph Fourier (UMS 3370)	2015-07-29	Hautes-Alpes (FR). Villar-d'Arène. Jardin alpin du Lautaret	NA	NA	S0511	23	9.53	2016-07-28	Genoscope	BGN_MBP
PHA000523	ERS10223151	ERX8667700	ERR9124270	PRJEB50489	ERP135067	PhyloAlps	Androsace lactea L.	Primulaceae	184984	NA	living plant material	Sébastien Lavergne	Laboratoire d'Ecologie Alpine (LECA UMR 5553)	2009-07-07	Isère (FR). Corrençon-en-Vercors.	5.54015	45.0037	05_B06	8	4.48	2014-11-27	Genoscope	BGN_KT
CLA000526	ERS10222980	ERX8667701	ERR9124271	PRJEB50489	ERP135067	PhyloAlps-clades	Androsace amurensis Prob.	Primulaceae	229445	ALA[H1216097]	herbarium sample	T.S. Elias, D. Murray	Museum - University of Alaska Fairbanks	1988-08-08	Russia, Near Old Onokhoy, E of Ulan-Ude, 1000m, forest understorey	108.017	51.9667	S0822	16	7.85	2017-07-04	Genoscope	BGN_NMM
CLA000527	ERS10222981	ERX8667702	ERR9124272	PRJEB50489	ERP135067	PhyloAlps-clades	Androsace laggeri A.Huet	Primulaceae	229446	GR004627	living plant material	Sébastien Lavergne, Cristina Roquet, Jan Smycka	Laboratoire d'Ecologie Alpine (LECA UMR 5553)	2016-07-26	Sota Portarró d'Espot (c. 2420 m)	0.974333	42.5791	S0645	18	6.5	2017-07-04	Genoscope	BGN_NKE
CLA000530	ERS10222982	ERX8667703	ERR9124273	PRJEB50489	ERP135067	PhyloAlps-clades	Androsace tibetica (Maxim.) R. Knuth var. mairae (Kanitz) R. Knuth	Primulaceae	265245	NA	living plant material	Station Alpine Joseph Fourier (UMS 3370)	Station Alpine Joseph Fourier (UMS 3370)	2015-07-29	Hautes-Alpes (FR). Villar-d'Arène. Jardin alpin du Lautaret	NA	NA	S0513	15	4.8	2016-07-28	Genoscope	BGN_MBQ
CLA000531	ERS10222983	ERX8667704	ERR9124274	PRJEB50489	ERP135067	PhyloAlps-clades	Androsace mathildae Levier	Primulaceae	229448	NA	living plant material	Station Alpine Joseph Fourier (UMS 3370)	Station Alpine Joseph Fourier (UMS 3370)	2015-07-29	Hautes-Alpes (FR). Villar-d'Arène. Jardin alpin du Lautaret	NA	NA	S0514	19	8.33	2016-07-28	Genoscope	BGN_MBR
CLA000532	ERS10222984	ERX8667705	ERR9124275	PRJEB50489	ERP135067	PhyloAlps-clades	Androsace mathildae Levier	Primulaceae	229448	GR003936	living plant material	Jan Smyčka	Laboratoire d'Ecologie Alpine (LECA UMR 5553)	2016-08-15	Italy. 200 m under summit of Gran Sasso.	13.5621	42.4718	S0823	18	6.57	2017-07-04	Genoscope	BGN_NMN
PHA000534	ERS10223152	ERX8667706	ERR9124276	PRJEB50489	ERP135067	PhyloAlps	Androsace maxima L.	Primulaceae	229449	NA	living plant material	Adrian Möhl	Info Flora	2011-06-15	Canton du Valais (CH). Leuk. Garten im Dorfzentrum.	7.63629	46.3185	06_E04	20	19.8	2014-10-01	Genoscope	BGN_PD
CLA000535	ERS10222985	ERX8667707	ERR9124277	PRJEB50489	ERP135067	PhyloAlps-clades	Androsace mucronifolia Watt	Primulaceae	1851332	NA	living plant material	Station Alpine Joseph Fourier (UMS 3370)	Station Alpine Joseph Fourier (UMS 3370)	2015-07-29	Hautes-Alpes (FR). Villar-d'Arène. Jardin alpin du Lautaret	NA	NA	S0515	21	14.9	2016-06-30	Genoscope	BGN_LRQ
PHA000536	ERS10223153	ERX8667708	ERR9124278	PRJEB50489	ERP135067	PhyloAlps	Androsace obtusifolia All.	Primulaceae	229450	GR001616	living plant material	Jean-Charles Villaret	Conservatoire Botanique National Alpin (CBNA)	2009-07-14	Isère (FR). Clavans-en-Haut-Oisans. Château-Noir.	6.13334	45.1038	05_F08	15	7.12	2014-11-27	Genoscope	BGN_LP
CLA000539	ERS10222986	ERX8667709	ERR9124279	PRJEB50489	ERP135067	PhyloAlps-clades	Androsace sarmentosa Wall. subsp. primuloides (Duby) Govaerts	Primulaceae	229527	NA	living plant material	Station Alpine Joseph Fourier (UMS 3370)	Station Alpine Joseph Fourier (UMS 3370)	2015-07-29	Hautes-Alpes (FR). Villar-d'Arène. Jardin alpin du Lautaret	NA	NA	S0516	19	14	2016-06-30	Genoscope	BGN_LRR
PHA000542	ERS10223154	ERX8666287	ERR9122287	PRJEB50489	ERP135067	PhyloAlps	Androsace pubescens DC.	Primulaceae	229451	NA	living plant material	Adrian Möhl	Info Flora	2011-07-29	Canton du Valais (CH). Leukerbad. Gemmi/Lämmernboden.	7.59719	46.3971	S1328	20	14.3	2017-12	Fasteris	GWM_1247
CLA000545	ERS8751799	ERX7194660	ERR7624080	PRJEB48874	ERP133303	PhyloAlps-clades	Androsace rioxana A.Segura	Primulaceae	229455	NA	living plant material	Provided by G. Schneeweiss	University of Vienna	NA	Pico San Lorenzo, La Rioja	-2.95	42.2333	S0756	9	5.33	2017-07-04	Genoscope	BGN_NMF
CLA000546	ERS10222987	ERX8667710	ERR9124280	PRJEB50489	ERP135067	PhyloAlps-clades	Androsace rioxana A.Segura	Primulaceae	229455	NA	living plant material	Provided by G. Schneeweiss	University of Vienna	NA	Pico San Lorenzo, La Rioja	-2.95	42.2333	S0757	8	9.03	2018-01-31	Genoscope	BGN_NMG
CLA000547	ERS10222988	ERX8667711	ERR9124281	PRJEB50489	ERP135067	PhyloAlps-clades	Androsace rioxana A.Segura	Primulaceae	229455	NA	living plant material	Provided by G. Schneeweiss	University of Vienna	NA	Pico San Lorenzo, La Rioja	-2.95	42.2333	S0758	8	4.61	2017-07-04	Genoscope	BGN_NMH
CLA000548	ERS10222989	ERX8667712	ERR9124282	PRJEB50489	ERP135067	PhyloAlps-clades	Androsace rioxana A.Segura	Primulaceae	229455	NA	living plant material	Provided by G. Schneeweiss	University of Vienna	NA	Pico San Lorenzo, La Rioja	-2.95	42.2333	S0759	8	4.99	2017-07-04	Genoscope	BGN_NMI
CLA000550	ERS10222990	ERX8667713	ERR9124283	PRJEB50489	ERP135067	PhyloAlps-clades	Androsace sarmentosa Wall.	Primulaceae	764907	NA	living plant material	Station Alpine Joseph Fourier (UMS 3370)	Station Alpine Joseph Fourier (UMS 3370)	2015-07-29	Hautes-Alpes (FR). Villar-d'Arène. Jardin alpin du Lautaret	NA	NA	S0517	20	35.1	2016-06-30	Genoscope	BGN_LRS
CLA000551	ERS10222991	ERX8667714	ERR9124284	PRJEB50489	ERP135067	PhyloAlps-clades	Androsace sempervivoides Jacq. ex Duby	Primulaceae	175029	NA	living plant material	Station Alpine Joseph Fourier (UMS 3370)	Station Alpine Joseph Fourier (UMS 3370)	2015-07-29	Hautes-Alpes (FR). Villar-d'Arène. Jardin alpin du Lautaret	NA	NA	S0518	26	8.97	2016-07-28	Genoscope	BGN_MBS
PHA000552	ERS8751946	ERX7194679	ERR7624099	PRJEB48874	ERP133303	PhyloAlps	Androsace septentrionalis L.	Primulaceae	184985	GR000045	living plant material	Laboratoire d'Ecologie Alpine (LECA UMR 5553), Conservatoire Botanique National Alpin (CBNA)	Laboratoire d'Ecologie Alpine (LECA UMR 5553), Conservatoire Botanique National Alpin (CBNA)	2010	Hautes-Alpes (FR). Ristolas.	6.96598	44.7737	05_H01	9	5.36	2014-10-29	Genoscope	BGN_IG
CLA000555	ERS10222992	ERX8667715	ERR9124285	PRJEB50489	ERP135067	PhyloAlps-clades	Androsace tanggulashanensis Y.C.Yang & R.F.Huang	Primulaceae	265253	NA	living plant material	Station Alpine Joseph Fourier (UMS 3370)	Station Alpine Joseph Fourier (UMS 3370)	2015-07-29	Hautes-Alpes (FR). Villar-d'Arène. Jardin alpin du Lautaret	NA	NA	S0519	19	24.2	2016-06-30	Genoscope	BGN_LRT
CLA000556	ERS10222993	ERX8667716	ERR9124286	PRJEB50489	ERP135067	PhyloAlps-clades	Androsace tapete Maxim.	Primulaceae	265249	NA	living plant material	Station Alpine Joseph Fourier (UMS 3370)	Station Alpine Joseph Fourier (UMS 3370)	2015-07-29	Hautes-Alpes (FR). Villar-d'Arène. Jardin alpin du Lautaret	NA	NA	S0520	16	16.6	2016-06-30	Genoscope	BGN_LRV
CLA000557	ERS10222994	ERX8667717	ERR9124287	PRJEB50489	ERP135067	PhyloAlps-clades	Androsace tapete Maxim.	Primulaceae	265249	ALA[H1216306]	herbarium sample	D.F. Murray	University of Alaska Herbarium	1999-08-03	China, Qinghai-Zizang Plateau (Tibet), Wuly, along the Golmud-Lhasa Hwy, alpine steppe	92.727	34.4706	S0825	21	24.8	2017-02-16	Genoscope	BGN_MNP
PHA000559	ERS10223155	ERX8667718	ERR9124288	PRJEB50489	ERP135067	PhyloAlps	Androsace vandellii (Turra) Chiov.	Primulaceae	229460	GR001628	living plant material	Jean-Charles Villaret	Conservatoire Botanique National Alpin (CBNA)	2009-07-14	Isère (FR). Clavans-en-Haut-Oisans. Château-Noir.	6.13179	45.0973	05_B07	18	5.56	2014-11-27	Genoscope	BGN_LD
PHA000562	ERS10223156	ERX8666288	ERR9122288	PRJEB50489	ERP135067	PhyloAlps	Androsace villosa L.	Primulaceae	229461	GR000704	living plant material	Laboratoire d'Ecologie Alpine (LECA UMR 5553), Conservatoire Botanique National Méditerranéen (CBNMed)	Laboratoire d'Ecologie Alpine (LECA UMR 5553), Conservatoire Botanique National Méditerranéen (CBNMed)	2009-06-11	Alpes-Maritimes (FR). Beuil.	6.9267	44.0509	04_A12	21	11.64	2013	BGI	RSZ_RSZAXPI000869-113
CLA000566	ERS8751806	ERX7194661	ERR7624081	PRJEB48874	ERP133303	PhyloAlps-clades	Androsace villosa L.	Primulaceae	229461	GR004633	living plant material	Sébastien Lavergne,Jan Smycka, Cristina Roquet	Laboratoire d'Ecologie Alpine (LECA UMR 5553)	2016-07-24	Portillón al Castillo de Acher (2200 m)	-0.675028	42.8214	S0646	18	13.2	2017-02-16	Genoscope	BGN_MLB
CLA000567	ERS10222995	ERX8667719	ERR9124289	PRJEB50489	ERP135067	PhyloAlps-clades	Androsace villosa L.	Primulaceae	229461	GR003921	living plant material	Jan Smyčka	Laboratoire d'Ecologie Alpine (LECA UMR 5553)	2016-07-06	foot of south facing wall of Kom Kucki, by the path	19.6407	42.6797	S0827	21	26.1	2017-02-16	Genoscope	BGN_MNQ
CAR000568	ERS10222938	ERX8667720	ERR9124290	PRJEB50489	ERP135067	PhyloAlps-Carpathians	Androsace villosa L. subsp. arachnoidea (Schott, Nyman & Kotschy) R. Knuth	Primulaceae	1907864	NA	living plant material	Hurdu BI, Szatmari PM	Institute of Biological Research Cluj-Napoca	2016-08-27	Piatra Craiului Mts., between Zaplaz and Marele Grohotiș, Carpathians, Romania	25.1976	45.5214	S0982	19	15.7	2017-07-04	Genoscope	BGN_MVM
PHA000570	ERS10223157	ERX8667721	ERR9124291	PRJEB50489	ERP135067	PhyloAlps	Androsace vitaliana (L.) Lapeyr. subsp. cinerea (Sünd.) I.K. Ferguson	Primulaceae	1534732	GR000279	living plant material	Cristina Roquet, Marti Boleda, Rolland Douzet	Laboratoire d'Ecologie Alpine (LECA UMR 5553), Station Alpine Joseph Fourier (UMS 3370)	2009-07-03	Hautes-Alpes (FR). Villard-d'Arène. Col du Galibier.	6.40853	45.064	05_A03	17	16.64	2015-03-12	Genoscope	BGN_AKP
PHA000573	ERS10223158	ERX8667722	ERR9124292	PRJEB50489	ERP135067	PhyloAlps	Androsace vitaliana (L.) Lapeyr. sesleri (Buser ex Sünd.) Kress	Primulaceae	2755088	GR004367	living plant material	Adrian Möhl	Info Flora	2012-06-21	Dolomites (IT). Bindelweg. Oberhalb Rifugio Bindel.	11.8418	46.477	06_G04	15	17.96	2015-03-12	Genoscope	BGN_ALL
PHA000574	ERS10223159	ERX8667723	ERR9124293	PRJEB50489	ERP135067	PhyloAlps	Androsace vitaliana (L.) Lapeyr.	Primulaceae	175111	NA	living plant material	Jean-Charles Villaret	Conservatoire Botanique National Alpin (CBNA)	2010-07-16	Isère (FR). Tréminis.	5.80042	44.7067	05_G10	21	15.04	2014-10-01	Genoscope	BGN_MI
PHA000577	ERS10223160	ERX8667724	ERR9124294	PRJEB50489	ERP135067	PhyloAlps	Androsace wulfeniana (Sieber ex Koch) Rchb.	Primulaceae	229462	GR002221	living plant material	Sonia Latzin	Swiss Federal Institute for Forest, Snow and Landscape Research (WSL)	2009-07-15	Steiermark (AT). Politischer Bezirk Murtal. Triebental	14.544	47.3648	06_C01	17	11.56	2014-10-01	Genoscope	BGN_NC
CLA000581	ERS10222996	ERX8667725	ERR9124295	PRJEB50489	ERP135067	PhyloAlps-clades	Androsace zambalensis (Petitm.) Hand.-Mazz.	Primulaceae	229463	NA	living plant material	Station Alpine Joseph Fourier (UMS 3370)	Station Alpine Joseph Fourier (UMS 3370)	2015-07-29	Hautes-Alpes (FR). Villar-d'Arène. Jardin alpin du Lautaret	NA	NA	S0522	17	40.8	2016-06-30	Genoscope	BGN_LSB
PHA001188	ERS10223161	ERX8667726	ERR9124296	PRJEB50489	ERP135067	PhyloAlps	Bergenia crassifolia (L.) Fritsch	Saxifragaceae	29762	GR004597	living plant material	Adrian Möhl, Stefan Eggenberg	Info Flora	NA	Canton de Berne (CH). Obersimmental-Saanen District. Lenk im Simmental	7.44904	46.3934	06_H04	18	6.6	2014-10-01	Genoscope	BGN_PE
PHA001240	ERS10223162	ERX8667727	ERR9124297	PRJEB50489	ERP135067	PhyloAlps	Blackstonia acuminata (Koch & Ziz) Domin	Gentianaceae	82735	GR000695	living plant material	Laboratoire d'Ecologie Alpine (LECA UMR 5553), Conservatoire Botanique National Méditerranéen (CBNMed)	Laboratoire d'Ecologie Alpine (LECA UMR 5553), Conservatoire Botanique National Méditerranéen (CBNMed)	2009-06-11	Alpes-Maritimes (FR). Clans.	7.1372	44.0052	04_E12	12	7.24	2014-10-29	Genoscope	BGN_HS
CLA001475	ERS10222997	ERX8667728	ERR9124298	PRJEB50489	ERP135067	PhyloAlps-clades	Campanula arvatica Lag. subsp. adsurgens (Leresche & Levier) Damboldt	Campanulaceae	1904707	GR004666	living plant material	Sébastien Lavergne, Cristina Roquet & Jan Smyčka	Laboratoire d'Ecologie Alpine (LECA UMR 5553)	2016-07-21	Léon (E). Priaranza del Bierzo. Castillo de Cornatel (780 m)	-6.69333	42.4877	S0647	20	34.9	2017-02-16	Genoscope	BGN_MLC
CLA001477	ERS10222998	ERX8667729	ERR9124299	PRJEB50489	ERP135067	PhyloAlps-clades	Campanula albanica Witasek	Campanulaceae	1904708	GR003933	living plant material	Jan Smyčka, Marie Smyckova, Doubravka Pozarova	Laboratoire d'Ecologie Alpine (LECA UMR 5553)	2016-07-06	Montenegro (ME). Cafa od Carina pass	19.6487	42.6755	S0839	19	46	2017-02-16	Genoscope	BGN_MNV
PHA001479	ERS10223163	ERX8666289	ERR9122289	PRJEB50489	ERP135067	PhyloAlps	Campanula alpestris All.	Campanulaceae	440356	GR001112	living plant material	Laboratoire d'Ecologie Alpine (LECA UMR 5553), Conservatoire Botanique National Méditerranéen (CBNMed)	Laboratoire d'Ecologie Alpine (LECA UMR 5553), Conservatoire Botanique National Méditerranéen (CBNMed)	2009-06-10	Bouches-du-Rhône (FR). Péone. Col de Crous.	6.90455	44.1434	03_F03	21	29.4	2013	BGI	RSZ_RSZAXPI000941-66
PHA001482	ERS10223164	ERX8667730	ERR9124300	PRJEB50489	ERP135067	PhyloAlps	Campanula alpina Jacq.	Campanulaceae	361372	GR002217	living plant material	Sonia Latzin	Swiss Federal Institute for Forest, Snow and Landscape Research (WSL)	2009-07-07	Niederösterreich (AT). Politischer Bezirk Neunkirchen. Vois	15.8055	47.7672	06_D01	15	16.04	2014-10-01	Genoscope	BGN_ND
CLA001484	ERS10222999	ERX8667731	ERR9124301	PRJEB50489	ERP135067	PhyloAlps-clades	Campanula andorrana Braun-Blanq.	Campanulaceae	1907868	NA	living plant material	Llorenc Saez	Autonomous University of Barcelona	2016	Andorre (AND). Pic de Casamanya, loc. class.	1.56708	42.5767	S0879	18	45.5	2017-02-16	Genoscope	BGN_MQM
CLA001485	ERS10223000	ERX8667732	ERR9124302	PRJEB50489	ERP135067	PhyloAlps-clades	Campanula andorrana Braun-Blanq.	Campanulaceae	1907868	NA	living plant material	Llorenc Saez	Autonomous University of Barcelona	2016	Andorre (AND). Pic de Casamanya, loc. class.	1.56708	42.5767	S0880	22	22	2017-02-16	Genoscope	BGN_MQN
CLA001486	ERS10223001	ERX8667733	ERR9124303	PRJEB50489	ERP135067	PhyloAlps-clades	Campanula arvatica Lag.	Campanulaceae	239398	GR004661	living plant material	Sébastien Lavergne, Cristina Roquet & Jan Smyčka	Laboratoire d'Ecologie Alpine (LECA UMR 5553)	2016-07-22	Espagne (E). Sobre Puerto Ventana (Babia), c. 1630 m	-6.00264	43.0583	S0648	16	25.2	2017-02-16	Genoscope	BGN_MLD
PHA001487	ERS10223165	ERX8667734	ERR9124304	PRJEB50489	ERP135067	PhyloAlps	Campanula barbata L.	Campanulaceae	239399	GR001330	living plant material	Cristina Roquet, Marti Boleda, Rolland Douzet	Laboratoire d'Ecologie Alpine (LECA UMR 5553), Station Alpine Joseph Fourier (UMS 3370)	2009-07-04	Hautes-Alpes (FR). Villard-d'Arène. Col du Galibier.	6.4028	45.0313	05_G03	17	29.36	2014-10-29	Genoscope	BGN_KA
CLA001491	ERS10223002	ERX8667735	ERR9124305	PRJEB50489	ERP135067	PhyloAlps-clades	Campanula baumgartenii Becker	Campanulaceae	649649	NA	living plant material	Kristyna Semberova	Charles University, Prague	2016-07-16	Deutschland (DE). Frankfurt am Main.	8.54371	50.2009	S0801	15	59	2017-02-16	Genoscope	BGN_MMQ
PHA001492	ERS10223166	ERX8667736	ERR9124306	PRJEB50489	ERP135067	PhyloAlps	Campanula bertolae Colla	Campanulaceae	1241035	GR000758	living plant material	Station Alpine Joseph Fourier (UMS 3370)	Station Alpine Joseph Fourier (UMS 3370)	2010	Hautes-Alpes (FR). Montgenèvre.	6.7175	44.9298	05_C06	16	47.2	2014-11-27	Genoscope	BGN_KV
CLA001493	ERS10223003	ERX8667737	ERR9124307	PRJEB50489	ERP135067	PhyloAlps-clades	Campanula bertolae Colla	Campanulaceae	1241035	NA	living plant material	Kristyna Semberova	Charles University, Prague	2015-09-07	Piémont (IT). Givolleto. Valle de la Torre	7.46247	45.1525	S0802	14	79.2	2017-02-16	Genoscope	BGN_MMR
CLA001494	ERS10223003	ERX8667738	ERR9124308	PRJEB50489	ERP135067	PhyloAlps-clades	Campanula bohemica Hruby	Campanulaceae	1241038	NA	living plant material	Kristyna Semberova	Charles University, Prague	2015-08-26	République tchèque (CZE). Krkonoše	15.5407	50.7563	S0803	15	33.4	2017-02-16	Genoscope	BGN_MMS
PHA001495	ERS10223167	ERX8667739	ERR9124309	PRJEB50489	ERP135067	PhyloAlps	Campanula bononiensis L.	Campanulaceae	361374	NA	living plant material	Rolland Douzet	Station Alpine Joseph Fourier (UMS 3370)	2010	Hautes-Alpes (FR). La Grave. Les Fréaux	6.28409	45.0441	05_D06	17	56.4	2014-06-18	Genoscope	BGN_AA
PHA001497	ERS10223168	ERX8666290	ERR9122290	PRJEB50489	ERP135067	PhyloAlps	Campanula bononiensis L.	Campanulaceae	361374	GR004159	living plant material	Adrian Möhl	Info Flora	2010-06-23	Canton du Valais (CH). Champex-d'Alesse. Oberhalb Branson	7.09135	46.1332	04_C03	19	34.52	2013	BGI	RSZ_RSZAXPI000834-26
CLA001498	ERS10223004	ERX8667740	ERR9124310	PRJEB50489	ERP135067	PhyloAlps-clades	Campanula cantabrica Feer	Campanulaceae	1904709	GR004665	living plant material	Sébastien Lavergne, Cristina Roquet & Jan Smyčka	Laboratoire d'Ecologie Alpine (LECA UMR 5553)	2016-07-22	Espagne (E). Puerto de Ventana, c. 1600 m	-6.00283	43.0583	S0649	17	14.9	2017-02-16	Genoscope	BGN_MLE
PHA001502	ERS10223169	ERX8667741	ERR9124311	PRJEB50489	ERP135067	PhyloAlps	Campanula carnica Schiede ex Mert. & W.D.J.Koch	Campanulaceae	1241047	GR003854	living plant material	Adrian Möhl	Info Flora	2009-06-13	Monte Baldo (IT). Localtia Pra da Stua.	10.797	45.7033	42_F02	12	23.16	2016-01-14	Genoscope	BGN_INL
PHA001503	ERS10223170	ERX8667742	ERR9124312	PRJEB50489	ERP135067	PhyloAlps	Campanula carnica Schiede ex Mert. & W.D.J.Koch subsp. puberula Podlech	Campanulaceae	1532300	GR004890	living plant material	Adrian Möhl	Info Flora	2011-06-14	Lombardie (IT). Magasa. Strassenrand.	10.6147	45.7785	06_A05	16	17.48	2015-03-12	Genoscope	BGN_ALM
CLA001505	ERS10223005	ERX8667743	ERR9124313	PRJEB50489	ERP135067	PhyloAlps-clades	Campanula martinii F.Fen., Pistarino, Peruzzi & Cellin., 2013	Campanulaceae	1488314	NA	living plant material	Kristyna Semberova	Charles University, Prague	2015-06-07	Lombardie (IT). Lago di Iseo	10.1049	45.745	S0804	17	45.6	2017-02-16	Genoscope	BGN_MMT
CAR001506	ERS10222939	ERX8667744	ERR9124314	PRJEB50489	ERP135067	PhyloAlps-Carpathians	Campanula carpatica Jacq.	Campanulaceae	171910	NA	living plant material	Bogdan Hurdu	Institute of Biological Research Cluj-Napoca	2013-05-26	Romania (RO). Piatra Craiului Massif, Dambovița Small Gorges, 750 m, Carpathians	25.1932	45.4208	48_A07	18	85.5	2016-06-30	Genoscope	BGN_LMF
PHA001508	ERS10223171	ERX8667745	ERR9124315	PRJEB50489	ERP135067	PhyloAlps	Campanula cenisia L.	Campanulaceae	361375	GR000274	living plant material	Cristina Roquet, Rolland Douzet	Laboratoire d'Ecologie Alpine (LECA UMR 5553), Station Alpine Joseph Fourier (UMS 3370)	2009-07-03	Hautes-Alpes (FR). Villard-d'Arène. Col du Galibier.	6.40853	45.064	05_H03	12	19.64	2014-10-29	Genoscope	BGN_KB
PHA001510	ERS10223172	ERX8667746	ERR9124316	PRJEB50489	ERP135067	PhyloAlps	Campanula cervicaria L.	Campanulaceae	649652	GR002160	living plant material	John Spillmann	Swiss Federal Institute for Forest, Snow and Landscape Research (WSL)	2009-08-14	Kanton Zürich (CH). Bezirk Dielsdorf. Boppelsen	8.41714	47.4695	07_G01	20	25.76	2014-10-01	Genoscope	BGN_RK
PHA001512	ERS10223173	ERX8667747	ERR9124317	PRJEB50489	ERP135067	PhyloAlps	Campanula cespitosa Scop.	Campanulaceae	361377	GR002216	living plant material	Sonia Latzin	Swiss Federal Institute for Forest, Snow and Landscape Research (WSL)	2009-07-06	Niederösterreich (AT). Politischer Bezirk Neunkirchen. Vois	15.8101	47.7871	06_E01	17	22.44	2014-10-01	Genoscope	BGN_NE
PHA001514	ERS10223174	ERX8667748	ERR9124318	PRJEB50489	ERP135067	PhyloAlps	Campanula cochleariifolia Lam.	Campanulaceae	428162	GR000486	living plant material	Laboratoire d'Ecologie Alpine (LECA UMR 5553), Station Alpine Joseph Fourier (UMS 3370)	Laboratoire d'Ecologie Alpine (LECA UMR 5553), Station Alpine Joseph Fourier (UMS 3370)	2011	Hautes-Alpes (FR). Val-des-Prés.	6.65528	44.9669	05_C02	17	16.08	2014-10-29	Genoscope	BGN_II
CLA001517	ERS10223006	ERX8667749	ERR9124319	PRJEB50489	ERP135067	PhyloAlps-clades	Campanula cochleariifolia Lam.	Campanulaceae	428162	NA	living plant material	Kristyna Semberova	Charles University, Prague	2014-06-30	Canton d'Obwald (CH). Lungern	8.145	46.7678	S0805	20	46.5	2017-02-16	Genoscope	BGN_MMV
CLA001518	ERS10223007	ERX8667750	ERR9124320	PRJEB50489	ERP135067	PhyloAlps-clades	Campanula cochleariifolia Lam.	Campanulaceae	428162	NA	living plant material	Llorenc Saez	Autonomous University of Barcelona	2016	Puigmal	2.14305	42.3733	S0881	18	28.9	2017-07-04	Genoscope	BGN_MQP
CLA001519	ERS10223008	ERX8667751	ERR9124321	PRJEB50489	ERP135067	PhyloAlps-clades	Campanula cochleariifolia Lam.	Campanulaceae	428162	NA	living plant material	Llorenc Saez	Autonomous University of Barcelona	2016	Puigmal	2.14305	42.3733	S0882	17	25.1	2017-07-04	Genoscope	BGN_MQQ
CLA001520	ERS10223009	ERX8667752	ERR9124322	PRJEB50489	ERP135067	PhyloAlps-clades	Campanula cochleariifolia Lam.	Campanulaceae	428162	NA	living plant material	Llorenc Saez	Autonomous University of Barcelona	2016	Province de Huesca (E). Massif du Mont-Perdu. Cilindro de Marboré	0.024015	42.6845	S0883	18	20.1	2017-07-04	Genoscope	BGN_MQR
CLA001521	ERS10223010	ERX8667753	ERR9124323	PRJEB50489	ERP135067	PhyloAlps-clades	Campanula cochleariifolia Lam.	Campanulaceae	428162	NA	living plant material	Llorenc Saez	Autonomous University of Barcelona	2016	Province de Huesca (E). Massif du Mont-Perdu. Cilindro de Marboré	0.024015	42.6845	S0884	19	20.4	2017-07-04	Genoscope	BGN_MQS
CAR001522	ERS10222940	ERX8667754	ERR9124324	PRJEB50489	ERP135067	PhyloAlps-Carpathians	Campanula crassipes Heuff.	Campanulaceae	1241059	NA	living plant material	Bogdan Hurdu	Institute of Biological Research Cluj-Napoca	2013-04-13	Romania (RO). Aninei Mts, Danube Valley, ”Gaura cu Muscă” Cave, 105 m, Carpathians	21.6989	44.6647	48_B07	18	120	2016-06-30	Genoscope	BGN_LMG
PHA001524	ERS10223175	ERX8667755	ERR9124325	PRJEB50489	ERP135067	PhyloAlps	Campanula elatinoides Moretti	Campanulaceae	361381	GR004290	living plant material	NA	PhyloAlps project	NA	NA	10.0918	45.9337	06_B05	18	27.04	2014-10-01	Genoscope	BGN_PF
PHA001526	ERS10223176	ERX8666291	ERR9122291	PRJEB50489	ERP135067	PhyloAlps	Campanula erinus L.	Campanulaceae	239403	GR000526	living plant material	Jérémie Van Es	Conservatoire Botanique National Alpin (CBNA)	2009-05-13	Alpes-de-Haute-Provence (FR). Corbières.	5.74631	43.7488	02_E10	18	29.16	2013	BGI	RSZ_RSZAXPI000793-20
PHA001528	ERS10223177	ERX8667756	ERR9124326	PRJEB50489	ERP135067	PhyloAlps	Campanula excisa Schleich. ex Murith	Campanulaceae	1241076	NA	living plant material	Adrian Möhl	Info Flora	2011-07-29	Canton du Valais (CH). Simplon. Holiecht.	8.04376	46.2242	06_C05	21	36.8	2014-10-01	Genoscope	BGN_PG
CLA001531	ERS10223011	ERX8667757	ERR9124327	PRJEB50489	ERP135067	PhyloAlps-clades	Campanula fragilis Cirillo	Campanulaceae	361387	NA	living plant material	NA	Plant Collection, St Andrews Botanical Garden	2016-08-10	Scotland (GB-SCT). Fife. St Andrews Botanical Garden	NA	NA	S0716	18	30.8	2017-02-16	Genoscope	BGN_MMD
CLA001532	ERS10223012	ERX8667758	ERR9124328	PRJEB50489	ERP135067	PhyloAlps-clades	Campanula fragilis subsp. cavolinii (Ten.) Damboldt	Campanulaceae	361386	GR003906	living plant material	Jan Smyčka, Jana Pilatova, Monika Kolarova	Laboratoire d'Ecologie Alpine (LECA UMR 5553)	2016-08-16	Abbruzes (IT). From Calascio to Rocca de Calascio, after turning from asphalt road to gravel.	13.6899	42.3316	S0840	20	19.3	2017-02-16	Genoscope	BGN_MPA
CLA001533	ERS10223013	ERX8667759	ERR9124329	PRJEB50489	ERP135067	PhyloAlps-clades	Campanula fragilis Cirillo	Campanulaceae	361387	GR003938	living plant material	Jan Smyčka, Jana Pilatova, Monika Kolarova	Laboratoire d'Ecologie Alpine (LECA UMR 5553)	2016-08-17	Campanie (IT). Centola. Capo Palinuro's tower ruin Batteria del Prodese close to the port	15.2729	40.0321	S0841	25	6.89	2017-07-04	Genoscope	BGN_NNA
PHA001534	ERS10223178	ERX8667760	ERR9124330	PRJEB50489	ERP135067	PhyloAlps	Campanula rotundifolia L.	Campanulaceae	239422	GR000247	living plant material	Laboratoire d'Ecologie Alpine (LECA UMR 5553), Conservatoire Botanique National Méditerranéen (CBNMed)	Laboratoire d'Ecologie Alpine (LECA UMR 5553), Conservatoire Botanique National Méditerranéen (CBNMed)	2009-06-09	Bouches-du-Rhône (FR). Péone.	6.92922	44.1151	05_D05	17	36.4	2015-03-26	Genoscope	BGN_AKQ
CLA001537	ERS10223014	ERX8667761	ERR9124331	PRJEB50489	ERP135067	PhyloAlps-clades	Campanula fritschii Witasek	Campanulaceae	1475209	NA	living plant material	Kristyna Semberova	Charles University, Prague	2015-07-13	France (FR). Colmars. Col des Champs.	6.6953	44.1752	S0806	9	52	2017-02-16	Genoscope	BGN_MNA
CLA001538	ERS10223014	ERX8667762	ERR9124332	PRJEB50489	ERP135067	PhyloAlps-clades	Campanula bohemica Hruby subsp. gelida (Kovanda) Kovanda	Campanulaceae	1904710	NA	living plant material	Kristyna Semberova	Charles University, Prague	2015-08	République tchèque (CZE). Jesení­ky Petrovy kameny	17.2338	50.0685	S0807	13	51	2017-02-16	Genoscope	BGN_MNB
PHA001539	ERS10223179	ERX8666292	ERR9122292	PRJEB50489	ERP135067	PhyloAlps	Campanula glomerata L. subsp. cervicarioides (Schultes) Arcang.	Campanulaceae	82281	GR000954	living plant material	Luc Garraud	Conservatoire Botanique National Alpin (CBNA)	2009-05-14	Alpes-de-Haute-Provence (FR). Claret.	5.98416	44.3754	04_F11	19	73.2	2013	BGI	RSZ_RSZAXPI000867-109
PHA001540	ERS10223180	ERX8667763	ERR9124333	PRJEB50489	ERP135067	PhyloAlps	Campanula glomerata L. subsp. farinosa (Rochel ex Besser) Kirschl.	Campanulaceae	1532302	NA	living plant material	Adrian Möhl	Info Flora	2013-08-15	Canton du Valais (CH). Leuk. Pfynwald.	7.57015	46.2953	42_C10	16	38.4	2016-01-14	Genoscope	BGN_IRQ
PHA001543	ERS10223181	ERX8666293	ERR9122293	PRJEB50489	ERP135067	PhyloAlps	Campanula glomerata L.	Campanulaceae	1241095	GR004604	living plant material	Adrian Möhl	Info Flora	2010-08-09	Canton des Grisons (CH). Sent. Ausserhalb Dorf	10.3412	46.8166	04_D03	18	39.04	2013	BGI	RSZ_RSZAXPI000835-27
CLA001544	ERS10223015	ERX8667764	ERR9124334	PRJEB50489	ERP135067	PhyloAlps-clades	Campanula rotundifolia L.	Campanulaceae	239422	NA	living plant material	Kristyna Semberova	Charles University, Prague	2015-07-15	Mt. Lozere	3.75414	44.3825	S0808	18	45	2017-02-16	Genoscope	BGN_MNC
CAR001545	ERS10222941	ERX8667765	ERR9124335	PRJEB50489	ERP135067	PhyloAlps-Carpathians	Campanula grossekii Heuffel	Campanulaceae	239404	NA	living plant material	Mihai Pușcaș	Babeş Bolyai University	2015-08-14	Romania (RO). Al. Borza Botanical Garden, unknown origin, cultivated.	NA	NA	48_C07	18	40.3	2016-06-30	Genoscope	BGN_LMH
CLA001547	ERS10223016	ERX8667766	ERR9124336	PRJEB50489	ERP135067	PhyloAlps-clades	Campanula hercegovina Degen & Fiala	Campanulaceae	361388	GR003931	living plant material	Jan Smyčka, Marie Smyckova, Doubravka Pozarova	Laboratoire d'Ecologie Alpine (LECA UMR 5553)	2016-07-04	In scree field way from Gorna Dreznica north to the mountains refered by the locals as one going to the waterfall, 1 km west from MoscenuÅ¡a valley.	17.5629	43.5547	S0842	19	30.9	2017-02-16	Genoscope	BGN_MPB
CLA001548	ERS10223017	ERX8667767	ERR9124337	PRJEB50489	ERP135067	PhyloAlps-clades	Campanula herminii Hoffmanns. & Link	Campanulaceae	239406	GR004667	living plant material	Sébastien Lavergne, Cristina Roquet, Jan Smycka	Laboratoire d'Ecologie Alpine (LECA UMR 5553)	2016-07-22	Puerto de Ancares, c. 1680 m	-6.81828	42.8681	S0650	20	15.1	2017-02-16	Genoscope	BGN_MLF
CLA001549	ERS10223018	ERX8667768	ERR9124338	PRJEB50489	ERP135067	PhyloAlps-clades	Campanula hispanica Willk.	Campanulaceae	1241097	GR004662	living plant material	Sébastien Lavergne, Cristina Roquet, Jan Smycka	Laboratoire d'Ecologie Alpine (LECA UMR 5553)	2016-07-20	Peña Santorcuator, Ezcaray, c. 980 m	-3.00153	42.3325	S0651	18	17.2	2017-02-16	Genoscope	BGN_MLG
CLA001550	ERS10223019	ERX8667769	ERR9124339	PRJEB50489	ERP135067	PhyloAlps-clades	Campanula isophylla Moretti	Campanulaceae	361389	GR004663	living plant material	Cristina Roquet	Laboratoire d'Ecologie Alpine (LECA UMR 5553)	2016-08-24	Italy (IT). Chiesa S. Lorenzo, Varigotti.	8.39276	44.1818	S0717	21	43.4	2017-02-16	Genoscope	BGN_MME
CLA001551	ERS10223020	ERX8667770	ERR9124340	PRJEB50489	ERP135067	PhyloAlps-clades	Campanula andorrana Braun-Blanq.	Campanulaceae	1907868	NA	living plant material	Llorenc Saez	Autonomous University of Barcelona	2016	Spain (ES). Pedraforca	1.69884	42.2438	S0885	17	49.3	2017-07-04	Genoscope	BGN_MQT
CLA001552	ERS10223021	ERX8667771	ERR9124341	PRJEB50489	ERP135067	PhyloAlps-clades	Campanula andorrana Braun-Blanq.	Campanulaceae	1907868	NA	living plant material	Llorenc Saez	Autonomous University of Barcelona	2016	Spain (ES). Pedraforca	1.69884	42.2438	S0886	16	30.1	2017-07-04	Genoscope	BGN_MQV
CLA001553	ERS10223022	ERX8667772	ERR9124342	PRJEB50489	ERP135067	PhyloAlps-clades	Campanula andorrana Braun-Blanq.	Campanulaceae	1907868	NA	living plant material	Llorenc Saez	Autonomous University of Barcelona	2016	Spain (ES). Pedraforca	1.69884	42.2438	S0887	17	34.8	2017-07-04	Genoscope	BGN_MRA
CLA001554	ERS10223023	ERX8667773	ERR9124343	PRJEB50489	ERP135067	PhyloAlps-clades	Campanula jaubertiana Timb.-Lagr.	Campanulaceae	1907869	NA	living plant material	Llorenc Saez	Autonomous University of Barcelona	2016	Spain (ES). Pineta	0.086609	42.7093	S0888	8	28	2017-07-04	Genoscope	BGN_MRB
CLA001555	ERS10223024	ERX8667774	ERR9124344	PRJEB50489	ERP135067	PhyloAlps-clades	Campanula jaubertiana Timb.-Lagr.	Campanulaceae	1907869	NA	living plant material	Llorenc Saez	Autonomous University of Barcelona	2016	Spain (ES). Pineta	0.086609	42.7093	S0889	8	26.6	2017-07-04	Genoscope	BGN_MRC
CLA001556	ERS10223025	ERX8667775	ERR9124345	PRJEB50489	ERP135067	PhyloAlps-clades	Campanula cochleariifolia Lam.	Campanulaceae	428162	NA	living plant material	Llorenc Saez	Autonomous University of Barcelona	2016	Spain (ES). Turbon	0.505438	42.4178	S0890	18	12.1	2017-07-04	Genoscope	BGN_MRD
CLA001557	ERS10223026	ERX8667776	ERR9124346	PRJEB50489	ERP135067	PhyloAlps-clades	Campanula jaubertiana Timb.-Lagr.	Campanulaceae	1907869	NA	living plant material	Llorenc Saez	Autonomous University of Barcelona	2016	Spain (ES). Turbon	0.505438	42.4178	S0891	16	22.2	2017-07-04	Genoscope	BGN_MRE
PHA001558	ERS10223182	ERX8667777	ERR9124347	PRJEB50489	ERP135067	PhyloAlps	Campanula latifolia L.	Campanulaceae	239410	NA	living plant material	Jean-Charles Villaret	Conservatoire Botanique National Alpin (CBNA)	2009-07-09	Isère (FR). Sarcenas.	5.73619	45.3263	05_C07	15	19.04	2014-06-18	Genoscope	BGN_A
PHA001559	ERS10223183	ERX8666294	ERR9122294	PRJEB50489	ERP135067	PhyloAlps	Campanula latifolia L.	Campanulaceae	239410	GR004482	living plant material	Stefan Eggenberg	Info Flora	2010-07-20	Canton de Berne (CH). Interlaken-Oberhasli District. Stechelberg	7.904	46.5354	04_E03	21	44.4	2013	BGI	RSZ_RSZAXPI000836-32
CAR001560	ERS10222942	ERX8667778	ERR9124348	PRJEB50489	ERP135067	PhyloAlps-Carpathians	Campanula lingulata Waldst. & Kit.	Campanulaceae	1241120	NA	living plant material	Bogdan Hurdu	Institute of Biological Research Cluj-Napoca	2013-05-18	Mehedinți Plateau, Cracul Crucii, 130 m, Carpathians, Romania	22.5281	44.6801	48_D07	18	45.3	2016-06-30	Genoscope	BGN_LMI
PHA001562	ERS10223184	ERX8666295	ERR9122295	PRJEB50489	ERP135067	PhyloAlps	Campanula macrorhiza Gay ex A. DC.	Campanulaceae	1241126	GR002828	living plant material	Sébastien Lavergne, Wilfried Thuiller, Serge Aubert, Rolland Douzet	Laboratoire d'Ecologie Alpine (LECA UMR 5553), Station Alpine Joseph Fourier (UMS 3370)	2009-04-08	Bouches-du-Rhône (FR). Marseille 09. Marseilleveyre	5.36602	43.2271	04_E10	22	10.24	2013	BGI	RSZ_RSZAXPI000862-104
CLA001564	ERS10223027	ERX8667779	ERR9124349	PRJEB50489	ERP135067	PhyloAlps-clades	Campanula marchesettii Witasek	Campanulaceae	361392	GR003905	living plant material	Jan Smyčka, Jana Pilatova, Monika Kolarova	Laboratoire d'Ecologie Alpine (LECA UMR 5553)	2016-08-13	Slovenija (SLO). Grosuplje. Rock in clearing way up to Kucelj	13.8266	45.9289	S0843	20	13.8	2017-02-16	Genoscope	BGN_MPC
CLA001565	ERS10223028	ERX8667780	ERR9124350	PRJEB50489	ERP135067	PhyloAlps-clades	Campanula rotundifolia L.	Campanulaceae	239422	GR003929	living plant material	Jan Smyčka, Marie Smyckova, Doubravka Pozarova	Laboratoire d'Ecologie Alpine (LECA UMR 5553)	2016-07-01	Croatia (HR). Primorsko-goranska. Rock by the gravel road way to Cunina glava.	14.465	45.4284	S0844	21	12.5	2017-02-16	Genoscope	BGN_MPD
CLA001566	ERS10223029	ERX8667781	ERR9124351	PRJEB50489	ERP135067	PhyloAlps-clades	Campanula martinii F. Fen., A. Pistarino, Peruzzi & Cellin.	Campanulaceae	1488314	NA	living plant material	Kristyna Semberova	Charles University, Prague	2013-08-26	Italy (IT). Vegagna	10.5967	45.7539	S0809	19	38.1	2017-02-16	Genoscope	BGN_MND
PHA001567	ERS10223185	ERX8666296	ERR9122296	PRJEB50489	ERP135067	PhyloAlps	Campanula medium L.	Campanulaceae	56154	GR000961	living plant material	Luc Garraud	Conservatoire Botanique National Alpin (CBNA)	2009-05-14	Alpes-de-Haute-Provence (FR). Claret.	5.98416	44.3754	02_F10	21	49.2	2013	BGI	RSZ_RSZAXPI000794-21
CLA001569	ERS10223030	ERX8667782	ERR9124352	PRJEB50489	ERP135067	PhyloAlps-clades	Campanula micrantha Bertol.	Campanulaceae	1241130	GR003901	living plant material	Jan Smyčka, Jana Pilatova, Monika Kolarova	Laboratoire d'Ecologie Alpine (LECA UMR 5553)	2016-08-15	Italy (IT). Meadows over Prati di Tivo, way from Ref. Garibaldi, 1700 m asl.	13.5416	42.4736	S0845	18	11	2017-02-16	Genoscope	BGN_MPE
CLA001570	ERS10223031	ERX8667783	ERR9124353	PRJEB50489	ERP135067	PhyloAlps-clades	Campanula micrantha Bertol.	Campanulaceae	1241130	GR003909	living plant material	Jan Smyčka, Jana Pilatova, Monika Kolarova	Laboratoire d'Ecologie Alpine (LECA UMR 5553)	2016-08-15	Italy (IT). Under the cascades way from Ref. Garibaldi, cca 1500 m asl	13.5506	42.4943	S0846	18	13.1	2017-02-16	Genoscope	BGN_MPF
PHA001572	ERS10223186	ERX8667784	ERR9124354	PRJEB50489	ERP135067	PhyloAlps	Campanula morettiana Rchb.	Campanulaceae	361393	GR004094	living plant material	Adrian Möhl	Info Flora	2010-08-03	Dolomites (IT). Lagozuoi, beim Tunnel.	12.0381	46.527	06_D05	13	24.52	2014-10-01	Genoscope	BGN_PH
PHA001579	ERS10223187	ERX8667785	ERR9124355	PRJEB50489	ERP135067	PhyloAlps	Campanula persicifolia L.	Campanulaceae	239416	GR002401	living plant material	Laboratoire d'Ecologie Alpine (LECA UMR 5553), Conservatoire Botanique National Méditerranéen (CBNMed)	Laboratoire d'Ecologie Alpine (LECA UMR 5553), Conservatoire Botanique National Méditerranéen (CBNMed)	2009-07-09	Alpes-Maritimes (FR). La Brigue.	7.6264	44.0448	05_D09	17	21.72	2014-10-01	Genoscope	BGN_LV
CAR001583	ERS10222943	ERX8667786	ERR9124356	PRJEB50489	ERP135067	PhyloAlps-Carpathians	Campanula persicifolia L.	Campanulaceae	239416	NA	living plant material	Bogdan Hurdu	Institute of Biological Research Cluj-Napoca	2013-05-18	Romania (RO). Mehedinti Plateau, Cracul Crucii, 250 m, Carpathians.	22.5316	44.6797	48_F07	18	41.3	2016-06-30	Genoscope	BGN_LML
PHA001585	ERS10223188	ERX8667787	ERR9124357	PRJEB50489	ERP135067	PhyloAlps	Campanula petraea L.	Campanulaceae	239417	NA	living plant material	Adrian Möhl	Info Flora	2009-06-13	Östlich Monte Baldo (IT). Spiazzi, Mauer im Dorfzentrum.	10.8547	45.6433	42_G02	16	38.6	2016-01-14	Genoscope	BGN_INM
PHA001586	ERS10223189	ERX8667788	ERR9124358	PRJEB50489	ERP135067	PhyloAlps	Campanula praesignis Beck	Campanulaceae	1532303	GR002215	living plant material	Sonia Latzin	Swiss Federal Institute for Forest, Snow and Landscape Research (WSL)	2009-07-06	Niederösterreich (AT). Politischer Bezirk Neunkirchen. Vois	15.8126	47.7985	06_F01	17	13.36	2015-03-12	Genoscope	BGN_ALG
CLA001588	ERS10223032	ERX8667789	ERR9124359	PRJEB50489	ERP135067	PhyloAlps-clades	Campanula precatoria Timb.-Lagr.	Campanulaceae	1904712	GR004664	living plant material	Cristina Roquet, Sebastien Lavergne, Jan Smycka	NA	2016-07-26	Pyrenees (ES). A 10 m de Presa de Montalto (c. 1390 m).	1.31292	42.6715	S0652	20	14.7	2017-02-16	Genoscope	BGN_MLH
CLA001589	ERS10223033	ERX8667790	ERR9124360	PRJEB50489	ERP135067	PhyloAlps-clades	Campanula pseudostenocodon Lacaita	Campanulaceae	1241155	GR003907	living plant material	Jan Smyčka, Jana Pilatova, Monika Kolarova	Laboratoire d'Ecologie Alpine (LECA UMR 5553)	2016-08-16	Central Apennines (IT). From Teramo to Aritschia on 21th kilometer, reinforced slope on the other side to a small parking lot.	13.3421	42.4417	S0847	18	35.6	2017-02-16	Genoscope	BGN_MPG
PHA001590	ERS10223190	ERX8667791	ERR9124361	PRJEB50489	ERP135067	PhyloAlps	Campanula pulla L.	Campanulaceae	361396	GR002214	living plant material	Sonia Latzin	Swiss Federal Institute for Forest, Snow and Landscape Research (WSL)	2009-07-06	Niederösterreich (AT). Politischer Bezirk Neunkirchen. Vois	15.8081	47.7867	06_G01	17	19.52	2014-10-01	Genoscope	BGN_NF
PHA001592	ERS10223191	ERX8667792	ERR9124362	PRJEB50489	ERP135067	PhyloAlps	Campanula pyramidalis L.	Campanulaceae	239419	GR002315	living plant material	Sonia Latzin	Swiss Federal Institute for Forest, Snow and Landscape Research (WSL)	2011-04-20	Friuli-Venezia Giulia (IT). Gorizia. Doberdo' Del Lago	13.5593	45.8357	06_F05	17	36.32	2014-10-01	Genoscope	BGN_PK
PHA001594	ERS10223192	ERX8667793	ERR9124363	PRJEB50489	ERP135067	PhyloAlps	Campanula raineri Perp.	Campanulaceae	361397	GR004566	living plant material	Adrian Möhl, Stefan Eggenberg	Info Flora	2010-07-22	Lombardia (IT). Lecco. Ballabio	9.39387	45.9149	06_G05	15	32.6	2014-10-01	Genoscope	BGN_PL
CLA001596	ERS10223034	ERX8667794	ERR9124364	PRJEB50489	ERP135067	PhyloAlps-clades	Campanula rotundifolia L.	Campanulaceae	361397	NA	living plant material	Kristyna Semberova	Charles University, Prague	2015-07-08	Lago di Como (IT). St Anna chapel in Valle San Jorio.	9.21823	46.1557	S0810	10	53.9	2017-02-16	Genoscope	BGN_MNE
PHA001597	ERS10223193	ERX8666297	ERR9122297	PRJEB50489	ERP135067	PhyloAlps	Campanula rapunculoides L.	Campanulaceae	209536	GR001150	living plant material	Sébastien Lavergne, Luc Garraud	Laboratoire d'Ecologie Alpine (LECA UMR 5553), Conservatoire Botanique National Alpin (CBNA)	2009-04-24	Hautes-Alpes (FR). Rabou.	6.00918	44.5746	04_H08	19	74.8	2013	BGI	RSZ_RSZAXPI001156-101
PHA001598	ERS10223194	ERX8666298	ERR9122298	PRJEB50489	ERP135067	PhyloAlps	Campanula rapunculus L.	Campanulaceae	428196	GR000529	living plant material	Jérémie Van Es	Conservatoire Botanique National Alpin (CBNA)	2009-05-13	Alpes-de-Haute-Provence (FR). Corbières.	5.74631	43.7488	02_F11	20	38.52	2013	BGI	RSZ_RSZAXPI000797-24
PHA001600	ERS10223195	ERX8667795	ERR9124365	PRJEB50489	ERP135067	PhyloAlps	Campanula rhomboidalis L.	Campanulaceae	649663	GR000419	living plant material	Cristina Roquet, Marti Boleda, Rolland Douzet	Laboratoire d'Ecologie Alpine (LECA UMR 5553), Station Alpine Joseph Fourier (UMS 3370)	2009-07	Hautes-Alpes (FR). Villard-d'Arène. Col du Lautaret.	6.40197	45.0364	05_D02	15	18.56	2014-10-29	Genoscope	BGN_IK
CAR001602	ERS10222944	ERX8667796	ERR9124366	PRJEB50489	ERP135067	PhyloAlps-Carpathians	Campanula romanica Săvul.	Campanulaceae	1241161	NA	living plant material	Anastasiu P	University of Bucharest	2016-08-10	Macin Moutains (RO), Recifii Jurasici-Cheia, Dobrogea.	28.4236	44.5049	S0994	18	36.8	2017-07-04	Genoscope	BGN_NAD
PHA001605	ERS10223196	ERX8667797	ERR9124367	PRJEB50489	ERP135067	PhyloAlps	Campanula rotundifolia L.	Campanulaceae	239422	GR002120	living plant material	Linda Feichtinger	Swiss Federal Institute for Forest, Snow and Landscape Research (WSL)	2009-07-23	Kanton Solothurn (CH). Bezirk Lebern. Balmberg	7.53971	47.2533	06_H05	12	35	2014-10-01	Genoscope	BGN_PM
CLA001606	ERS10223035	ERX8667798	ERR9124368	PRJEB50489	ERP135067	PhyloAlps-clades	Campanula scheuchzeri Vill.	Campanulaceae	361399	GR004668	living plant material	Sébastien Lavergne, Cristina Roquet, Jan Smyčka	NA	2016-07-26	Pyrenees (ES). Pujada a Portarro d'Espot (c. 2200m)	0.982722	42.5813	S0653	18	28.2	2017-02-16	Genoscope	BGN_MLI
CLA001607	ERS10223036	ERX8667799	ERR9124369	PRJEB50489	ERP135067	PhyloAlps-clades	Campanula cespitosa Scop.	Campanulaceae	361377	GR003899	living plant material	Jan Smyčka, Jana Pilatova, Monika Kolarova	Laboratoire d'Ecologie Alpine (LECA UMR 5553)	2016-08-13	Slovenia (SLO). Eastern slope of Kucelj	13.8258	45.9289	S0811	18	22.2	2017-02-16	Genoscope	BGN_MNF
CLA001608	ERS10223037	ERX8667800	ERR9124370	PRJEB50489	ERP135067	PhyloAlps-clades	Campanula cochleariifolia Lam.	Campanulaceae	428162	GR003910	living plant material	Doubravka Pozarova	Charles University, Prague	2016-06-25	Croatia (HR). Path between Babin Vrh and Vaganski Vrh in Paklenica	15.4947	44.3688	S0812	16	47.4	2017-02-16	Genoscope	BGN_MNG
CLA001609	ERS10223038	ERX8667801	ERR9124371	PRJEB50489	ERP135067	PhyloAlps-clades	Campanula velebitica Borbas	Campanulaceae	1241209	GR003930	living plant material	Jan Smyčka, Marie Smyckova, Doubravka Pozarova	Laboratoire d'Ecologie Alpine (LECA UMR 5553)	2016-07-02	Croatia (HR). Slope by the dirt road from Baske Ostarje to Rujicin Kuk	15.114	44.5635	S0848	18	34.2	2017-02-16	Genoscope	BGN_MPH
CLA001611	ERS10223039	ERX8667802	ERR9124372	PRJEB50489	ERP135067	PhyloAlps-clades	Campanula rotundifolia L.	Campanulaceae	239422	GR003908	living plant material	Jan Smyčka, Jana Pilatova, Monika Kolarova	Laboratoire d'Ecologie Alpine (LECA UMR 5553)	2016-08-15	Italy (IT). Just under the cascades way from Rif. Garibaldi, cca 1500 m asl	13.543	42.4862	S0850	18	57	2017-02-16	Genoscope	BGN_MPK
CLA001612	ERS10223040	ERX8667803	ERR9124373	PRJEB50489	ERP135067	PhyloAlps-clades	Campanula scheuchzeri Vill.	Campanulaceae	361399	GR003934	living plant material	Jan Smyčka, Marie Smyckova, Doubravka Pozarova	Laboratoire d'Ecologie Alpine (LECA UMR 5553)	2016-07-09	Serbia (RS). In a rock crack on boulder close to Midjor summit	22.6805	43.3945	S0851	18	89.9	2017-02-16	Genoscope	BGN_MPL
CLA001613	ERS10223041	ERX8667804	ERR9124374	PRJEB50489	ERP135067	PhyloAlps-clades	Campanula scheuchzeri Vill.	Campanulaceae	361399	GR003935	living plant material	Jan Smyčka, Marie Smyckova, Doubravka Pozarova	Laboratoire d'Ecologie Alpine (LECA UMR 5553)	2016-07-09	Serbia (RS). By the dirt road, close to second peak in direction from Babin Zub to Midjor.	22.636	43.3932	S0852	21	44.4	2017-02-16	Genoscope	BGN_MPM
CLA001615	ERS10223041	ERX8667805	ERR9124375	PRJEB50489	ERP135067	PhyloAlps-clades	Campanula rotundifolia L.	Campanulaceae	239422	NA	living plant material	Kristyna Semberova	Laboratoire d'Ecologie Alpine (LECA UMR 5553)	2014	Western Bohemia (CZ). Chodova Plana.	12.7265	49.8933	S0854	15	21.3	2017-02-16	Genoscope	BGN_MPP
CAR001616	ERS10222945	ERX8667806	ERR9124376	PRJEB50489	ERP135067	PhyloAlps-Carpathians	Campanula tatrae Borbás	Campanulaceae	1904714	NA	living plant material	Bogdan Hurdu	Institute of Biological Research Cluj-Napoca	2015-07-15	Romania (RO). Cozia Mts., Bulzu peak, north face, 1460 m, Carpathians.	24.3491	45.3164	48_G07	17	36.2	2016-06-30	Genoscope	BGN_LMM
CAR001618	ERS10222946	ERX8667807	ERR9124377	PRJEB50489	ERP135067	PhyloAlps-Carpathians	Campanula tatrae Borbás	Campanulaceae	1904714	NA	living plant material	Hurdu BI, Szatmari PM	Institute of Biological Research Cluj-Napoca	2016-08-27	Romania (RO). Piatra Craiului Mts., between Zaplaz and Marele Grohotis, Carpathians.	25.1976	45.5214	S0995	17	31.9	2017-07-04	Genoscope	BGN_NAE
CLA001620	ERS10223041	ERX8667808	ERR9124378	PRJEB50489	ERP135067	PhyloAlps-clades	Campanula rotundifolia subsp. sudetica (Hruby) Soó	Campanulaceae	1904713	NA	living plant material	Kristyna Semberova	Charles University, Prague	2014-07-22	Sudetes (CZ). Jeseniky, Tabulove skaly.	17.2309	50.0867	S0813	11	35.5	2017-02-16	Genoscope	BGN_MNH
PHA001621	ERS10223197	ERX8667809	ERR9124379	PRJEB50489	ERP135067	PhyloAlps	Campanula sabatia De Not.	Campanulaceae	1241166	NA	living plant material	Gabriele Casazza	University of Genoa	2014	Liguria (IT). Diano Arentino.	8.0379	43.9445	44_B12	11	5.4	2016-01-27	Genoscope	BGN_KHL
PHA001624	ERS10223198	ERX8667810	ERR9124380	PRJEB50489	ERP135067	PhyloAlps	Campanula scheuchzeri Vill.	Campanulaceae	361399	GR000742	living plant material	Cristina Roquet, Rolland Douzet	Laboratoire d'Ecologie Alpine (LECA UMR 5553), Station Alpine Joseph Fourier (UMS 3370)	2009	Hautes-Alpes (FR). Villard-d'Arène. Col du Lautaret.	6.40197	45.0364	05_E02	18	14.64	2014-10-29	Genoscope	BGN_IL
CLA001626	ERS10223042	ERX8667811	ERR9124381	PRJEB50489	ERP135067	PhyloAlps-clades	Campanula scheuchzeri Vill.	Campanulaceae	361399	NA	living plant material	Kristyna Semberova	Charles University, Prague	2014-09-07	Valais (CH). Sant Bernard pass.	7.19141	45.8984	S0814	8	42.2	2017-02-16	Genoscope	BGN_MNI
CAR001627	ERS10222947	ERX8667812	ERR9124382	PRJEB50489	ERP135067	PhyloAlps-Carpathians	Campanula serrata (Kit. ex Schult.) Hendrych	Campanulaceae	1241174	NA	living plant material	Bogdan Hurdu	Institute of Biological Research Cluj-Napoca	2013-07-07	Romania (RO). Fagaras Mts, Vistea Mare Valley, 1830 m, Carpathians.	24.7405	45.6108	48_H07	17	6.95	2016-06-30	Genoscope	BGN_LMN
CLA001628	ERS10223043	ERX8667813	ERR9124383	PRJEB50489	ERP135067	PhyloAlps-clades	Campanula serrata (Kit. ex Schult.) Hendrych	Campanulaceae	1241174	NA	living plant material	Kristyna Semberova	Charles University, Prague	2014-08-24	Slovakia (SK). Tatry, Strbske pleso.	20.0463	49.2711	S0815	17	57	2017-02-16	Genoscope	BGN_MNK
PHA001630	ERS10223199	ERX8666299	ERR9122299	PRJEB50489	ERP135067	PhyloAlps	Campanula sibirica L.	Campanulaceae	361413	NA	living plant material	Sonia Latzin	Swiss Federal Institute for Forest, Snow and Landscape Research (WSL)	2011-04-30	Donnerskirchen (AT). Way to Kirchberg.	16.641	47.9006	04_F03	21	22.2	2013	BGI	RSZ_RSZAXPI000837-33
PHA001633	ERS10223200	ERX8666300	ERR9122300	PRJEB50489	ERP135067	PhyloAlps	Campanula spicata L.	Campanulaceae	361401	NA	living plant material	Cristina Roquet, Rolland Douzet	Laboratoire d'Ecologie Alpine (LECA UMR 5553), Station Alpine Joseph Fourier (UMS 3370)	2010	Hautes-Alpes (FR). Saint-Chaffrey. Bois de l'Ours	6.62875	44.9183	03_D05	20	49.6	2013	BGI	RSZ_RSZAXPI000951-89
PHA001635	ERS10223201	ERX8667814	ERR9124384	PRJEB50489	ERP135067	PhyloAlps	Campanula stenocodon Boiss. & Reuter	Campanulaceae	361402	GR000878	living plant material	Laboratoire d'Ecologie Alpine (LECA UMR 5553), Conservatoire Botanique National Méditerranéen (CBNMed)	Laboratoire d'Ecologie Alpine (LECA UMR 5553), Conservatoire Botanique National Méditerranéen (CBNMed)	2009-06-10	Bouches-du-Rhône (FR). Péone. Col de Crous.	6.90455	44.1434	05_E04	15	14.72	2014-10-29	Genoscope	BGN_KG
PHA001636	ERS10223202	ERX8666301	ERR9122301	PRJEB50489	ERP135067	PhyloAlps	Campanula stenocodon Boiss. & Reuter	Campanulaceae	361402	GR002343	living plant material	Rolland Douzet	Station Alpine Joseph Fourier (UMS 3370)	2010	Hautes-Alpes (FR). Cervières.	6.71791	44.8897	S1313	14	16.1	2017-12	Fasteris	GWM_1238
CLA001638	ERS10223044	ERX8667815	ERR9124385	PRJEB50489	ERP135067	PhyloAlps-clades	Campanula scheuchzeri Vill.	Campanulaceae	361399	GR003937	living plant material	Jan Smyčka, Jana Pilatova, Monika Kolarova	Laboratoire d'Ecologie Alpine (LECA UMR 5553)	2016-08-14	Italy (IT). On a meadow from Prati di Tivo to Madonnina, 1850 m asl.	13.5643	42.4888	S0855	20	42.1	2017-02-16	Genoscope	BGN_MPQ
CLA001639	ERS10223045	ERX8667816	ERR9124386	PRJEB50489	ERP135067	PhyloAlps-clades	Campanula tanfanii Podlech	Campanulaceae	1241195	GR003902	living plant material	Jan Smyčka, Jana Pilatova, Monika Kolarova	Laboratoire d'Ecologie Alpine (LECA UMR 5553)	2016-08-15	Italy (IT). Passo dei dui Corni.	13.562	42.4744	S0856	20	45.3	2017-02-16	Genoscope	BGN_MPR
CLA001640	ERS10223046	ERX8667817	ERR9124387	PRJEB50489	ERP135067	PhyloAlps-clades	Campanula tatrae Borbás	Campanulaceae	1904714	NA	living plant material	Kristyna Semberova	Charles University, Prague	2014-08-27	Slovakia (SK). High Tatras, Monkova dolina.	20.2256	49.2473	S0817	17	17.4	2017-02-16	Genoscope	BGN_MNM
PHA001641	ERS10223203	ERX8667818	ERR9124388	PRJEB50489	ERP135067	PhyloAlps	Campanula thyrsoides L. subsp. carniolica (Sünd.) Podlech	Campanulaceae	361403	GR003530	living plant material	Sonia Latzin	Swiss Federal Institute for Forest, Snow and Landscape Research (WSL)	2009-07-21	Kärnten (AT). Politischer Bezirk Klagenfurt Land. Baerental.	14.1294	46.4635	06_H01	17	15.04	2014-10-01	Genoscope	BGN_NG
PHA001645	ERS10223204	ERX8666302	ERR9122302	PRJEB50489	ERP135067	PhyloAlps	Campanula thyrsoides L.	Campanulaceae	239427	GR002069	living plant material	Linda Feichtinger	Swiss Federal Institute for Forest, Snow and Landscape Research (WSL)	2009-08-19	Canton du Valais (CH). Goms District. Oberwald	8.39118	46.5761	04_G03	18	18.32	2013	BGI	RSZ_RSZAXPI000838-34
PHA001648	ERS10223205	ERX8666303	ERR9122303	PRJEB50489	ERP135067	PhyloAlps	Campanula trachelium L.	Campanulaceae	85178	GR004904	living plant material	John Spillmann	Swiss Federal Institute for Forest, Snow and Landscape Research (WSL)	2009-07-13	Kanton Zürich (CH). Bezirk Winterthur. Brütten	8.65933	47.4843	03_H10	12	23.84	2013	BGI	RSZ_RSZAXPI001141-133
CAR001649	ERS10222948	ERX8667819	ERR9124389	PRJEB50489	ERP135067	PhyloAlps-Carpathians	Campanula transsilvanica Schur ex André	Campanulaceae	1851340	NA	living plant material	Bogdan Hurdu	Institute of Biological Research Cluj-Napoca	2015-07-25	Romania (RO). Fagaras Mts, under Urlea peak, 2325 m, Carpathians.	24.8331	45.5985	48_B08	17	13.3	2016-06-30	Genoscope	BGN_LMQ
PHA001653	ERS10223206	ERX8667820	ERR9124390	PRJEB50489	ERP135067	PhyloAlps	Campanula witasekiana Vierh.	Campanulaceae	440364	GR003529	living plant material	Sonia Latzin	Swiss Federal Institute for Forest, Snow and Landscape Research (WSL)	2009-07-13	Steiermark (AT). Politischer Bezirk Hartberg-Fürstenfeld. Pöllau	15.8516	47.2714	06_A02	16	36.32	2014-10-01	Genoscope	BGN_NH
CLA001656	ERS10223047	ERX8667821	ERR9124391	PRJEB50489	ERP135067	PhyloAlps-clades	Campanula witasekiana Vierh.	Campanulaceae	440364	NA	living plant material	Kristyna Semberova	Charles University, Prague	2015-06-25	Bosnia (BiH). Matorac peak near Fojnica.	17.8753	43.9275	S0818	19	31.9	2017-02-16	Genoscope	BGN_MNN
CLA001657	ERS10223048	ERX8667822	ERR9124392	PRJEB50489	ERP135067	PhyloAlps-clades	Campanula xylocarpa Kovanda	Campanulaceae	1241212	NA	living plant material	Tomas Figura	Charles University, Prague	2016-08-01	Slovakia (SK). Plesivec	NA	NA	S0857	19	28.9	2017-02-16	Genoscope	BGN_MPS
PHA001659	ERS10223207	ERX8666304	ERR9122304	PRJEB50489	ERP135067	PhyloAlps	Favratia zoysii (Wulfen) Feer	Campanulaceae	361408	GR002208	living plant material	Sonia Latzin	Swiss Federal Institute for Forest, Snow and Landscape Research (WSL)	2009-07-18	Kärnten (AT). Politischer Bezirk Völkermarkt. Ebriach / Obirsko	14.5039	46.4607	S1326	18	16.9	2017-12	Fasteris	GWM_1246
PHA002144	ERS10223208	ERX8667823	ERR9124393	PRJEB50489	ERP135067	PhyloAlps	Centaurium erythraea Rafn	Gentianaceae	172057	GR002075	living plant material	Linda Feichtinger	Swiss Federal Institute for Forest, Snow and Landscape Research (WSL)	2009-07-28	Kanton Aargau (CH). Bezirk Aarau. Küttigen	8.03116	47.4232	06_A06	13	5.08	2014-10-01	Genoscope	BGN_PN
PHA002145	ERS10223209	ERX8667824	ERR9124394	PRJEB50489	ERP135067	PhyloAlps	Centaurium favargeri Zeltner	Gentianaceae	225560	NA	living plant material	Conservatoire Botanique National Alpin (CBNA)	Conservatoire Botanique National Alpin (CBNA)	2011-08-03	Hautes-Alpes (FR). Valserres. Site de culture.	6.1179	44.4734	07_G02	12	5.08	2014-10-01	Genoscope	BGN_RP
PHA002148	ERS10223210	ERX8667825	ERR9124395	PRJEB50489	ERP135067	PhyloAlps	Centaurium pulchellum (Sw.) Druce	Gentianaceae	172069	GR001645	living plant material	Jean-Charles Villaret	Conservatoire Botanique National Alpin (CBNA)	2010-07-02	Savoie (FR). Siévoz. Les Cotilles.	5.85737	44.8976	07_D02	4	2.44	2016-06-30	Genoscope	BGN_LDV
CAR002347	ERS10222949	ERX8667826	ERR9124396	PRJEB50489	ERP135067	PhyloAlps-Carpathians	Chrysosplenium alpinum (Schur) Schur	Saxifragaceae	1851346	NA	living plant material	Bogdan Hurdu	Institute of Biological Research Cluj-Napoca	2015-07-21	Făgăraș Mts, Doamnei glacial cirque, 2080 m, Carpathians, Romania (RO)	24.6065	45.6033	48_E09	20	11.1	2016-06-30	Genoscope	BGN_LNF
PHA002349	ERS10223211	ERX8667827	ERR9124397	PRJEB50489	ERP135067	PhyloAlps	Chrysosplenium alternifolium L.	Saxifragaceae	80774	GR004434	living plant material	Adrian Möhl	Info Flora	2010-05-25	Canton de Vaud (CH). Le Brassus. Col de Marchairuz.	6.25012	46.5515	06_B06	17	3.796	2015-05-06	Genoscope	BGN_FFV
PHA002351	ERS10223212	ERX8667828	ERR9124398	PRJEB50489	ERP135067	PhyloAlps	Chrysosplenium oppositifolium L.	Saxifragaceae	1155259	GR004501	living plant material	Thomas Legland	Conservatoire botanique national alpin (CBNA)	2010-09-03	Savoie (FR). Cognin.	5.88291	45.5573	07_E02	17	13.32	2014-10-01	Genoscope	BGN_RN
PHA002354	ERS10223213	ERX8667829	ERR9124399	PRJEB50489	ERP135067	PhyloAlps	Cicendia filiformis (L.) Delarbre	Gentianaceae	82708	NA	living plant material	Station Alpine Joseph Fourier (UMS 3370)	Station Alpine Joseph Fourier (UMS 3370)	2010-04-29	NA	NA	NA	S0208	1	1.86	2016-06-30	Genoscope	BGN_LFS
PHA002524	ERS10223214	ERX8667830	ERR9124400	PRJEB50489	ERP135067	PhyloAlps	Coris monspeliensis L.	Primulaceae	59972	GR002896	living plant material	Sébastien Lavergne, Wilfried Thuiller, Serge Aubert, Rolland Douzet	Laboratoire d'Ecologie Alpine (LECA UMR 5553), Station Alpine Joseph Fourier (UMS 3370)	2009-04-06	Bouches-du-Rhône (FR). Marseille 09. Callelongue	5.35509	43.2146	04_G10	19	8.12	2014-10-29	Genoscope	BGN_HN
PHA002555	ERS10223215	ERX8667831	ERR9124401	PRJEB50489	ERP135067	PhyloAlps	Primula matthioli (L.) K.Richt.	Primulaceae	55385	NA	living plant material	Véronique Bonnet	Conservatoire Botanique National Alpin (CBNA)	2009-08-07	Savoie (FR). Val-d'Isère.	7.03996	45.4538	05_E08	16	11.68	2014-11-27	Genoscope	BGN_LN
PHA002728	ERS8751966	ERX7194681	ERR7624101	PRJEB48874	ERP133303	PhyloAlps	Cyclamen purpurascens Mill.	Primulaceae	87532	GR004388	living plant material	Adrian Möhl	Info Flora	2010-07-22	Canton du Tessin (CH). Rovio. Auf Weg zum Wasserfall.	8.99525	45.9326	06_C06	17	41.2	2014-10-01	Genoscope	BGN_PP
FAM002848	ERS10223139	ERX8667832	ERR9124402	PRJEB50489	ERP135067	PhyloAlps-outgroups	Darlingtonia californica Torr.	Sarraceniaceae	4355	NA	living plant material	Sébastien Lavergne	Laboratoire d'Ecologie Alpine (LECA UMR 5553)	2010	Personal cultivation	NA	NA	S0708	18	15.1	2017-02-16	Genoscope	BGN_MLV
CLA003042	ERS10223049	ERX8667833	ERR9124403	PRJEB50489	ERP135067	PhyloAlps-clades	Androsace alaskana Coville & Standl. ex Hultén	Primulaceae	159000	ALA[H1046843]	herbarium sample	A. Larsen, A. Batten	Museum - University of Alaska Fairbanks	2001-08-01	Alaska (USA), Denali NP, limestone outcrops on W bank of W Forst Yentha, 1067m, NW of the confluence of W Fork Yentna with stream draining Shadows Glacier, S facing scree	-152.571	62.5328	S0828	13	7.06	2018-01-31	Genoscope	BGN_NMQ
CLA003043	ERS8751811	ERX7194662	ERR7624082	PRJEB48874	ERP133303	PhyloAlps-clades	Androsace americana Wendelbo	Primulaceae	229464	ALA[H1098072]	herbarium sample	C.L. Parker, J. Herriges	Museum - University of Alaska Fairbanks	2008-06-19	Alaska (USA), Little Black River headwaters, W of Snowy Peak, 643m, rocky xeri slope, dolomite and shale	-143.049	65.596	S0829	26	5.58	2017-07-04	Genoscope	BGN_NTF
CLA003044	ERS8751818	ERX7194663	ERR7624083	PRJEB48874	ERP133303	PhyloAlps-clades	Androsace beringensis (S.Kelso, Jurtzev & D.F.Murray) Cubey	Primulaceae	159001	ALA[H1223972]	herbarium sample	C.L. Parker, C. Roland, R. Lipkin	Museum - University of Alaska Fairbanks	1998-06-29	Alaska (USA), Nulato Hills, Debauch Mtn, near summit, 730m	-159.883	64.5167	S0830	18	21.2	2017-02-16	Genoscope	BGN_MNR
CLA003045	ERS10223050	ERX8667834	ERR9124404	PRJEB50489	ERP135067	PhyloAlps-clades	Androsace constancei Wendelbo	Primulaceae	229465	ALA[H1216428]	herbarium sample	C. Roland (conf. C. Parker)	Museum - University of Alaska Fairbanks	2002-08-06	Alaska (USA), Yukon-Charley Rivers NP, ridge dividing Essie Cr. From Seventymile R. drainagge, SW of Mt Sorensen, serpentine steep slopes	-143.086	64.9665	S0831	18	18.2	2017-02-16	Genoscope	BGN_MNS
CLA003046	ERS8751827	ERX7194664	ERR7624084	PRJEB48874	ERP133303	PhyloAlps-clades	Androsace idahoensis (Douglass M.Hend.) Cubey	Primulaceae	229466	ID101353	herbarium sample	Michael Mancuso	Museum - University of Idaho	2006-07-07	Idaho (USA), Boise National Forest, northerly aspect just below ridgecrest.	-115.742	44.3054	S0836	21	8.87	2017-11-08	Genoscope	BGN_NMV
CAR003183	ERS10222950	ERX8667835	ERR9124405	PRJEB50489	ERP135067	PhyloAlps-Carpathians	Edraianthus graminifolius (L.) A.DC.	Campanulaceae	103995	NA	living plant material	Bogdan Hurdu	Institute of Biological Research Cluj-Napoca	2015-07-16	Romania (RO). Apuseni Mts, Pietrele Negre limestone cliffs, 1280 m, Carpathians.	22.6314	46.5208	48_H11	21	28.5	2016-06-30	Genoscope	BGN_LPD
PHA004007	ERS10223216	ERX8667836	ERR9124406	PRJEB50489	ERP135067	PhyloAlps	Gentiana acaulis L.	Gentianaceae	49933	GR000633	living plant material	Laboratoire d'Ecologie Alpine (LECA UMR 5553), Conservatoire Botanique National Méditerranéen (CBNMed)	Laboratoire d'Ecologie Alpine (LECA UMR 5553), Conservatoire Botanique National Méditerranéen (CBNMed)	2009-06-10	Alpes-Maritimes (FR). Beuil.	6.94816	44.1031	05_B01	15	17.96	2014-10-29	Genoscope	BGN_IA
PHA004011	ERS10223217	ERX8667837	ERR9124407	PRJEB50489	ERP135067	PhyloAlps	Gentiana alpina Vill.	Gentianaceae	49934	GR004188	living plant material	Adrian Möhl	Info Flora	2010-09-04	Canton du Tessin (CH). Gazzirola. Gipfelregion.	9.07379	46.1183	06_D06	19	7.6	2014-10-01	Genoscope	BGN_PQ
PHA004015	ERS10223218	ERX8667838	ERR9124408	PRJEB50489	ERP135067	PhyloAlps	Gentiana angustifolia Vill.	Gentianaceae	38849	NA	living plant material	Jean-Charles Villaret	Conservatoire Botanique National Alpin (CBNA)	2010-06-10	Isère (FR). Saint-Andéol.	5.54577	44.9322	05_F10	18	5.2	2014-10-01	Genoscope	BGN_MH
PHA004020	ERS10223219	ERX8667839	ERR9124409	PRJEB50489	ERP135067	PhyloAlps	Gentiana asclepiadea L.	Gentianaceae	49935	GR002490	living plant material	Jean-Charles Villaret	Conservatoire Botanique National Alpin (CBNA)	2009-07-07	Isère (FR). La Ferrière.	6.09067	45.2918	05_D07	16	17.84	2014-11-27	Genoscope	BGN_LE
PHA004027	ERS10223220	ERX8667840	ERR9124410	PRJEB50489	ERP135067	PhyloAlps	Gentiana bavarica L.	Gentianaceae	49937	GR000344	living plant material	Cristina Roquet, Marti Boleda, Rolland Douzet	Laboratoire d'Ecologie Alpine (LECA UMR 5553), Station Alpine Joseph Fourier (UMS 3370)	2009-07-03	Hautes-Alpes (FR). Villard-d'Arène. Col du Galibier.	6.39007	45.0525	05_B03	13	5.04	2014-10-29	Genoscope	BGN_IQ
PHA004030	ERS10223221	ERX8667841	ERR9124411	PRJEB50489	ERP135067	PhyloAlps	Gentiana brachyphylla Vill.	Gentianaceae	49939	GR000320	living plant material	Cristina Roquet, Marti Boleda, Rolland Douzet	Laboratoire d'Ecologie Alpine (LECA UMR 5553), Station Alpine Joseph Fourier (UMS 3370)	2009-07	Hautes-Alpes (FR). Cervières. Col de l'Izoard.	6.735	44.8197	05_C03	14	5.44	2014-10-29	Genoscope	BGN_IR
CLA004032	ERS10223051	ERX8667842	ERR9124412	PRJEB50489	ERP135067	PhyloAlps-clades	Gentiana burseri Lapeyr.	Gentianaceae	38850	GR004648	living plant material	Cristina Roquet	Laboratoire d'Ecologie Alpine (LECA UMR 5553)	2016-07-16	Spain (ES). A prop Estany Redon, sota Port de Vielha, 2290m	0.773472	42.6377	S0655	19	19.2	2017-02-16	Genoscope	BGN_MLK
PHA004041	ERS10223222	ERX8667843	ERR9124413	PRJEB50489	ERP135067	PhyloAlps	Gentiana clusii Perr. & Songeon	Gentianaceae	49942	GR003705	living plant material	Stefan Eggenberg	Info Flora	2009-07-23	Canton de Berne (CH). Obersimmental-Saanen District. Lauenen b. Gstaad	7.41004	46.3871	05_C12	19	7.24	2014-10-01	Genoscope	BGN_MR
PHA004043	ERS10223223	ERX8667844	ERR9124414	PRJEB50489	ERP135067	PhyloAlps	Gentiana cruciata L.	Gentianaceae	49943	GR000314	living plant material	Serge Aubert	Station Alpine Joseph Fourier (UMS 3370)	2010	Hautes-Alpes (FR). Château-Ville-Vieille.	6.81778	44.7622	05_D03	15	25.6	2014-10-29	Genoscope	BGN_IS
CLA004046	ERS10223052	ERX8667845	ERR9124415	PRJEB50489	ERP135067	PhyloAlps-clades	Gentiana dinarica Beck	Gentianaceae	49944	GR003918	living plant material	Jan Smyčka, Marie Smyckova, Doubravka Pozarova	Laboratoire d'Ecologie Alpine (LECA UMR 5553)	2016-07-06	Montenegro (MNE). Way to Kom Kucki before the first scree field	19.6729	42.6978	S0858	18	6.64	2017-07-04	Genoscope	BGN_NNB
PHA004051	ERS10223224	ERX8667846	ERR9124416	PRJEB50489	ERP135067	PhyloAlps	Gentiana froelichii Jan ex Rchb.	Gentianaceae	49946	GR003543	living plant material	Adrian Möhl	Info Flora	2014-08-27	Österreich (AT). Eisenkappel. Hochobir, ruine.	14.48	46.5005	48_A01	17	10.7	2016-07-28	Genoscope	BGN_LKD
PHA004053	ERS10223225	ERX8667848	ERR9124418	PRJEB50489	ERP135067	PhyloAlps	Gentiana froelichii Jan ex Rchb. zenariae F. Martini & Poldini	Gentianaceae	49946	GR004612	living plant material	Adrian Möhl	Info Flora	2013-06-11	Friuli-Venezia Giulia (IT). Cimolais. Valmenone.	12.4992	46.4122	43_G01	24	13.72	2016-01-14	Genoscope	BGN_ITD
PHA004054	ERS10223226	ERX8667849	ERR9124419	PRJEB50489	ERP135067	PhyloAlps	Gentianella germanica (Willd.) Börner	Gentianaceae	49961	GR004071	living plant material	Adrian Möhl	Info Flora	2009-09-11	Canton de Berne (CH). Büren an der Aare. Acker ausserhalb Dorf.	7.35863	47.1396	06_H06	13	9.76	2015-03-26	Genoscope	BGN_ALR
PHA004058	ERS10223227	ERX8667850	ERR9124420	PRJEB50489	ERP135067	PhyloAlps	Gentiana ligustica R. Vilm. & Chopinet	Gentianaceae	49947	NA	living plant material	Laboratoire d'Ecologie Alpine (LECA UMR 5553), Conservatoire Botanique National Méditerranéen (CBNMed)	Laboratoire d'Ecologie Alpine (LECA UMR 5553), Conservatoire Botanique National Méditerranéen (CBNMed)	2009-06-09	Alpes-Maritimes (FR). Beuil.	7.0037	44.0993	05_C01	17	11.16	2014-10-29	Genoscope	BGN_IB
PHA004062	ERS10223228	ERX8667851	ERR9124421	PRJEB50489	ERP135067	PhyloAlps	Gentiana lutea L. subsp. symphyandra (Murb.) Hayek	Gentianaceae	1533082	GR002286	living plant material	Sonia Latzin	Swiss Federal Institute for Forest, Snow and Landscape Research (WSL)	2011-06-04	Slovénie (SI). Podgorje	13.9716	45.5365	06_B07	19	11.84	2015-03-12	Genoscope	BGN_ALT
PHA004067	ERS10223229	ERX8667852	ERR9124422	PRJEB50489	ERP135067	PhyloAlps	Gentiana lutea L. subsp. vardjanii Wraber	Gentianaceae	1533083	NA	living plant material	Adrian Möhl	Info Flora	2013-07-13	Slovenija (SVN). Crno Post. Aufstieg zum Gipfel.	13.8927	46.2346	43_H01	19	34.04	2016-01-14	Genoscope	BGN_ITE
CLA004074	ERS10223053	ERX8667853	ERR9124423	PRJEB50489	ERP135067	PhyloAlps-clades	Gentiana occidentalis Jakow.	Gentianaceae	38853	GR004615	living plant material	Station Alpine Joseph Fourier (UMS 3370)	Station Alpine Joseph Fourier (UMS 3370)	2016-06-29	Hautes-Alpes (FR). Villar-d'Arène. Jardin alpin du Lautaret	NA	NA	52_D01	18	32.3	2017-02-16	Genoscope	BGN_MGB
PHA004076	ERS10223230	ERX8667854	ERR9124424	PRJEB50489	ERP135067	PhyloAlps	Gentiana orbicularis Schur	Gentianaceae	1085736	GR000280	living plant material	Cristina Roquet, Marti Boleda, Rolland Douzet	Laboratoire d'Ecologie Alpine (LECA UMR 5553), Station Alpine Joseph Fourier (UMS 3370)	2009-07-03	Hautes-Alpes (FR). Villard-d'Arène. Col du Galibier.	6.40853	45.064	05_A04	20	6.68	2014-10-29	Genoscope	BGN_KC
PHA004078	ERS10223231	ERX8667855	ERR9124425	PRJEB50489	ERP135067	PhyloAlps	Gentiana pannonica Scop.	Gentianaceae	38854	GR002154	living plant material	John Spillmann	Swiss Federal Institute for Forest, Snow and Landscape Research (WSL)	2009-08-30	Switzerland (CH). Churfirsten.	9.28528	47.161	07_H01	18	17.72	2014-10-01	Genoscope	BGN_RL
PHA004080	ERS10223232	ERX8667856	ERR9124426	PRJEB50489	ERP135067	PhyloAlps	Gentiana pneumonanthe L.	Gentianaceae	49950	GR004966	living plant material	John Spillmann	Swiss Federal Institute for Forest, Snow and Landscape Research (WSL)	2009-07-20	Kanton Zürich (CH). Bezirk Hinwil. Adetswil	8.82803	47.3385	05_D12	17	27.52	2014-10-01	Genoscope	BGN_MS
PHA004087	ERS10223233	ERX8667857	ERR9124427	PRJEB50489	ERP135067	PhyloAlps	Gentiana punctata L.	Gentianaceae	49953	GR000740	living plant material	Cristina Roquet, Marti Boleda, Rolland Douzet	Laboratoire d'Ecologie Alpine (LECA UMR 5553), Station Alpine Joseph Fourier (UMS 3370)	2009-07	Hautes-Alpes (FR). Villard-d'Arène. Col du Lautaret.	6.40197	45.0364	05_G02	21	15.88	2014-10-29	Genoscope	BGN_IN
PHA004095	ERS10223234	ERX8667858	ERR9124428	PRJEB50489	ERP135067	PhyloAlps	Gentiana rostanii Reut. ex Verlot	Gentianaceae	442720	GR002935	living plant material	Laboratoire d'Ecologie Alpine (LECA UMR 5553), Conservatoire Botanique National Méditerranéen (CBNMed)	Laboratoire d'Ecologie Alpine (LECA UMR 5553), Conservatoire Botanique National Méditerranéen (CBNMed)	2009-07	Alpes-de-Haute-Provence (FR). Entraunes. Col de la Cayolle	6.76411	44.25	05_F04	17	8.68	2014-10-29	Genoscope	BGN_KH
PHA004097	ERS10223235	ERX8667859	ERR9124429	PRJEB50489	ERP135067	PhyloAlps	Gentiana terglouensis Hacq. subsp. schleicheri (Vacc.) Tutin	Gentianaceae	442721	GR000863	living plant material	Laboratoire d'Ecologie Alpine (LECA UMR 5553), Conservatoire Botanique National Méditerranéen (CBNMed)	Laboratoire d'Ecologie Alpine (LECA UMR 5553), Conservatoire Botanique National Méditerranéen (CBNMed)	2009-06-10	Bouches-du-Rhône (FR). Péone. Col de Crous.	6.90455	44.1434	05_G04	18	4.8	2014-10-29	Genoscope	BGN_KI
CLA004100	ERS10223054	ERX8667860	ERR9124430	PRJEB50489	ERP135067	PhyloAlps-clades	Gentiana sierrae Briq.	Gentianaceae	1085739	GR004652	living plant material	Cristina Roquet	Laboratoire d'Ecologie Alpine (LECA UMR 5553)	2016-06-03	Spain (ES). Barranco de San Juan, Sierra Nevada c. 2500 m.	-3.3785	37.088	51_D12	8	20.3	2017-02-16	Genoscope	BGN_MFV
PHA004102	ERS10223236	ERX8667861	ERR9124431	PRJEB50489	ERP135067	PhyloAlps	Comastoma tenellum (Rottb.) Toyok.	Gentianaceae	149054	GR001766	living plant material	Laboratoire d'Ecologie Alpine (LECA UMR 5553), Conservatoire Botanique National Alpin (CBNA)	Laboratoire d'Ecologie Alpine (LECA UMR 5553), Conservatoire Botanique National Alpin (CBNA)	2011	Savoie (FR). Courchevel.	6.61037	45.3784	07_A02	8	3.08	2016-07-28	Genoscope	BGN_LSL
CLA004105	ERS10223055	ERX8667862	ERR9124432	PRJEB50489	ERP135067	PhyloAlps-clades	Calathiana tergestina (Beck) Holub	Gentianaceae	442724	GR003898	living plant material	Jan Smyčka, Jana Pilatova, Monika Kolarova	Laboratoire d'Ecologie Alpine (LECA UMR 5553)	2016-08-13	Slovenia (SVN). On NW ridge of Kucelj.	45.9297	13.8234	S0859	19	2.07	2017-07-04	Genoscope	BGN_NTH
PHA004108	ERS10223237	ERX8667863	ERR9124433	PRJEB50489	ERP135067	PhyloAlps	Gentiana utriculosa L.	Gentianaceae	49958	NA	living plant material	Jérémie Van Es	Conservatoire Botanique National Alpin (CBNA)	2009-07-31	Savoie (FR). Planay.	6.81377	45.4324	07_B02	15	13.8	2014-10-01	Genoscope	BGN_RM
CLA004112	ERS10223056	ERX8667864	ERR9124434	PRJEB50489	ERP135067	PhyloAlps-clades	Gentiana utriculosa L.	Gentianaceae	49958	GR003917	living plant material	Jan Smyčka, Marie Smyckova, Doubravka Pozarova	Laboratoire d'Ecologie Alpine (LECA UMR 5553)	2016-07-01	Montenegro (MNE). Way to Kom Kucki before the first scree field	19.6729	42.6978	S0861	18	16.1	2017-02-16	Genoscope	BGN_MPT
CLA004113	ERS10223057	ERX8667865	ERR9124435	PRJEB50489	ERP135067	PhyloAlps-clades	Gentiana verna L.	Gentianaceae	38855	GR004630	living plant material	Sébastien Lavergne, Cristina Roquet, Jan Smyčka	Laboratoire d'Ecologie Alpine (LECA UMR 5553)	2016-07-23	Spain (ES). Cima Sestil Alto, Valdecebollas, 2270 m	-4.3545	42.9665	S0657	21	16.3	2017-02-16	Genoscope	BGN_MLL
PHA004114	ERS10223238	ERX8667866	ERR9124436	PRJEB50489	ERP135067	PhyloAlps	Gentiana verna Jacq. subsp. delphinensis (Beauverd) P.Fourn.	Gentianaceae	1085743	GR000468	living plant material	Laboratoire d'Ecologie Alpine (LECA UMR 5553), Parc National des Ecrins	Laboratoire d'Ecologie Alpine (LECA UMR 5553), Parc National des Ecrins	2010	Hautes-Alpes (FR). Orcières. Serre Eyraud.	6.31137	44.6532	05_H04	18	7.16	2014-10-29	Genoscope	BGN_KK
PHA004117	ERS10223239	ERX8667867	ERR9124437	PRJEB50489	ERP135067	PhyloAlps	Gentiana verna L. subsp. Verna	Gentianaceae	553061	GR003813	living plant material	Stefan Eggenberg	Info Flora	2009-06-05	Canton du Valais (CH). Leuk District. Leukerbad	7.62599	46.4328	05_F12	15	9.84	2014-10-01	Genoscope	BGN_MV
PHA004118	ERS10223240	ERX8667868	ERR9124438	PRJEB50489	ERP135067	PhyloAlps	Gentiana burseri Lapeyr. subsp. villarsii (Griseb.) Rouy	Gentianaceae	1533084	NA	living plant material	Jérémie Van Es	Conservatoire Botanique National Alpin (CBNA)	2010-06-18	Bouches-du-Rhône (FR). Tende.	7.48206	44.09	05_D10	18	23.88	2015-03-12	Genoscope	BGN_ALB
PHA004642	ERS8752015	ERX7324451	ERR7756290	PRJEB48874	ERP133303	PhyloAlps	Hottonia palustris L.	Primulaceae	175037	NA	living plant material	Gilles Pache	Conservatoire Botanique National Alpin (CBNA)	2010-09-03	France (FR). Macon, Manziat.	4.92172	46.3618	S1317	16	26.5	2017-12	Fasteris	GWM_1240
PHA004756	ERS8752022	ERX7194685	ERR7624105	PRJEB48874	ERP133303	PhyloAlps	Impatiens balfourii Hooker fil.	Balsaminaceae	127121	GR003971	living plant material	Stefan Eggenberg	Info Flora	2009-08-08	Ticino (CH). Locarno District. Arcegno	8.746	46.1519	13_D09	16	21.52	2015-03-18	Genoscope	BGN_BKS
PHA004758	ERS10223241	ERX8666305	ERR9122305	PRJEB50489	ERP135067	PhyloAlps	Impatiens glandulifera Royle	Balsaminaceae	253017	GR004516	living plant material	Thomas Legland	Conservatoire botanique national alpin (CBNA)	2010-07-15	Ain (FR). Anglefort. Malondie.	5.82743	45.9027	01_F11	18	10.32	2013	BGI	RSZ_RSZAXPI000512-104
CAR004847	ERS10222951	ERX8667869	ERR9124439	PRJEB50489	ERP135067	PhyloAlps-Carpathians	Jasione heldreichii Boiss. & Orph.	Campanulaceae	1907888	NA	living plant material	Hurdu BI, Szatmari PM	Institute of Biological Research Cluj-Napoca	2016-08-20	Romania (RO). Almajului Mts., at the base of Trescovat Mt., Carpathians.	22.0423	44.5617	S1034	19	34.2	2017-07-04	Genoscope	BGN_NBN
PHA004848	ERS10223242	ERX8666306	ERR9122306	PRJEB50489	ERP135067	PhyloAlps	Jasione montana L.	Campanulaceae	239452	GR000236	living plant material	Laboratoire d'Ecologie Alpine (LECA UMR 5553), Conservatoire Botanique National Alpin (CBNA)	Laboratoire d'Ecologie Alpine (LECA UMR 5553), Conservatoire Botanique National Alpin (CBNA)	2009-06-17	Alpes-de-Haute-Provence (FR). Ongles.	5.69937	44.0115	03_G04	18	35.64	2013	BGI	RSZ_RSZAXPI000947-85
PHA005180	ERS10223243	ERX8667870	ERR9124440	PRJEB50489	ERP135067	PhyloAlps	Legousia falcata (Ten.) Fritsch ex Janch.	Campanulaceae	239455	NA	living plant material	Jérémie Van Es	Conservatoire Botanique National Alpin (CBNA)	2010-06-02	Alpes-de-Haute-Provence (FR). La Palud-sur-Verdon.	6.34843	43.7422	05_G09	16	9.92	2014-10-01	Genoscope	BGN_MC
PHA005181	ERS10223244	ERX8667871	ERR9124441	PRJEB50489	ERP135067	PhyloAlps	Legousia hybrida (L.) Delarbre	Campanulaceae	368679	NA	living plant material	Jérémie Van Es	Conservatoire Botanique National Alpin (CBNA)	2009-06-03	Alpes-de-Haute-Provence (FR). Banon.	5.60542	44.0569	05_H07	17	14.24	2014-11-27	Genoscope	BGN_LI
PHA005183	ERS10223245	ERX8667872	ERR9124442	PRJEB50489	ERP135067	PhyloAlps	Legousia scabra (Lowe) Gamisans	Campanulaceae	1533168	NA	living plant material	Jérémie Van Es	Conservatoire Botanique National Alpin (CBNA)	2010-05-26	Drôme (FR). Malataverne.	4.75805	44.4742	05_H10	14	14.76	2015-03-12	Genoscope	BGN_ALC
PHA005184	ERS10223246	ERX8666307	ERR9122307	PRJEB50489	ERP135067	PhyloAlps	Legousia speculum-veneris (L.) Durande ex Vill.	Campanulaceae	239456	GR000682	living plant material	Laboratoire d'Ecologie Alpine (LECA UMR 5553), Parc National des Ecrins	Laboratoire d'Ecologie Alpine (LECA UMR 5553), Parc National des Ecrins	2009-06-04	Hautes-Alpes (FR). Réotier. Plan de Phasy.	6.60307	44.6597	04_F12	15	17.04	2013	BGI	RSZ_RSZAXPI000873-140
PHA005447	ERS10223247	ERX8667873	ERR9124443	PRJEB50489	ERP135067	PhyloAlps	Lomatogonium carinthiacum (Wulfen) A.Braun	Gentianaceae	50277	NA	living plant material	Adrian Möhl	Info Flora	2012-09-12	Canton des Grisons (CH). Avers. Am Bach, bei Brücke.	9.53835	46.4584	43_A03	20	18.44	2016-01-14	Genoscope	BGN_ITP
PHA005576	ERS10223248	ERX8667874	ERR9124444	PRJEB50489	ERP135067	PhyloAlps	Lysimachia nemorum L.	Primulaceae	110756	GR003969	living plant material	Stefan Eggenberg	Info Flora	2009-06-16	Canton de Bern (CH). Eriz, nördl. Rotmoos.	7.8316	46.7975	07_H02	16	12.04	2014-10-01	Genoscope	BGN_RQ
PHA005579	ERS8752054	ERX7194689	ERR7624109	PRJEB48874	ERP133303	PhyloAlps	Lysimachia nummularia L.	Primulaceae	175113	GR003599	living plant material	Stefan Eggenberg	Info Flora	2009-05-25	Canton de Berne (CH). Seeland District. Suberg	7.33319	47.0637	05_G12	20	20.24	2014-10-01	Genoscope	BGN_NA
PHA005581	ERS10223249	ERX8667875	ERR9124445	PRJEB50489	ERP135067	PhyloAlps	Lysimachia punctata L.	Primulaceae	213289	GR004787	living plant material	Adrian Möhl	Info Flora	2011-06-05	Canton de Zurich (CH). Küsnacht. Schmalzgrueb.	8.74043	47.3205	06_E07	19	6.68	2014-10-01	Genoscope	BGN_PS
PHA005583	ERS8752064	ERX7194690	ERR7624110	PRJEB48874	ERP133303	PhyloAlps	Lysimachia thyrsiflora L.	Primulaceae	174664	GR004266	living plant material	Stefan Eggenberg	Info Flora	2010-08-22	Kanton Zürich (CH). Bezirk Uster. Riedikon	8.70191	47.322	06_F07	16	6.44	2014-10-01	Genoscope	BGN_PT
PHA005585	ERS8752075	ERX7194691	ERR7624111	PRJEB48874	ERP133303	PhyloAlps	Lysimachia vulgaris L.	Primulaceae	191068	GR001940	living plant material	Rolland Douzet, Sébastien Lavergne	Laboratoire d'Ecologie Alpine (LECA UMR 5553), Station Alpine Joseph Fourier (UMS 3370)	2009-05-04	Isère (FR). Gières. Campus universitaire.	5.77719	45.1934	04_G11	9	12.68	2014-10-29	Genoscope	BGN_HR
PHA006631	ERS10223250	ERX8667876	ERR9124446	PRJEB50489	ERP135067	PhyloAlps	Physoplexis comosa (L.) Schur	Campanulaceae	239466	GR000722	living plant material	Rolland Douzet	Station Alpine Joseph Fourier (UMS 3370)	NA	Trentino-Alto Adige (IT). Alba de Canazei. Dolomites	11.8588	46.4558	05_E06	15	6.04	2014-11-27	Genoscope	BGN_LA
PHA006637	ERS10223251	ERX8667877	ERR9124447	PRJEB50489	ERP135067	PhyloAlps	Phyteuma betonicifolium Vill.	Campanulaceae	649683	GR004418	living plant material	Adrian Möhl	Info Flora	2010-07-10	Canton des Grisons (CH). Puschlav. Albertüsc.	9.96615	46.4148	06_G07	18	19.64	2014-10-01	Genoscope	BGN_PV
PHA006639	ERS10223252	ERX8667878	ERR9124448	PRJEB50489	ERP135067	PhyloAlps	Phyteuma charmelii Vill.	Campanulaceae	1399303	GR000672	living plant material	Laboratoire d'Ecologie Alpine (LECA UMR 5553), Parc National des Ecrins	Laboratoire d'Ecologie Alpine (LECA UMR 5553), Parc National des Ecrins	2009-06-04	Hautes-Alpes (FR). Châteauroux-les-Alpes. Plateau d'Herbonne.	6.5386	44.6197	04_G12	19	9.4	2014-10-29	Genoscope	BGN_HT
PHA006641	ERS10223253	ERX8667879	ERR9124449	PRJEB50489	ERP135067	PhyloAlps	Phyteuma confusum A. Kern.	Campanulaceae	1399304	GR002198	living plant material	Sonia Latzin	Swiss Federal Institute for Forest, Snow and Landscape Research (WSL)	2009-07-09	Steiermark (AT). Politischer Bezirk Murtal. Dürnberg	14.7543	47.3308	06_E02	16	13.24	2014-10-01	Genoscope	BGN_NL
PHA006643	ERS10223254	ERX8667880	ERR9124450	PRJEB50489	ERP135067	PhyloAlps	Phyteuma cordatum Balb.	Campanulaceae	703219	GR002374	living plant material	Laboratoire d'Ecologie Alpine (LECA UMR 5553), Conservatoire Botanique National Méditerranéen (CBNMed)	Laboratoire d'Ecologie Alpine (LECA UMR 5553), Conservatoire Botanique National Méditerranéen (CBNMed)	NA	Alpes Maritimes (FR). Under Mont Angelino.	7.5248	44.0865	05_E09	15	19.84	2014-10-01	Genoscope	BGN_MA
PHA006644	ERS10223255	ERX8666308	ERR9122308	PRJEB50489	ERP135067	PhyloAlps	Phyteuma cordatum Balb.	Campanulaceae	703219	NA	living plant material	Monique Perfus, Remo Giordano	Parc National du Mercantour	2010-08-17	Alpes-Maritimes (FR). Breil-sur-Roya.	7.47255	43.9501	S1316	12	14.2	2017-12	Fasteris	GWM_1239
CLA006646	ERS10223058	ERX8667881	ERR9124451	PRJEB50489	ERP135067	PhyloAlps-clades	Phyteuma gallicum Rich. Schulz	Campanulaceae	1399305	NA	living plant material	Jan Smyčka, Marie Smyckova	Laboratoire d'Ecologie Alpine (LECA UMR 5553)	2016-06-10	Cevennes (FR). Nearby Larzier.	3.72513	44.5433	S0862	20	58	2017-02-16	Genoscope	BGN_MPV
PHA006647	ERS10223256	ERX8667882	ERR9124452	PRJEB50489	ERP135067	PhyloAlps	Phyteuma globulariifolium Sternb. & Hoppe	Campanulaceae	1399306	NA	living plant material	Adrian Möhl	Info Flora	2010-08-27	Stilfser Joch (IT). Dreisprachenspitz.	10.4909	46.5336	06_H07	19	18	2014-10-01	Genoscope	BGN_QA
PHA006650	ERS10223257	ERX8667883	ERR9124453	PRJEB50489	ERP135067	PhyloAlps	Phyteuma globulariifolium Sternb. & Hoppe subsp. pedemontanum (R.Schulz) Bech.	Campanulaceae	1399307	GR000872	living plant material	Laboratoire d'Ecologie Alpine (LECA UMR 5553), Conservatoire Botanique National Méditerranéen (CBNMed)	Laboratoire d'Ecologie Alpine (LECA UMR 5553), Conservatoire Botanique National Méditerranéen (CBNMed)	2009-06-10	Bouches-du-Rhône (FR). Péone. Col de Crous.	6.90455	44.1434	05_A05	18	14.28	2014-10-29	Genoscope	BGN_KL
PHA006651	ERS10223258	ERX8667884	ERR9124454	PRJEB50489	ERP135067	PhyloAlps	Phyteuma hedraianthifolium Rich. Schulz	Campanulaceae	1399308	GR004462	living plant material	Adrian Möhl	Info Flora	2010-07-04	Canton des Grisons (CH). Bernina. Diavolezza, untere Bahnstation.	9.98387	46.4318	06_A08	20	10.04	2014-10-01	Genoscope	BGN_QB
PHA006653	ERS10223259	ERX8667885	ERR9124455	PRJEB50489	ERP135067	PhyloAlps	Phyteuma hemisphaericum L.	Campanulaceae	649684	GR000781	living plant material	Laboratoire d'Ecologie Alpine (LECA UMR 5553), Parc National des Ecrins	Laboratoire d'Ecologie Alpine (LECA UMR 5553), Parc National des Ecrins	2012	Isère (FR). Ornon. La Grenonière	5.95643	45.0561	05_B05	21	14.16	2014-10-29	Genoscope	BGN_KM
PHA006656	ERS10223260	ERX8667886	ERR9124456	PRJEB50489	ERP135067	PhyloAlps	Phyteuma humile Schleich. ex Murith	Campanulaceae	1241226	GR004055	living plant material	Adrian Möhl	Info Flora	2009-08-13	Canton du Valais (CH). Zermatt. Gornegrat, Weg nach Ryffelberg	7.79032	45.9809	42_B07	18	18.96	2016-01-14	Genoscope	BGN_IQI
PHA006657	ERS10223261	ERX8666309	ERR9122309	PRJEB50489	ERP135067	PhyloAlps	Phyteuma michelii All.	Campanulaceae	1399309	GR002941	living plant material	Laboratoire d'Ecologie Alpine (LECA UMR 5553), Conservatoire Botanique National Méditerranéen (CBNMed)	Laboratoire d'Ecologie Alpine (LECA UMR 5553), Conservatoire Botanique National Méditerranéen (CBNMed)	2010	Alpes-de-Haute-Provence (FR). Entraunes. Col de la Cayolle	6.75059	44.2558	S1312	18	21.1	2017-12	Fasteris	GWM_1237
PHA006658	ERS10223262	ERX8667887	ERR9124457	PRJEB50489	ERP135067	PhyloAlps	Phyteuma michelii All.	Campanulaceae	1399309	GR000738	living plant material	Cristina Roquet, Marti Boleda, Rolland Douzet	Laboratoire d'Ecologie Alpine (LECA UMR 5553), Station Alpine Joseph Fourier (UMS 3370)	2009-07	Hautes-Alpes (FR). Villard-d'Arène. Col du Lautaret.	6.40197	45.0364	05_H02	16	16.24	2014-10-29	Genoscope	BGN_IP
CLA006659	ERS10223059	ERX8667888	ERR9124458	PRJEB50489	ERP135067	PhyloAlps-clades	Phyteuma nigrum F.W.Schmidt	Campanulaceae	1399310	NA	living plant material	Jan Smyčka	Laboratoire d'Ecologie Alpine (LECA UMR 5553)	2016-08-01	Botanial garden Charles University in Prague (original population likely from Å umava)	NA	NA	S0863	20	48.3	2017-02-16	Genoscope	BGN_MQA
PHA006660	ERS10223263	ERX8666310	ERR9122310	PRJEB50489	ERP135067	PhyloAlps	Phyteuma orbiculare L.	Campanulaceae	239468	GR000953	living plant material	Luc Garraud	Conservatoire Botanique National Alpin (CBNA)	2009-05-14	Alpes-de-Haute-Provence (FR). Melve.	5.98755	44.3745	04_H11	21	35.8	2013	BGI	RSZ_RSZAXPI000868-111
PHA006661	ERS10223264	ERX8666311	ERR9122311	PRJEB50489	ERP135067	PhyloAlps	Phyteuma betonicifolium Vill.	Campanulaceae	649683	NA	living plant material	Cristina Roquet, Rolland Douzet	Laboratoire d'Ecologie Alpine (LECA UMR 5553), Station Alpine Joseph Fourier (UMS 3370)	2010	Hautes-Alpes (FR). Saint-Chaffrey.	6.62875	44.9183	S1318	17	28.5	2017-12	Fasteris	GWM_1241
CLA006663	ERS10223060	ERX8667889	ERR9124459	PRJEB50489	ERP135067	PhyloAlps-clades	Phyteuma orbiculare L.	Campanulaceae	239468	GR003914	living plant material	Jan Smyčka, Marie Smyckova, Doubravka Pozarova	Laboratoire d'Ecologie Alpine (LECA UMR 5553)	2016-07-01	Croatia (HR). A small pass way to Cunina Glava	14.4788	45.437	S0864	19	24.6	2017-02-16	Genoscope	BGN_MQB
CLA006664	ERS10223061	ERX8667890	ERR9124460	PRJEB50489	ERP135067	PhyloAlps-clades	Phyteuma orbiculare L.	Campanulaceae	239468	GR003919	living plant material	Jan Smyčka, Marie Smyckova, Doubravka Pozarova	Laboratoire d'Ecologie Alpine (LECA UMR 5553)	2016-07-06	Montenegro (MNE). Trifurcation at a pass between Kom Kucki and Vasojevicki and the shepherd huts, 1900 m asl	19.6577	42.6889	S0865	17	57	2017-02-16	Genoscope	BGN_MQC
PHA006665	ERS10223265	ERX8667891	ERR9124461	PRJEB50489	ERP135067	PhyloAlps	Phyteuma ovatum Honck.	Campanulaceae	1241227	GR000380	living plant material	Laboratoire d'Ecologie Alpine (LECA UMR 5553), Station Alpine Joseph Fourier (UMS 3370)	Laboratoire d'Ecologie Alpine (LECA UMR 5553), Station Alpine Joseph Fourier (UMS 3370)	2011	Hautes-Alpes (FR). Val-des-Prés.	6.65528	44.9669	05_E03	18	32.52	2014-10-29	Genoscope	BGN_IT
CLA006668	ERS10223062	ERX8667892	ERR9124462	PRJEB50489	ERP135067	PhyloAlps-clades	Phyteuma pseudorbiculare Pant.	Campanulaceae	1399312	GR003922	living plant material	Jan Smyčka, Marie Smyckova, Doubravka Pozarova	Laboratoire d'Ecologie Alpine (LECA UMR 5553)	2016-07-06	Montenegro (MNE). Meadows above the pass Cafa od Carina	19.6479	42.6759	S0866	20	77.6	2017-02-16	Genoscope	BGN_MQD
CLA006669	ERS10223063	ERX8667893	ERR9124463	PRJEB50489	ERP135067	PhyloAlps-clades	Phyteuma pyrenaicum Rich.Schulz	Campanulaceae	1399313	GR004636	living plant material	Sébastien Lavergne, Cristina Roquet, Jan Smycka	Laboratoire d'Ecologie Alpine (LECA UMR 5553)	2016-07-16	Pyrenees (ES). Plan dera Espona (pujada a Port de Vielha), c. 1900m	0.753944	42.6373	S0658	18	14	2017-02-16	Genoscope	BGN_MLM
PHA006670	ERS10223266	ERX8667894	ERR9124464	PRJEB50489	ERP135067	PhyloAlps	Phyteuma scheuchzeri All. subsp. columnae (E.Thomas) Bech.	Campanulaceae	1399314	GR004596	living plant material	Adrian Möhl, Stefan Eggenberg	Info Flora	2010-07-22	Lombardia (IT). Lecco. Ballabio	9.39387	45.9149	06_B08	19	10.92	2014-10-01	Genoscope	BGN_QC
PHA006672	ERS10223267	ERX8667895	ERR9124465	PRJEB50489	ERP135067	PhyloAlps	Phyteuma scheuchzeri All. scheuchzeri	Campanulaceae	1399315	GR003784	living plant material	Adrian Möhl	Info Flora	2009-07-29	Canton du Valais (CH). Simplon. Homatten.	8.0685	46.2001	42_C07	18	26.16	2016-01-14	Genoscope	BGN_IQK
PHA006674	ERS10223268	ERX8667896	ERR9124466	PRJEB50489	ERP135067	PhyloAlps	Phyteuma scorzonerifolium Vill.	Campanulaceae	1288169	GR002718	living plant material	Laboratoire d'Ecologie Alpine (LECA UMR 5553), Conservatoire Botanique National Méditerranéen (CBNMed)	Laboratoire d'Ecologie Alpine (LECA UMR 5553), Conservatoire Botanique National Méditerranéen (CBNMed)	2010	Bouches-du-Rhône (FR). Tende.	7.62912	44.1197	05_H08	16	22.04	2014-10-01	Genoscope	BGN_LR
PHA006676	ERS10223269	ERX8667897	ERR9124467	PRJEB50489	ERP135067	PhyloAlps	Phyteuma sieberi Spreng.	Campanulaceae	1399317	GR004357	living plant material	Adrian Möhl	Info Flora	2010-08-02	Dolomites (IT). Oberhalb Grödner Joch, südlich, rechts vom Weg nach Pisciades	11.8229	46.5548	06_C08	13	7.8	2014-10-01	Genoscope	BGN_QD
PHA006679	ERS10223270	ERX8666312	ERR9122312	PRJEB50489	ERP135067	PhyloAlps	Phyteuma spicatum L.	Campanulaceae	239469	GR000580	living plant material	Laboratoire d'Ecologie Alpine (LECA UMR 5553), Station Alpine Joseph Fourier (UMS 3370)	Laboratoire d'Ecologie Alpine (LECA UMR 5553), Station Alpine Joseph Fourier (UMS 3370)	2009-06-02	Isère (FR). Vaulnaveys-le-Bas. Lac Luitel.	5.84883	45.0899	04_B12	21	21.72	2013	BGI	RSZ_RSZAXPI000870-123
PHA006680	ERS10223271	ERX8666313	ERR9122313	PRJEB50489	ERP135067	PhyloAlps	Phyteuma spicatum L.	Campanulaceae	239469	GR001123	living plant material	Sébastien Lavergne, Luc Garraud	Laboratoire d'Ecologie Alpine (LECA UMR 5553), Conservatoire Botanique National Alpin (CBNA)	2009-04-24	Hautes-Alpes (FR). Rabou.	6.00918	44.5746	04_C11	20	52.4	2013	BGI	RSZ_RSZAXPI000866-108
CAR006683	ERS10222952	ERX8667898	ERR9124468	PRJEB50489	ERP135067	PhyloAlps-Carpathians	Phyteuma tetramerum Schur	Campanulaceae	1399318	NA	living plant material	Mihai Pușcaș	Babeş Bolyai University	2013-06-21	Romania (RO). Muntele Mare Massif, Salase Peak (Frasinet, Valea Ierii), Carpathians.	23.3254	46.6165	S0610	17	33.2	2017-02-16	Genoscope	BGN_MIR
CAR006686	ERS10222953	ERX8667899	ERR9124469	PRJEB50489	ERP135067	PhyloAlps-Carpathians	Phyteuma vagneri A.Kern.	Campanulaceae	1399319	NA	living plant material	Bogdan Hurdu	Institute of Biological Research Cluj-Napoca	2015-07-26	Romania (RO). Făgăraș Mts, under Urlea peak, 2325 m, Carpathians, Romania	24.8331	45.5985	51_G05	18	40.3	2017-02-16	Genoscope	BGN_MDR
PHA006687	ERS10223272	ERX8667900	ERR9124470	PRJEB50489	ERP135067	PhyloAlps	Phyteuma villarsii Rich.Schulz	Campanulaceae	1399320	NA	living plant material	Jérémie Van Es	Conservatoire Botanique National Alpin (CBNA)	2010-06-02	Var (FR). Trigance.	6.37845	43.7438	05_A10	15	21.28	2014-10-01	Genoscope	BGN_MD
PHA006688	ERS10223273	ERX8666314	ERR9122314	PRJEB50489	ERP135067	PhyloAlps	Phyteuma villarsii Rich.Schulz	Campanulaceae	1399320	NA	living plant material	Virgile Noble	Conservatoire Botanique National Méditerranéen (CBNMed)	2011	Bouches-du-Rhône (FR). Saint-Auban. Clue de Saint-Auban	6.7287	43.8505	S1319	9	12.1	2017-12	Fasteris	GWM_1242
PHA006689	ERS10223274	ERX8667901	ERR9124471	PRJEB50489	ERP135067	PhyloAlps	Phyteuma persicifolium Hoppe	Campanulaceae	1399311	GR004675	living plant material	Adrian Möhl	Info Flora	2009-06-11	Monte Baldo (IT). Oberhalb Genziana, Prada.	10.7846	45.6756	42_D07	21	40.8	2016-01-14	Genoscope	BGN_IQL
PHA007169	ERS10223275	ERX8666315	ERR9122315	PRJEB50489	ERP135067	PhyloAlps	Primula vulgaris Huds.	Primulaceae	175104	GR002778	living plant material	Rolland Douzet, Sébastien Lavergne	Laboratoire d'Ecologie Alpine (LECA UMR 5553), Station Alpine Joseph Fourier (UMS 3370)	2009-05-04	Isère (FR). Gières. Campus universitaire.	5.77719	45.1934	04_H10	22	25.72	2013	BGI	RSZ_RSZAXPI000864-106
PHA007171	ERS8752097	ERX7194692	ERR7624112	PRJEB48874	ERP133303	PhyloAlps	Primula albenensis Banfi & Ferl.	Primulaceae	184170	NA	living plant material	Swiss Federal Institute for Forest, Snow and Landscape Research (WSL)	Swiss Federal Institute for Forest, Snow and Landscape Research (WSL)	NA	NA	NA	NA	06_D08	16	5.8	2014-10-01	Genoscope	BGN_QE
PHA007173	ERS10223276	ERX8667902	ERR9124472	PRJEB50489	ERP135067	PhyloAlps	Primula allionii Loisel.	Primulaceae	184171	GR002571	living plant material	Laboratoire d'Ecologie Alpine (LECA UMR 5553), Conservatoire Botanique National Méditerranéen (CBNMed)	Laboratoire d'Ecologie Alpine (LECA UMR 5553), Conservatoire Botanique National Méditerranéen (CBNMed)	2009-07-09	Alpes-Maritimes (FR). La Brigue.	7.57052	44.0448	03_C08	19	9.84	2014-11-27	Genoscope	BGN_GR
CLA007175	ERS8751835	ERX7194665	ERR7624085	PRJEB48874	ERP133303	PhyloAlps-clades	Primula apennina Widmer	Primulaceae	184172	GR003903	living plant material	Jan Smyčka, Jana Pilatova, Monika Kolarova	Laboratoire d'Ecologie Alpine (LECA UMR 5553)	2016-08-18	Northern Apennines (IT). Northern slope under summit of Orsaro.	9.9912	44.4101	S0867	19	17.1	2017-02-16	Genoscope	BGN_MQE
PHA007176	ERS8752103	ERX7194693	ERR7624113	PRJEB48874	ERP133303	PhyloAlps	Primula auricula L.	Primulaceae	184173	GR002465	living plant material	Jean-Charles Villaret	Conservatoire Botanique National Alpin (CBNA)	2009-06-25	Isère (FR). Saint-Pierre-de-Chartreuse. Charmant Som	5.7624	45.3209	05_E07	19	7.56	2014-11-27	Genoscope	BGN_LF
PHA007178	ERS10223277	ERX8667903	ERR9124473	PRJEB50489	ERP135067	PhyloAlps	Primula auricula L.	Primulaceae	184173	GR004411	living plant material	Adrian Möhl	Info Flora	2010-08-03	Dolomites (IT). Lagozuoi, beim Tunnel.	12.0381	46.527	45_H07	21	8.08	2016-01-27	Genoscope	BGN_KLQ
CAR007183	ERS10222954	ERX8666281	ERR9122281	PRJEB50489	ERP135067	PhyloAlps-Carpathians	Primula auricula L.	Primulaceae	184173	NA	living plant material	Bogdan Hurdu	Institute of Biological Research Cluj-Napoca	2013-05-17	Mehedinti Mts (RO), Domogledul Mare peak, 1100 m, Carpathians.	22.4441	44.8712	S1605	16	22.6	2018-07	Fasteris	GWM_1418
CLA007187	ERS8751840	ERX7194666	ERR7624086	PRJEB48874	ERP133303	PhyloAlps-clades	Primula carniolica Jacq.	Primulaceae	184180	NA	living plant material	Jan Smyčka, Marie Smyckova, Doubravka Pozarova	Laboratoire d'Ecologie Alpine (LECA UMR 5553)	2016-07-01	Slovenia (SVN) . Rocks on banks of Divlje jezero.	14.0278	45.9822	S0868	23	18.1	2018-01-31	Genoscope	BGN_MQF
CLA007188	ERS10223064	ERX8667904	ERR9124474	PRJEB50489	ERP135067	PhyloAlps-clades	Primula carniolica Jacq.	Primulaceae	184180	GR003912	living plant material	Jan Smyčka	Laboratoire d'Ecologie Alpine (LECA UMR 5553)	2016-07-01	Slovenia (SVN) . Rocks on banks of Divlje jezero.	14.0278	45.9822	S0869	20	15.1	2017-02-16	Genoscope	BGN_MQG
PHA007189	ERS10223278	ERX8667905	ERR9124475	PRJEB50489	ERP135067	PhyloAlps	Primula clusiana Tausch	Primulaceae	159004	GR003480	living plant material	Sonia Latzin	Swiss Federal Institute for Forest, Snow and Landscape Research (WSL)	2009-06-12	Niederösterreich (AT). Politischer Bezirk Scheibbs. Lackenhof	15.2192	47.8423	06_F02	19	2.288	2016-09-02	Genoscope	BGN_LDS
PHA007191	ERS10223279	ERX8667906	ERR9124476	PRJEB50489	ERP135067	PhyloAlps	Primula daonensis (Leyb.) Leyb.	Primulaceae	184181	GR004365	living plant material	Adrian Möhl	Info Flora	2010-08-26	Canton des Grisons (CH). St. Maria Val Müstair. Unterhalb Umbrailpass.	10.4368	46.5471	06_E08	19	7.6	2014-10-01	Genoscope	BGN_QF
CLA007193	ERS8751844	ERX7194667	ERR7624087	PRJEB48874	ERP133303	PhyloAlps-clades	Primula deorum Velen.	Primulaceae	175056	GR003926	living plant material	Jan Smyčka, Marie Smyckova, Doubravka Pozarova	Laboratoire d'Ecologie Alpine (LECA UMR 5553)	2016-07-11	Rila (BG). By Dolnoto jezero, in the outlet under krummholz.	23.3262	42.2126	S0870	21	13.3	2017-02-16	Genoscope	BGN_MQH
PHA007194	ERS8752108	ERX7194694	ERR7624114	PRJEB48874	ERP133303	PhyloAlps	Primula elatior (L.) Hill	Primulaceae	1049949	GR002466	living plant material	Jean-Charles Villaret	Conservatoire Botanique National Alpin (CBNA)	2010-05-05	Isère (FR). Bressieux.	5.27169	45.32	05_B10	16	13.12	2014-10-01	Genoscope	BGN_ME
PHA007197	ERS10223280	ERX8667907	ERR9124477	PRJEB50489	ERP135067	PhyloAlps	Primula elatior (L.) Hill subsp. intricata (Gren. & Godr.) Widmer	Primulaceae	1050975	GR000820	living plant material	Laboratoire d'Ecologie Alpine (LECA UMR 5553), Conservatoire Botanique National Méditerranéen (CBNMed)	Laboratoire d'Ecologie Alpine (LECA UMR 5553), Conservatoire Botanique National Méditerranéen (CBNMed)	2009-06-10	Bouches-du-Rhône (FR). Péone. Col de Crous.	6.90455	44.1434	05_C05	16	20.8	2014-10-29	Genoscope	BGN_KN
CAR007199	ERS8751743	ERX7194651	ERR7624071	PRJEB48874	ERP133303	PhyloAlps-Carpathians	Primula elatior (L.) Hill subsp. intricata (Gren. & Godr.) Widmer	Primulaceae	1050975	NA	living plant material	Bogdan Hurdu	Institute of Biological Research Cluj-Napoca	2013-06-28	Piatra Craiului Massif (RO), under Ascutit peak, 1750 m, Carpathians.	25.2266	45.5352	51_G06	18	11.5	2017-02-16	Genoscope	BGN_MED
CAR007201	ERS8751749	ERX7194652	ERR7624072	PRJEB48874	ERP133303	PhyloAlps-Carpathians	Primula elatior (L.) Hill subsp. leucophylla (Pax) Hesl.-Harr. ex W.W.Sm. & H.R.Fletcher	Primulaceae	1049950	NA	living plant material	Liviu Filipas	Institute of Biological Research Cluj-Napoca	2011-07-01	Ceahlău Mts (RO), Toaka peak, 1850 m, Carpathians, Romania	25.9497	46.977	51_H06	19	14.3	2017-02-16	Genoscope	BGN_MEE
PHA007202	ERS10223281	ERX8667908	ERR9124478	PRJEB50489	ERP135067	PhyloAlps	Primula farinosa L.	Primulaceae	133892	GR000622	living plant material	Laboratoire d'Ecologie Alpine (LECA UMR 5553), Conservatoire Botanique National Méditerranéen (CBNMed)	Laboratoire d'Ecologie Alpine (LECA UMR 5553), Conservatoire Botanique National Méditerranéen (CBNMed)	2009-06-10	Alpes-Maritimes (FR). Beuil.	6.94816	44.1031	05_D01	15	19.76	2014-10-29	Genoscope	BGN_IC
PHA007204	ERS10223282	ERX8667909	ERR9124479	PRJEB50489	ERP135067	PhyloAlps	Primula glaucescens Moretti	Primulaceae	184182	GR004408	living plant material	Adrian Möhl, Stefan Eggenberg	Info Flora	2010-07-22	Lombardia (IT). Lecco. Ballabio	9.39387	45.9149	06_F08	19	3.22	2016-09-02	Genoscope	BGN_LSH
PHA007206	ERS10223283	ERX8667910	ERR9124480	PRJEB50489	ERP135067	PhyloAlps	Primula glutinosa Wulfen	Primulaceae	159007	GR004550	living plant material	Adrian Möhl	Info Flora	2010-08-26	Canton des Grisons (CH). St. Maria Val Müstair. Zwischen Zollhaus Umbrail und Stilfserjoch	10.4453	46.5345	06_G08	19	8.4	2014-10-01	Genoscope	BGN_QG
PHA007208	ERS10223284	ERX8667911	ERR9124481	PRJEB50489	ERP135067	PhyloAlps	Primula grignensis D.M. Moser	Primulaceae	1384030	GR004496	living plant material	Adrian Möhl, Stefan Eggenberg	Info Flora	2010-07-22	Lombardia (IT). Lecco. Ballabio	9.39149	45.9203	06_H08	17	4.48	2014-10-01	Genoscope	BGN_QH
PHA007209	ERS10223285	ERX8667912	ERR9124482	PRJEB50489	ERP135067	PhyloAlps	Primula halleri J.F. Gmelin	Primulaceae	175072	NA	living plant material	Conservatoire Botanique National Alpin (CBNA)	Conservatoire Botanique National Alpin (CBNA)	2010-06-23	Hautes-Alpes (FR). Saint-Véran. Col Agnel.	6.95412	44.6954	05_A11	17	14.84	2014-10-01	Genoscope	BGN_MK
PHA007211	ERS8752114	ERX7194695	ERR7624115	PRJEB48874	ERP133303	PhyloAlps	Primula hirsuta All.	Primulaceae	184183	GR001781	living plant material	Cristina Roquet, Marti Boleda, Rolland Douzet	Laboratoire d'Ecologie Alpine (LECA UMR 5553), Station Alpine Joseph Fourier (UMS 3370)	2009-07	Hautes-Alpes (FR). Villar-d'Arène. Pied du Col	6.35945	45.0315	05_B04	19	9.64	2014-10-29	Genoscope	BGN_KD
PHA007216	ERS8752119	ERX7194696	ERR7624116	PRJEB48874	ERP133303	PhyloAlps	Primula integrifolia L.	Primulaceae	175074	GR001530	living plant material	Jean-Charles Villaret	Conservatoire Botanique National Alpin (CBNA)	2009-06-13	Isère (FR). Gresse-en-Vercors. Pierre Blanche	5.52214	44.8902	05_F07	17	22.8	2014-11-27	Genoscope	BGN_LG
CLA007221	ERS10223065	ERX8667913	ERR9124483	PRJEB50489	ERP135067	PhyloAlps-clades	Primula kitaibeliana Schott	Primulaceae	184184	GR003911	living plant material	Doubravka Pozarova	Charles University, Prague	2016-06-25	Paklenica (HR). 1634 m asl	15.4947	44.3688	S0871	20	12.7	2017-02-16	Genoscope	BGN_MQI
CLA007222	ERS8751852	ERX7194668	ERR7624088	PRJEB48874	ERP133303	PhyloAlps-clades	Primula kitaibeliana Schott	Primulaceae	184184	GR003915	living plant material	Jan Smyčka, Marie Smyckova, Doubravka Pozarova	Laboratoire d'Ecologie Alpine (LECA UMR 5553)	2016-07-02	Velebit (HR). 2 m under summit of Rujicin Kuk	15.1177	44.5656	S0872	19	4.32	2017-11-08	Genoscope	BGN_NND
PHA007223	ERS8752125	ERX7194697	ERR7624117	PRJEB48874	ERP133303	PhyloAlps	Primula latifolia Lapeyr.	Primulaceae	152139	GR002533	living plant material	Sébastien Lavergne	Laboratoire d'Ecologie Alpine (LECA UMR 5553), Conservatoire Botanique National Méditerranéen (CBNMed)	2010	Bouches-du-Rhône (FR). Tende.	7.5633	44.0895	05_A09	18	13.48	2014-10-01	Genoscope	BGN_LS
PHA007227	ERS10223286	ERX8667914	ERR9124484	PRJEB50489	ERP135067	PhyloAlps	Primula marginata Curtis	Primulaceae	175080	GR000701	living plant material	Laboratoire d'Ecologie Alpine (LECA UMR 5553), Conservatoire Botanique National Méditerranéen (CBNMed)	Laboratoire d'Ecologie Alpine (LECA UMR 5553), Conservatoire Botanique National Méditerranéen (CBNMed)	2009-06-11	Alpes-Maritimes (FR). Beuil.	6.9267	44.0509	05_E01	16	6	2014-10-29	Genoscope	BGN_ID
PHA007229	ERS10223287	ERX8667915	ERR9124485	PRJEB50489	ERP135067	PhyloAlps	Primula minima L.	Primulaceae	159010	GR004541	living plant material	Adrian Möhl	Info Flora	2010-08-02	Dolomites (IT). Col Rondella, nahe Bergstation.	11.7524	46.5035	06_A09	15	5.68	2014-10-01	Genoscope	BGN_QI
CLA007232	ERS10223066	ERX8667916	ERR9124486	PRJEB50489	ERP135067	PhyloAlps-clades	Primula palinuri Petagna	Primulaceae	110762	GR003900	living plant material	Jan Smyčka, Jana Pilatova, Monika Kolarova	Laboratoire d'Ecologie Alpine (LECA UMR 5553)	2016-08-17	Capo del Palinuro (IT). Tower W from the port.	15.2728	40.0323	S0873	22	15.1	2017-02-16	Genoscope	BGN_MQK
PHA007233	ERS10223288	ERX8667917	ERR9124487	PRJEB50489	ERP135067	PhyloAlps	Primula pedemontana Thomas ex Gaudin	Primulaceae	184185	GR001758	living plant material	Thierry Delahaye	Parc National de la Vanoise	2010	Savoie (FR). Bonneval-sur-Arc. Cirque des Évettes	7.08928	45.3769	05_G05	17	5.24	2015-03-19	Genoscope	BGN_KQ
PHA007237	ERS8752131	ERX7194698	ERR7624118	PRJEB48874	ERP133303	PhyloAlps	Primula recubariensis Prosser & Scorteg.	Primulaceae	184186	NA	living plant material	Adrian Möhl	Info Flora	2013-06-13	Vénétie (IT). Recoaro Terme. Rifugio Campogrosso.	11.1537	45.7209	S0406	19	7.98	2016-07-28	Genoscope	BGN_MBL
PHA007239	ERS10223289	ERX8667918	ERR9124488	PRJEB50489	ERP135067	PhyloAlps	Primula spectabilis Tratt.	Primulaceae	159015	GR003859	living plant material	Adrian Möhl	Info Flora	2009-06-05	Gardasee (IT). Monte Tremalzo, Gipfelregion.	10.6974	45.8397	05_H12	17	4.32	2014-10-01	Genoscope	BGN_NB
PHA007241	ERS10223290	ERX8667919	ERR9124489	PRJEB50489	ERP135067	PhyloAlps	Primula tyrolensis Schott	Primulaceae	184187	GR004614	living plant material	Adrian Möhl	Info Flora	2013-06-11	Friuli-Venezia Giulia (IT). Cimolais. Valmenone.	12.493	46.3966	43_F04	35	20.28	2016-01-14	Genoscope	BGN_IVH
PHA007244	ERS10223291	ERX8667920	ERR9124490	PRJEB50489	ERP135067	PhyloAlps	Primula veris L. subsp. suaveolens (Bertol.) Gutermann & Ehrend.	Primulaceae	547293	GR001134	living plant material	Sébastien Lavergne, Luc Garraud	Laboratoire d'Ecologie Alpine (LECA UMR 5553), Conservatoire Botanique National Alpin (CBNA)	2009-04-24	Hautes-Alpes (FR). Rabou.	6.00918	44.5746	04_D11	20	14.68	2014-10-29	Genoscope	BGN_HQ
PHA007245	ERS8752137	ERX7194699	ERR7624119	PRJEB48874	ERP133303	PhyloAlps	Primula veris L.	Primulaceae	229532	GR002846	living plant material	Rolland Douzet, Sébastien Lavergne	Laboratoire d'Ecologie Alpine (LECA UMR 5553), Station Alpine Joseph Fourier (UMS 3370)	2009-05-04	Isère (FR). Gières. Campus universitaire.	5.77719	45.1934	04_A11	17	16.92	2014-10-29	Genoscope	BGN_HP
PHA007247	ERS8752140	ERX7194700	ERR7624120	PRJEB48874	ERP133303	PhyloAlps	Primula villosa Wulfen	Primulaceae	184189	GR002196	living plant material	Sonia Latzin	Swiss Federal Institute for Forest, Snow and Landscape Research (WSL)	2009-07-15	Steiermark (AT). Politischer Bezirk Murtal. Triebental	14.5427	47.3599	06_G02	19	8.6	2014-10-01	Genoscope	BGN_NM
PHA007249	ERS10223292	ERX8667921	ERR9124491	PRJEB50489	ERP135067	PhyloAlps	Primula wulfeniana Schott	Primulaceae	184190	GR002195	living plant material	Sonia Latzin	Swiss Federal Institute for Forest, Snow and Landscape Research (WSL)	2009-07-18	Kärnten (AT). Politischer Bezirk Völkermarkt. Ebriach / Obirsko	14.505	46.4615	06_H02	16	3.172	2016-09-02	Genoscope	BGN_LSG
PHA007622	ERS10223293	ERX8666316	ERR9122316	PRJEB50489	ERP135067	PhyloAlps	Ribes alpinum L.	Grossulariaceae	134913	GR001142	living plant material	Sébastien Lavergne, Luc Garraud	Laboratoire d'Ecologie Alpine (LECA UMR 5553), Conservatoire Botanique National Alpin (CBNA)	2009-04-24	Hautes-Alpes (FR). Rabou.	6.00918	44.5746	01_B04	18	44	2013	BGI	RSZ_RSZAXPI000692-86
PHA007624	ERS10223294	ERX8667922	ERR9124492	PRJEB50489	ERP135067	PhyloAlps	Ribes aureum Pursh	Grossulariaceae	23283	NA	living plant material	Adrian Möhl	Info Flora	2012-05-21	Canton de Berne (CH). Bern. Botanischer Garten	7.44599	46.9538	37_C11	21	33	2015-12-02	Genoscope	BGN_HLD
PHA007625	ERS10223295	ERX8667923	ERR9124493	PRJEB50489	ERP135067	PhyloAlps	Ribes nigrum L.	Grossulariaceae	78511	NA	living plant material	Jean-Charles Villaret	Conservatoire Botanique National Alpin (CBNA)	2013-06-14	NA	NA	NA	44_E11	21	29.92	2016-01-27	Genoscope	BGN_KHF
PHA007626	ERS10223296	ERX8667924	ERR9124494	PRJEB50489	ERP135067	PhyloAlps	Ribes petraeum Wulfen	Grossulariaceae	175225	GR001773	living plant material	Laboratoire d'Ecologie Alpine (LECA UMR 5553), Conservatoire Botanique National Alpin (CBNA)	Laboratoire d'Ecologie Alpine (LECA UMR 5553), Conservatoire Botanique National Alpin (CBNA)	2011	Savoie (FR). Courchevel.	6.61037	45.3784	32_D07	17	23.04	2015-04-01	Genoscope	BGN_FDQ
PHA007628	ERS10223297	ERX8667925	ERR9124495	PRJEB50489	ERP135067	PhyloAlps	Ribes rubrum L.	Grossulariaceae	175228	GR002472	living plant material	Jean-Charles Villaret	Conservatoire Botanique National Alpin (CBNA)	2010-07-02	Isère (FR). Saint-Laurent-en-Beaumont. Pont-du-Prêtre.	5.87018	44.894	36_H04	15	8.88	2015-12-02	Genoscope	BGN_HCK
PHA007630	ERS10223298	ERX8667926	ERR9124496	PRJEB50489	ERP135067	PhyloAlps	Ribes uva-crispa L.	Grossulariaceae	135518	GR002915	living plant material	Sébastien Lavergne, Luc Garraud	Laboratoire d'Ecologie Alpine (LECA UMR 5553), Conservatoire Botanique National Alpin (CBNA)	2009-04-24	Hautes-Alpes (FR). Rabou.	6.00918	44.5746	11_G04	16	35.52	2015-03-26	Genoscope	BGN_BDM
PHA007921	ERS8752208	ERX7194703	ERR7624123	PRJEB48874	ERP133303	PhyloAlps	Samolus valerandi L.	Primulaceae	59985	NA	living plant material	Jérémie Van Es	Conservatoire Botanique National Alpin (CBNA)	2010-09-10	Hautes-Alpes (FR). Monêtier-Allemont.	5.95798	44.3973	05_C10	18	4.8	2014-10-01	Genoscope	BGN_MF
PHA007952	ERS10223299	ERX8666317	ERR9122317	PRJEB50489	ERP135067	PhyloAlps	Sarracenia purpurea L.	Sarraceniaceae	45176	NA	living plant material	Jean-Charles Villaret	Conservatoire Botanique National Alpin (CBNA)	2011-05-10	Isère (FR). Burcin.	5.41388	45.4229	02_C02	18	13	2013	BGI	RSZ_RSZAXPI001063-17
PHA007978	ERS10223300	ERX8666318	ERR9122318	PRJEB50489	ERP135067	PhyloAlps	Saxifraga adscendens L.	Saxifragaceae	406025	NA	living plant material	Adrian Möhl	Info Flora	2014-08-28	Österreich (AT). Heiligenblut. Edelweissspitze	12.8288	47.1175	S1334	18	13.6	2017-12	Fasteris	GWM_1249
PHA007979	ERS10223301	ERX8667927	ERR9124497	PRJEB50489	ERP135067	PhyloAlps	Saxifraga aizoides L.	Saxifragaceae	102714	GR000340	living plant material	Sébastien Lavergne, Rolland Douzt	Laboratoire d'Ecologie Alpine (LECA UMR 5553), Station Alpine Joseph Fourier (UMS 3370)	2010	Hautes-Alpes (FR). La Grave. Les Fréaux	6.28409	45.0456	05_F03	13	7.56	2014-10-29	Genoscope	BGN_IV
PHA007983	ERS10223302	ERX8667928	ERR9124498	PRJEB50489	ERP135067	PhyloAlps	Saxifraga androsacea L.	Saxifragaceae	134767	GR002132	living plant material	Linda Feichtinger	Swiss Federal Institute for Forest, Snow and Landscape Research (WSL)	2009-08-05	Canton de Berne (CH). Interlaken-Oberhasli District. Burglauenen	8.00461	46.6709	06_B09	18	11.6	2014-10-01	Genoscope	BGN_QK
PHA007985	ERS10223303	ERX8667929	ERR9124499	PRJEB50489	ERP135067	PhyloAlps	Saxifraga aphylla Sternb.	Saxifragaceae	134768	NA	living plant material	Adrian Möhl	Info Flora	2010-08-27	Stilfser Joch (IT). Dreisprachenspitz.	10.4909	46.5336	06_C09	19	10.76	2014-10-01	Genoscope	BGN_QL
CLA007988	ERS10223067	ERX8667930	ERR9124500	PRJEB50489	ERP135067	PhyloAlps-clades	Saxifraga aquatica Lapeyr.	Saxifragaceae	134769	GR004655	living plant material	Cristina Roquet, Sebastien Lavergne, Jan Smycka	Laboratoire d'Ecologie Alpine (LECA UMR 5553)	2016-06-25	Spain (ES). Torrent del Barranco de la Coma de l'Estany sota Estany de Filia c. 2000 m	0.9515	42.457	52_E01	22	9.18	2018-01-31	Genoscope	BGN_NHE
PHA007989	ERS10223304	ERX8667931	ERR9124501	PRJEB50489	ERP135067	PhyloAlps	Saxifraga arachnoidea Sternb.	Saxifragaceae	83408	NA	living plant material	Adrian Möhl	Info Flora	2011-06-12	Lombardie (IT). Monte Tombea. Strassenrand in Balmlage.	10.6189	45.7954	06_D09	16	8.52	2014-10-01	Genoscope	BGN_QM
PHA007991	ERS10223305	ERX8667932	ERR9124502	PRJEB50489	ERP135067	PhyloAlps	Saxifraga aspera L.	Saxifragaceae	1385495	GR003791	living plant material	Adrian Möhl	Info Flora	2009-07-29	Canton du Valais (CH). Simplon. Hohliecht	8.05626	46.2063	46_H12	21	12.5	2016-01-27	Genoscope	BGN_KTR
CLA007992	ERS10223068	ERX8667933	ERR9124503	PRJEB50489	ERP135067	PhyloAlps-clades	Saxifraga babiana T.E.Díaz & Fern.Prieto	Saxifragaceae	83420	GR004639	living plant material	Sébastien Lavergne, Cristina Roquet & Jan Smyčka	Laboratoire d'Ecologie Alpine (LECA UMR 5553)	2016-07-22	Spain (ES). Acantilado cerca cruce de carretera Puerto Ventana con carretera de Torrestio, c. 1600 m	-6.02258	43.0354	S0659	25	3.42	2017-07-04	Genoscope	BGN_NSQ
CLA007993	ERS10223069	ERX8667934	ERR9124504	PRJEB50489	ERP135067	PhyloAlps-clades	Saxifraga babiana T.E.Díaz & Fern.Prieto	Saxifragaceae	83420	NA	living plant material	Sébastien Lavergne, Cristina Roquet & Jan Smyčka	Laboratoire d'Ecologie Alpine (LECA UMR 5553)	2016-07-22	Spain (ES). Acantilado cerca cruce de carretera Puerto Ventana con carretera de Torrestio, c. 1600 m	-6.02258	43.0354	S0660	20	0.94	2017-07-19	Genoscope	BGN_PBE
CLA007994	ERS10223070	ERX8667935	ERR9124505	PRJEB50489	ERP135067	PhyloAlps-clades	Saxifraga berica (Bég.) D.A. Webb	Saxifragaceae	1616233	GR004649	living plant material	Cristina Roquet	Laboratoire d'Ecologie Alpine (LECA UMR 5553)	2016-08-23	Italia (IT). Lumignano c. 100 m.	11.5861	45.4605	S0718	19	9.73	2018-01-31	Genoscope	BGN_NLF
PHA007995	ERS10223306	ERX8666319	ERR9122319	PRJEB50489	ERP135067	PhyloAlps	Saxifraga biflora All.	Saxifragaceae	192742	GR003689	living plant material	Stefan Eggenberg	Info Flora	2009-07-31	Canton du Valais (CH). Chamoson, Crête Moret.	7.12755	46.231	02_F04	20	20	2013	BGI	RSZ_RSZAXPI000755-80
PHA007998	ERS10223307	ERX8667936	ERR9124506	PRJEB50489	ERP135067	PhyloAlps	Saxifraga biflora All. subsp. macropetala (Engl.) Rouy & E. G. Camus	Saxifragaceae	1696707	GR002008	living plant material	Sonja Wipf	Swiss Federal Institute for Forest, Snow and Landscape Research (WSL)	2010-07-17	Switzerland (CH). Valserhorn massif.	9.19933	46.5597	S0502	9	22	2016-06-30	Genoscope	BGN_LRF
CLA008000	ERS10223071	ERX8666282	ERR9122282	PRJEB50489	ERP135067	PhyloAlps-clades	Saxifraga biternata Boiss.	Saxifragaceae	134770	NA	living plant material	Cristina Roquet, Sebastien Lavergne, Jan Smycka	Laboratoire d'Ecologie Alpine (LECA UMR 5553)	2016-06-06	Spain (ES). Torcal de Antequera	-4.548	36.953	S1617	17	7.87	2018-07	Fasteris	GWM_1421
CLA008002	ERS10223072	ERX8667937	ERR9124507	PRJEB50489	ERP135067	PhyloAlps-clades	Saxifraga blavii (Engl.) Beck	Saxifragaceae	1904729	GR003923	living plant material	Jan Smyčka, Marie Smyckova, Doubravka Pozarova	Laboratoire d'Ecologie Alpine (LECA UMR 5553)	2016-07-06	Montenegro (MNE). Way to rocky pass with bifurcation under Kom Kucki	19.6487	42.6755	S0875	17	13.8	2017-02-16	Genoscope	BGN_MQL
CLA008003	ERS10223073	ERX8667938	ERR9124508	PRJEB50489	ERP135067	PhyloAlps-clades	Saxifraga bourgaeana Boiss. & Reut.	Saxifragaceae	134771	GR004654	living plant material	Cristina Roquet, Sebastien Lavergne, Jan Smycka	Laboratoire d'Ecologie Alpine (LECA UMR 5553)	2013-06-02	Spain (ES). El Tunio.	-5.3	36.68	S0661	18	8.6	2018-01-31	Genoscope	BGN_NKH
PHA008004	ERS10223308	ERX8666320	ERR9122320	PRJEB50489	ERP135067	PhyloAlps	Saxifraga bryoides L.	Saxifragaceae	1385497	GR001976	living plant material	Laboratoire d'Ecologie Alpine (LECA UMR 5553), Conservatoire Botanique National Alpin (CBNA)	Laboratoire d'Ecologie Alpine (LECA UMR 5553), Conservatoire Botanique National Alpin (CBNA)	2010	Piemonte (IT). Pontechianale. Col Agnel.	6.97528	44.6804	03_H06	21	7.44	2013	BGI	RSZ_RSZAXPI000959-99
PHA008008	ERS10223309	ERX8666321	ERR9122321	PRJEB50489	ERP135067	PhyloAlps	Saxifraga bulbifera L.	Saxifragaceae	134772	GR004144	living plant material	Adrian Möhl	Info Flora	2010-05-16	Valle d'Aosta (IT), Arpuilles	7.3061	45.7482	04_H07	19	7.48	2013	BGI	RSZ_RSZAXPI000821-93
PHA008009	ERS10223310	ERX8667939	ERR9124509	PRJEB50489	ERP135067	PhyloAlps	Saxifraga burseriana L.	Saxifragaceae	1534574	GR003472	living plant material	Sonia Latzin	Swiss Federal Institute for Forest, Snow and Landscape Research (WSL)	2009-06-12	Niederösterreich (AT). Politischer Bezirk Lilienfeld. Josefsrotte	15.2807	47.8498	06_A03	18	8.28	2015-10-09	Genoscope	BGN_ALI
PHA008011	ERS10223311	ERX8667941	ERR9124511	PRJEB50489	ERP135067	PhyloAlps	Saxifraga caesia L.	Saxifragaceae	102716	GR001712	living plant material	Rolland Douzet	Station Alpine Joseph Fourier (UMS 3370)	2010	Hautes-Alpes (FR). Cervières	6.71791	44.8897	05_H05	19	11.72	2014-11-27	Genoscope	BGN_KR
PHA008013	ERS10223312	ERX8666322	ERR9122322	PRJEB50489	ERP135067	PhyloAlps	Saxifraga callosa Sm.	Saxifragaceae	102717	GR001237	living plant material	Laboratoire d'Ecologie Alpine (LECA UMR 5553), Conservatoire Botanique National Alpin (CBNA)	Laboratoire d'Ecologie Alpine (LECA UMR 5553), Conservatoire Botanique National Alpin (CBNA)	2009-05-28	Hautes-Alpes (FR). Nossage-et-Bénévent. Montagne de Chabre.	5.76501	44.2984	03_A03	13	6.88	2013	BGI	RSZ_RSZAXPI001345-50
CLA008018	ERS10223074	ERX8667942	ERR9124512	PRJEB50489	ERP135067	PhyloAlps-clades	Saxifraga canaliculata Boiss. & Reut. ex Engl.	Saxifragaceae	134773	GR004641	living plant material	Sébastien Lavergne, Cristina Roquet & Jan Smyčka	Laboratoire d'Ecologie Alpine (LECA UMR 5553)	2016-07-22	San Emiliano (ES) Pena rocosa en medio del pueblo, Babia, c. 1200 m	-6.00236	42.9726	S0663	19	2.64	2017-07-04	Genoscope	BGN_NKK
PHA008020	ERS10223313	ERX8667943	ERR9124513	PRJEB50489	ERP135067	PhyloAlps	Saxifraga carpatica Sternb.	Saxifragaceae	1534575	NA	living plant material	Sonia Latzin	Swiss Federal Institute for Forest, Snow and Landscape Research (WSL)	2011-08-02	Oesterreich (AT). Hochreichkart, Niedere Tauern	14.7359	47.3406	S0313	16	9.9	2016-06-30	Genoscope	BGN_LQR
CLA008024	ERS10223075	ERX8667944	ERR9124514	PRJEB50489	ERP135067	PhyloAlps-clades	Saxifraga callosa Sm. subsp. catalaunica (Boiss. & Reut.) D.A.Webb	Saxifragaceae	1904730	GR004660	living plant material	Cristina Roquet	Laboratoire d'Ecologie Alpine (LECA UMR 5553), Conservatoire Botanique National Alpin (CBNA)	2016-06-20	Spain (ES). Cami de la Font Soleia, Sant Llorenc del Munt	2.0174	41.6457	51_G12	18	10.1	2017-02-16	Genoscope	BGN_MGA
CLA008026	ERS10223076	ERX8667945	ERR9124515	PRJEB50489	ERP135067	PhyloAlps-clades	Saxifraga cebennensis Rouy & E.G. Camus	Saxifragaceae	134775	NA	living plant material	Jan Smycka, Marie Smyckova	Laboratoire d'Ecologie Alpine (LECA UMR 5553)	2016-06-03	France (FR). Chateau de Montferrand, Pic Saint Loup.	3.8398	43.7757	S0876	22	6.38	2017-07-04	Genoscope	BGN_NNF
PHA008027	ERS10223314	ERX8666323	ERR9122323	PRJEB50489	ERP135067	PhyloAlps	Saxifraga cernua L.	Saxifragaceae	29769	GR004364	living plant material	Adrian Möhl	Info Flora	2010-07-31	Canton des Grisons (CH). Ramosch. Gipfel Piz Arina.	10.3721	46.8677	04_A08	16	6.04	2013	BGI	RSZ_RSZAXPI001352-81
PHA008029	ERS10223315	ERX8667946	ERR9124516	PRJEB50489	ERP135067	PhyloAlps	Saxifraga cernua pusila L.	Saxifragaceae	29769	NA	living plant material	Adrian Möhl	Info Flora	2010-08-03	Dolomites (IT). Saas Pordoi. Bergstation.	11.8197	46.5116	06_G09	17	5.92	2015-11-19	Genoscope	BGN_GGL
CLA008032	ERS10223077	ERX8667947	ERR9124517	PRJEB50489	ERP135067	PhyloAlps-clades	Saxifraga cespitosa L.	Saxifragaceae	102718	NA	herbarium sample	Natural History Museum Oslo	Natural History Museum Oslo	2004-06-26	Norway (NO). Turtrago.	7.78456	61.4866	S0523	11	13.7	2016-06-30	Genoscope	BGN_LSC
PHA008038	ERS10223316	ERX8666324	ERR9122324	PRJEB50489	ERP135067	PhyloAlps	Saxifraga cochlearis Rchb.	Saxifragaceae	102719	GR002545	living plant material	Remo Giordano	Parc National du Mercantour	2009-09-07	Alpes-Maritimes (FR). La Brigue.	7.64167	44.0711	02_A01	19	5.8	2013	BGI	RSZ_RSZAXPI001059-142
CLA008039	ERS10223078	ERX8667948	ERR9124518	PRJEB50489	ERP135067	PhyloAlps-clades	Saxifraga conifera Coss. & Durieu	Saxifragaceae	83414	GR004634	living plant material	Sébastien Lavergne, Cristina Roquet & Jan Smyčka	Laboratoire d'Ecologie Alpine (LECA UMR 5553)	2016-07-22	Spain (ES). Cerca cruce de carretera Puerto Ventana con carretera de Torrestio, c. 1500m	-6.01714	43.0388	S0664	19	5.37	2017-07-04	Genoscope	BGN_NKL
CLA008041	ERS10223079	ERX8667949	ERR9124519	PRJEB50489	ERP135067	PhyloAlps-clades	Saxifraga fragosoi Sennen	Saxifragaceae	84738	GR004647	living plant material	Cristina Roquet, Sebastien Lavergne, Jan Smycka	Laboratoire d'Ecologie Alpine (LECA UMR 5553)	2016-07-20	Spain (ES). Pico San Lorenzo, c. 1900 m	-2.97147	42.2481	S0665	22	2.25	2017-07-04	Genoscope	BGN_NKM
CLA008042	ERS10223080	ERX8667950	ERR9124520	PRJEB50489	ERP135067	PhyloAlps-clades	Saxifraga fragosoi Sennen	Saxifragaceae	84738	NA	living plant material	Jan Smyčka, Marie Smyckova, Doubravka Pozarova	Laboratoire d'Ecologie Alpine (LECA UMR 5553)	2016-06-05	France (FR). SE slopes of Mont Aigoual	3.59211	44.1195	S0877	20	9.73	2017-11-08	Genoscope	BGN_NNG
PHA008043	ERS10223317	ERX8666325	ERR9122325	PRJEB50489	ERP135067	PhyloAlps	Saxifraga cotyledon L.	Saxifragaceae	102720	NA	living plant material	Laboratoire d'Ecologie Alpine (LECA UMR 5553)	Laboratoire d'Ecologie Alpine (LECA UMR 5553)	2010	Haute-Savoie (FR). Servoz. Haut Moulin.	6.77948	45.9366	01_F01	19	4.88	2013	BGI	RSZ_RSZAXPI001331-52
CLA008048	ERS10223081	ERX8667951	ERR9124521	PRJEB50489	ERP135067	PhyloAlps-clades	Saxifraga cuneata Willd.	Saxifragaceae	83421	GR004643	living plant material	Sébastien Lavergne, Cristina Roquet & Jan Smyčka	Laboratoire d'Ecologie Alpine (LECA UMR 5553)	2016-07-20	Spain (ES). Pena Santorcuator, Ezcaray, c. 970 m	-3.00614	42.3346	S0666	20	5.45	2017-07-04	Genoscope	BGN_NKN
PHA008052	ERS10223318	ERX8667952	ERR9124522	PRJEB50489	ERP135067	PhyloAlps	Saxifraga cuneifolia L.	Saxifragaceae	102722	GR004270	living plant material	Adrian Möhl	Info Flora	2010-06-23	Canton du Valais (CH). Champex-d'Alesse. Halber Weg zum Mont Rosel	7.06752	46.1363	47_A08	16	7.23	2016-07-28	Genoscope	BGN_LVQ
PHA008059	ERS10223319	ERX8667953	ERR9124523	PRJEB50489	ERP135067	PhyloAlps	Saxifraga depressa Sternb.	Saxifragaceae	134778	NA	living plant material	Adrian Möhl	Info Flora	2012-06-21	Dolomites (IT). Bindelweg. Oberhalb Rifugio Bindel.	11.8418	46.477	06_H09	14	4.16	2014-10-01	Genoscope	BGN_QN
PHA008061	ERS10223320	ERX8667954	ERR9124524	PRJEB50489	ERP135067	PhyloAlps	Saxifraga diapensioides Bellardi	Saxifragaceae	1534576	NA	living plant material	Laboratoire d'Ecologie Alpine (LECA UMR 5553)	Laboratoire d'Ecologie Alpine (LECA UMR 5553)	2010	Savoie (FR). Bessans. Torrent du Ribon.	6.99023	45.3083	05_F06	20	14.04	2015-03-12	Genoscope	BGN_AKS
CLA008068	ERS10223082	ERX8667955	ERR9124525	PRJEB50489	ERP135067	PhyloAlps-clades	Saxifraga erioblasta Boiss. & Reut.	Saxifragaceae	83415	GR004657	living plant material	Cristina Roquet, Marti Boleda	Laboratoire d'Ecologie Alpine (LECA UMR 5553)	2016-06-03	Spain (ES). Mirador de las Viboras, Sierra Nevada	-3.4427	37.1324	51_H12	19	3.2	2017-07-04	Genoscope	BGN_NHC
CLA008069	ERS10223083	ERX8667956	ERR9124526	PRJEB50489	ERP135067	PhyloAlps-clades	Saxifraga exarata Vill. subsp. ampullacea (Ten.) D.A. Webb	Saxifragaceae	1904731	GR003946	living plant material	Jan Smyčka, Jana Pilatova, Monika Kolarova	Laboratoire d'Ecologie Alpine (LECA UMR 5553)	2016-08-15	Italy (IT). Passo dei Doui Corni, cca 2550 m, Gran Sasso.	13.5605	42.4751	S0878	22	4.61	2017-11-08	Genoscope	BGN_NNH
PHA008070	ERS10223321	ERX8667957	ERR9124527	PRJEB50489	ERP135067	PhyloAlps	Saxifraga exarata Vill. subsp. carniolica (Huter) Jalas	Saxifragaceae	1534577	NA	living plant material	NA	Swiss Federal Institute for Forest, Snow and Landscape Research (WSL)	2010	NA	NA	NA	06_A10	17	5.04	2016-07-28	Genoscope	BGN_LSI
PHA008072	ERS10223322	ERX8667958	ERR9124528	PRJEB50489	ERP135067	PhyloAlps	Saxifraga exarata Vill. subsp. delphinensis (Ravaud) Kerguélen	Saxifragaceae	1534578	NA	living plant material	Sylvain Abdhulak	Conservatoire botanique national alpin (CBNA)	2009-07-07	Hautes-Alpes (FR). Ribeyret.	5.53985	44.4285	05_A08	13	10.88	2015-03-12	Genoscope	BGN_AKV
PHA008074	ERS10223323	ERX8666326	ERR9122326	PRJEB50489	ERP135067	PhyloAlps	Saxifraga exarata Vill.	Saxifragaceae	83410	GR001716	living plant material	Rolland Douzet	Station Alpine Joseph Fourier (UMS 3370)	2010	Hautes-Alpes (FR). Cervières	6.71791	44.8897	01_A01	18	9.36	2013	BGI	RSZ_RSZAXPI000684-35
PHA008077	ERS10223324	ERX8666327	ERR9122327	PRJEB50489	ERP135067	PhyloAlps	Saxifraga exarata Vill. subsp. moschata (Wulfen) Cavill.	Saxifragaceae	134788	GR003702	living plant material	Stefan Eggenberg	Info Flora	2009-08-01	Canton du Valais (CH). Conthey, Derbon	7.19226	46.2537	04_D01	19	10.24	2013	BGI	RSZ_RSZAXPI000826-18
PHA008080	ERS10223325	ERX8667959	ERR9124529	PRJEB50489	ERP135067	PhyloAlps	Saxifraga facchinii W.D.J. Koch	Saxifragaceae	134794	NA	living plant material	Adrian Möhl	Info Flora	2011-07-15	Col de Pordoi (IT). Richtung rifugio Maria.	11.8221	46.5161	S0314	19	6.09	2016-07-28	Genoscope	BGN_MBD
PHA008082	ERS10223326	ERX8667960	ERR9124530	PRJEB50489	ERP135067	PhyloAlps	Saxifraga florulenta Moretti	Saxifragaceae	102725	NA	living plant material	Monique Perfus, Remo Giordano	Parc National du Mercantour	2010-08-18	Bouches-du-Rhône (FR). Tende.	7.4301	44.1069	S0214	22	4.06	2016-07-28	Genoscope	BGN_MAM
CLA008083	ERS10223084	ERX8667961	ERR9124531	PRJEB50489	ERP135067	PhyloAlps-clades	Saxifraga fragilis Schrank	Saxifragaceae	102726	GR004624	living plant material	Sébastien Lavergne, Cristina Roquet & Jan Smyčka	Laboratoire d'Ecologie Alpine (LECA UMR 5553)	2016-07-26	France (FR). Roc Capio (675m), Quillan	2.16125	42.8854	S0667	25	2.76	2017-07-04	Genoscope	BGN_NKP
PHA008084	ERS10223327	ERX8666328	ERR9122328	PRJEB50489	ERP135067	PhyloAlps	Saxifraga fragosoi Sennen	Saxifragaceae	84738	NA	living plant material	Station Alpine Joseph Fourier (UMS 3370)	Station Alpine Joseph Fourier (UMS 3370)	2010-04-29	NA	NA	NA	03_H07	15	2.084	2013	BGI	RSZ_RSZAXPI001347-53
CLA008086	ERS10223085	ERX8667962	ERR9124532	PRJEB50489	ERP135067	PhyloAlps-clades	Saxifraga gemmulosa Boiss.	Saxifragaceae	134780	GR004653	living plant material	Cristina Roquet, Marti Boleda	NA	2016-06-01	Spain (ES). Sierra Bermeja	-5.197	36.493	S0668	17	4.72	2018-01-31	Genoscope	BGN_NKQ
CLA008089	ERS10223086	ERX8667963	ERR9124533	PRJEB50489	ERP135067	PhyloAlps-clades	Saxifraga geranioides L.	Saxifragaceae	134782	GR004646	living plant material	Cristina Roquet, Sebastien Lavergne, Jan Smycka	Laboratoire d'Ecologie Alpine (LECA UMR 5553)	2016-07-18	Spain (ES). La Raconada, pujada a Punta Alta, Aiguestortes (c. 2600 m)	0.886139	42.591	S0669	19	5.19	2017-07-04	Genoscope	BGN_NKR
CLA008090	ERS10223087	ERX8667964	ERR9124534	PRJEB50489	ERP135067	PhyloAlps-clades	Saxifraga glabella Bertol.	Saxifragaceae	1904732	GR003927	living plant material	Jan Smyčka, Marie Smyckova, Doubravka Pozarova	Laboratoire d'Ecologie Alpine (LECA UMR 5553)	2016-07-07	Montenegro (MNE). End of slope to Kom Vasojevicki, Komovi.	19.6712	42.6905	S0892	18	18	2017-07-04	Genoscope	BGN_MRF
CLA008091	ERS10223088	ERX8667965	ERR9124535	PRJEB50489	ERP135067	PhyloAlps-clades	Saxifraga globulifera Desf.	Saxifragaceae	83417	B861273	herbarium sample	Max Nydegger	Vascular plants collection B, Berlin	1998-05-20	Spain (ES). Malaga: Embalse de Montejaque, 720 m	-5.30162	36.7247	S0920	17	1.13	2018-01-31	Genoscope	BGN_NTI
PHA008094	ERS10223328	ERX8666329	ERR9122329	PRJEB50489	ERP135067	PhyloAlps	Saxifraga granulata L.	Saxifragaceae	83409	GR004549	living plant material	Stefan Eggenberg	Info Flora	2009-09-09	Kanton Zürich (CH). Bezirk Uster. Wangen b. Dübendorf	8.63782	47.4135	04_B08	18	37.28	2013	BGI	RSZ_RSZAXPI000822-94
CLA008096	ERS10223089	ERX8667966	ERR9124536	PRJEB50489	ERP135067	PhyloAlps-clades	Saxifraga haenseleri Boiss. & Reut.	Saxifragaceae	134784	B78466	herbarium sample	NA	Vascular plants collection B, Berlin	1984-05-31	Spain (ES). Sierra de Cazorla: Puntal de Lorilla, 1600 m	-2.90149	38.062	S0922	16	0.38	2018-01-31	Genoscope	BGN_PBQ
CLA008098	ERS10223090	ERX8667967	ERR9124537	PRJEB50489	ERP135067	PhyloAlps-clades	Saxifraga hariotii Luizet & Soulié	Saxifragaceae	134785	GR004629	living plant material	Cristina Roquet, Sebastien Lavergne, Jan Smycka	Laboratoire d'Ecologie Alpine (LECA UMR 5553)	2016-07-24	Spain (ES). Castillo de Acher (c. 1820 m)	-0.683525	42.8192	S0670	23	1.18	2017-07-19	Genoscope	BGN_PBF
PHA008102	ERS10223329	ERX8667968	ERR9124538	PRJEB50489	ERP135067	PhyloAlps	Saxifraga hieraciifolia Waldst. & Kit. ex Willd.	Saxifragaceae	90602	GR002191	living plant material	Sonia Latzin	Swiss Federal Institute for Forest, Snow and Landscape Research (WSL)	2009-07-16	Steiermark (AT). Politischer Bezirk Murau. Krumegg	14.2113	47.2979	06_B03	18	14.64	2014-10-01	Genoscope	BGN_NN
PHA008104	ERS10223330	ERX8667969	ERR9124539	PRJEB50489	ERP135067	PhyloAlps	Saxifraga hirculus L.	Saxifragaceae	159962	NA	living plant material	Adrian Möhl	Info Flora	2011-07-08	Canton de Vaud (CH). Le Brassus. Combe des Amburneux.	6.21279	46.5354	06_C10	17	5.56	2014-10-01	Genoscope	BGN_QP
CLA008106	ERS10223091	ERX8667970	ERR9124540	PRJEB50489	ERP135067	PhyloAlps-clades	Saxifraga hirsuta L.	Saxifragaceae	102727	GR004650	living plant material	Cristina Roquet, Sebastien Lavergne, Jan Smycka	Laboratoire d'Ecologie Alpine (LECA UMR 5553)	2016-07-19	Spain (ES). Aniz, c. 550m	-1.56022	43.1067	S0671	18	3.97	2018-01-31	Genoscope	BGN_NKS
PHA008107	ERS10223331	ERX8667971	ERR9124541	PRJEB50489	ERP135067	PhyloAlps	Saxifraga hohenwartii Vest ex Sternb.	Saxifragaceae	1616302	GR003550	living plant material	Sonia Latzin	Swiss Federal Institute for Forest, Snow and Landscape Research (WSL)	2015-08-27	Österreich (AT). Eisenkappel. Hochobir, Aufstieg.	14.4882	46.5026	48_F03	18	7.3	2016-07-28	Genoscope	BGN_LKV
PHA008109	ERS10223332	ERX8666330	ERR9122330	PRJEB50489	ERP135067	PhyloAlps	Saxifraga hostii Tausch subsp. rhaetica (A.Kern.) Braun-Blanq.	Saxifragaceae	1534581	GR004879	living plant material	Adrian Möhl	Info Flora	2011-07-03	Lombardie (IT). Piani Resinelli. westlich Rifugio Porta.	9.39682	45.9127	04_C08	21	7.28	2013	BGI	RSZ_RSZAXPI000823-95
CLA008110	ERS10223092	ERX8667972	ERR9124542	PRJEB50489	ERP135067	PhyloAlps-clades	Saxifraga hypnoides L.	Saxifragaceae	23264	NA	living plant material	Royal Botanic Garden, Edinburgh	Royal Botanic Garden, Edinburgh	2016	Royal Botanic Garden Edinburgh	NA	NA	S0893	19	16.2	2017-07-04	Genoscope	BGN_MRG
CLA008111	ERS10223093	ERX8667973	ERR9124543	PRJEB50489	ERP135067	PhyloAlps-clades	Saxifraga intricata Lapeyr.	Saxifragaceae	88879	GR004659	living plant material	Cristina Roquet	Laboratoire d'Ecologie Alpine (LECA UMR 5553)	2016-06-25	Spain (ES). Part inferior del Barranc de la Coma de l'Estany (Vall Fosca) c. 1980 m	0.951667	42.461	52_B02	21	7.08	2018-01-31	Genoscope	BGN_NHF
CLA008112	ERS10223094	ERX8667974	ERR9124544	PRJEB50489	ERP135067	PhyloAlps-clades	Saxifraga italica D.A. Webb	Saxifragaceae	1616240	GR004637	living plant material	Anna Rita Frattaroli	Majella National Park	2016-07-12	Italia (IT). Monte Focalone 2400 m, Parco Nazionale della Majella.	14.1167	42.1147	S0719	21	9.64	2018-01-31	Genoscope	BGN_NLG
CLA008113	ERS10223095	ERX8666283	ERR9122283	PRJEB50489	ERP135067	PhyloAlps-clades	Saxifraga latepetiolata Willk.	Saxifragaceae	102729	B802499	herbarium sample	G. Mateo	Vascular plants collection B, Berlin	1988-07-03	Valencia (ES) Cabezo Moro, pr. Puebla de San Miguel, 1150 m	-0.992811	38.9041	S1343	24	0.0488	2017-12	Fasteris	GWM_1256
CLA008114	ERS10223096	ERX8667975	ERR9124545	PRJEB50489	ERP135067	PhyloAlps-clades	Saxifraga losae Sennen	Saxifragaceae	88876	GR004635	living plant material	Sébastien Lavergne, Cristina Roquet & Jan Smyčka	Laboratoire d'Ecologie Alpine (LECA UMR 5553)	2016-07-23	Spain (ES). Puerto de Lizarraga, c. 1100m	-2.00947	42.8606	S0672	18	4.78	2018-01-31	Genoscope	BGN_NKT
CAR008116	ERS10222955	ERX8667976	ERR9124546	PRJEB50489	ERP135067	PhyloAlps-Carpathians	Saxifraga luteoviridis Schott & Kotschy	Saxifragaceae	1616312	NA	living plant material	Bogdan Hurdu	Institute of Biological Research Cluj-Napoca	2015-07-21	Romania (RO). Făgăraș Mts, Doamnei glacial cirque, 2060 m, Carpathians, Romania	24.6064	45.6039	S0614	21	15.2	2018-01-31	Genoscope	BGN_MIV
CLA008121	ERS10223097	ERX8667977	ERR9124547	PRJEB50489	ERP135067	PhyloAlps-clades	Saxifraga moncayensis D.A. Webb	Saxifragaceae	88877	GR004645	living plant material	Sébastien Lavergne, Cristina Roquet & Jan Smyčka	Laboratoire d'Ecologie Alpine (LECA UMR 5553)	2016-07-19	Spain (ES). Cerca Santuario del Moncayo, c. 1600m	-1.81869	41.7915	S0675	20	2.17	2017-07-04	Genoscope	BGN_NSS
PHA008125	ERS10223333	ERX8667978	ERR9124548	PRJEB50489	ERP135067	PhyloAlps	Saxifraga muscoides All.	Saxifragaceae	1534582	GR003952	living plant material	Adrian Möhl	Info Flora	2009-08-30	Canton du Valais (CH). Lac de Mauvoisin. Plan Petit Giétro.	7.37475	45.9293	47_B08	19	12.7	2016-07-28	Genoscope	BGN_LHV
CAR008131	ERS10222956	ERX8667980	ERR9124550	PRJEB50489	ERP135067	PhyloAlps-Carpathians	Saxifraga mutata L. subsp. demissa (Schott & Kotschy) D. A. Webb	Saxifragaceae	1907915	NA	living plant material	Bogdan Hurdu, Paul-Marian Szatmari	Institute of Biological Research Cluj-Napoca	2016-08-25	Romania (RO). Bucegi Mts., between Omul and Doamnele, Carpathians.	25.4464	45.4398	S1061	20	4.26	2018-01-31	Genoscope	BGN_NPK
PHA008134	ERS10223334	ERX8667981	ERR9124551	PRJEB50489	ERP135067	PhyloAlps	Saxifraga oppositifolia L. subsp. blepharophylla (A.Kern. ex Hayek) Engl. & Irmsch.	Saxifragaceae	192743	NA	living plant material	Sonia Latzin	Swiss Federal Institute for Forest, Snow and Landscape Research (WSL)	2009-07-16	Steiermark (AT). Politischer Bezirk Murau. Krumegg	14.2132	47.2946	S0114	19	17.9	2016-09-02	Genoscope	BGN_LPS
PHA008135	ERS10223335	ERX8667982	ERR9124552	PRJEB50489	ERP135067	PhyloAlps	Saxifraga oppositifolia L.	Saxifragaceae	1443523	NA	living plant material	Laboratoire d'Ecologie Alpine (LECA UMR 5553), Conservatoire Botanique National Méditerranéen (CBNMed)	Laboratoire d'Ecologie Alpine (LECA UMR 5553), Conservatoire Botanique National Méditerranéen (CBNMed)	2009-06-10	Bouches-du-Rhône (FR). Péone. Col de Crous.	6.90455	44.1434	05_F01	21	7.04	2014-10-29	Genoscope	BGN_IE
PHA008138	ERS10223336	ERX8667983	ERR9124553	PRJEB50489	ERP135067	PhyloAlps	Saxifraga oppositifolia L. subsp. rudolphiana (Hornsch.) Engl. & Irmsch.	Saxifragaceae	1405363	NA	living plant material	Adrian Möhl	Info Flora	2014-08-28	Österreich (AT). Hohe Tauern. Gamsgrube.	12.7322	47.0894	48_G03	19	23.1	2016-07-28	Genoscope	BGN_LLA
PHA008145	ERS10223337	ERX8667984	ERR9124554	PRJEB50489	ERP135067	PhyloAlps	Saxifraga paradoxa Sternb.	Saxifragaceae	1534583	GR002241	living plant material	Sonia Latzin	Swiss Federal Institute for Forest, Snow and Landscape Research (WSL)	2011-04-22	Steiermark (AT). Politischer Bezirk Deutschlandsberg. Mitteregg	15.1947	46.8137	06_E10	10	5.44	2015-04-01	Genoscope	BGN_ALV
PHA008148	ERS10223338	ERX8667985	ERR9124555	PRJEB50489	ERP135067	PhyloAlps	Saxifraga pedemontana All. subsp. pedemontana	Saxifragaceae	102735	NA	living plant material	Monique Perfus, Remo Giordano	Parc National du Mercantour	2010-08-18	Bouches-du-Rhône (FR). Tende.	7.4301	44.1069	45_D05	18	3.9	2016-01-27	Genoscope	BGN_KKP
CAR008150	ERS10222957	ERX8667986	ERR9124556	PRJEB50489	ERP135067	PhyloAlps-Carpathians	Saxifraga pedemontana All. subsp. cymosa Engl.	Saxifragaceae	1616324	NA	living plant material	Bogdan Hurdu	Institute of Biological Research Cluj-Napoca	2015-06-20	Romania (RO). Cozia Mts., Bulzu peak, north face, 1460 m, Carpathians	24.3476	45.3163	51_C08	19	5.81	2018-01-31	Genoscope	BGN_NGR
CLA008151	ERS10223098	ERX8667987	ERR9124557	PRJEB50489	ERP135067	PhyloAlps-clades	Saxifraga pentadactylis Lapeyr.	Saxifragaceae	83411	GR004644	living plant material	Sébastien Lavergne, Cristina Roquet & Jan Smyčka	Laboratoire d'Ecologie Alpine (LECA UMR 5553)	2016-07-20	Spain (ES). Pico San Lorenzo, c. 2000 m	-2.97258	42.2464	S0676	17	5.29	2017-07-04	Genoscope	BGN_NLA
PHA008153	ERS10223339	ERX8667988	ERR9124558	PRJEB50489	ERP135067	PhyloAlps	Saxifraga petraea L.	Saxifragaceae	1534584	NA	living plant material	Adrian Möhl	Info Flora	2011-06-13	Lombardie (IT). Monte Tombea. Aufstieg, im Wald	10.6173	45.797	06_F10	18	10.08	2015-03-12	Genoscope	BGN_AMA
CLA008156	ERS10223099	ERX8667989	ERR9124559	PRJEB50489	ERP135067	PhyloAlps-clades	Saxifraga portosanctana Boiss.	Saxifragaceae	83423	NA	living plant material	NA	United Kingdom (UK). Royal Botanic Garden Edinburgh	NA	United Kingdom (UK). Royal Botanic Garden Edinburgh	NA	NA	S0894	21	1.47	2018-01-31	Genoscope	BGN_PBI
PHA008158	ERS10223340	ERX8667990	ERR9124560	PRJEB50489	ERP135067	PhyloAlps	Saxifraga presolanensis Engl.	Saxifragaceae	1534585	GR004531	living plant material	NA	NA	NA	NA	NA	NA	06_G10	15	4.24	2015-04-01	Genoscope	BGN_AMB
CLA008160	ERS10223100	ERX8667991	ERR9124561	PRJEB50489	ERP135067	PhyloAlps-clades	Saxifraga pubescens Pourr.	Saxifragaceae	134791	GR004642	living plant material	Sébastien Lavergne, Cristina Roquet & Jan Smyčka	Laboratoire d'Ecologie Alpine (LECA UMR 5553)	2016-07-18	Spain (ES). Pujant a Punta Alta, cara Nord, Aiguestortes (c. 2900 m)	0.881667	42.5869	S0677	19	10.2	2017-02-16	Genoscope	BGN_MLN
PHA008161	ERS10223341	ERX8667992	ERR9124562	PRJEB50489	ERP135067	PhyloAlps	Saxifraga retusa Gouan subsp. augustana (Vaccari) P. Fourn.	Saxifragaceae	1405364	GR005011	living plant material	Thierry Delahaye	Parc National de la Vanoise	2011-08-13	Piemonte (IT). Venaus. Refuge Mun Avanza	6.95239	45.1727	05_E11	16	3.552	2016-07-28	Genoscope	BGN_LSF
PHA008163	ERS10223342	ERX8667993	ERR9124563	PRJEB50489	ERP135067	PhyloAlps	Saxifraga retusa Gouan	Saxifragaceae	1405365	NA	living plant material	Sébastien Lavergne	Laboratoire d'Ecologie Alpine (LECA UMR 5553)	2010	Hautes-Alpes (FR). Pelvoux.	6.36926	44.8808	05_H06	21	10.16	2016-06-22	Genoscope	BGN_LB
CLA008166	ERS10223100	ERX8667995	ERR9124565	PRJEB50489	ERP135067	PhyloAlps-clades	Saxifraga rosacea Moench	Saxifragaceae	134792	GR003944	living plant material	Jan Smyčka	Laboratoire d'Ecologie Alpine (LECA UMR 5553)	2016-09-01	Czechia (CZE). Tetin, cliff under the St. Johns church.	14.1037	49.9504	S0895	19	7.31	2017-07-04	Genoscope	BGN_NNI
PHA008167	ERS10223343	ERX8667996	ERR9124566	PRJEB50489	ERP135067	PhyloAlps	Saxifraga rotundifolia L.	Saxifragaceae	23265	GR002541	living plant material	Laboratoire d'Ecologie Alpine (LECA UMR 5553), Conservatoire Botanique National Méditerranéen (CBNMed)	Laboratoire d'Ecologie Alpine (LECA UMR 5553), Conservatoire Botanique National Méditerranéen (CBNMed)	2010	Bouches-du-Rhône (FR). Tende.	7.51572	44.0897	05_B09	16	9.24	2014-10-01	Genoscope	BGN_LT
PHA008171	ERS10223344	ERX8667997	ERR9124567	PRJEB50489	ERP135067	PhyloAlps	Saxifraga sedoides L.	Saxifragaceae	134793	GR004468	living plant material	Adrian Möhl	Info Flora	2010-08-02	Dolomites (IT). Oberhalb Grödner Joch, südlich, rechts vom Weg nach Pisciades	11.8229	46.5548	S0315	15	3.33	2016-07-28	Genoscope	BGN_MBE
PHA008173	ERS10223345	ERX8667998	ERR9124568	PRJEB50489	ERP135067	PhyloAlps	Saxifraga seguieri Spreng.	Saxifragaceae	1534586	GR004074	living plant material	Adrian Möhl	Info Flora	2009-07-01	Canton des Grisons (CH). Maloja. Unterhalb Forno Gletscher.	9.70598	46.3572	42_A08	15	15.2	2016-01-14	Genoscope	BGN_IQR
PHA008177	ERS10223346	ERX8667999	ERR9124569	PRJEB50489	ERP135067	PhyloAlps	Saxifraga squarrosa Sieber	Saxifragaceae	102737	GR002190	living plant material	Sonia Latzin	Swiss Federal Institute for Forest, Snow and Landscape Research (WSL)	2009-07-18	Oesterreich (AT) Close to Bad Eisenkappel, Karawanken.	14.5051	46.4619	06_C03	17	9.84	2014-10-01	Genoscope	BGN_NP
PHA008184	ERS10223347	ERX8668000	ERR9124570	PRJEB50489	ERP135067	PhyloAlps	Saxifraga tenella Wulfen	Saxifragaceae	1534587	GR003575	living plant material	Adrian Möhl	Info Flora	2013-07-12	Slovenija (SVN). Soca Tal. Krn See.	13.6851	46.2853	43_F06	22	12.48	2016-01-14	Genoscope	BGN_KAE
CLA008188	ERS10223101	ERX8668001	ERR9124571	PRJEB50489	ERP135067	PhyloAlps-clades	Saxifraga glabella Bertol.	Saxifragaceae	1904732	GR003941	living plant material	Jan Smyčka, Jana Pilatova, Monika Kolarova	Laboratoire d'Ecologie Alpine (LECA UMR 5553)	2016-08-15	Italy (IT). On crossroad Corno Grande, rif. Garibaldi, Campo Imperatore.	13.5588	42.4589	S0901	17	2.15	2017-07-04	Genoscope	BGN_NNL
CLA008189	ERS10223102	ERX8668002	ERR9124572	PRJEB50489	ERP135067	PhyloAlps-clades	Saxifraga italica D.A.Webb	Saxifragaceae	1616240	GR003945	living plant material	Jan Smyčka, Jana Pilatova, Monika Kolarova	Laboratoire d'Ecologie Alpine (LECA UMR 5553)	2016-08-15	Italy (IT). Campo Pericoli, NE slope of Portella, just under the rocks.	13.5458	42.4515	S0902	15	4.4	2017-07-04	Genoscope	BGN_NNM
CLA008190	ERS10223103	ERX8668003	ERR9124573	PRJEB50489	ERP135067	PhyloAlps-clades	Saxifraga trifurcata Schrad.	Saxifragaceae	83424	GR004640	living plant material	Sébastien Lavergne, Cristina Roquet & Jan Smyčka	Laboratoire d'Ecologie Alpine (LECA UMR 5553)	2016-07-21	Spain (ES). Pena Falcoeira, sobre Covas, Ourense (c. 800 m)	-6.84164	42.4885	S0678	17	4.15	2018-01-31	Genoscope	BGN_NLB
PHA008191	ERS10223348	ERX8666331	ERR9122331	PRJEB50489	ERP135067	PhyloAlps	Saxifraga valdensis DC.	Saxifragaceae	102739	NA	living plant material	Laboratoire d'Ecologie Alpine (LECA UMR 5553), Parc National de la Vanoise	Laboratoire d'Ecologie Alpine (LECA UMR 5553), Parc National de la Vanoise	2010	Savoie (FR). Bessans. Vincendières	7.03248	45.3172	01_G01	20	14.32	2013	BGI	RSZ_RSZAXPI000681-41
PHA008193	ERS10223349	ERX8668004	ERR9124574	PRJEB50489	ERP135067	PhyloAlps	Saxifraga vandellii Sternb.	Saxifragaceae	1384031	GR004419	living plant material	Adrian Möhl	Info Flora	2010-08-26	Lombardie (IT). Bormio. Valle de Braulio. Unterhalb Corne di Radisca, am Fluss.	10.4065	46.5403	06_C11	19	1.248	2016-09-02	Genoscope	BGN_LDT
PHA008195	ERS10223350	ERX8668005	ERR9124575	PRJEB50489	ERP135067	PhyloAlps	Saxifraga vandellii Sternb.	Saxifragaceae	1384031	GR004548	living plant material	Adrian Möhl	Info Flora	2010-08-26	Lombardie (IT). Bormio. Valle de Braulio. Unterhalb Corne di Radisca, am Fluss.	10.4065	46.5403	S0641	20	2.43	2017-07-04	Genoscope	BGN_NSN
CLA008196	ERS10223104	ERX8668006	ERR9124576	PRJEB50489	ERP135067	PhyloAlps-clades	Saxifraga vayredana Luizet	Saxifragaceae	88878	GR004658	living plant material	Cristina Roquet	Laboratoire d'Ecologie Alpine (LECA UMR 5553)	2016-06-21	Spain (ES). Close to Sant Marcal de Montseny	2.4422	41.8104	52_B01	20	1.91	2017-07-19	Genoscope	BGN_NSB
CLA008197	ERS10223105	ERX8668007	ERR9124577	PRJEB50489	ERP135067	PhyloAlps-clades	Saxifraga wahlenbergii Ball	Saxifragaceae	1616355	NA	living plant material	Jan Smyčka	Laboratoire d'Ecologie Alpine (LECA UMR 5553)	2016	Botanical garden of TANAP, Tatranska Lominica	NA	NA	S0903	15	13.4	2018-01-31	Genoscope	BGN_MRH
CLA008768	ERS10223106	ERX8668008	ERR9124578	PRJEB50489	ERP135067	PhyloAlps-clades	Soldanella calabrella Kress	Primulaceae	152118	GR003904	living plant material	Jan Smyčka, Jana Pilatova, Monika Kolarova	Laboratoire d'Ecologie Alpine (LECA UMR 5553)	2016-08-17	Italy (IT), In the stream near the source close to parking lot up to Monte Gelbison.	15.3161	40.2119	S0904	18	17.1	2017-07-04	Genoscope	BGN_MRI
CAR008770	ERS10222958	ERX8668009	ERR9124579	PRJEB50489	ERP135067	PhyloAlps-Carpathians	Soldanella carpatica Vierh.	Primulaceae	152119	NA	living plant material	Mihai Pușcaș	Babeş Bolyai University	2008-07-05	High Tatras (SK), Furkotska Dolina, Carpathians.	20.0474	49.1273	S0620	16	17.4	2017-02-16	Genoscope	BGN_MKC
CAR008787	ERS10222959	ERX8668010	ERR9124580	PRJEB50489	ERP135067	PhyloAlps-Carpathians	Soldanella oreodoxa Li Bing Zhang	Primulaceae	152130	NA	living plant material	Pușcaș M, Turtureanu PD	Babeş Bolyai University	2016-08-09	Romania (RO). Bihor Mts., Padis, Carpathians.	22.7216	46.5958	S1124	19	18.2	2017-07-04	Genoscope	BGN_NFE
CAR008795	ERS10222960	ERX8668011	ERR9124581	PRJEB50489	ERP135067	PhyloAlps-Carpathians	Soldanella rugosa Li Bing Zhang	Primulaceae	152136	NA	living plant material	Mihai Pușcaș	Babeş Bolyai University	2008-07-19	Romania (RO), Carpathians, Rodna Mts., proximity of Iezer Lake	24.8114	47.5739	51_A10	19	21.4	2017-02-16	Genoscope	BGN_MFC
PHA008990	ERS10223351	ERX8668012	ERR9124582	PRJEB50489	ERP135067	PhyloAlps	Swertia perennis L.	Gentianaceae	39379	GR002504	living plant material	Jean-Charles Villaret	Conservatoire Botanique National Alpin (CBNA)	2009-07-13	Isère (FR). Clavans-en-Haut-Oisans. Col de Sarenne	6.14212	45.0823	03_G07	19	11.32	2014-11-27	Genoscope	BGN_GQ
CAR008996	ERS10222961	ERX8668013	ERR9124583	PRJEB50489	ERP135067	PhyloAlps-Carpathians	Swertia perennis L.	Gentianaceae	1851450	NA	living plant material	Bogdan Hurdu	Institute of Biological Research Cluj-Napoca	2015-07-22	Făgăraș Mts., Piatra Caprei limestone cliffs, Carpathians, Romania	24.8071	45.6292	51_D10	19	14.5	2017-02-16	Genoscope	BGN_MFF
PHA009300	ERS8752215	ERX7194704	ERR7624124	PRJEB48874	ERP133303	PhyloAlps	Lysimachia europaea (L.) U.Manns & Anderb.	Primulaceae	59991	GR004469	living plant material	Adrian Möhl	Info Flora	2010-07-04	Canton des Grisons (CH). Cavaglio. Cavaligliola.	10.0464	46.3511	06_G11	9	5.24	2014-10-01	Genoscope	BGN_QT
PHA009971	ERS10223352	ERX8668014	ERR9124584	PRJEB50489	ERP135067	PhyloAlps	Gentiana lutea L.	Gentianaceae	553052	GR003711	living plant material	Stefan Eggenberg	Info Flora	2009-07-21	Canton de Bern (CH). Lenk/Iffigen, Iffigenalp Chalet Hildebrant.	7.43864	46.3988	02_E03	20	16.64	2014-11-27	Genoscope	BGN_FT
PHA009971	ERS10223352	ERX8668015	ERR9124585	PRJEB50489	ERP135067	PhyloAlps	Gentiana lutea L.	Gentianaceae	553052	GR003711	living plant material	Stefan Eggenberg	Info Flora	2009-07-21	Canton de Bern (CH). Lenk/Iffigen, Iffigenalp Chalet Hildebrant.	7.43864	46.3988	00_P08	11	9.22	2012	Genoscope	AXZ_H
PHA009972	ERS10223353	ERX8668017	ERR9124587	PRJEB50489	ERP135067	PhyloAlps	Gentiana terglouensis Hacq.	Gentianaceae	49957	NA	living plant material	Adrian Möhl	Info Flora	2015-08-05	Vénétie (IT). Cortina d'Ampezzo. 5 Torri.	12.0506	46.5088	51_A03	20	6.5	2018-01-31	Genoscope	BGN_NGK
PHA010029	ERS10223354	ERX8666332	ERR9122332	PRJEB50489	ERP135067	PhyloAlps	Saxifraga aspera L.	Saxifragaceae	1385495	GR001753	living plant material	Thierry Delahaye	Parc National de la Vanoise	2010	Savoie (FR). Bonneval-sur-Arc. Cirque des Évettes	7.08928	45.3769	01_E01	19	5.48	2013	BGI	RSZ_RSZAXPI001330-51
PHA010030	ERS10223355	ERX8668018	ERR9124588	PRJEB50489	ERP135067	PhyloAlps	Saxifraga crustata Vest	Saxifragaceae	102721	GR002192	living plant material	Sonia Latzin	Swiss Federal Institute for Forest, Snow and Landscape Research (WSL)	2009-07-19	Kärnten (AT). Politischer Bezirk Klagenfurt Land. Zell-Homölisch / Sele-HomeliÅ¡e	14.4779	46.4986	51_C02	20	3.9	2017-07-04	Genoscope	BGN_NGI
PHA010030	ERS10223355	ERX8666333	ERR9122333	PRJEB50489	ERP135067	PhyloAlps	Saxifraga crustata Vest	Saxifragaceae	102721	GR002192	living plant material	Sonia Latzin	Swiss Federal Institute for Forest, Snow and Landscape Research (WSL)	2009-07-19	Kärnten (AT). Politischer Bezirk Klagenfurt Land. Zell-Homölisch / Sele-HomeliÅ¡e	14.4779	46.4986	04_F02	19	4.08	2013	BGI	RSZ_RSZAXPI001350-79
PHA010031	ERS10223356	ERX8666334	ERR9122334	PRJEB50489	ERP135067	PhyloAlps	Saxifraga florulenta Moretti	Saxifragaceae	102725	GR002629	living plant material	Cédric Dentant	Parc National des Ecrins	2010-07-30	Alpes-Maritimes (FR). Belvédère.	7.43333	44.0833	03_G09	19	2.2	2013	BGI	RSZ_RSZAXPI001348-66
CLA010033	ERS10223107	ERX8668019	ERR9124589	PRJEB50489	ERP135067	PhyloAlps-clades	Saxifraga maderensis D. Don	Saxifragaceae	83422	GR004619	living plant material	Cristina Roquet, Marti Boleda	Laboratoire d'Ecologie Alpine (LECA UMR 5553)	2016-03-16	Madeira (PT). Ribeira Seca ou do Paul c. 250 m	-17.2215	32.753	S0674	20	4.52	2018-01-31	Genoscope	BGN_NKV
PHA010035	ERS10223357	ERX8668020	ERR9124590	PRJEB50489	ERP135067	PhyloAlps	Saxifraga tridactylites L.	Saxifragaceae	406026	NA	living plant material	Adrian Möhl	Info Flora	2010-05-24	Canton de Vaud (CH). Le Lieu. Bahnhofareal	6.28579	46.6487	07_B03	8	2.748	2016-07-28	Genoscope	BGN_LSM
CAR010045	ERS8751769	ERX7194655	ERR7624075	PRJEB48874	ERP133303	PhyloAlps-Carpathians	Soldanella hungarica Simonk.	Primulaceae	152121	NA	living plant material	Pușcaș M., Geremia R., Choler P.	Babeş Bolyai University, Laboratoire d'Ecologie Alpine (LECA UMR 5553)	2007-07-23	Romania (RO). Fagaras Mts., Paltinul Peak, 2404 m, Carpathians.	24.6072	45.5984	51_H09	23	21.8	2017-02-16	Genoscope	BGN_MFB
CAR010078	ERS10222962	ERX8668021	ERR9124591	PRJEB50489	ERP135067	PhyloAlps-Carpathians	Soldanella marmarossiensis Klast.	Primulaceae	152123	NA	living plant material	Patrick Mráz	Charles University, Prague	2016-07-08	Slovakia (SK). Volovske vrchy, Uhorna, Carpathians.	20.6609	48.7066	S1123	17	21.7	2017-07-04	Genoscope	BGN_NFD
CAR010088	ERS10222963	ERX8668022	ERR9124592	PRJEB50489	ERP135067	PhyloAlps-Carpathians	Campanula xylocarpa Kovanda	Campanulaceae	1241212	NA	living plant material	Mráz Patrick	Charles University, Prague	2005-05-25	Slovakia (SK). Slovenský kras, Bôrka, Carpathians	20.7619	48.6346	S1073	18	31.3	2017-07-04	Genoscope	BGN_NDF
CAR010089	ERS10222964	ERX8668023	ERR9124593	PRJEB50489	ERP135067	PhyloAlps-Carpathians	Campanula carpatica Jacq.	Campanulaceae	171910	NA	living plant material	Mráz Patrick n°14	Charles University, Prague	2005-05-28	Slovakia (SK). Volovské vrchy, Kojšov, Carpathians.	21.0154	48.813	S1072	18	83.4	2017-07-04	Genoscope	BGN_NDE
CLA010110	ERS8751863	ERX7194670	ERR7624090	PRJEB48874	ERP133303	PhyloAlps-clades	Soldanella alpina L.	Primulaceae	66308	ES8/5	living plant material	Marek Slovak, Anna Guttova, Jaromir Kucera	Institute of Botany, Bratislava	2015-05	Spain (ES), Western Pyrenees Mts., 1607 m.	-0.8046	42.9551	S0940	17	12	2017-07-04	Genoscope	BGN_MSK
CLA010115	ERS10223108	ERX8668024	ERR9124594	PRJEB50489	ERP135067	PhyloAlps-clades	Soldanella alpina L.	Primulaceae	66308	MNE1/3	living plant material	Marek Slovak, Eliska Stubnova, Judita Kochjarova	Institute of Botany, Bratislava	2015-06	Montenegro (MNE), Durmitor Mts., road from the Zabljak village, 1900 m.	19.053	43.0976	S0942	9	11.2	2017-07-04	Genoscope	BGN_MSM
CLA010116	ERS10223109	ERX8668025	ERR9124595	PRJEB50489	ERP135067	PhyloAlps-clades	Soldanella alpina L. subsp. cantabrica Kress.	Primulaceae	1924223	ES2/5	living plant material	Marek Slovak, Anna Guttova, Jaromir Kucera	Institute of Botany, Bratislava	2015-05	Spain (ES), Cordillera Cantabrica Mts., near Castro Valnera Mt., 1347 m.	-3.6541	43.1705	S0943	16	13.5	2017-07-04	Genoscope	BGN_MSN
CLA010117	ERS8751870	ERX7324443	ERR7756282	PRJEB48874	ERP133303	PhyloAlps-clades	Soldanella alpina L. subsp. cantabrica Kress.	Primulaceae	1924223	ES2/7	living plant material	Marek Slovak, Anna Guttova, Jaromir Kucera	Institute of Botany, Bratislava	2015-05	Spain (ES), Cordillera Cantabrica Mts., near Castro Valnera Mt., 1347 m.	-3.6541	43.1705	S1320	12	11	2017-12	Fasteris	GWM_1243
CLA010118	ERS10223110	ERX8668026	ERR9124596	PRJEB50489	ERP135067	PhyloAlps-clades	Soldanella angusta Li Bing Zhang	Primulaceae	152117	RO5/1	living plant material	Milan Valachovic, Eliska Stubnova, Iva Hodalova	Institute of Botany, Bratislava	2014-04	Romania (RO), Harghita – Bai Mts., river Chirui, 1119 m.	25.6385	46.3699	S0944	14	19.2	2018-01-31	Genoscope	BGN_MSP
CLA010120	ERS8751876	ERX7194671	ERR7624091	PRJEB48874	ERP133303	PhyloAlps-clades	Soldanella angusta Li Bing Zhang	Primulaceae	152117	SK24/4	living plant material	Milan Valachovic	Institute of Botany, Bratislava	2015-06	Slovakia (SK), Vihorlatske vrchy Mts., Vihorlat Mt.,	22.1147	48.8922	S0945	5	56	2017-07-04	Genoscope	BGN_MSQ
CLA010123	ERS10223111	ERX8668027	ERR9124597	PRJEB50489	ERP135067	PhyloAlps-clades	Soldanella angusta Li Bing Zhang	Primulaceae	152117	UA5/5	living plant material	Milan Valachovic, Eliska Stubnova, Iva Hodalova	Institute of Botany, Bratislava	2015-07	Ukraine (UKR), Gorgany Mts., valley of the river Moloda, northern slope of the Grofa Mt., 825 m.	23.9261	48.6537	S0946	8	11.7	2017-07-04	Genoscope	BGN_MSR
CLA010124	ERS8751882	ERX7194672	ERR7624092	PRJEB48874	ERP133303	PhyloAlps-clades	Soldanella calabrella Kress	Primulaceae	152118	IT14/3	living plant material	Marek Slovak	Institute of Botany, Bratislava	2015-07	Italy (IT), Sila Mts., along the road from M. Scuro village and M. Botte Donato village, 1763 m.	16.261	39.1721	S0947	11	38.6	2017-07-04	Genoscope	BGN_MSS
CLA010126	ERS10223112	ERX8668028	ERR9124598	PRJEB50489	ERP135067	PhyloAlps-clades	Soldanella calabrella Kress	Primulaceae	152118	IT15/2	living plant material	Nicodemo Passalacqua	NA	2015-07	Calabria (IT), Aspromonte, along the road from Gambarie to Montalto, hairpin turn 1,7 km before Tre Limiti.	15.8844	38.1619	S0948	10	16.1	2017-07-04	Genoscope	BGN_MST
CLA010129	ERS10223113	ERX8666284	ERR9122284	PRJEB50489	ERP135067	PhyloAlps-clades	Soldanella carpatica Vierh.	Primulaceae	152119	SK1/3	living plant material	Milan Valachovic	Institute of Botany, Bratislava	2014-04	Slovakia (SK), Strazovske vrchy Mts., Rokos Mt., Plevna pass, 850 m.	18.5972	49.1955	S1321	16	13	2017-12	Fasteris	GWM_1244
CLA010130	ERS10223114	ERX8668029	ERR9124599	PRJEB50489	ERP135067	PhyloAlps-clades	Soldanella carpatica Vierh.	Primulaceae	152119	SK14/7	living plant material	Marek Slovak, Eliska Stubnova	Institute of Botany, Bratislava	2014-06	Slovakia (SK), Vysoke Tatry Mts., Mala Studena dolina valley, 2008 m.	19.5293	49.5727	S0950	19	19.9	2017-07-04	Genoscope	BGN_MSV
CLA010132	ERS8751889	ERX7324444	ERR7756283	PRJEB48874	ERP133303	PhyloAlps-clades	Soldanella chrysosticta Kress	Primulaceae	152120	BG4/9	living plant material	Marek Slovak, Eliska Stubnova, Judita Kochjarova	Institute of Botany, Bratislava	2015-06	Bulgaria (BG), Pirin Mts., on the way of the Banska village to the top of the Vihren Mt., 1912 m.	23.364	41.7745	S1323	3	20.4	2017-12	Fasteris	GWM_1245
CLA010133	ERS10223115	ERX8668030	ERR9124600	PRJEB50489	ERP135067	PhyloAlps-clades	Soldanella chrysosticta Kress	Primulaceae	152120	BG4/10	living plant material	Marek Slovak, Eliska Stubnova, Judita Kochjarova	Institute of Botany, Bratislava	2015-06	Bulgaria (BG), Pirin Mts., on the way of the Banska village to the top of the Vihren Mt., 1912 m.	23.364	41.7745	S0951	17	222	2017-07-04	Genoscope	BGN_MTA
CLA010134	ERS10223116	ERX8668031	ERR9124601	PRJEB50489	ERP135067	PhyloAlps-clades	Soldanella chrysosticta Kress	Primulaceae	152120	BG6/9	living plant material	Marek Slovak, Eliska Stubnova, Judita Kochjarova	Institute of Botany, Bratislava	2015-06	Bulgaria (BG), Rila Mts., the road from Jundola village to the Belmeken glacial lake, 1867 m.	23.7986	42.1352	S0952	9	82.8	2017-07-04	Genoscope	BGN_MTB
CLA010137	ERS10223117	ERX8668032	ERR9124602	PRJEB50489	ERP135067	PhyloAlps-clades	Soldanella hungarica Simonk.	Primulaceae	152121	RO7/14	living plant material	Milan Valachovic, Eliska Stubnova, Iva Hodalova	Institute of Botany, Bratislava	2014-05	Romania (RO), Piatra Mare Mts., Timisu de Sus village, 886 m.	25.5983	45.5455	S0953	17	16.1	2017-07-04	Genoscope	BGN_MTC
CLA010139	ERS10223118	ERX8668033	ERR9124603	PRJEB50489	ERP135067	PhyloAlps-clades	Soldanella hungarica Simonk.	Primulaceae	152121	RO15/9	living plant material	Marek Slovak, Eliska Stubnova	Institute of Botany, Bratislava	2014-06	Romania (RO), Piatra Craiului Mts., Saua Grindului Mt., 2080 m.	25.2083	45.5242	S0954	17	34.1	2017-07-04	Genoscope	BGN_MTD
CLA010141	ERS10223119	ERX8668034	ERR9124604	PRJEB50489	ERP135067	PhyloAlps-clades	Soldanella hungarica Simonk.	Primulaceae	152121	RO17/9	living plant material	Marek Slovak, Eliska Stubnova	Institute of Botany, Bratislava	2014-06	Romania (RO), Fagaras Mts., Arpasul Mic, 2154 m.	24.6538	45.6008	S0955	4	20.7	2017-07-04	Genoscope	BGN_MTE
CLA010143	ERS10223120	ERX8668035	ERR9124605	PRJEB50489	ERP135067	PhyloAlps-clades	Soldanella hungarica Simonk. subsp. major (Neilr.) Pawl.	Primulaceae	152122	AT4/15	living plant material	Milan Valachovic, Eliska Stubnova, Jaromir Kucera	Institute of Botany, Bratislava	2014-04	Austria (AT), Fischbacher Alpen Mts., near the Kirchberg am Wechsel village, 700 m.	15.9919	47.609	S0956	16	174	2017-07-04	Genoscope	BGN_MTF
CLA010144	ERS10223121	ERX8668036	ERR9124606	PRJEB50489	ERP135067	PhyloAlps-clades	Soldanella hungarica Simonk. subsp. major (Neilr.) Pawl.	Primulaceae	152122	RO13/5	living plant material	Marek Slovak, Eliska Stubnova	Institute of Botany, Bratislava	2014-06	Romania (RO), Retezat Mts., Lacul Bucura glacial lake, 2002 m.	22.8765	45.3581	S0957	9	57.6	2017-07-04	Genoscope	BGN_MTG
CLA010146	ERS10223122	ERX8668037	ERR9124607	PRJEB50489	ERP135067	PhyloAlps-clades	Soldanella marmarossiensis Klast.	Primulaceae	152123	ROM6/3	living plant material	Marek Slovak, Eliska Stubnova	Institute of Botany, Bratislava	2015-06	Romania (RO), Ceahlau Mts., Panaghia rock, 1672 m.	25.9572	46.986	S0958	11	25.3	2017-07-04	Genoscope	BGN_MTH
CLA010148	ERS10223123	ERX8668038	ERR9124608	PRJEB50489	ERP135067	PhyloAlps-clades	Soldanella marmarossiensis Klast.	Primulaceae	152123	SK17/9	living plant material	Marek Slovak	Institute of Botany, Bratislava	2014-06	Slovakia (SK). Chopok - Derese, pri chodniku na Prislopsku holu, Nizke Tatry.	19.5825	48.937	S0959	14	19.3	2017-07-04	Genoscope	BGN_MTI
CLA010150	ERS8751896	ERX7194673	ERR7624093	PRJEB48874	ERP133303	PhyloAlps-clades	Soldanella marmarossiensis Klast.	Primulaceae	152123	UA3/9	living plant material	Milan Valachovic, Eliska Stubnova, Iva Hodalova	Institute of Botany, Bratislava	2015-07	Ukraine (UKR), Chornohora Mts., north slope of the Hutyn Tomnatyk Mt, 1750 m.	24.5554	48.0998	S0960	8	29.9	2017-07-04	Genoscope	BGN_MTK
CLA010153	ERS10223124	ERX8668039	ERR9124609	PRJEB50489	ERP135067	PhyloAlps-clades	Soldanella minima Hoppe	Primulaceae	152124	IT6/8	living plant material	Marek Slovak, Andrea Plecenikova	Institute of Botany, Bratislava	2015-07	Italy (IT), Dolomites Mts., Pordoi pass, 2530 m.	11.8102	46.4963	S0961	6	16.3	2017-07-04	Genoscope	BGN_MTL
CLA010154	ERS10223125	ERX8668040	ERR9124610	PRJEB50489	ERP135067	PhyloAlps-clades	Soldanella minima Hoppe ssp. austriaca (Vierhapper) Lüdi	Primulaceae	152126	AT9/6	living plant material	Eliska Stubnova, Jaromir Kucera	Institute of Botany, Bratislava	2015-09	Austria (AT), Raxalpe Mts., view point Kaiserbrunn Aussicht near Ottohaus cottage, 1593 m.	15.758	47.7206	S0962	7	10.3	2018-01-31	Genoscope	BGN_MTM
CLA010156	ERS10223126	ERX8668041	ERR9124611	PRJEB50489	ERP135067	PhyloAlps-clades	Soldanella minima Hoppe subsp. samnitica Cristof. & Pignatti	Primulaceae	152127	IT7/4	living plant material	Marek Slovak, Andrea Plecenikova	Institute of Botany, Bratislava	2015-07	Italy (IT), Maiella Mts.; Monte Rotondo Mt., 2395 m.	14.1079	42.1025	S0963	20	22.9	2017-07-04	Genoscope	BGN_MTN
CLA010160	ERS10223127	ERX8668042	ERR9124612	PRJEB50489	ERP135067	PhyloAlps-clades	Soldanella montana Willd. subsp. gubalowkae Niederle	Primulaceae	1924224	PL1 M1/1	living plant material	Marek Slovak	Institute of Botany, Bratislava	2015-05	Poland (PL), Gubalowka Mts., near the Ubocz village, 870 m.	19.9251	49.2986	S0965	22	19	2017-07-04	Genoscope	BGN_MTP
CLA010162	ERS10223128	ERX8668043	ERR9124613	PRJEB50489	ERP135067	PhyloAlps-clades	Soldanella oreodoxa Li Bing Zhang	Primulaceae	152130	RO11/11	living plant material	Milan Valachovic, Eliska Stubnova, Iva Hodalova	Institute of Botany, Bratislava	2014-05	Romania (RO), Apuseni Mts., Muntele Baisorii Mt., 1420 m.	23.3041	46.536	S0966	16	17.6	2017-07-04	Genoscope	BGN_MTQ
CLA010164	ERS10223129	ERX8668044	ERR9124614	PRJEB50489	ERP135067	PhyloAlps-clades	Soldanella pindicola Hausskn.	Primulaceae	152131	GR1/7	living plant material	Marek Slovak, Eliska Stubnova, Judita Kochjarova	Institute of Botany, Bratislava	2015-06	Greece (GR), Pindos Mts., Katara pass, 1605 m.	21.1946	39.8495	S0967	4	11.2	2017-07-04	Genoscope	BGN_MTR
CLA010167	ERS10223359	ERX8668045	ERR9124615	PRJEB50489	ERP135067	PhyloAlps-clades	Soldanella pindicola Hausskn.	Primulaceae	152131	MCD1/6	living plant material	Marek Slovak, Eliska Stubnova, Judita Kochjarova	Institute of Botany, Bratislava	2015-06	Republic of Macedonia (MCD), Jablanica Mts., Labustnica glacial lake, 1887 m.	20.5246	41.2706	S0968	10	84.2	2017-07-04	Genoscope	BGN_MTS
CLA010168	ERS10223130	ERX8668046	ERR9124616	PRJEB50489	ERP135067	PhyloAlps-clades	Soldanella pusilla Baumg.	Primulaceae	152132	BG5/8	living plant material	Marek Slovak, Eliska Stubnova, Judita Kochjarova	Institute of Botany, Bratislava	2015-06	Bulgaria (BG), Pirin Mts., on the way of the Bansko village to the Vihren Mt., 1912 m.	23.3789	41.7751	S0969	7	22.9	2017-07-04	Genoscope	BGN_MTT
CLA010170	ERS10223131	ERX8668047	ERR9124617	PRJEB50489	ERP135067	PhyloAlps-clades	Soldanella pusilla Baumg.	Primulaceae	152132	ROM11/6	living plant material	Marek Slovak, Eliska Stubnova	Institute of Botany, Bratislava	2014-06	Romania (RO), Parang Mts., near to the mountane road Transalpina, alpine meadows, 1939 m.	23.6551	45.3685	S0970	11	21.6	2017-07-04	Genoscope	BGN_MTV
CLA010172	ERS10223132	ERX8668048	ERR9124618	PRJEB50489	ERP135067	PhyloAlps-clades	Soldanella pusilla Baumg. subsp. alpicola (F.K. Mey.) Chrtek	Primulaceae	152134	ATM5/1	living plant material	Stanislav Spaniel	Institute of Botany, Bratislava	2015-05	Austria (AT), Woelzer Tauren Mts., Wildsee glacial lake, 2200 m.	14.2303	47.3256	S0971	8	20	2017-07-04	Genoscope	BGN_MVA
CLA010175	ERS10223133	ERX8668049	ERR9124619	PRJEB50489	ERP135067	PhyloAlps-clades	Soldanella rhodopaea F.K. Mey.	Primulaceae	152135	BG2/9	living plant material	Marek Slovak, Eliska Stubnova, Judita Kochjarova	Institute of Botany, Bratislava	2015-06	Bulgaria (BG), Rhodopes Mts., Prespa Mt., 1714 m.	24.8695	41.7207	S0972	8	89.2	2017-07-04	Genoscope	BGN_MVB
CLA010176	ERS10223134	ERX8668050	ERR9124620	PRJEB50489	ERP135067	PhyloAlps-clades	Soldanella rugosa Li Bing Zhang	Primulaceae	152136	ROM4/1	living plant material	Milan Valachovic, Eliska Stubnova	Institute of Botany, Bratislava	2015-06	Romania (RO), Calimani Mts., 12 Apostoli rocks	25.2129	47.2263	S0973	6	27	2017-07-04	Genoscope	BGN_MVC
CLA010178	ERS10223135	ERX8668051	ERR9124621	PRJEB50489	ERP135067	PhyloAlps-clades	Soldanella tatricola Niederle	Primulaceae	1924225	SK21/4	living plant material	Marek Slovak	Institute of Botany, Bratislava	2015-05	Slovakia (SK), Vysoke Tatry Mts., Tri Studnicky, 1100 m.	19.9283	49.1406	S0974	12	154	2017-07-04	Genoscope	BGN_MVD
CLA010180	ERS10223136	ERX8668052	ERR9124622	PRJEB50489	ERP135067	PhyloAlps-clades	Soldanella villosa Darracq	Primulaceae	152137	ES9/1	living plant material	Marek Slovak	Institute of Botany, Bratislava	2015-08	Spain (ES), Cordillera Cantabrica Mts., near the Hernani village, 128 m.	-1.9086	43.2446	S0975	16	45.7	2017-07-04	Genoscope	BGN_MVE
CAR010213	ERS10222965	ERX8668053	ERR9124623	PRJEB50489	ERP135067	PhyloAlps-Carpathians	Saxifraga exarata Vill. subsp. kotulae S. Pawł.	Saxifragaceae	1924221	NA	living plant material	NA	NA	NA	NA	NA	NA	S1135	23	5.64	2018-01-31	Genoscope	BGN_NQC
CAR010216	ERS10222966	ERX8668054	ERR9124624	PRJEB50489	ERP135067	PhyloAlps-Carpathians	Saxifraga styriaca Köckinger	Saxifragaceae	1792783	NA	living plant material	NA	NA	NA	NA	NA	NA	SS2		10.7	2017-07-04	Genoscope	BGN_NSA
CAR010217	ERS10222967	ERX8668055	ERR9124625	PRJEB50489	ERP135067	PhyloAlps-Carpathians	Saxifraga wahlenbergii Ball	Saxifragaceae	1616355	NA	living plant material	NA	NA	NA	NA	NA	NA	S1136	19	8.55	2017-11-08	Genoscope	BGN_NQD
CLA010226	ERS10223137	ERX8668056	ERR9124626	PRJEB50489	ERP135067	PhyloAlps-clades	Phyteuma serratum Viv.	Campanulaceae	1399316	GR004618	living plant material	Laetitia Hugot	Conservatoire Botanique National de Corse (CBNC)	2016-08-07	Corse (FR). Ageu	8.92385	42.3907	S1170	19	18.1	2017-11-08	Genoscope	BGN_NFT
CLA010550	ERS10223138	ERX8666285	ERR9122285	PRJEB50489	ERP135067	PhyloAlps-clades	Primula magellanica Lehm.	Primulaceae	175079	GR005002	living plant material	Sébastien Lavergne	Laboratoire d'Ecologie Alpine (LECA UMR 5553)	2016-11-14	Lago Fagnano, Tierra del Fuego (AR)	-67.2264	-54.5362	S1309	18	22.9	2017-12	Fasteris	GWM_1236
PHA010667	ERS10223358	ERX8666335	ERR9122335	PRJEB50489	ERP135067	PhyloAlps	Androsace vandellii (Turra) Chiov.	Primulaceae	229460	NA	living plant material	Sébastien Lavergne	Laboratoire d'Ecologie Alpine (LECA UMR 5553)	2016-07-06	Aguilles occidentales de l'Argentière	6.1317	45.2447	AE33	14	20.5	2018	Fasteris	GWM_1208
NA	SAMEA8201881	ERX5310140	ERR5529679	PRJEB43865	ERP127839	PhyloNorway	Campanula persicifolia L.	Campanulaceae	239416	TROM_V_56439:1	herbarium sample	Torstein Engelskjon	NA	NA	Norway (NO). Baerum, Akershus, Vestre Baerum: Lia ovafor Dalbo.	10.5291	59.9187	NA	NA	NA	NA	Genoscope	BXA_BHR
NA	SAMEA8201973	ERX5310105	ERR5529644	PRJEB43865	ERP127839	PhyloNorway	Saxifraga flagellaris subsp. platysepala (Trautv.) A.E.Porsild	Saxifragaceae+Grossulariaceae	1301454	TROM_V_66325:1	herbarium sample	Torstein Engelskjon	NA	NA	Norway (NO). Nordenskiold Land, Svalbard, Reindalen E, Vegbreen N	16.9266	78.0573	NA	NA	NA	NA	Genoscope	BXA_CCW
NA	SAMEA8200880	ERX5334519	ERR5554477	PRJEB43865	ERP127839	PhyloNorway	Campanula glomerata L.	Campanulaceae	82281	TROM_V_126635:1	herbarium sample	Torbjorn Alm	NA	NA	Norway (NO). Hasvik, Finnmark, Soroya: Hasvik, pa nordsiden av den nye kirkegarden.	22.1672	70.4932	NA	NA	NA	NA	Genoscope	BXA_BHT
NA	SAMEA8201174	ERX5334653	ERR5554611	PRJEB43865	ERP127839	PhyloNorway	Saxifraga aizoides L.	Saxifragaceae+Grossulariaceae	102714	TROM_V_147730:1	herbarium sample	Torbjorn Alm	NA	NA	Norway (NO). Tromso, Troms, Movika: SV-delen av Tonsnesvarden.	19.1195	69.7153	NA	NA	NA	NA	Genoscope	BMB_PK
NA	SAMEA8201349	ERX5334567	ERR5554525	PRJEB43865	ERP127839	PhyloNorway	Saxifraga cespitosa L.	Saxifragaceae+Grossulariaceae	102718	TROM_V_162328:1	herbarium sample	Torbjorn Alm	NA	NA	Norway (NO). Alta, Finnmark, Fiskerelva/Oaggujohka: Ryggen sor for Rundvannet/Coagesjavri.	22.7054	69.87	NA	NA	NA	NA	Genoscope	BMB_PI
NA	SAMEA8201997	ERX5334505	ERR5554463	PRJEB43865	ERP127839	PhyloNorway	Gentiana pneumonanthe L.	Gentianaceae	49950	TROM_V_70774:1	herbarium sample	Torbjorn Alm	NA	NA	Russia (RU). Murmansk Oblast, Kaitakoski.	28.6047	68.9385	NA	NA	NA	NA	Genoscope	BXA_AKF
NA	SAMEA8202305	ERX5335058	ERR5555016	PRJEB43865	ERP127839	PhyloNorway	Gentianopsis detonsa (Rottb.) Ma	Gentianaceae	669700	TROM_V_962238:1	herbarium sample	Torbjorn Alm	NA	NA	Norway (NO). Alta, Finnmark, Langfjorden: Langfjordbotn, ost for utlopet av Bognelva.	22.3024	70.0236	NA	NA	NA	NA	Genoscope	BXA_AKD
NA	SAMEA8202351	ERX5335198	ERR5555156	PRJEB43865	ERP127839	PhyloNorway	Saxifraga oppositifolia L.	Saxifragaceae+Grossulariaceae	1443523	TROM_V_962908:1	herbarium sample	Torbjorn Alm	NA	NA	Norway (NO). Ibestad, Troms, Andorja: Arbostad, i lia ovenfor veienden.	17.3809	68.9196	NA	NA	NA	NA	Genoscope	BMB_AC
NA	SAMEA8202385	ERX5334706	ERR5554664	PRJEB43865	ERP127839	PhyloNorway	Saxifraga rivularis L.	Saxifragaceae+Grossulariaceae	93340	TROM_V_963892:1	herbarium sample	Torbjorn Alm	NA	NA	Norway (NO). Hammerfest, Finnmark, Seiland: pa ryggen vest for Spisstind/Suolovarri.	23.0283	70.4198	NA	NA	NA	NA	Genoscope	BMB_PG
NA	SAMEA9098850	ERX6824155	ERR7254751	PRJEB48693	ERP133089	PhyloNorway	Lysimachia europaea (L.) U.Manns & Anderb.	Primulaceae	59991	TROM_V_964193:1	herbarium sample	Torbjorn Alm	NA	NA	Norway (NO). Moskenes, Nordland, Moskenesoya: Reine, sorlige del av Ramsvika.	13.084	67.9241	NA	NA	NA	NA	Genoscope	BXA_BMS
NA	SAMEA8202404	ERX5334825	ERR5554783	PRJEB43865	ERP127839	PhyloNorway	Saxifraga cotyledon L.	Saxifragaceae+Grossulariaceae	102720	TROM_V_964258:1	herbarium sample	Torbjorn Alm	NA	NA	Norway (NO). Moskenes, Nordland, Moskenesoya: ved Horseidvannet, pa vestsiden.	13.0005	68.0084	NA	NA	NA	NA	Genoscope	BXA_BFS
NA	SAMEA8202494	ERX5335302	ERR5555260	PRJEB43865	ERP127839	PhyloNorway	Saxifraga rosacea Moench	Saxifragaceae+Grossulariaceae	134792	TROM_V_965858:1	herbarium sample	Torbjorn Alm	NA	NA	Norway (NO). Harstad, Troms, Hinnoya: Kanbeogen, mellom Damveien og Kanebogelva ved trafostasjonen.	16.5443	68.771	NA	NA	NA	NA	Genoscope	BXA_BQQ
NA	SAMEA8202503	ERX5335305	ERR5555263	PRJEB43865	ERP127839	PhyloNorway	Campanula latifolia L.	Campanulaceae	239410	TROM_V_965917:1	herbarium sample	Torbjorn Alm	NA	NA	Norway (NO). Harstad, Troms, Bjarkoya: mellom Sor-Leirvag og Nord-Leirvag.	16.4722	69.0121	NA	NA	NA	NA	Genoscope	BXA_BHS
NA	SAMEA8202525	ERX5335357	ERR5555315	PRJEB43865	ERP127839	PhyloNorway	Campanula rapunculoides L.	Campanulaceae	209536	TROM_V_966190:1	herbarium sample	Torbjorn Alm	NA	NA	Norway (NO). Harstad, Troms, Hinnoya: Kanebogen, ved midtre del av Nesseveien.	16.5689	68.774	NA	NA	NA	NA	Genoscope	BXA_BHQ
NA	SAMEA8202551	ERX5335390	ERR5555348	PRJEB43865	ERP127839	PhyloNorway	Saxifraga hirculus L.	Saxifragaceae+Grossulariaceae	159962	TROM_V_966600:1	herbarium sample	Torbjorn Alm	NA	NA	Norway (NO). Kautokeino, Finnmark, Suolovuopmi: ved nordenden av unna Suolojavras.	23.5475	69.5801	NA	NA	NA	NA	Genoscope	BXA_BFP
NA	SAMEA8470291	ERX5495962	ERR5847970	PRJEB43865	ERP127839	PhyloNorway	Campanula latifolia L. ssp. macrantha (Sims)	Campanulaceae	2820174	TROM_V_968319:1	herbarium sample	Torbjorn Alm	NA	NA	Norway (NO). Tromso, Troms, Kvaloya: Slettaelva, ved Karveslettveien.	18.9048	69.7018	NA	NA	NA	NA	Genoscope	BXA_CCE
NA	SAMEA8201009	ERX5309917	ERR5529456	PRJEB43865	ERP127839	PhyloNorway	Campanula lasiocarpa Cham.	Campanulaceae	61250	TROM_V_135750:1	herbarium sample	Sigrid Eie	NA	NA	United States (USA). Alaska, Alaska Range, McKinley Park, near McKinley River, bar W of Muldrow Glacier.	-150.433	63.25	NA	NA	NA	NA	Genoscope	BXA_CLG
NA	SAMEA8201581	ERX5334869	ERR5554827	PRJEB43865	ERP127839	PhyloNorway	Saxifraga spinulosa Adams	Saxifragaceae+Grossulariaceae	1385505	TROM_V_200490:1	herbarium sample	Inger Greve Alsos	NA	NA	Russian Federation (RU). Yamalo-Nenets Autonomous Okrug, Polar Ural, Massiv Rayiz. Black mountains, valley of river Enga-Yu, E Chernaya mountains, ca. 13 km W Kharp.	65.5	68.8408	NA	NA	NA	NA	Genoscope	BXA_CCV
NA	SAMEA8201149	ERX5334621	ERR5554579	PRJEB43865	ERP127839	PhyloNorway	Campanula rotundifolia L.	Campanulaceae	1241081	TROM_V_146425:1	herbarium sample	Helene Johansen	NA	NA	Norway (NO). Berlevag, Finnmark, Mot Kjolnes.	29.2131	70.8532	NA	NA	NA	NA	Genoscope	BMB_GG
NA	SAMEA8201129	ERX5334542	ERR5554500	PRJEB43865	ERP127839	PhyloNorway	Saxifraga granulata L.	Saxifragaceae+Grossulariaceae	83409	TROM_V_140856:1	herbarium sample	Hanne Edvardsen	NA	NA	Norway (NO). Steigen, Nordland, Alpoya: I gammel eng ved den ytterste garden.	14.8519	67.7801	NA	NA	NA	NA	Genoscope	BXA_BFQ
NA	SAMEA8201989	ERX5335148	ERR5555106	PRJEB43865	ERP127839	PhyloNorway	Lysimachia thyrsiflora L.	Primulaceae	174664	TROM_V_700160:1	herbarium sample	Even W Hanssen	NA	NA	Norway (NO). Fauske, Nordland, Liosen.	15.3589	67.2682	NA	NA	NA	NA	Genoscope	BMB_KI
NA	SAMEA8201098	ERX5310016	ERR5529555	PRJEB43865	ERP127839	PhyloNorway	Primula egaliksensis Wormsk.	Primulaceae	175058	TROM_V_135923:1	herbarium sample	Christian Bay	NA	NA	Greenland (GL). W Greenland. Ikertoq, Itivneq.	-52.3667	66.9833	NA	NA	NA	NA	Genoscope	BXA_CKU
NA	SAMEA8470257	ERX5495928	ERR5847936	PRJEB43865	ERP127839	PhyloNorway	Saxifraga nathorstii (Dusén) Hayek	Saxifragaceae+Grossulariaceae	2780165	TROM_V_135932:1	herbarium sample	Christian Bay	NA	NA	Greenland (GL). N. Jameson Land, Schuchert Dal, N. of Major Paars Dal.	-24.35	71.5333	NA	NA	NA	NA	Genoscope	BXA_CKR
NA	SAMEA8202619	ERX5335145	ERR5555103	PRJEB43865	ERP127839	PhyloNorway	Lysimachia thyrsiflora L.	Primulaceae	174664	TROM_V_990720:1	herbarium sample	Bernt-Gunnar Osterkloft	NA	NA	Norway (NO). Fauske, Nordland, Vallvatnet.	15.5084	67.3362	NA	NA	NA	NA	Genoscope	BXA_BHB
