# Supplementary material for: Tempo and drivers of plant diversification in the European mountain system
Source: Nat Commun. 2022 May 18;13:2750. doi: 10.1038/s41467-022-30394-5 (PMC9117672; doi:10.1038/s41467-022-30394-5)
Supplement: Supplementary file 5 — Supplementary Data 2 [file 41467_2022_30394_MOESM5_ESM.xlsx]

## Sheet: Supplementary Data 6 Sample to 
Sequencing_ID	DB_ID	Tipname phylogeny	Alignment matrix	No missing data in alignment	Keep for species tree Campanula	Keep for species tree Phyteuma	Keep for species tree Gentiana	Keep for species tree Androsace	Keep for species tree Primula	Keep for species tree Saxifraga	6 clades paper	Soldanella paper	Botanical garden	Herbarium
BGN_NR	PHA000132	Adenophora_liliifolia361368PHA000132BGNNR	Campanulaceae	1	0	0	0	0	0	0	1	0	0	0
BGN_NS	PHA000447	Anagallis_arvensis4337PHA000447BGNNS	Primulaceae	1	0	0	0	0	0	0	1	1	0	0
BGN_LM	PHA000448	Anagallis_foemina357596PHA000448BGNLM	Primulaceae	1	0	0	0	0	0	0	1	0	0	0
BGN_NT	PHA000453	Anagallis_tenella85162PHA000453BGNNT	Primulaceae	1	0	0	0	0	0	0	1	0	1	0
BGN_KF	PHA000473	Androsace_adfinis_adfinis229424PHA000473BGNKF	Primulaceae	1	0	0	0	1	0	0	1	0	0	0
BGN_IH	PHA000475	Androsace_adfinis_brigantiaca229425PHA000475BGNIH	Primulaceae	1	0	0	0	1	0	0	1	0	0	0
BGN_NV	PHA000476	Androsace_adfinis_puberula229426PHA000476BGNNV	Primulaceae	1	0	0	0	1	0	0	1	0	0	0
BGN_LC	PHA000477	Androsace_alpina199609PHA000477BGNLC	Primulaceae	1	0	0	0	1	0	0	1	1	0	0
BGN_LRI	CLA000481	Androsace_brachystegia1851330CLA000481BGNLRI	Primulaceae	1	0	0	0	0	0	0	1	0	1	0
BGN_PA	PHA000482	Androsace_brevis229429PHA000482BGNPA	Primulaceae	1	0	0	0	1	0	0	1	0	0	0
GWM_1248	PHA000485	Androsace_brevis229429PHA000485GWM1248	Primulaceae	1	0	0	0	0	0	0	1	0	0	0
BGN_MLA	CLA000486	Androsace_cantabrica229430CLA000486BGNMLA	Primulaceae	1	0	0	0	1	0	0	1	0	0	0
BGN_LRK	CLA000487	Androsace_laggeri229439CLA000487BGNLRK	Primulaceae	1	0	0	0	0	0	0	1	0	1	0
BGN_LSE	PHA000489	Androsace_chaixii229431PHA000489BGNLSE	Primulaceae	0	0	0	0	1	0	0	1	0	0	0
BGN_PB	PHA000490	Androsace_chamaejasme175028PHA000490BGNPB	Primulaceae	1	0	0	0	0	0	0	1	0	0	0
BGN_MVL	CAR000493	Androsace_chamaejasme175028CAR000493BGNMVL	Primulaceae	1	0	0	0	0	0	0	1	1	0	0
BGN_NMS	CLA000495	Androsace_ciliata229432CLA000495BGNNMS	Primulaceae	1	0	0	0	1	0	0	1	0	0	0
BGN_PBH	CLA000498	Androsace_cylindrica_hirtella522400CLA000498BGNPBH	Primulaceae	1	0	0	0	1	0	0	1	0	0	0
BGN_NSP	CLA000501	Androsace_cylindrica_willkommii229435CLA000501BGNNSP	Primulaceae	1	0	0	0	1	0	0	1	0	0	0
BGN_LRM	CLA000503	Androsace_delavayi229436CLA000503BGNLRM	Primulaceae	1	0	0	0	0	0	0	1	0	1	0
BGN_NML	CLA000505	Androsace_halleri_halleri229439CLA000505BGNNML	Primulaceae	1	0	0	0	1	0	0	1	0	0	0
BGN_NTD	CLA000506	Androsace_halleri_halleri229439CLA000506BGNNTD	Primulaceae	1	0	0	0	0	0	0	1	0	0	0
BGN_NLV	CLA000507	Androsace_halleri_nuria1904702CLA000507BGNNLV	Primulaceae	1	0	0	0	0	0	0	1	0	0	0
BGN_NMA	CLA000508	Androsace_halleri_nuria1904702CLA000508BGNNMA	Primulaceae	1	0	0	0	1	0	0	1	0	0	0
BGN_NMC	CLA000510	Androsace_halleri_nuria1904702CLA000510BGNNMC	Primulaceae	1	0	0	0	0	0	0	1	0	0	0
BGN_NMD	CLA000511	Androsace_halleri_nuria1904702CLA000511BGNNMD	Primulaceae	1	0	0	0	0	0	0	1	0	0	0
BGN_PC	PHA000512	Androsace_hausmannii229440PHA000512BGNPC	Primulaceae	1	0	0	0	1	0	0	1	0	0	0
BGN_NTE	CLA000514	Androsace_hedraeantha229441CLA000514BGNNTE	Primulaceae	1	0	0	0	1	0	0	1	0	0	0
BGN_ETA	CLA000520	Androsace_helvetica199610CLA000520BGNETA	Primulaceae	1	0	0	0	1	0	0	1	0	0	0
BGN_MBP	CLA000521	Androsace_cylindrica_hirtella522400CLA000521BGNMBP	Primulaceae	0	0	0	0	0	0	0	1	0	1	0
BGN_KT	PHA000523	Androsace_lactea184984PHA000523BGNKT	Primulaceae	1	0	0	0	1	0	0	1	0	0	0
BGN_NMM	CLA000526	Androsace_lactiflora229445CLA000526BGNNMM	Primulaceae	1	0	0	0	0	0	0	1	0	0	1
BGN_NKE	CLA000527	Androsace_laggeri229446CLA000527BGNNKE	Primulaceae	1	0	0	0	1	0	0	1	0	0	0
BGN_MBQ	CLA000530	Androsace_mariae265245CLA000530BGNMBQ	Primulaceae	1	0	0	0	0	0	0	1	0	1	0
BGN_MBR	CLA000531	Androsace_mathildae229448CLA000531BGNMBR	Primulaceae	1	0	0	0	0	0	0	1	0	1	0
BGN_NMN	CLA000532	Androsace_mathildae229448CLA000532BGNNMN	Primulaceae	0	0	0	0	1	0	0	1	0	0	0
BGN_PD	PHA000534	Androsace_maxima229449PHA000534BGNPD	Primulaceae	1	0	0	0	0	0	0	1	1	0	0
BGN_LRQ	CLA000535	Androsace_mucronifolia1851332CLA000535BGNLRQ	Primulaceae	1	0	0	0	0	0	0	1	0	1	0
BGN_LP	PHA000536	Androsace_obtusifolia229450PHA000536BGNLP	Primulaceae	1	0	0	0	1	0	0	1	0	0	0
BGN_LRR	CLA000539	Androsace_primuloides229527CLA000539BGNLRR	Primulaceae	1	0	0	0	0	0	0	1	0	1	0
GWM_1247	PHA000542	Androsace_pubescens229451PHA000542GWM1247	Primulaceae	0	0	0	0	1	0	0	1	0	0	0
BGN_NMF	CLA000545	Androsace_rioxana229455CLA000545BGNNMF	Primulaceae	1	0	0	0	1	0	0	1	0	0	0
BGN_NMG	CLA000546	Androsace_rioxana229455CLA000546BGNNMG	Primulaceae	1	0	0	0	0	0	0	1	0	0	0
BGN_NMH	CLA000547	Androsace_rioxana229455CLA000547BGNNMH	Primulaceae	1	0	0	0	0	0	0	1	0	0	0
BGN_NMI	CLA000548	Androsace_rioxana229455CLA000548BGNNMI	Primulaceae	1	0	0	0	0	0	0	1	0	0	0
BGN_LRS	CLA000550	Androsace_sarmentosa764907CLA000550BGNLRS	Primulaceae	1	0	0	0	0	0	0	1	0	1	0
BGN_MBS	CLA000551	Androsace_sempervivoides175029CLA000551BGNMBS	Primulaceae	1	0	0	0	0	0	0	1	0	1	0
BGN_IG	PHA000552	Androsace_septentrionalis184985PHA000552BGNIG	Primulaceae	1	0	0	0	0	0	0	1	1	0	0
BGN_LRT	CLA000555	Androsace_tanggulashanensis265253CLA000555BGNLRT	Primulaceae	1	0	0	0	0	0	0	1	0	1	0
BGN_LRV	CLA000556	Androsace_tapete265249CLA000556BGNLRV	Primulaceae	1	0	0	0	0	0	0	1	0	1	0
BGN_MNP	CLA000557	Androsace_tapete265249CLA000557BGNMNP	Primulaceae	1	0	0	0	0	0	0	1	0	0	1
BGN_LD	PHA000559	Androsace_vandellii229460PHA000559BGNLD	Primulaceae	1	0	0	0	0	0	0	1	0	0	0
RSZ_RSZAXPI000869-113	PHA000562	Androsace_villosa229461PHA000562RSZRSZAXPI000869-113	Primulaceae	1	0	0	0	0	0	0	1	0	0	0
BGN_MLB	CLA000566	Androsace_villosa229461CLA000566BGNMLB	Primulaceae	1	0	0	0	0	0	0	1	0	0	0
BGN_MNQ	CLA000567	Androsace_villosa229461CLA000567BGNMNQ	Primulaceae	1	0	0	0	0	0	0	1	0	0	0
BGN_MVM	CAR000568	Androsace_villosa_arachnoidea1907864CAR000568BGNMVM	Primulaceae	1	0	0	0	0	0	0	1	0	0	0
BGN_AKP	PHA000570	Androsace_vitaliana_cinerea1534732PHA000570BGNAKP	Primulaceae	1	0	0	0	1	0	0	1	0	0	0
BGN_ALL	PHA000573	Androsace_vitaliana_sesleri175111PHA000573BGNALL	Primulaceae	1	0	0	0	1	0	0	1	0	0	0
BGN_MI	PHA000574	Androsace_vitaliana_vitaliana439397PHA000574BGNMI	Primulaceae	1	0	0	0	1	0	0	1	0	0	0
BGN_NC	PHA000577	Androsace_wulfeniana229462PHA000577BGNNC	Primulaceae	1	0	0	0	1	0	0	1	1	0	0
BGN_LSB	CLA000581	Androsace_zambalensis229463CLA000581BGNLSB	Primulaceae	1	0	0	0	0	0	0	1	0	1	0
BGN_PE	PHA001188	Bergenia_crassifolia29762PHA001188BGNPE	Saxifragaceae+Grossulariaceae	1	0	0	0	0	0	0	1	0	0	0
BGN_HS	PHA001240	Blackstonia_acuminata82735PHA001240BGNHS	Gentianaceae	1	0	0	0	0	0	0	1	0	0	0
BGN_MLC	CLA001475	Campanula_adsurgens1904707CLA001475BGNMLC	Campanulaceae	1	1	0	0	0	0	0	1	0	0	0
BGN_MNV	CLA001477	Campanula_albanica1904708CLA001477BGNMNV	Campanulaceae	1	1	0	0	0	0	0	1	0	0	0
RSZ_RSZAXPI000941-66	PHA001479	Campanula_alpestris440356PHA001479RSZRSZAXPI000941-66	Campanulaceae	1	0	0	0	0	0	0	1	0	0	0
BGN_ND	PHA001482	Campanula_alpina361372PHA001482BGNND	Campanulaceae	1	0	0	0	0	0	0	1	0	0	0
BGN_MQM	CLA001484	Campanula_andorrana1907868CLA001484BGNMQM	Campanulaceae	1	1	0	0	0	0	0	1	0	0	0
BGN_MQN	CLA001485	Campanula_andorrana1907868CLA001485BGNMQN	Campanulaceae	1	0	0	0	0	0	0	1	0	0	0
BGN_MLD	CLA001486	Campanula_arvatica239398CLA001486BGNMLD	Campanulaceae	1	1	0	0	0	0	0	1	0	0	0
BGN_KA	PHA001487	Campanula_barbata239399PHA001487BGNKA	Campanulaceae	1	0	0	0	0	0	0	1	0	0	0
BGN_MMQ	CLA001491	Campanula_baumgartenii649649CLA001491BGNMMQ	Campanulaceae	1	1	0	0	0	0	0	1	0	0	0
BGN_KV	PHA001492	Campanula_bertolae1241035PHA001492BGNKV	Campanulaceae	1	1	0	0	0	0	0	1	0	0	0
BGN_MMR	CLA001493	Campanula_bertolae1241035CLA001493BGNMMR	Campanulaceae	1	0	0	0	0	0	0	1	0	0	0
BGN_MMS	CLA001494	Campanula_bohemica1241038CLA001494BGNMMS	Campanulaceae	1	1	0	0	0	0	0	1	0	0	0
BGN_AA	PHA001495	Campanula_bononiensis361374PHA001495BGNAA	Campanulaceae	1	0	0	0	0	0	0	1	0	0	0
RSZ_RSZAXPI000834-26	PHA001497	Campanula_bononiensis361374PHA001497RSZRSZAXPI000834-26	Campanulaceae	1	0	0	0	0	0	0	1	0	0	0
BGN_MLE	CLA001498	Campanula_cantabrica1904709CLA001498BGNMLE	Campanulaceae	1	1	0	0	0	0	0	1	0	0	0
BGN_INL	PHA001502	Campanula_carnica_carnica1241047PHA001502BGNINL	Campanulaceae	1	1	0	0	0	0	0	1	0	0	0
BGN_ALM	PHA001503	Campanula_carnica_puberula1532300PHA001503BGNALM	Campanulaceae	1	1	0	0	0	0	0	1	0	0	0
BGN_MMT	CLA001505	Campanula_martinii1532300CLA001505BGNMMT	Campanulaceae	1	0	0	0	0	0	0	1	0	0	0
BGN_LMF	CAR001506	Campanula_carpatica171910CAR001506BGNLMF	Campanulaceae	1	0	0	0	0	0	0	1	0	0	0
BGN_KB	PHA001508	Campanula_cenisia361375PHA001508BGNKB	Campanulaceae	1	1	0	0	0	0	0	1	0	0	0
BGN_RK	PHA001510	Campanula_cervicaria649652PHA001510BGNRK	Campanulaceae	1	0	0	0	0	0	0	1	0	0	0
BGN_NE	PHA001512	Campanula_cespitosa361377PHA001512BGNNE	Campanulaceae	1	1	0	0	0	0	0	1	0	0	0
BGN_II	PHA001514	Campanula_cochleariifolia428162PHA001514BGNII	Campanulaceae	1	1	0	0	0	0	0	1	0	0	0
BGN_MMV	CLA001517	Campanula_cochleariifolia428162CLA001517BGNMMV	Campanulaceae	1	0	0	0	0	0	0	1	0	0	0
BGN_MQP	CLA001518	Campanula_cochleariifolia428162CLA001518BGNMQP	Campanulaceae	1	0	0	0	0	0	0	1	0	0	0
BGN_MQQ	CLA001519	Campanula_cochleariifolia428162CLA001519BGNMQQ	Campanulaceae	1	0	0	0	0	0	0	1	0	0	0
BGN_MQR	CLA001520	Campanula_cochleariifolia428162CLA001520BGNMQR	Campanulaceae	1	0	0	0	0	0	0	1	0	0	0
BGN_MQS	CLA001521	Campanula_cochleariifolia428162CLA001521BGNMQS	Campanulaceae	1	0	0	0	0	0	0	1	0	0	0
BGN_LMG	CAR001522	Campanula_crassipes1241059CAR001522BGNLMG	Campanulaceae	1	1	0	0	0	0	0	1	0	0	0
BGN_PF	PHA001524	Campanula_elatinoides361381PHA001524BGNPF	Campanulaceae	1	0	0	0	0	0	0	1	0	0	0
RSZ_RSZAXPI000793-20	PHA001526	Campanula_erinus239403PHA001526RSZRSZAXPI000793-20	Campanulaceae	1	0	0	0	0	0	0	1	0	0	0
BGN_PG	PHA001528	Campanula_excisa1241076PHA001528BGNPG	Campanulaceae	1	1	0	0	0	0	0	1	0	0	0
BGN_MMD	CLA001531	Campanula_fragilis_fragilis361385CLA001531BGNMMD	Campanulaceae	1	0	0	0	0	0	0	1	0	1	0
BGN_MPA	CLA001532	Campanula_fragilis_cavolinii361385CLA001532BGNMPA	Campanulaceae	1	1	0	0	0	0	0	1	0	0	0
BGN_NNA	CLA001533	Campanula_fragilis_fragilis361385CLA001533BGNNNA	Campanulaceae	1	1	0	0	0	0	0	1	0	0	0
BGN_AKQ	PHA001534	Campanula_rotundifolia_sl1475209PHA001534BGNAKQ	Campanulaceae	1	0	0	0	0	0	0	1	0	0	0
BGN_MNA	CLA001537	Campanula_fritschii1475209CLA001537BGNMNA	Campanulaceae	1	1	0	0	0	0	0	1	0	0	0
BGN_MNB	CLA001538	Campanula_gelida1904710CLA001538BGNMNB	Campanulaceae	1	1	0	0	0	0	0	1	0	0	0
RSZ_RSZAXPI000867-109	PHA001539	Campanula_glomerata_cervicarioides82281PHA001539RSZRSZAXPI000867-109	Campanulaceae	1	0	0	0	0	0	0	1	0	0	0
BGN_IRQ	PHA001540	Campanula_glomerata_farinosa1532302PHA001540BGNIRQ	Campanulaceae	1	0	0	0	0	0	0	1	0	0	0
RSZ_RSZAXPI000835-27	PHA001543	Campanula_glomerata_glomerata1241095PHA001543RSZRSZAXPI000835-27	Campanulaceae	1	0	0	0	0	0	0	1	0	0	0
BGN_MNC	CLA001544	Campanula_rotundifolia_sl1904711CLA001544BGNMNC	Campanulaceae	1	0	0	0	0	0	0	1	0	0	0
BGN_LMH	CAR001545	Campanula_grossekii239404CAR001545BGNLMH	Campanulaceae	1	0	0	0	0	0	0	1	0	1	0
BGN_MPB	CLA001547	Campanula_hercegovina361388CLA001547BGNMPB	Campanulaceae	1	1	0	0	0	0	0	1	0	0	0
BGN_MLF	CLA001548	Campanula_herminii239406CLA001548BGNMLF	Campanulaceae	1	1	0	0	0	0	0	1	0	0	0
BGN_MLG	CLA001549	Campanula_hispanica1241097CLA001549BGNMLG	Campanulaceae	1	1	0	0	0	0	0	1	0	0	0
BGN_MME	CLA001550	Campanula_isophylla361389CLA001550BGNMME	Campanulaceae	1	1	0	0	0	0	0	1	0	0	0
BGN_MQT	CLA001551	Campanula_andorrana1907869CLA001551BGNMQT	Campanulaceae	1	0	0	0	0	0	0	1	0	0	0
BGN_MQV	CLA001552	Campanula_andorrana1907869CLA001552BGNMQV	Campanulaceae	1	0	0	0	0	0	0	1	0	0	0
BGN_MRA	CLA001553	Campanula_andorrana1907869CLA001553BGNMRA	Campanulaceae	1	0	0	0	0	0	0	1	0	0	0
BGN_MRB	CLA001554	Campanula_jaubertiana1907869CLA001554BGNMRB	Campanulaceae	1	1	0	0	0	0	0	1	0	0	0
BGN_MRC	CLA001555	Campanula_jaubertiana1907869CLA001555BGNMRC	Campanulaceae	1	0	0	0	0	0	0	1	0	0	0
BGN_MRD	CLA001556	Campanula_cochlearifolia1907869CLA001556BGNMRD	Campanulaceae	1	0	0	0	0	0	0	1	0	0	0
BGN_MRE	CLA001557	Campanula_jaubertiana1907869CLA001557BGNMRE	Campanulaceae	1	0	0	0	0	0	0	1	0	0	0
BGN_A	PHA001558	Campanula_latifolia_latifolia239410PHA001558BGNA	Campanulaceae	1	0	0	0	0	0	0	1	0	0	0
RSZ_RSZAXPI000836-32	PHA001559	Campanula_latifolia_latifolia239410PHA001559RSZRSZAXPI000836-32	Campanulaceae	1	0	0	0	0	0	0	1	0	0	0
BGN_LMI	CAR001560	Campanula_lingulata1241120CAR001560BGNLMI	Campanulaceae	1	0	0	0	0	0	0	1	0	0	0
RSZ_RSZAXPI000862-104	PHA001562	Campanula_macrorhiza1241126PHA001562RSZRSZAXPI000862-104	Campanulaceae	1	1	0	0	0	0	0	1	0	0	0
BGN_MPC	CLA001564	Campanula_marchesettii361392CLA001564BGNMPC	Campanulaceae	1	1	0	0	0	0	0	1	0	0	0
BGN_MPD	CLA001565	Campanula_rotundifolia_sl361392CLA001565BGNMPD	Campanulaceae	1	0	0	0	0	0	0	1	0	0	0
BGN_MND	CLA001566	Campanula_martinii1488314CLA001566BGNMND	Campanulaceae	1	1	0	0	0	0	0	1	0	0	0
RSZ_RSZAXPI000794-21	PHA001567	Campanula_medium56154PHA001567RSZRSZAXPI000794-21	Campanulaceae	1	0	0	0	0	0	0	1	0	0	0
BGN_MPE	CLA001569	Campanula_micrantha1241130CLA001569BGNMPE	Campanulaceae	1	1	0	0	0	0	0	1	0	0	0
BGN_MPF	CLA001570	Campanula_micrantha1241130CLA001570BGNMPF	Campanulaceae	1	0	0	0	0	0	0	1	0	0	0
BGN_PH	PHA001572	Campanula_morettiana361393PHA001572BGNPH	Campanulaceae	1	0	0	0	0	0	0	1	0	0	0
BGN_LV	PHA001579	Campanula_persicifolia239416PHA001579BGNLV	Campanulaceae	1	0	0	0	0	0	0	1	0	0	0
BGN_LML	CAR001583	Campanula_persicifolia239416CAR001583BGNLML	Campanulaceae	1	0	0	0	0	0	0	1	0	0	0
BGN_INM	PHA001585	Campanula_petraea239417PHA001585BGNINM	Campanulaceae	1	0	0	0	0	0	0	1	0	0	0
BGN_ALG	PHA001586	Campanula_praesignis1532303PHA001586BGNALG	Campanulaceae	1	1	0	0	0	0	0	1	0	0	0
BGN_MLH	CLA001588	Campanula_precatoria1904712CLA001588BGNMLH	Campanulaceae	1	1	0	0	0	0	0	1	0	0	0
BGN_MPG	CLA001589	Campanula_pseudostenocodon1241155CLA001589BGNMPG	Campanulaceae	1	1	0	0	0	0	0	1	0	0	0
BGN_NF	PHA001590	Campanula_pulla361396PHA001590BGNNF	Campanulaceae	1	0	0	0	0	0	0	1	0	0	0
BGN_PK	PHA001592	Campanula_pyramidalis239419PHA001592BGNPK	Campanulaceae	1	0	0	0	0	0	0	1	0	0	0
BGN_PL	PHA001594	Campanula_raineri361397PHA001594BGNPL	Campanulaceae	1	0	0	0	0	0	0	1	0	0	0
BGN_MNE	CLA001596	Campanula_rotundifolia_sl361397CLA001596BGNMNE	Campanulaceae	1	0	0	0	0	0	0	1	0	0	0
RSZ_RSZAXPI001156-101	PHA001597	Campanula_rapunculoides209536PHA001597RSZRSZAXPI001156-101	Campanulaceae	1	0	0	0	0	0	0	1	0	0	0
RSZ_RSZAXPI000797-24	PHA001598	Campanula_rapunculus428196PHA001598RSZRSZAXPI000797-24	Campanulaceae	1	0	0	0	0	0	0	1	0	0	0
BGN_IK	PHA001600	Campanula_rhomboidalis649663PHA001600BGNIK	Campanulaceae	1	1	0	0	0	0	0	1	0	0	0
BGN_NAD	CAR001602	Campanula_romanica1241161CAR001602BGNNAD	Campanulaceae	1	1	0	0	0	0	0	1	0	0	0
BGN_PM	PHA001605	Campanula_rotundifolia_sl239422PHA001605BGNPM	Campanulaceae	1	0	0	0	0	0	0	1	0	0	0
BGN_MLI	CLA001606	Campanula_scheuchzeri_sl239422CLA001606BGNMLI	Campanulaceae	1	0	0	0	0	0	0	1	0	0	0
BGN_MNF	CLA001607	Campanula_cespitosa239422CLA001607BGNMNF	Campanulaceae	1	0	0	0	0	0	0	1	0	0	0
BGN_MNG	CLA001608	Campanula_cochlearifolia239422CLA001608BGNMNG	Campanulaceae	1	0	0	0	0	0	0	1	0	0	0
BGN_MPH	CLA001609	Campanula_velebitica239422CLA001609BGNMPH	Campanulaceae	1	1	0	0	0	0	0	1	0	0	0
BGN_MPK	CLA001611	Campanula_rotundifolia_sl239422CLA001611BGNMPK	Campanulaceae	1	0	0	0	0	0	0	1	0	0	0
BGN_MPL	CLA001612	Campanula_scheuchzeri_sl239422CLA001612BGNMPL	Campanulaceae	1	0	0	0	0	0	0	1	0	0	0
BGN_MPM	CLA001613	Campanula_scheuchzeri_sl239422CLA001613BGNMPM	Campanulaceae	1	0	0	0	0	0	0	1	0	0	0
BGN_MPP	CLA001615	Campanula_rotundifolia_ss239422CLA001615BGNMPP	Campanulaceae	1	1	0	0	0	0	0	1	0	0	0
BGN_LMM	CAR001616	Campanula_tatrae1851339CAR001616BGNLMM	Campanulaceae	1	0	0	0	0	0	0	1	0	0	0
BGN_NAE	CAR001618	Campanula_tatrae1851339CAR001618BGNNAE	Campanulaceae	1	0	0	0	0	0	0	1	0	0	0
BGN_MNH	CLA001620	Campanula_rotundifolia_sudetica1904713CLA001620BGNMNH	Campanulaceae	1	1	0	0	0	0	0	1	0	0	0
BGN_KHL	PHA001621	Campanula_sabatia1241166PHA001621BGNKHL	Campanulaceae	1	1	0	0	0	0	0	1	0	0	0
BGN_IL	PHA001624	Campanula_scheuchzeri361399PHA001624BGNIL	Campanulaceae	1	0	0	0	0	0	0	1	0	0	0
BGN_MNI	CLA001626	Campanula_scheuchzeri361399CLA001626BGNMNI	Campanulaceae	1	1	0	0	0	0	0	1	0	0	0
BGN_LMN	CAR001627	Campanula_serrata1241174CAR001627BGNLMN	Campanulaceae	1	1	0	0	0	0	0	1	0	0	0
BGN_MNK	CLA001628	Campanula_serrata1241174CLA001628BGNMNK	Campanulaceae	1	0	0	0	0	0	0	1	0	0	0
RSZ_RSZAXPI000837-33	PHA001630	Campanula_sibirica_sibirica361413PHA001630RSZRSZAXPI000837-33	Campanulaceae	1	0	0	0	0	0	0	1	0	0	0
RSZ_RSZAXPI000951-89	PHA001633	Campanula_spicata361401PHA001633RSZRSZAXPI000951-89	Campanulaceae	1	0	0	0	0	0	0	1	0	0	0
BGN_KG	PHA001635	Campanula_stenocodon361402PHA001635BGNKG	Campanulaceae	1	1	0	0	0	0	0	1	0	0	0
GWM_1238	PHA001636	Campanula_stenocodonGWM1238	Campanulaceae	1	0	0	0	0	0	0	1	0	0	0
BGN_MPQ	CLA001638	Campanula_scheuchzeri_sl1241195CLA001638BGNMPQ	Campanulaceae	1	0	0	0	0	0	0	1	0	0	0
BGN_MPR	CLA001639	Campanula_tanfanii1241195CLA001639BGNMPR	Campanulaceae	1	1	0	0	0	0	0	1	0	0	0
BGN_MNM	CLA001640	Campanula_tatrae1904714CLA001640BGNMNM	Campanulaceae	1	1	0	0	0	0	0	1	0	0	0
BGN_NG	PHA001641	Campanula_thyrsoides_carniolica361403PHA001641BGNNG	Campanulaceae	1	0	0	0	0	0	0	1	0	0	0
RSZ_RSZAXPI000838-34	PHA001645	Campanula_thyrsoides_thyrsoides239427PHA001645RSZRSZAXPI000838-34	Campanulaceae	1	0	0	0	0	0	0	1	0	0	0
RSZ_RSZAXPI001141-133	PHA001648	Campanula_trachelium85178PHA001648RSZRSZAXPI001141-133	Campanulaceae	1	0	0	0	0	0	0	1	0	0	0
BGN_LMQ	CAR001649	Campanula_transsilvanica1851340CAR001649BGNLMQ	Campanulaceae	1	0	0	0	0	0	0	1	0	0	0
BGN_NH	PHA001653	Campanula_witasekiana_Alps440364PHA001653BGNNH	Campanulaceae	1	0	0	0	0	0	0	1	0	0	0
BGN_MNN	CLA001656	Campanula_witasekiana_Balkans440364CLA001656BGNMNN	Campanulaceae	1	1	0	0	0	0	0	1	0	0	0
BGN_MPS	CLA001657	Campanula_xylocarpa1241212CLA001657BGNMPS	Campanulaceae	1	0	0	0	0	0	0	1	0	0	0
GWM_1246	PHA001659	Campanula_zoysiiGWM1246	Campanulaceae	1	0	0	0	0	0	0	1	0	0	0
BGN_PN	PHA002144	Centaurium_erythraea172057PHA002144BGNPN	Gentianaceae	1	0	0	0	0	0	0	1	0	0	0
BGN_RP	PHA002145	Centaurium_favargeri225560PHA002145BGNRP	Gentianaceae	1	0	0	0	0	0	0	1	0	0	0
BGN_LDV	PHA002148	Centaurium_pulchellum172069PHA002148BGNLDV	Gentianaceae	1	0	0	0	0	0	0	1	0	0	0
BGN_LNF	CAR002347	Chrysosplenium_alpinum1851346CAR002347BGNLNF	Saxifragaceae+Grossulariaceae	1	0	0	0	0	0	0	1	0	0	0
BGN_FFV	PHA002349	Chrysosplenium_alternifolium80774PHA002349BGNFFV	Saxifragaceae+Grossulariaceae	1	0	0	0	0	0	0	1	0	0	0
BGN_RN	PHA002351	Chrysosplenium_oppositifolium1155259PHA002351BGNRN	Saxifragaceae+Grossulariaceae	1	0	0	0	0	0	0	1	0	0	0
BGN_LFS	PHA002354	Cicendia_filiformis82708PHA002354BGNLFS	Gentianaceae	1	0	0	0	0	0	0	1	0	0	0
BGN_HN	PHA002524	Coris_monspeliensis59972PHA002524BGNHN	Primulaceae	1	0	0	0	0	0	0	1	1	0	0
BGN_LN	PHA002555	Cortusa_matthioli55385PHA002555BGNLN	Primulaceae	1	0	0	0	0	0	0	1	1	0	0
BGN_PP	PHA002728	Cyclamen_purpurascens87532PHA002728BGNPP	Primulaceae	1	0	0	0	0	0	0	1	1	0	0
BGN_MLV	FAM002848	Darlingtonia_californica4355FAM002848BGNMLV	Soldanella_data_release	1	0	0	0	0	0	0	0	1	0	0
BGN_NMQ	CLA003042	Douglasia_alaskana159000CLA003042BGNNMQ	Primulaceae	1	0	0	0	0	0	0	1	0	0	1
BGN_NTF	CLA003043	Douglasia_arctica229464CLA003043BGNNTF	Primulaceae	1	0	0	0	0	0	0	1	0	0	1
BGN_MNR	CLA003044	Douglasia_beringensis159001CLA003044BGNMNR	Primulaceae	1	0	0	0	0	0	0	1	0	0	1
BGN_MNS	CLA003045	Douglasia_gormanii229465CLA003045BGNMNS	Primulaceae	1	0	0	0	0	0	0	1	0	0	1
BGN_NMV	CLA003046	Douglasia_idahoensis229466CLA003046BGNNMV	Primulaceae	1	0	0	0	0	0	0	1	0	0	1
BGN_LPD	CAR003183	Edraianthus_graminifolius103995CAR003183BGNLPD	Campanulaceae	1	0	0	0	0	0	0	1	0	0	0
BGN_IA	PHA004007	Gentiana_acaulis49933PHA004007BGNIA	Gentianaceae	1	0	0	1	0	0	0	1	0	0	0
BGN_PQ	PHA004011	Gentiana_alpina49934PHA004011BGNPQ	Gentianaceae	1	0	0	1	0	0	0	1	0	0	0
BGN_MH	PHA004015	Gentiana_angustifolia38849PHA004015BGNMH	Gentianaceae	1	0	0	1	0	0	0	1	0	0	0
BGN_LE	PHA004020	Gentiana_asclepiadea49935PHA004020BGNLE	Gentianaceae	1	0	0	1	0	0	0	1	0	0	0
BGN_IQ	PHA004027	Gentiana_bavarica49937PHA004027BGNIQ	Gentianaceae	1	0	0	1	0	0	0	1	0	0	0
BGN_IR	PHA004030	Gentiana_brachyphylla49939PHA004030BGNIR	Gentianaceae	1	0	0	1	0	0	0	1	0	0	0
BGN_MLK	CLA004032	Gentiana_burserii38850CLA004032BGNMLK	Gentianaceae	0	0	0	1	0	0	0	1	0	0	0
BGN_MR	PHA004041	Gentiana_clusii49942PHA004041BGNMR	Gentianaceae	1	0	0	1	0	0	0	1	0	0	0
BGN_IS	PHA004043	Gentiana_cruciata_cruciata49943PHA004043BGNIS	Gentianaceae	1	0	0	0	0	0	0	1	0	0	0
BGN_NNB	CLA004046	Gentiana_dinarica49944CLA004046BGNNNB	Gentianaceae	1	0	0	1	0	0	0	1	0	0	0
BGN_LKD	PHA004051	Gentiana_froelichii_froelichii1851362PHA004051BGNLKD	Gentianaceae	1	0	0	1	0	0	0	1	0	0	0
BGN_ITD	PHA004053	Gentiana_froelichii_zenariae49946PHA004053BGNITD	Gentianaceae	1	0	0	1	0	0	0	1	0	0	0
BGN_ALR	PHA004054	Gentiana_germanica49961PHA004054BGNALR	Gentianaceae	1	0	0	0	0	0	0	1	0	0	0
BGN_IB	PHA004058	Gentiana_ligustica49947PHA004058BGNIB	Gentianaceae	1	0	0	1	0	0	0	1	0	0	0
BGN_ALT	PHA004062	Gentiana_lutea_symphyandra1533082PHA004062BGNALT	Gentianaceae	1	0	0	1	0	0	0	1	0	0	0
BGN_ITE	PHA004067	Gentiana_lutea_vardjanii1533083PHA004067BGNITE	Gentianaceae	0	0	0	1	0	0	0	1	0	0	0
BGN_MGB	CLA004074	Gentiana_occidentalis38853CLA004074BGNMGB	Gentianaceae	1	0	0	1	0	0	0	1	0	1	0
BGN_KC	PHA004076	Gentiana_orbicularis1085736PHA004076BGNKC	Gentianaceae	1	0	0	1	0	0	0	1	0	0	0
BGN_RL	PHA004078	Gentiana_pannonica38854PHA004078BGNRL	Gentianaceae	1	0	0	1	0	0	0	1	0	0	0
BGN_MS	PHA004080	Gentiana_pneumonanthe49950PHA004080BGNMS	Gentianaceae	1	0	0	0	0	0	0	1	0	0	0
BGN_IN	PHA004087	Gentiana_punctata49953PHA004087BGNIN	Gentianaceae	1	0	0	1	0	0	0	1	0	0	0
BGN_KH	PHA004095	Gentiana_rostanii442720PHA004095BGNKH	Gentianaceae	1	0	0	1	0	0	0	1	0	0	0
BGN_KI	PHA004097	Gentiana_schleicheri442721PHA004097BGNKI	Gentianaceae	1	0	0	1	0	0	0	1	0	0	0
BGN_MFV	CLA004100	Gentiana_sierrae1085739CLA004100BGNMFV	Gentianaceae	1	0	0	1	0	0	0	1	0	0	0
BGN_LSL	PHA004102	Gentiana_tenella149054PHA004102BGNLSL	Gentianaceae	1	0	0	0	0	0	0	1	0	0	0
BGN_NTH	CLA004105	Gentiana_tergestina442724CLA004105BGNNTH	Gentianaceae	1	0	0	1	0	0	0	1	0	0	0
BGN_RM	PHA004108	Gentiana_utriculosa49958PHA004108BGNRM	Gentianaceae	1	0	0	1	0	0	0	1	0	0	0
BGN_MPT	CLA004112	Gentiana_utriculosa49958CLA004112BGNMPT	Gentianaceae	1	0	0	0	0	0	0	1	0	0	0
BGN_MLL	CLA004113	Gentiana_verna_sl38855CLA004113BGNMLL	Gentianaceae	1	0	0	0	0	0	0	1	0	0	0
BGN_KK	PHA004114	Gentiana_verna_delphinensis1085743PHA004114BGNKK	Gentianaceae	1	0	0	1	0	0	0	1	0	0	0
BGN_MV	PHA004117	Gentiana_verna_verna553061PHA004117BGNMV	Gentianaceae	1	0	0	1	0	0	0	1	0	0	0
BGN_ALB	PHA004118	Gentiana_villarsii1533084PHA004118BGNALB	Gentianaceae	1	0	0	1	0	0	0	1	0	0	0
GWM_1240	PHA004642	Hottonia_palustris175037PHA004642GWM1240	Primulaceae	1	0	0	0	0	0	0	1	1	0	0
BGN_BKS	PHA004756	Impatiens_balfourii127121PHA004756BGNBKS	Soldanella_data_release	1	0	0	0	0	0	0	0	1	0	0
RSZ_RSZAXPI000512-104	PHA004758	Impatiens_glandulifera253017PHA004758RSZAXPI000512-104	Soldanella_data_release	1	0	0	0	0	0	0	0	1	0	0
BGN_NBN	CAR004847	Jasione_jankae1907888CAR004847BGNNBN	Campanulaceae	0	0	0	0	0	0	0	1	0	0	0
RSZ_RSZAXPI000947-85	PHA004848	Jasione_montana239452PHA004848RSZRSZAXPI000947-85	Campanulaceae	0	0	0	0	0	0	0	1	0	0	0
BGN_MC	PHA005180	Legousia_falcata239455PHA005180BGNMC	Campanulaceae	1	0	0	0	0	0	0	1	0	0	0
BGN_LI	PHA005181	Legousia_hybrida368679PHA005181BGNLI	Campanulaceae	1	0	0	0	0	0	0	1	0	0	0
BGN_ALC	PHA005183	Legousia_scabra1533168PHA005183BGNALC	Campanulaceae	1	0	0	0	0	0	0	1	0	0	0
RSZ_RSZAXPI000873-140	PHA005184	Legousia_speculum-veneris239456PHA005184RSZRSZAXPI000873-140	Campanulaceae	1	0	0	0	0	0	0	1	0	0	0
BGN_ITP	PHA005447	Lomatogonium_carinthiacum50277PHA005447BGNITP	Gentianaceae	1	0	0	0	0	0	0	1	0	0	0
BGN_RQ	PHA005576	Lysimachia_nemorum110756PHA005576BGNRQ	Primulaceae	1	0	0	0	0	0	0	1	0	0	0
BGN_NA	PHA005579	Lysimachia_nummularia175113PHA005579BGNNA	Primulaceae	1	0	0	0	0	0	0	1	1	0	0
BGN_PS	PHA005581	Lysimachia_punctata213289PHA005581BGNPS	Primulaceae	1	0	0	0	0	0	0	1	0	0	0
BGN_PT	PHA005583	Lysimachia_thyrsiflora174664PHA005583BGNPT	Primulaceae	1	0	0	0	0	0	0	1	0	0	0
BGN_HR	PHA005585	Lysimachia_vulgaris191068PHA005585BGNHR	Primulaceae	1	0	0	0	0	0	0	1	0	0	0
BGN_LA	PHA006631	Physoplexis_comosa239466PHA006631BGNLA	Campanulaceae	1	0	0	0	0	0	0	1	0	0	0
BGN_PV	PHA006637	Phyteuma_betonicifolium649683PHA006637BGNPV	Campanulaceae	1	0	1	0	0	0	0	1	0	0	0
BGN_HT	PHA006639	Phyteuma_charmelii1399303PHA006639BGNHT	Campanulaceae	1	0	1	0	0	0	0	1	0	0	0
BGN_NL	PHA006641	Phyteuma_confusum1399304PHA006641BGNNL	Campanulaceae	1	0	1	0	0	0	0	1	0	0	0
BGN_MA	PHA006643	Phyteuma_cordatum703219PHA006643BGNMA	Campanulaceae	1	0	1	0	0	0	0	1	0	0	0
GWM_1239	PHA006644	Phyteuma_cordatumGWM1239	Campanulaceae	1	0	0	0	0	0	0	1	0	0	0
BGN_MPV	CLA006646	Phyteuma_gallicum1399305CLA006646BGNMPV	Campanulaceae	1	0	1	0	0	0	0	1	0	0	0
BGN_QA	PHA006647	Phyteuma_globulariifolium_globulariifolium1399306PHA006647BGNQA	Campanulaceae	1	0	1	0	0	0	0	1	0	0	0
BGN_KL	PHA006650	Phyteuma_globulariifolium_pedemontanum1399307PHA006650BGNKL	Campanulaceae	1	0	1	0	0	0	0	1	0	0	0
BGN_QB	PHA006651	Phyteuma_hedraianthifolium1399308PHA006651BGNQB	Campanulaceae	1	0	1	0	0	0	0	1	0	0	0
BGN_KM	PHA006653	Phyteuma_hemisphaericum649684PHA006653BGNKM	Campanulaceae	1	0	1	0	0	0	0	1	0	0	0
BGN_IQI	PHA006656	Phyteuma_humile1241226PHA006656BGNIQI	Campanulaceae	1	0	1	0	0	0	0	1	0	0	0
GWM_1237	PHA006657	Phyteuma_micheliiGWM1237	Campanulaceae	1	0	0	0	0	0	0	1	0	0	0
BGN_IP	PHA006658	Phyteuma_michelii1399309PHA006658BGNIP	Campanulaceae	1	0	1	0	0	0	0	1	0	0	0
BGN_MQA	CLA006659	Phyteuma_nigrum1399310CLA006659BGNMQA	Campanulaceae	1	0	1	0	0	0	0	1	0	1	0
RSZ_RSZAXPI000868-111	PHA006660	Phyteuma_orbiculare239468PHA006660RSZRSZAXPI000868-111	Campanulaceae	1	0	1	0	0	0	0	1	0	0	0
GWM_1241	PHA006661	Phyteuma_betonicifoliumGWM1241	Campanulaceae	1	0	0	0	0	0	0	1	0	0	0
BGN_MQB	CLA006663	Phyteuma_orbiculare239468CLA006663BGNMQB	Campanulaceae	1	0	0	0	0	0	0	1	0	0	0
BGN_MQC	CLA006664	Phyteuma_orbiculare239468CLA006664BGNMQC	Campanulaceae	1	0	0	0	0	0	0	1	0	0	0
BGN_IT	PHA006665	Phyteuma_ovatum1241227PHA006665BGNIT	Campanulaceae	1	0	1	0	0	0	0	1	0	0	0
BGN_MQD	CLA006668	Phyteuma_pseudorbiculare1399312CLA006668BGNMQD	Campanulaceae	1	0	1	0	0	0	0	1	0	0	0
BGN_MLM	CLA006669	Phyteuma_pyrenaicum1399313CLA006669BGNMLM	Campanulaceae	1	0	1	0	0	0	0	1	0	0	0
BGN_QC	PHA006670	Phyteuma_scheuchzeri_columnae1399314PHA006670BGNQC	Campanulaceae	1	0	1	0	0	0	0	1	0	0	0
BGN_IQK	PHA006672	Phyteuma_scheuchzeri_scheuchzeri1399315PHA006672BGNIQK	Campanulaceae	1	0	1	0	0	0	0	1	0	0	0
BGN_LR	PHA006674	Phyteuma_scorzonerifolium1288169PHA006674BGNLR	Campanulaceae	1	0	1	0	0	0	0	1	0	0	0
BGN_QD	PHA006676	Phyteuma_sieberi1399317PHA006676BGNQD	Campanulaceae	1	0	1	0	0	0	0	1	0	0	0
RSZ_RSZAXPI000870-123	PHA006679	Phyteuma_spicatum_coeruleum239469PHA006679RSZRSZAXPI000870-123	Campanulaceae	1	0	1	0	0	0	0	1	0	0	0
RSZ_RSZAXPI000866-108	PHA006680	Phyteuma_spicatum_spicatum239469PHA006680RSZRSZAXPI000866-108	Campanulaceae	1	0	1	0	0	0	0	1	0	0	0
BGN_MIR	CAR006683	Phyteuma_tetramerum1399318CAR006683BGNMIR	Campanulaceae	1	0	1	0	0	0	0	1	0	0	0
BGN_MDR	CAR006686	Phyteuma_vagneri1399319CAR006686BGNMDR	Campanulaceae	1	0	1	0	0	0	0	1	0	0	0
BGN_MD	PHA006687	Phyteuma_villarsii1399320PHA006687BGNMD	Campanulaceae	1	0	1	0	0	0	0	1	0	0	0
GWM_1242	PHA006688	Phyteuma_villarsiiGWM1242	Campanulaceae	1	0	0	0	0	0	0	1	0	0	0
BGN_IQL	PHA006689	Phyteuma_zahlbruckneri1399311PHA006689BGNIQL	Campanulaceae	1	0	1	0	0	0	0	1	0	0	0
RSZ_RSZAXPI000864-106	PHA007169	Primula_acaulis175104PHA007169RSZRSZAXPI000864-106	Primulaceae	1	0	0	0	0	0	0	1	0	0	0
BGN_QE	PHA007171	Primula_albenensis184170PHA007171BGNQE	Primulaceae	1	0	0	0	0	1	0	1	0	0	0
BGN_GR	PHA007173	Primula_allionii184171PHA007173BGNGR	Primulaceae	1	0	0	0	0	1	0	1	0	0	0
BGN_MQE	CLA007175	Primula_apennina184172CLA007175BGNMQE	Primulaceae	1	0	0	0	0	1	0	1	0	0	0
BGN_LF	PHA007176	Primula_auricula184173PHA007176BGNLF	Primulaceae	1	0	0	0	0	1	0	1	0	0	0
BGN_KLQ	PHA007178	Primula_auricula1671095PHA007178BGNKLQ	Primulaceae	1	0	0	0	0	0	0	1	0	0	0
GWM_1418	CAR007183	Primula_auricula_sl1851390CAR007183GWM1418	Primulaceae	1	0	0	0	0	0	0	1	0	0	0
BGN_MQF	CLA007187	Primula_carniolica184180CLA007187BGNMQF	Primulaceae	1	0	0	0	0	1	0	1	0	0	0
BGN_MQG	CLA007188	Primula_carniolica184180CLA007188BGNMQG	Primulaceae	1	0	0	0	0	0	0	1	0	0	0
BGN_LDS	PHA007189	Primula_clusiana159004PHA007189BGNLDS	Primulaceae	1	0	0	0	0	1	0	1	0	0	0
BGN_QF	PHA007191	Primula_daonensis184181PHA007191BGNQF	Primulaceae	1	0	0	0	0	1	0	1	0	0	0
BGN_MQH	CLA007193	Primula_deorum175056CLA007193BGNMQH	Primulaceae	1	0	0	0	0	1	0	1	0	0	0
BGN_ME	PHA007194	Primula_elatior_elatior1049949PHA007194BGNME	Primulaceae	1	0	0	0	0	0	0	1	0	0	0
BGN_KN	PHA007197	Primula_elatior_intricata1050975PHA007197BGNKN	Primulaceae	1	0	0	0	0	0	0	1	0	0	0
BGN_MED	CAR007199	Primula_elatior_intricata1050975CAR007199BGNMED	Primulaceae	1	0	0	0	0	0	0	1	0	0	0
BGN_MEE	CAR007201	Primula_elatior_leucophylla1049950CAR007201BGNMEE	Primulaceae	1	0	0	0	0	0	0	1	0	0	0
BGN_IC	PHA007202	Primula_farinosa133892PHA007202BGNIC	Primulaceae	1	0	0	0	0	0	0	1	1	0	0
BGN_LSH	PHA007204	Primula_glaucescens184182PHA007204BGNLSH	Primulaceae	1	0	0	0	0	1	0	1	0	0	0
BGN_QG	PHA007206	Primula_glutinosa159007PHA007206BGNQG	Primulaceae	1	0	0	0	0	1	0	1	0	0	0
BGN_QH	PHA007208	Primula_grignensis1384030PHA007208BGNQH	Primulaceae	1	0	0	0	0	1	0	1	0	0	0
BGN_MK	PHA007209	Primula_halleri175072PHA007209BGNMK	Primulaceae	1	0	0	0	0	0	0	1	0	0	0
BGN_KD	PHA007211	Primula_hirsuta184183PHA007211BGNKD	Primulaceae	1	0	0	0	0	1	0	1	0	0	0
BGN_LG	PHA007216	Primula_integrifolia175074PHA007216BGNLG	Primulaceae	1	0	0	0	0	1	0	1	0	0	0
BGN_MQI	CLA007221	Primula_kitaibeliana184184CLA007221BGNMQI	Primulaceae	1	0	0	0	0	0	0	1	0	0	0
BGN_NND	CLA007222	Primula_kitaibeliana184184CLA007222BGNNND	Primulaceae	1	0	0	0	0	1	0	1	0	0	0
BGN_LS	PHA007223	Primula_latifolia152139PHA007223BGNLS	Primulaceae	1	0	0	0	0	1	0	1	0	0	0
BGN_ID	PHA007227	Primula_marginata175080PHA007227BGNID	Primulaceae	1	0	0	0	0	1	0	1	0	0	0
BGN_QI	PHA007229	Primula_minima159010PHA007229BGNQI	Primulaceae	1	0	0	0	0	1	0	1	1	0	0
BGN_MQK	CLA007232	Primula_palinuri110762CLA007232BGNMQK	Primulaceae	1	0	0	0	0	1	0	1	0	0	0
BGN_KQ	PHA007233	Primula_pedemontana184185PHA007233BGNKQ	Primulaceae	1	0	0	0	0	1	0	1	0	0	0
BGN_MBL	PHA007237	Primula_recubariensis184186PHA007237BGNMBL	Primulaceae	1	0	0	0	0	1	0	1	0	0	0
BGN_NB	PHA007239	Primula_spectabilis159015PHA007239BGNNB	Primulaceae	1	0	0	0	0	1	0	1	0	0	0
BGN_IVH	PHA007241	Primula_tyrolensis184187PHA007241BGNIVH	Primulaceae	1	0	0	0	0	1	0	1	1	0	0
BGN_HQ	PHA007244	Primula_veris_columnae547293PHA007244BGNHQ	Primulaceae	1	0	0	0	0	0	0	1	0	0	0
BGN_HP	PHA007245	Primula_veris_veris229532PHA007245BGNHP	Primulaceae	1	0	0	0	0	0	0	1	0	0	0
BGN_NM	PHA007247	Primula_villosa184189PHA007247BGNNM	Primulaceae	1	0	0	0	0	1	0	1	0	0	0
BGN_LSG	PHA007249	Primula_wulfeniana184190PHA007249BGNLSG	Primulaceae	1	0	0	0	0	1	0	1	0	0	0
RSZ_RSZAXPI000692-86	PHA007622	Ribes_alpinum134913PHA007622RSZRSZAXPI000692-86	Saxifragaceae+Grossulariaceae	1	0	0	0	0	0	0	1	0	0	0
BGN_HLD	PHA007624	Ribes_aureum23283PHA007624BGNHLD	Saxifragaceae+Grossulariaceae	1	0	0	0	0	0	0	1	0	1	0
BGN_KHF	PHA007625	Ribes_nigrum78511PHA007625BGNKHF	Saxifragaceae+Grossulariaceae	1	0	0	0	0	0	0	1	0	0	0
BGN_FDQ	PHA007626	Ribes_petraeum175225PHA007626BGNFDQ	Saxifragaceae+Grossulariaceae	1	0	0	0	0	0	0	1	0	0	0
BGN_HCK	PHA007628	Ribes_rubrum175228PHA007628BGNHCK	Saxifragaceae+Grossulariaceae	1	0	0	0	0	0	0	1	0	0	0
BGN_BDM	PHA007630	Ribes_uva-crispa135518PHA007630BGNBDM	Saxifragaceae+Grossulariaceae	1	0	0	0	0	0	0	1	0	0	0
BGN_MF	PHA007921	Samolus_valerandi59985PHA007921BGNMF	Primulaceae	1	0	0	0	0	0	0	1	1	0	0
RSZ_RSZAXPI001063-17	PHA007952	Sarracenia_purpurea45176PHA007952RSZAXPI001063-17	Soldanella_data_release	1	0	0	0	0	0	0	0	1	0	0
GWM_1249	PHA007978	Saxifraga_adscendens406025PHA007978GWM1249	Saxifragaceae+Grossulariaceae	1	0	0	0	0	0	1	1	0	0	0
BGN_IV	PHA007979	Saxifraga_aizoides102714PHA007979BGNIV	Saxifragaceae+Grossulariaceae	1	0	0	0	0	0	0	1	0	0	0
BGN_QK	PHA007983	Saxifraga_androsacea134767PHA007983BGNQK	Saxifragaceae+Grossulariaceae	1	0	0	0	0	0	1	1	0	0	0
BGN_QL	PHA007985	Saxifraga_aphylla134768PHA007985BGNQL	Saxifragaceae+Grossulariaceae	1	0	0	0	0	0	1	1	0	0	0
BGN_NHE	CLA007988	Saxifraga_aquatica134769CLA007988BGNNHE	Saxifragaceae+Grossulariaceae	1	0	0	0	0	0	1	1	0	0	0
BGN_QM	PHA007989	Saxifraga_arachnoidea83408PHA007989BGNQM	Saxifragaceae+Grossulariaceae	1	0	0	0	0	0	1	1	0	0	0
BGN_KTR	PHA007991	Saxifraga_aspera1385495PHA007991BGNKTR	Saxifragaceae+Grossulariaceae	1	0	0	0	0	0	0	1	0	0	0
BGN_NSQ	CLA007992	Saxifraga_babiana83420CLA007992BGNNSQ	Saxifragaceae+Grossulariaceae	1	0	0	0	0	0	1	1	0	0	0
BGN_PBE	CLA007993	Saxifraga_babiana83420CLA007993BGNPBE	Saxifragaceae+Grossulariaceae	1	0	0	0	0	0	0	1	0	0	0
BGN_NLF	CLA007994	Saxifraga_berica1616233CLA007994BGNNLF	Saxifragaceae+Grossulariaceae	1	0	0	0	0	0	1	1	0	0	0
RSZ_RSZAXPI000755-80	PHA007995	Saxifraga_biflora_biflora192742PHA007995RSZRSZAXPI000755-80	Saxifragaceae+Grossulariaceae	1	0	0	0	0	0	0	1	0	0	0
BGN_LRF	PHA007998	Saxifraga_biflora_macropetala1696707PHA007998BGNLRF	Saxifragaceae+Grossulariaceae	1	0	0	0	0	0	0	1	0	0	0
GWM_1421	CLA008000	Saxifraga_biternata134770CLA008000GWM1421	Saxifragaceae+Grossulariaceae	1	0	0	0	0	0	1	1	0	0	0
BGN_MQL	CLA008002	Saxifraga_blavii1904729CLA008002BGNMQL	Saxifragaceae+Grossulariaceae	1	0	0	0	0	0	1	1	0	0	0
BGN_NKH	CLA008003	Saxifraga_bourgaeana134771CLA008003BGNNKH	Saxifragaceae+Grossulariaceae	1	0	0	0	0	0	1	1	0	0	0
RSZ_RSZAXPI000959-99	PHA008004	Saxifraga_bryoides1385497PHA008004RSZRSZAXPI000959-99	Saxifragaceae+Grossulariaceae	1	0	0	0	0	0	0	1	0	0	0
RSZ_RSZAXPI000821-93	PHA008008	Saxifraga_bulbifera134772PHA008008RSZRSZAXPI000821-93	Saxifragaceae+Grossulariaceae	1	0	0	0	0	0	1	1	0	0	0
BGN_ALI	PHA008009	Saxifraga_burseriana1534574PHA008009BGNALI	Saxifragaceae+Grossulariaceae	1	0	0	0	0	0	0	1	0	0	0
BGN_KR	PHA008011	Saxifraga_caesia102716PHA008011BGNKR	Saxifragaceae+Grossulariaceae	1	0	0	0	0	0	0	1	0	0	0
RSZ_RSZAXPI001345-50	PHA008013	Saxifraga_callosa102717PHA008013RSZRSZAXPI001345-50	Saxifragaceae+Grossulariaceae	1	0	0	0	0	0	0	1	0	0	0
BGN_NKK	CLA008018	Saxifraga_canaliculata134773CLA008018BGNNKK	Saxifragaceae+Grossulariaceae	1	0	0	0	0	0	1	1	0	0	0
BGN_LQR	PHA008020	Saxifraga_carpatica1534575PHA008020BGNLQR	Saxifragaceae+Grossulariaceae	1	0	0	0	0	0	0	1	0	0	0
BGN_MGA	CLA008024	Saxifraga_catalaunica1904730CLA008024BGNMGA	Saxifragaceae+Grossulariaceae	1	0	0	0	0	0	0	1	0	0	0
BGN_NNF	CLA008026	Saxifraga_cebennensis134775CLA008026BGNNNF	Saxifragaceae+Grossulariaceae	1	0	0	0	0	0	1	1	0	0	0
RSZ_RSZAXPI001352-81	PHA008027	Saxifraga_cernua_cernua29769PHA008027RSZRSZAXPI001352-81	Saxifragaceae+Grossulariaceae	1	0	0	0	0	0	0	1	0	0	0
BGN_GGL	PHA008029	Saxifraga_cernua_pusila29769PHA008029BGNGGL	Saxifragaceae+Grossulariaceae	1	0	0	0	0	0	0	1	0	0	0
BGN_LSC	CLA008032	Saxifraga_cespitosa102718CLA008032BGNLSC	Saxifragaceae+Grossulariaceae	1	0	0	0	0	0	1	1	0	0	1
RSZ_RSZAXPI001059-142	PHA008038	Saxifraga_cochlearis102719PHA008038RSZRSZAXPI001059-142	Saxifragaceae+Grossulariaceae	1	0	0	0	0	0	0	1	0	0	0
BGN_NKL	CLA008039	Saxifraga_conifera83414CLA008039BGNNKL	Saxifragaceae+Grossulariaceae	1	0	0	0	0	0	1	1	0	0	0
BGN_NKM	CLA008041	Saxifraga_continentalis1616279CLA008041BGNNKM	Saxifragaceae+Grossulariaceae	1	0	0	0	0	0	1	1	0	0	0
BGN_NNG	CLA008042	Saxifraga_fragosoi1616279CLA008042BGNNNG	Saxifragaceae+Grossulariaceae	1	0	0	0	0	0	0	1	0	0	0
RSZ_RSZAXPI001331-52	PHA008043	Saxifraga_cotyledon102720PHA008043RSZRSZAXPI001331-52	Saxifragaceae+Grossulariaceae	1	0	0	0	0	0	0	1	0	0	0
BGN_NKN	CLA008048	Saxifraga_cuneata83421CLA008048BGNNKN	Saxifragaceae+Grossulariaceae	1	0	0	0	0	0	1	1	0	0	0
BGN_LVQ	PHA008052	Saxifraga_cuneifolia_cuneifolia102722PHA008052BGNLVQ	Saxifragaceae+Grossulariaceae	1	0	0	0	0	0	0	1	0	0	0
BGN_QN	PHA008059	Saxifraga_depressa134778PHA008059BGNQN	Saxifragaceae+Grossulariaceae	1	0	0	0	0	0	1	1	0	0	0
BGN_AKS	PHA008061	Saxifraga_diapensioides1534576PHA008061BGNAKS	Saxifragaceae+Grossulariaceae	1	0	0	0	0	0	0	1	0	0	0
BGN_NHC	CLA008068	Saxifraga_erioblasta83415CLA008068BGNNHC	Saxifragaceae+Grossulariaceae	1	0	0	0	0	0	1	1	0	0	0
BGN_NNH	CLA008069	Saxifraga_exarata_ampulacea1904731CLA008069BGNNNH	Saxifragaceae+Grossulariaceae	1	0	0	0	0	0	1	1	0	0	0
BGN_LSI	PHA008070	Saxifraga_exarata_carniolica1534577PHA008070BGNLSI	Saxifragaceae+Grossulariaceae	1	0	0	0	0	0	1	1	0	0	0
BGN_AKV	PHA008072	Saxifraga_exarata_delphinensis1534578PHA008072BGNAKV	Saxifragaceae+Grossulariaceae	1	0	0	0	0	0	1	1	0	0	0
RSZ_RSZAXPI000684-35	PHA008074	Saxifraga_exarata_exarata83410PHA008074RSZRSZAXPI000684-35	Saxifragaceae+Grossulariaceae	1	0	0	0	0	0	1	1	0	0	0
RSZ_RSZAXPI000826-18	PHA008077	Saxifraga_exarata_moschata134788PHA008077RSZRSZAXPI000826-18	Saxifragaceae+Grossulariaceae	1	0	0	0	0	0	1	1	0	0	0
BGN_MBD	PHA008080	Saxifraga_facchinii134794PHA008080BGNMBD	Saxifragaceae+Grossulariaceae	1	0	0	0	0	0	1	1	0	0	0
BGN_MAM	PHA008082	Saxifraga_florulenta102725PHA008082BGNMAM	Saxifragaceae+Grossulariaceae	1	0	0	0	0	0	0	1	0	0	0
BGN_NKP	CLA008083	Saxifraga_fragilis102726CLA008083BGNNKP	Saxifragaceae+Grossulariaceae	1	0	0	0	0	0	1	1	0	0	0
RSZ_RSZAXPI001347-53	PHA008084	Saxifraga_fragosoi84738PHA008084RSZRSZAXPI001347-53	Saxifragaceae+Grossulariaceae	1	0	0	0	0	0	1	1	0	0	0
BGN_NKQ	CLA008086	Saxifraga_gemmulosa134780CLA008086BGNNKQ	Saxifragaceae+Grossulariaceae	0	0	0	0	0	0	1	1	0	0	0
BGN_NKR	CLA008089	Saxifraga_geranioides134782CLA008089BGNNKR	Saxifragaceae+Grossulariaceae	1	0	0	0	0	0	1	1	0	0	0
BGN_MRF	CLA008090	Saxifraga_glabella1904732CLA008090BGNMRF	Saxifragaceae+Grossulariaceae	1	0	0	0	0	0	1	1	0	0	0
BGN_NTI	CLA008091	Saxifraga_globulifera83417CLA008091BGNNTI	Saxifragaceae+Grossulariaceae	1	0	0	0	0	0	1	1	0	0	1
RSZ_RSZAXPI000822-94	PHA008094	Saxifraga_granulata83409PHA008094RSZRSZAXPI000822-94	Saxifragaceae+Grossulariaceae	1	0	0	0	0	0	1	1	0	0	0
BGN_PBQ	CLA008096	Saxifraga_haenseleri134784CLA008096BGNPBQ	Saxifragaceae+Grossulariaceae	1	0	0	0	0	0	1	1	0	0	1
BGN_PBF	CLA008098	Saxifraga_hariotii134785CLA008098BGNPBF	Saxifragaceae+Grossulariaceae	1	0	0	0	0	0	1	1	0	0	0
BGN_NN	PHA008102	Saxifraga_hieraciifolia90602PHA008102BGNNN	Saxifragaceae+Grossulariaceae	1	0	0	0	0	0	0	1	0	0	0
BGN_QP	PHA008104	Saxifraga_hirculus159962PHA008104BGNQP	Saxifragaceae+Grossulariaceae	1	0	0	0	0	0	0	1	0	0	0
BGN_NKS	CLA008106	Saxifraga_hirsuta102727CLA008106BGNNKS	Saxifragaceae+Grossulariaceae	1	0	0	0	0	0	0	1	0	0	0
BGN_LKV	PHA008107	Saxifraga_hohenwartii1616302PHA008107BGNLKV	Saxifragaceae+Grossulariaceae	1	0	0	0	0	0	1	1	0	0	0
RSZ_RSZAXPI000823-95	PHA008109	Saxifraga_hostii_rhaetica1534581PHA008109RSZRSZAXPI000823-95	Saxifragaceae+Grossulariaceae	1	0	0	0	0	0	0	1	0	0	0
BGN_MRG	CLA008110	Saxifraga_hypnoides23264CLA008110BGNMRG	Saxifragaceae+Grossulariaceae	1	0	0	0	0	0	1	1	0	1	0
BGN_NHF	CLA008111	Saxifraga_intricata88879CLA008111BGNNHF	Saxifragaceae+Grossulariaceae	0	0	0	0	0	0	1	1	0	0	0
BGN_NLG	CLA008112	Saxifraga_italica1616240CLA008112BGNNLG	Saxifragaceae+Grossulariaceae	1	0	0	0	0	0	1	1	0	0	0
GWM_1256	CLA008113	Saxifraga_latepetiolata102729CLA008113GWM1256	Saxifragaceae+Grossulariaceae	1	0	0	0	0	0	1	1	0	0	1
BGN_NKT	CLA008114	Saxifraga_losae88876CLA008114BGNNKT	Saxifragaceae+Grossulariaceae	1	0	0	0	0	0	1	1	0	0	0
BGN_MIV	CAR008116	Saxifraga_luteoviridis1616312CAR008116BGNMIV	Saxifragaceae+Grossulariaceae	1	0	0	0	0	0	0	1	0	0	0
BGN_NSS	CLA008121	Saxifraga_moncayensis88877CLA008121BGNNSS	Saxifragaceae+Grossulariaceae	1	0	0	0	0	0	1	1	0	0	0
BGN_LHV	PHA008125	Saxifraga_muscoides1534582PHA008125BGNLHV	Saxifragaceae+Grossulariaceae	1	0	0	0	0	0	1	1	0	0	0
BGN_NPK	CAR008131	Saxifraga_mutata_demissa1907915CAR008131BGNNPK	Saxifragaceae+Grossulariaceae	1	0	0	0	0	0	0	1	0	0	0
BGN_LPS	PHA008134	Saxifraga_oppositifolia_blepharophylla192743PHA008134BGNLPS	Saxifragaceae+Grossulariaceae	1	0	0	0	0	0	0	1	0	0	0
BGN_IE	PHA008135	Saxifraga_oppositifolia_oppositifolia1443523PHA008135BGNIE	Saxifragaceae+Grossulariaceae	1	0	0	0	0	0	0	1	0	0	0
BGN_LLA	PHA008138	Saxifraga_oppositifolia_rudolphiana1405363PHA008138BGNLLA	Saxifragaceae+Grossulariaceae	1	0	0	0	0	0	0	1	0	0	0
BGN_ALV	PHA008145	Saxifraga_paradoxa1534583PHA008145BGNALV	Saxifragaceae+Grossulariaceae	1	0	0	0	0	0	1	1	0	0	0
BGN_KKP	PHA008148	Saxifraga_pedemontana_pedemontana102735PHA008148BGNKKP	Saxifragaceae+Grossulariaceae	1	0	0	0	0	0	1	1	0	0	0
BGN_NGR	CAR008150	Saxifraga_pedemontana_cymosa1616324CAR008150BGNNGR	Saxifragaceae+Grossulariaceae	1	0	0	0	0	0	1	1	0	0	0
BGN_NLA	CLA008151	Saxifraga_pentadactylis83411CLA008151BGNNLA	Saxifragaceae+Grossulariaceae	1	0	0	0	0	0	1	1	0	0	0
BGN_AMA	PHA008153	Saxifraga_petraea1534584PHA008153BGNAMA	Saxifragaceae+Grossulariaceae	1	0	0	0	0	0	1	1	0	0	0
BGN_PBI	CLA008156	Saxifraga_portosanctana83423CLA008156BGNPBI	Saxifragaceae+Grossulariaceae	1	0	0	0	0	0	1	1	0	1	0
BGN_AMB	PHA008158	Saxifraga_presolanensis1534585PHA008158BGNAMB	Saxifragaceae+Grossulariaceae	1	0	0	0	0	0	1	1	0	0	0
BGN_MLN	CLA008160	Saxifraga_pubescens134791CLA008160BGNMLN	Saxifragaceae+Grossulariaceae	1	0	0	0	0	0	1	1	0	0	0
BGN_LSF	PHA008161	Saxifraga_retusa_augustana1405364PHA008161BGNLSF	Saxifragaceae+Grossulariaceae	1	0	0	0	0	0	0	1	0	0	0
BGN_LB	PHA008163	Saxifraga_retusa_retusa1405365PHA008163BGNLB	Saxifragaceae+Grossulariaceae	1	0	0	0	0	0	0	1	0	0	0
BGN_NNI	CLA008166	Saxifraga_rosacea_sponthemica134792CLA008166BGNNNI	Saxifragaceae+Grossulariaceae	1	0	0	0	0	0	1	1	0	0	0
BGN_LT	PHA008167	Saxifraga_rotundifolia23265PHA008167BGNLT	Saxifragaceae+Grossulariaceae	1	0	0	0	0	0	0	1	0	0	0
BGN_MBE	PHA008171	Saxifraga_sedoides134793PHA008171BGNMBE	Saxifragaceae+Grossulariaceae	0	0	0	0	0	0	1	1	0	0	0
BGN_IQR	PHA008173	Saxifraga_seguieri1534586PHA008173BGNIQR	Saxifragaceae+Grossulariaceae	1	0	0	0	0	0	1	1	0	0	0
BGN_NP	PHA008177	Saxifraga_squarrosa102737PHA008177BGNNP	Saxifragaceae+Grossulariaceae	1	0	0	0	0	0	0	1	0	0	0
BGN_KAE	PHA008184	Saxifraga_tenella1534587PHA008184BGNKAE	Saxifragaceae+Grossulariaceae	1	0	0	0	0	0	1	1	0	0	0
BGN_NNL	CLA008188	Saxifraga_glabella406026CLA008188BGNNNL	Saxifragaceae+Grossulariaceae	1	0	0	0	0	0	0	1	0	0	0
BGN_NNM	CLA008189	Saxifraga_italica406026CLA008189BGNNNM	Saxifragaceae+Grossulariaceae	1	0	0	0	0	0	0	1	0	0	0
BGN_NLB	CLA008190	Saxifraga_trifurcata83424CLA008190BGNNLB	Saxifragaceae+Grossulariaceae	1	0	0	0	0	0	1	1	0	0	0
RSZ_RSZAXPI000681-41	PHA008191	Saxifraga_valdensis102739PHA008191RSZRSZAXPI000681-41	Saxifragaceae+Grossulariaceae	1	0	0	0	0	0	0	1	0	0	0
BGN_LDT	PHA008193	Saxifraga_vandellii1384031PHA008193BGNLDT	Saxifragaceae+Grossulariaceae	1	0	0	0	0	0	0	1	0	0	0
BGN_NSN	PHA008195	Saxifraga_vandellii1384031PHA008195BGNNSN	Saxifragaceae+Grossulariaceae	1	0	0	0	0	0	0	1	0	0	0
BGN_NSB	CLA008196	Saxifraga_vayredana88878CLA008196BGNNSB	Saxifragaceae+Grossulariaceae	1	0	0	0	0	0	1	1	0	0	0
BGN_MRH	CLA008197	Saxifraga_wahlenbergii1616355CLA008197BGNMRH	Saxifragaceae+Grossulariaceae	1	0	0	0	0	0	1	1	0	1	0
BGN_MRI	CLA008768	Soldanella_calabrella152118CLA008768BGNMRI	Primulaceae	1	0	0	0	0	0	0	1	0	0	0
BGN_MKC	CAR008770	Soldanella_carpatica152119CAR008770BGNMKC	Primulaceae	0	0	0	0	0	0	0	1	0	0	0
BGN_NFE	CAR008787	Soldanella_oreodoxa152130CAR008787BGNNFE	Primulaceae	1	0	0	0	0	0	0	1	1	0	0
BGN_MFC	CAR008795	Soldanella_rugosa152136CAR008795BGNMFC	Primulaceae	1	0	0	0	0	0	0	1	0	0	0
BGN_GQ	PHA008990	Swertia_perennis39379PHA008990BGNGQ	Gentianaceae	1	0	0	0	0	0	0	1	0	0	0
BGN_MFF	CAR008996	Swertia_punctata1851450CAR008996BGNMFF	Gentianaceae	1	0	0	0	0	0	0	1	0	0	0
BGN_QT	PHA009300	Trientalis_europaea59991PHA009300BGNQT	Primulaceae	1	0	0	0	0	0	0	1	1	0	0
BGN_FT	PHA009971	Gentiana_lutea_lutea553052PHA009971BGNFT	Gentianaceae	1	0	0	1	0	0	0	1	0	0	0
AXZ_H	PHA009971	Gentiana_lutea_lutea553052PHA009971AXZH	Gentianaceae	1	0	0	0	0	0	0	1	0	0	0
BGN_NGK	PHA009972	Gentiana_terglouensis49957PHA009972BGNNGK	Gentianaceae	1	0	0	1	0	0	0	1	0	0	0
RSZ_RSZAXPI001330-51	PHA010029	Saxifraga_aspera1385495PHA010029RSZRSZAXPI001330-51	Saxifragaceae+Grossulariaceae	1	0	0	0	0	0	0	1	0	0	0
BGN_NGI	PHA010030	Saxifraga_crustata102721PHA010030BGNNGI	Saxifragaceae+Grossulariaceae	1	0	0	0	0	0	0	1	0	0	0
RSZ_RSZAXPI001350-79	PHA010030	Saxifraga_crustata102721PHA010030RSZRSZAXPI001350-79	Saxifragaceae+Grossulariaceae	1	0	0	0	0	0	0	1	0	0	0
RSZ_RSZAXPI001348-66	PHA010031	Saxifraga_florulenta102725PHA010031RSZRSZAXPI001348-66	Saxifragaceae+Grossulariaceae	1	0	0	0	0	0	0	1	0	0	0
BGN_NKV	CLA010033	Saxifraga_maderensis83422CLA010033BGNNKV	Saxifragaceae+Grossulariaceae	1	0	0	0	0	0	1	1	0	0	0
BGN_LSM	PHA010035	Saxifraga_tridactylites406026PHA010035BGNLSM	Saxifragaceae+Grossulariaceae	1	0	0	0	0	0	1	1	0	0	0
BGN_MFB	CAR010045	Soldanella_hungarica_hungarica152121CAR010045BGNMFB	Primulaceae	1	0	0	0	0	0	0	1	0	0	0
BGN_NFD	CAR010078	Soldanella_hungarica_major52122CAR010078BGNNFD	Primulaceae	1	0	0	0	0	0	0	1	0	0	0
BGN_NDF	CAR010088	Campanula_xylocarpa1241212CAR010088BGNNDF	Campanulaceae	1	1	0	0	0	0	0	1	0	0	0
BGN_NDE	CAR010089	Campanula_carpatica171910CAR010089BGNNDE	Campanulaceae	1	0	0	0	0	0	0	1	0	0	0
BGN_MSK	CLA010110	Soldanella_alpina66308CLA010110BGNMSK	Primulaceae	1	0	0	0	0	0	0	1	0	0	0
BGN_MSM	CLA010115	Soldanella_alpina66308CLA010115BGNMSM	Primulaceae	1	0	0	0	0	0	0	1	1	0	0
BGN_MSN	CLA010116	Soldanella_alpina_cantabrica1924223CLA010116BGNMSN	Primulaceae	1	0	0	0	0	0	0	1	1	0	0
GWM_1243	CLA010117	Soldanella_alpina_cantabrica1924223CLA010117GWM1243	Primulaceae	1	0	0	0	0	0	0	1	0	0	0
BGN_MSP	CLA010118	Soldanella_angusta152117CLA010118BGNMSP	Primulaceae	1	0	0	0	0	0	0	1	0	0	0
BGN_MSQ	CLA010120	Soldanella_angusta152117CLA010120BGNMSQ	Primulaceae	1	0	0	0	0	0	0	1	1	0	0
BGN_MSR	CLA010123	Soldanella_angusta152117CLA010123BGNMSR	Primulaceae	1	0	0	0	0	0	0	1	0	0	0
BGN_MSS	CLA010124	Soldanella_calabrella152118CLA010124BGNMSS	Primulaceae	1	0	0	0	0	0	0	1	1	0	0
BGN_MST	CLA010126	Soldanella_calabrella152118CLA010126BGNMST	Primulaceae	1	0	0	0	0	0	0	1	0	0	0
GWM_1244	CLA010129	Soldanella_carpatica152119CLA010129GWM1244	Primulaceae	1	0	0	0	0	0	0	1	0	0	0
BGN_MSV	CLA010130	Soldanella_carpatica152119CLA010130BGNMSV	Primulaceae	0	0	0	0	0	0	0	1	1	0	0
GWM_1245	CLA010132	Soldanella_chrysosticta152120CLA010132GWM1245	Primulaceae	1	0	0	0	0	0	0	1	0	0	0
BGN_MTA	CLA010133	Soldanella_chrysosticta152120CLA010133BGNMTA	Primulaceae	1	0	0	0	0	0	0	1	1	0	0
BGN_MTB	CLA010134	Soldanella_chrysosticta152120CLA010134BGNMTB	Primulaceae	1	0	0	0	0	0	0	1	0	0	0
BGN_MTC	CLA010137	Soldanella_hungarica152121CLA010137BGNMTC	Primulaceae	1	0	0	0	0	0	0	1	1	0	0
BGN_MTD	CLA010139	Soldanella_hungarica152121CLA010139BGNMTD	Primulaceae	1	0	0	0	0	0	0	1	1	0	0
BGN_MTE	CLA010141	Soldanella_hungarica152121CLA010141BGNMTE	Primulaceae	1	0	0	0	0	0	0	1	0	0	0
BGN_MTF	CLA010143	Soldanella_major152122CLA010143BGNMTF	Primulaceae	1	0	0	0	0	0	0	1	0	0	0
BGN_MTG	CLA010144	Soldanella_major152122CLA010144BGNMTG	Primulaceae	1	0	0	0	0	0	0	1	1	0	0
BGN_MTH	CLA010146	Soldanella_marmarossiensis152123CLA010146BGNMTH	Primulaceae	1	0	0	0	0	0	0	1	0	0	0
BGN_MTI	CLA010148	Soldanella_marmarossiensis152123CLA010148BGNMTI	Primulaceae	1	0	0	0	0	0	0	1	0	0	0
BGN_MTK	CLA010150	Soldanella_marmarossiensis152123CLA010150BGNMTK	Primulaceae	1	0	0	0	0	0	0	1	1	0	0
BGN_MTL	CLA010153	Soldanella_minima152124CLA010153BGNMTL	Primulaceae	1	0	0	0	0	0	0	1	1	0	0
BGN_MTM	CLA010154	Soldanella_minima_austriaca152126CLA010154BGNMTM	Primulaceae	1	0	0	0	0	0	0	1	0	0	0
BGN_MTN	CLA010156	Soldanella_minima_samnitica152127CLA010156BGNMTN	Primulaceae	1	0	0	0	0	0	0	1	1	0	0
BGN_MTP	CLA010160	Soldanella_montana_gubalowkae1924224CLA010160BGNMTP	Primulaceae	1	0	0	0	0	0	0	1	0	0	0
BGN_MTQ	CLA010162	Soldanella_oreodoxa152130CLA010162BGNMTQ	Primulaceae	1	0	0	0	0	0	0	1	0	0	0
BGN_MTR	CLA010164	Soldanella_pindicola152131CLA010164BGNMTR	Primulaceae	1	0	0	0	0	0	0	1	1	0	0
BGN_MTS	CLA010167	Soldanella_pindicola152131CLA010167BGNMTS	Primulaceae	1	0	0	0	0	0	0	1	0	0	0
BGN_MTT	CLA010168	Soldanella_pusilla152132CLA010168BGNMTT	Primulaceae	1	0	0	0	0	0	0	1	1	0	0
BGN_MTV	CLA010170	Soldanella_pusilla152132CLA010170BGNMTV	Primulaceae	1	0	0	0	0	0	0	1	0	0	0
BGN_MVA	CLA010172	Soldanella_pusilla_alpicola152134CLA010172BGNMVA	Primulaceae	1	0	0	0	0	0	0	1	1	0	0
BGN_MVB	CLA010175	Soldanella_rhodopaea152135CLA010175BGNMVB	Primulaceae	1	0	0	0	0	0	0	1	1	0	0
BGN_MVC	CLA010176	Soldanella_rugosa152136CLA010176BGNMVC	Primulaceae	1	0	0	0	0	0	0	1	1	0	0
BGN_MVD	CLA010178	Soldanella_tatricola1924225CLA010178BGNMVD	Primulaceae	1	0	0	0	0	0	0	1	0	0	0
BGN_MVE	CLA010180	Soldanella_villosa152137CLA010180BGNMVE	Primulaceae	1	0	0	0	0	0	0	1	1	0	0
BGN_NQC	CAR010213	Saxifraga_exarata_kotulae1924221CAR010213BGNNQC	Saxifragaceae+Grossulariaceae	1	0	0	0	0	0	1	1	0	0	0
BGN_NSA	CAR010216	Saxifraga_styriaca1792783CAR010216BGNNSA	Saxifragaceae+Grossulariaceae	1	0	0	0	0	0	1	1	0	0	0
BGN_NQD	CAR010217	Saxifraga_wahlenbergii1616355CAR010217BGNNQD	Saxifragaceae+Grossulariaceae	1	0	0	0	0	0	0	1	0	0	0
BGN_NFT	CLA010226	Phyteuma_serratum1399316CLA010226BGNNFT	Campanulaceae	1	0	1	0	0	0	0	1	0	0	0
GWM_1236	CLA010550	Primula_magellanica175079CLA010550GWM1236	Primulaceae	1	0	0	0	0	0	0	1	0	0	0
GWM_1208	PHA010667	Androsace_vandelii229460ECVT00114GWM1208	Primulaceae	1	0	0	0	1	0	0	1	0	0	0
BXA_BHT	NA	Campanula_glomerata_glomerata82281TROM_V_126635BXABHT	Campanulaceae	1	0	0	0	0	0	0	1	0	0	1
BXA_CLG	NA	Campanula_lasiocarpa61250TROM_V_135750BXACLG	Campanulaceae	1	0	0	0	0	0	0	1	0	0	1
BXA_CKU	NA	Primula_egaliksensis175058TROM_V_135923BXACKU	Primulaceae	1	0	0	0	0	0	0	1	0	0	1
BXA_CKR	NA	Saxifraga_nathorstii1443523TROM_V_135932BXACKR	Saxifragaceae+Grossulariaceae	1	0	0	0	0	0	0	1	0	0	1
BXA_BFQ	NA	Saxifraga_granulata83409TROM_V_140856BXABFQ	Saxifragaceae+Grossulariaceae	1	0	0	0	0	0	0	1	0	0	1
BMB_GG	NA	Campanula_gieseckiana239422TROM_V_146425BMBGG	Campanulaceae	1	1	0	0	0	0	0	1	0	0	1
BMB_PK	NA	Saxifraga_aizoides102714TROM_V_147730BMBPK	Saxifragaceae+Grossulariaceae	1	0	0	0	0	0	0	1	0	0	1
BMB_PI	NA	Saxifraga_cespitosa102718TROM_V_162328BMBPI	Saxifragaceae+Grossulariaceae	1	0	0	0	0	0	0	1	0	0	1
BXA_CCV	NA	Saxifraga_spinulosa1385505TROM_V_200490BXACCV	Saxifragaceae+Grossulariaceae	1	0	0	0	0	0	0	1	0	0	1
BXA_BHR	NA	Campanula_persicifolia239416TROM_V_56439BXABHR	Campanulaceae	1	0	0	0	0	0	0	1	0	0	1
BXA_CCW	NA	Saxifraga_platysepala1301454TROM_V_66325BXACCW	Saxifragaceae+Grossulariaceae	1	0	0	0	0	0	0	1	0	0	1
BMB_KI	NA	Lysimachia_thyrsiflora174664TROM_V_700160BMBKI	Primulaceae	1	0	0	0	0	0	0	1	0	0	1
BXA_AKF	NA	Gentiana_pneumonanthe49950TROM_V_70774BXAAKF	Gentianaceae	1	0	0	0	0	0	0	1	0	0	1
BXA_AKD	NA	Gentianopsis_detonsa669700TROM_V_962238BXAAKD	Gentianaceae	1	0	0	0	0	0	0	1	0	0	1
BMB_AC	NA	Saxifraga_oppositifolia_oppositifolia29771TROM_V_962908BMBAC	Saxifragaceae+Grossulariaceae	1	0	0	0	0	0	0	1	0	0	1
BMB_PG	NA	Saxifraga_rivularis93340TROM_V_963892BMBPG	Saxifragaceae+Grossulariaceae	1	0	0	0	0	0	0	1	0	0	1
BXA_BMS	NA	Trientalis_europaea59991TROM_V_964193BXABMS	Primulaceae	1	0	0	0	0	0	0	1	0	0	1
BXA_BFS	NA	Saxifraga_cotyledon102720TROM_V_964258BXABFS	Saxifragaceae+Grossulariaceae	1	0	0	0	0	0	0	1	0	0	1
BXA_BQQ	NA	Saxifraga_rosacea_hartii134792TROM_V_965858BXABQQ	Saxifragaceae+Grossulariaceae	1	0	0	0	0	0	1	1	0	0	1
BXA_BHS	NA	Campanula_latifolia_latifolia239410TROM_V_965917BXABHS	Campanulaceae	1	0	0	0	0	0	0	1	0	0	1
BXA_BHQ	NA	Campanula_rapunculoides209536TROM_V_966190BXABHQ	Campanulaceae	1	0	0	0	0	0	0	1	0	0	1
BXA_BFP	NA	Saxifraga_hirculus159962TROM_V_966600BXABFP	Saxifragaceae+Grossulariaceae	1	0	0	0	0	0	0	1	0	0	1
BXA_CCE	NA	Campanula_latifolia_macrantha239410TROM_V_968319BXACCE	Campanulaceae	1	0	0	0	0	0	0	1	0	0	1
BXA_BHB	NA	Lysimachia_thyrsiflora174664TROM_V_990720BXABHB	Primulaceae	1	0	0	0	0	0	0	1	0	0	1
