# Supplementary material for: Tempo and drivers of plant diversification in the European mountain system
Source: Nat Commun. 2022 May 18;13:2750. doi: 10.1038/s41467-022-30394-5 (PMC9117672; doi:10.1038/s41467-022-30394-5)
Supplement: Supplementary file 8 — Supplementary Software 1 [file 41467_2022_30394_MOESM8_ESM.zip]

Archive with 13 entries (12 files):
- Supplementary Software 1 Species trees/
- Supplementary Software 1 Species trees/androsacespeciesMC.tre
- Supplementary Software 1 Species trees/androsacespeciesposterior.tre
- Supplementary Software 1 Species trees/campanulaspeciesMC.tre
- Supplementary Software 1 Species trees/campanulaspeciesposterior.tre
- Supplementary Software 1 Species trees/gentianaspeciesMC.tre
- Supplementary Software 1 Species trees/gentianaspeciesposterior.tre
- Supplementary Software 1 Species trees/phyteumaspeciesMC.tre
- Supplementary Software 1 Species trees/phyteumaspeciesposterior.tre
- Supplementary Software 1 Species trees/primulaspeciesMC.tre
- Supplementary Software 1 Species trees/primulaspeciesposterior.tre
- Supplementary Software 1 Species trees/saxifragaspeciesMC.tre
- Supplementary Software 1 Species trees/saxifragaspeciesposterior.tre
