# Supplementary material for: Tempo and drivers of plant diversification in the European mountain system
Source: Nat Commun. 2022 May 18;13:2750. doi: 10.1038/s41467-022-30394-5 (PMC9117672; doi:10.1038/s41467-022-30394-5)
Supplement: Supplementary file 8 — Supplementary Software 1 [file 41467_2022_30394_MOESM8_ESM.zip › Supplementary Software 1 Species trees/androsacespeciesMC.tre]

(((((((((Androsace_adfinis_adfinis229424PHA000473BGNKF:0.1426944487,Androsace_adfinis_brigantiaca229425PHA000475BGNIH:0.1426944487):0.2439004105,Androsace_adfinis_puberula229426PHA000476BGNNV:0.3865948592):2.248823655,Androsace_cantabrica229430CLA000486BGNMLA:2.635418514):1.114222623,Androsace_chaixii229431PHA000489BGNLSE:3.749641137):1.010176043,((((Androsace_alpina199609PHA000477BGNLC:0.3522236212,Androsace_obtusifolia229450PHA000536BGNLP:0.3522236212):0.2130783829,Androsace_helvetica199610CLA000520BGNETA:0.565302004):0.3628978297,Androsace_pubescens229451PHA000542GWM1247:0.9281998337):0.9996560711,Androsace_ciliata229432CLA000495BGNNMS:1.927855905):2.831961275):0.2497326318,((Androsace_laggeri229446CLA000527BGNNKE:1.269598881,(Androsace_halleri_halleri229439CLA000505BGNNML:0.5913447012,(Androsace_halleri_nuria1904702CLA000508BGNNMA:0.5247137493,Androsace_rioxana229455CLA000545BGNNMF:0.5247137493):0.06663095189):0.6782541797):2.999221812,Androsace_hedraeantha229441CLA000514BGNNTE:4.268820693):0.7407291184):0.3159778328,(Androsace_lactea184984PHA000523BGNKT:4.210630851,Androsace_mathildae229448CLA000532BGNNMN:4.210630851):1.114896794):0.9363816334,((Androsace_brevis229429PHA000482BGNPA:2.463432661,(Androsace_vitaliana_cinerea1534732PHA000570BGNAKP:1.840606678,Androsace_wulfeniana229462PHA000577BGNNC:1.840606678):0.6228259836):2.607182346,(Androsace_vitaliana_sesleri175111PHA000573BGNALL:1.892614326,Androsace_vitaliana_vitaliana439397PHA000574BGNMI:1.892614326):3.178000682):1.19129427):1.254086391,(((Androsace_cylindrica_hirtella522400CLA000498BGNPBH:0.6432412189,Androsace_cylindrica_willkommii229435CLA000501BGNNSP:0.6432412189):4.014768561,Androsace_vandelii229460ECVT00114GWM1208:4.658009779):1.823609845,Androsace_hausmannii229440PHA000512BGNPC:6.481619625):1.034376044);
