# Supplementary material for: Tempo and drivers of plant diversification in the European mountain system
Source: Nat Commun. 2022 May 18;13:2750. doi: 10.1038/s41467-022-30394-5 (PMC9117672; doi:10.1038/s41467-022-30394-5)
Supplement: Supplementary file 8 — Supplementary Software 1 [file 41467_2022_30394_MOESM8_ESM.zip › Supplementary Software 1 Species trees/androsacespeciesposterior.tre]

(((((((((Androsace_adfinis_adfinis229424PHA000473BGNKF:0.04046993772	Androsace_adfinis_brigantiaca229425PHA000475BGNIH:0.04046993772):0.1202491778	Androsace_adfinis_puberula229426PHA000476BGNNV:0.1607191155):1.992381204	Androsace_cantabrica229430CLA000486BGNMLA:2.153100319):0.7511161541	Androsace_chaixii229431PHA000489BGNLSE:2.904216473):0.5599594959	((((Androsace_alpina199609PHA000477BGNLC:0.1939593666	Androsace_obtusifolia229450PHA000536BGNLP:0.1939593666):0.07774173516	Androsace_helvetica199610CLA000520BGNETA:0.2717011018):0.2999257311	Androsace_pubescens229451PHA000542GWM1247:0.5716268328):0.6565576041	Androsace_ciliata229432CLA000495BGNNMS:1.228184437):2.235991532):0.3020092292	((Androsace_laggeri229446CLA000527BGNNKE:1.021903666	((Androsace_halleri229439CLA000505BGNNML:0.3541390143	Androsace_halleri_nuria1904702CLA000508BGNNMA:0.3541390143):0.05806408809	Androsace_rioxana229455CLA000545BGNNMF:0.4122031024):0.609700564):1.974938248	Androsace_hedraeantha229441CLA000514BGNNTE:2.996841914):0.7693432845):0.2165851249	(Androsace_lactea184984PHA000523BGNKT:2.716492984	Androsace_mathildae229448CLA000532BGNNMN:2.716492984):1.266277339):0.5096838908	((Androsace_brevis229429PHA000482BGNPA:2.99921883	(Androsace_vitaliana_cinerea1534732PHA000570BGNAKP:2.843819776	Androsace_wulfeniana229462PHA000577BGNNC:2.843819776):0.1553990541):1.062071079	(Androsace_vitaliana_sesleri175111PHA000573BGNALL:1.720597132	Androsace_vitaliana_vitaliana439397PHA000574BGNMI:1.720597132):2.340692777):0.4311643052):0.8930444833	(((Androsace_cylindrica_hirtella522400CLA000498BGNPBH:0.3290099612	Androsace_cylindrica_subsp_willkommii229435CLA000501BGNNSP:0.3290099612):3.790386975	Androsace_vandelii229460ECVT00114GWM1208:4.119396937):0.6585242225	Androsace_hausmannii229440PHA000512BGNPC:4.777921159):0.6075775382);
(((((((((Androsace_adfinis_adfinis229424PHA000473BGNKF:0.2659260803	Androsace_adfinis_brigantiaca229425PHA000475BGNIH:0.2659260803):0.5342757408	Androsace_adfinis_puberula229426PHA000476BGNNV:0.8002018211):1.707153253	Androsace_cantabrica229430CLA000486BGNMLA:2.507355074):2.336586244	Androsace_chaixii229431PHA000489BGNLSE:4.843941318):0.7343375226	((((Androsace_alpina199609PHA000477BGNLC:0.6539955237	Androsace_obtusifolia229450PHA000536BGNLP:0.6539955237):0.8401148178	Androsace_helvetica199610CLA000520BGNETA:1.494110341):0.6161264887	Androsace_pubescens229451PHA000542GWM1247:2.11023683):0.697868041	Androsace_ciliata229432CLA000495BGNNMS:2.808104871):2.77017397):0.5250095654	((Androsace_laggeri229446CLA000527BGNNKE:1.38541573	((Androsace_halleri229439CLA000505BGNNML:0.5264381741	Androsace_halleri_nuria1904702CLA000508BGNNMA:0.5264381741):0.02281245699	Androsace_rioxana229455CLA000545BGNNMF:0.5492506311):0.8361650986):3.36446552	Androsace_hedraeantha229441CLA000514BGNNTE:4.74988125):1.353407156):0.2284833026	(Androsace_lactea184984PHA000523BGNKT:4.306896537	Androsace_mathildae229448CLA000532BGNNMN:4.306896537):2.024875172):1.786263789	((Androsace_brevis229429PHA000482BGNPA:3.03542727	(Androsace_vitaliana_cinerea1534732PHA000570BGNAKP:2.79415805	Androsace_wulfeniana229462PHA000577BGNNC:2.79415805):0.2412692199):4.149082983	(Androsace_vitaliana_sesleri175111PHA000573BGNALL:3.209728434	Androsace_vitaliana_vitaliana439397PHA000574BGNMI:3.209728434):3.974781818):0.9335252459):1.132218741	(((Androsace_cylindrica_hirtella522400CLA000498BGNPBH:0.9742309719	Androsace_cylindrica_subsp_willkommii229435CLA000501BGNNSP:0.9742309719):6.680468305	Androsace_vandelii229460ECVT00114GWM1208:7.654699277):0.9326006639	Androsace_hausmannii229440PHA000512BGNPC:8.587299941):0.6629542983);
(((((((((Androsace_adfinis_adfinis229424PHA000473BGNKF:0.2489871581	Androsace_adfinis_brigantiaca229425PHA000475BGNIH:0.2489871581):0.111385039	Androsace_adfinis_puberula229426PHA000476BGNNV:0.3603721971):2.937660211	Androsace_cantabrica229430CLA000486BGNMLA:3.298032409):1.0435917	Androsace_chaixii229431PHA000489BGNLSE:4.341624108):0.8334067804	((((Androsace_alpina199609PHA000477BGNLC:0.3581607463	Androsace_obtusifolia229450PHA000536BGNLP:0.3581607463):0.218275247	Androsace_helvetica199610CLA000520BGNETA:0.5764359932):0.4407287659	Androsace_pubescens229451PHA000542GWM1247:1.017164759):1.136138507	Androsace_ciliata229432CLA000495BGNNMS:2.153303266):3.021727623):0.5839519072	((Androsace_laggeri229446CLA000527BGNNKE:1.114529995	((Androsace_halleri229439CLA000505BGNNML:0.5052630724	Androsace_rioxana229455CLA000545BGNNMF:0.5052630724):0.135627749	Androsace_halleri_nuria1904702CLA000508BGNNMA:0.6408908214):0.4736391733):3.058418348	Androsace_hedraeantha229441CLA000514BGNNTE:4.172948343):1.586034453):0.2367559036	(Androsace_lactea184984PHA000523BGNKT:4.583001415	Androsace_mathildae229448CLA000532BGNNMN:4.583001415):1.412737284):0.715481962	((Androsace_brevis229429PHA000482BGNPA:1.524789261	(Androsace_vitaliana_cinerea1534732PHA000570BGNAKP:1.263587053	Androsace_wulfeniana229462PHA000577BGNNC:1.263587053):0.2612022082):3.899016839	(Androsace_vitaliana_sesleri175111PHA000573BGNALL:1.463015989	Androsace_vitaliana_vitaliana439397PHA000574BGNMI:1.463015989):3.96079011):1.287414562):0.3346858341	(((Androsace_cylindrica_hirtella522400CLA000498BGNPBH:1.557895484	Androsace_cylindrica_subsp_willkommii229435CLA000501BGNNSP:1.557895484):2.865731816	Androsace_vandelii229460ECVT00114GWM1208:4.423627299):2.010118125	Androsace_hausmannii229440PHA000512BGNPC:6.433745424):0.6121610712);
(((((((((Androsace_adfinis_adfinis229424PHA000473BGNKF:0.1494319746	Androsace_adfinis_brigantiaca229425PHA000475BGNIH:0.1494319746):0.2682268641	Androsace_adfinis_puberula229426PHA000476BGNNV:0.4176588387):1.295967823	Androsace_cantabrica229430CLA000486BGNMLA:1.713626661):0.9496142825	Androsace_chaixii229431PHA000489BGNLSE:2.663240944):1.343621881	((((Androsace_alpina199609PHA000477BGNLC:0.2473562977	Androsace_obtusifolia229450PHA000536BGNLP:0.2473562977):0.2307466331	Androsace_helvetica199610CLA000520BGNETA:0.4781029308):0.1496800151	Androsace_pubescens229451PHA000542GWM1247:0.6277829459):2.575119542	Androsace_ciliata229432CLA000495BGNNMS:3.202902488):0.803960336):0.2382144789	((Androsace_laggeri229446CLA000527BGNNKE:1.427896726	((Androsace_halleri229439CLA000505BGNNML:0.6834360067	Androsace_rioxana229455CLA000545BGNNMF:0.6834360067):0.06261008877	Androsace_halleri_nuria1904702CLA000508BGNNMA:0.7460460955):0.681850631):2.15883292	Androsace_hedraeantha229441CLA000514BGNNTE:3.586729646):0.6583476571):0.3175275505	(Androsace_lactea184984PHA000523BGNKT:3.605235219	Androsace_mathildae229448CLA000532BGNNMN:3.605235219):0.9573696351):0.4831333523	((Androsace_brevis229429PHA000482BGNPA:1.857771416	(Androsace_vitaliana_cinerea1534732PHA000570BGNAKP:0.8614630895	Androsace_wulfeniana229462PHA000577BGNNC:0.8614630895):0.9963083261):2.349437696	(Androsace_vitaliana_sesleri175111PHA000573BGNALL:1.195544596	Androsace_vitaliana_vitaliana439397PHA000574BGNMI:1.195544596):3.011664516):0.8385290941):0.9153632296	(((Androsace_cylindrica_hirtella522400CLA000498BGNPBH:0.7011839868	Androsace_cylindrica_subsp_willkommii229435CLA000501BGNNSP:0.7011839868):3.352754845	Androsace_vandelii229460ECVT00114GWM1208:4.053938831):1.089245252	Androsace_hausmannii229440PHA000512BGNPC:5.143184083):0.8179173528);
(((((((((Androsace_adfinis_adfinis229424PHA000473BGNKF:0.04669559849	Androsace_adfinis_brigantiaca229425PHA000475BGNIH:0.04669559849):0.720364964	Androsace_adfinis_puberula229426PHA000476BGNNV:0.7670605625):2.349148632	Androsace_cantabrica229430CLA000486BGNMLA:3.116209195):1.014679316	Androsace_chaixii229431PHA000489BGNLSE:4.130888511):0.8916342629	((((Androsace_alpina199609PHA000477BGNLC:0.2878860898	Androsace_obtusifolia229450PHA000536BGNLP:0.2878860898):0.54848915	Androsace_helvetica199610CLA000520BGNETA:0.8363752399):0.2124475569	Androsace_pubescens229451PHA000542GWM1247:1.048822797):1.149086704	Androsace_ciliata229432CLA000495BGNNMS:2.197909501):2.824613273):0.1853570628	((Androsace_laggeri229446CLA000527BGNNKE:0.7735681425	((Androsace_halleri229439CLA000505BGNNML:0.5113554328	Androsace_halleri_nuria1904702CLA000508BGNNMA:0.5113554328):0.005620382208	Androsace_rioxana229455CLA000545BGNNMF:0.5169758151):0.2565923275):4.156181268	Androsace_hedraeantha229441CLA000514BGNNTE:4.929749411):0.2781304258):0.5781730563	(Androsace_lactea184984PHA000523BGNKT:4.890627585	Androsace_mathildae229448CLA000532BGNNMN:4.890627585):0.8954253083):0.3446535342	((Androsace_brevis229429PHA000482BGNPA:1.49422316	(Androsace_vitaliana_cinerea1534732PHA000570BGNAKP:1.253858087	Androsace_wulfeniana229462PHA000577BGNNC:1.253858087):0.2403650728):4.048185813	(Androsace_vitaliana_sesleri175111PHA000573BGNALL:1.39484946	Androsace_vitaliana_vitaliana439397PHA000574BGNMI:1.39484946):4.147559513):0.5882974538):1.251544618	(((Androsace_cylindrica_hirtella522400CLA000498BGNPBH:0.657453084	Androsace_cylindrica_subsp_willkommii229435CLA000501BGNNSP:0.657453084):3.365843811	Androsace_vandelii229460ECVT00114GWM1208:4.023296895):2.573492369	Androsace_hausmannii229440PHA000512BGNPC:6.596789264):0.7854617809);
(((((((((Androsace_adfinis_adfinis229424PHA000473BGNKF:0.1715837884	Androsace_adfinis_brigantiaca229425PHA000475BGNIH:0.1715837884):0.1251055362	Androsace_adfinis_puberula229426PHA000476BGNNV:0.2966893246):3.046046402	Androsace_cantabrica229430CLA000486BGNMLA:3.342735726):0.7255444615	Androsace_chaixii229431PHA000489BGNLSE:4.068280188):0.5373694312	((((Androsace_alpina199609PHA000477BGNLC:0.3478567918	Androsace_obtusifolia229450PHA000536BGNLP:0.3478567918):0.05622848743	Androsace_helvetica199610CLA000520BGNETA:0.4040852792):0.3060290185	Androsace_pubescens229451PHA000542GWM1247:0.7101142977):0.8621552109	Androsace_ciliata229432CLA000495BGNNMS:1.572269509):3.033380111):0.1934790855	((Androsace_laggeri229446CLA000527BGNNKE:1.487591905	((Androsace_halleri229439CLA000505BGNNML:0.7212125083	Androsace_rioxana229455CLA000545BGNNMF:0.7212125083):0.008067074387	Androsace_halleri_nuria1904702CLA000508BGNNMA:0.7292795826):0.7583123229):2.799121276	Androsace_hedraeantha229441CLA000514BGNNTE:4.286713182):0.512415523):0.3366283202	(Androsace_lactea184984PHA000523BGNKT:4.838794742	Androsace_mathildae229448CLA000532BGNNMN:4.838794742):0.2969622824):0.812849589	((Androsace_brevis229429PHA000482BGNPA:3.042356821	(Androsace_vitaliana_cinerea1534732PHA000570BGNAKP:1.635866114	Androsace_wulfeniana229462PHA000577BGNNC:1.635866114):1.406490707):2.514234882	(Androsace_vitaliana_sesleri175111PHA000573BGNALL:2.400647556	Androsace_vitaliana_vitaliana439397PHA000574BGNMI:2.400647556):3.155944148):0.3920149102):0.6955091777	(((Androsace_cylindrica_hirtella522400CLA000498BGNPBH:0.5563795103	Androsace_cylindrica_subsp_willkommii229435CLA000501BGNNSP:0.5563795103):4.149828789	Androsace_vandelii229460ECVT00114GWM1208:4.706208299):1.392328013	Androsace_hausmannii229440PHA000512BGNPC:6.098536312):0.5455794794);
(((((((((Androsace_adfinis_adfinis229424PHA000473BGNKF:0.130676472	Androsace_adfinis_brigantiaca229425PHA000475BGNIH:0.130676472):0.07421745601	Androsace_adfinis_puberula229426PHA000476BGNNV:0.204893928):2.237450979	Androsace_cantabrica229430CLA000486BGNMLA:2.442344907):0.5179243063	Androsace_chaixii229431PHA000489BGNLSE:2.960269213):0.9514974098	((((Androsace_alpina199609PHA000477BGNLC:0.1886065496	Androsace_obtusifolia229450PHA000536BGNLP:0.1886065496):0.2042074417	Androsace_helvetica199610CLA000520BGNETA:0.3928139914):0.2343247212	Androsace_pubescens229451PHA000542GWM1247:0.6271387125):0.9644073833	Androsace_ciliata229432CLA000495BGNNMS:1.591546096):2.320220527):0.1431493359	((Androsace_laggeri229446CLA000527BGNNKE:0.6833453078	(Androsace_halleri229439CLA000505BGNNML:0.4501756163	(Androsace_halleri_nuria1904702CLA000508BGNNMA:0.4385757676	Androsace_rioxana229455CLA000545BGNNMF:0.4385757676):0.01159984873):0.2331696915):2.682877796	Androsace_hedraeantha229441CLA000514BGNNTE:3.366223104):0.6886928547):0.4889512334	(Androsace_lactea184984PHA000523BGNKT:3.132741933	Androsace_mathildae229448CLA000532BGNNMN:3.132741933):1.411125259):0.9304027159	((Androsace_brevis229429PHA000482BGNPA:2.240136248	(Androsace_vitaliana_cinerea1534732PHA000570BGNAKP:1.852770348	Androsace_wulfeniana229462PHA000577BGNNC:1.852770348):0.3873658996):1.369789816	(Androsace_vitaliana_sesleri175111PHA000573BGNALL:1.707946695	Androsace_vitaliana_vitaliana439397PHA000574BGNMI:1.707946695):1.901979369):1.864343844):1.046474775	(((Androsace_cylindrica_hirtella522400CLA000498BGNPBH:0.6194067135	Androsace_cylindrica_subsp_willkommii229435CLA000501BGNNSP:0.6194067135):3.689092214	Androsace_vandelii229460ECVT00114GWM1208:4.308498928):1.497852639	Androsace_hausmannii229440PHA000512BGNPC:5.806351567):0.7143931166);
(((((((((Androsace_adfinis_adfinis229424PHA000473BGNKF:0.05722255146	Androsace_adfinis_brigantiaca229425PHA000475BGNIH:0.05722255146):0.3473663881	Androsace_adfinis_puberula229426PHA000476BGNNV:0.4045889396):1.394765147	Androsace_cantabrica229430CLA000486BGNMLA:1.799354086):0.8407312463	Androsace_chaixii229431PHA000489BGNLSE:2.640085332):0.660630705	((((Androsace_alpina199609PHA000477BGNLC:0.3394468943	Androsace_obtusifolia229450PHA000536BGNLP:0.3394468943):0.05899133174	Androsace_helvetica199610CLA000520BGNETA:0.3984382261):0.1602034923	Androsace_pubescens229451PHA000542GWM1247:0.5586417184):0.3417612679	Androsace_ciliata229432CLA000495BGNNMS:0.9004029863):2.400313051):0.07800123813	((Androsace_laggeri229446CLA000527BGNNKE:0.6139507885	(Androsace_halleri229439CLA000505BGNNML:0.3465793378	(Androsace_halleri_nuria1904702CLA000508BGNNMA:0.3045508689	Androsace_rioxana229455CLA000545BGNNMF:0.3045508689):0.04202846887):0.2673714508):2.41187364	Androsace_hedraeantha229441CLA000514BGNNTE:3.025824429):0.3528928465):0.08152327704	(Androsace_lactea184984PHA000523BGNKT:3.267429512	Androsace_mathildae229448CLA000532BGNNMN:3.267429512):0.1928110402):0.3819060253	((Androsace_brevis229429PHA000482BGNPA:1.966783113	(Androsace_vitaliana_cinerea1534732PHA000570BGNAKP:1.639161505	Androsace_wulfeniana229462PHA000577BGNNC:1.639161505):0.327621608):1.224803656	(Androsace_vitaliana_sesleri175111PHA000573BGNALL:1.235724956	Androsace_vitaliana_vitaliana439397PHA000574BGNMI:1.235724956):1.955861813):0.6505598089):1.404280354	(((Androsace_cylindrica_hirtella522400CLA000498BGNPBH:0.447154058	Androsace_cylindrica_subsp_willkommii229435CLA000501BGNNSP:0.447154058):2.796222465	Androsace_vandelii229460ECVT00114GWM1208:3.243376523):1.411076352	Androsace_hausmannii229440PHA000512BGNPC:4.654452875):0.5919740561);
(((((((((Androsace_adfinis_adfinis229424PHA000473BGNKF:0.04481696176	Androsace_adfinis_brigantiaca229425PHA000475BGNIH:0.04481696176):0.1649959244	Androsace_adfinis_puberula229426PHA000476BGNNV:0.2098128862):1.738076225	Androsace_cantabrica229430CLA000486BGNMLA:1.947889111):1.471004912	Androsace_chaixii229431PHA000489BGNLSE:3.418894023):0.4953721157	((((Androsace_alpina199609PHA000477BGNLC:0.3870152902	Androsace_obtusifolia229450PHA000536BGNLP:0.3870152902):0.1979603028	Androsace_helvetica199610CLA000520BGNETA:0.584975593):0.07850983237	Androsace_pubescens229451PHA000542GWM1247:0.6634854254):0.7183142656	Androsace_ciliata229432CLA000495BGNNMS:1.381799691):2.532466448):0.129382016	((Androsace_laggeri229446CLA000527BGNNKE:1.160365777	(Androsace_halleri229439CLA000505BGNNML:0.5446035315	(Androsace_halleri_nuria1904702CLA000508BGNNMA:0.5336005168	Androsace_rioxana229455CLA000545BGNNMF:0.5336005168):0.0110030147):0.6157622457):2.5650297	Androsace_hedraeantha229441CLA000514BGNNTE:3.725395477):0.3182526772):0.3423896194	(Androsace_lactea184984PHA000523BGNKT:3.267807058	Androsace_mathildae229448CLA000532BGNNMN:3.267807058):1.118230716):1.04964373	((Androsace_brevis229429PHA000482BGNPA:1.676646766	(Androsace_vitaliana_cinerea1534732PHA000570BGNAKP:1.136614266	Androsace_wulfeniana229462PHA000577BGNNC:1.136614266):0.5400324998):1.259534277	(Androsace_vitaliana_sesleri175111PHA000573BGNALL:0.738590431	Androsace_vitaliana_vitaliana439397PHA000574BGNMI:0.738590431):2.197590613):2.499500461):0.5339314277	(((Androsace_cylindrica_hirtella522400CLA000498BGNPBH:0.3447186746	Androsace_cylindrica_subsp_willkommii229435CLA000501BGNNSP:0.3447186746):4.021944848	Androsace_vandelii229460ECVT00114GWM1208:4.366663523):0.5774438658	Androsace_hausmannii229440PHA000512BGNPC:4.944107388):1.025505544);
(((((((((Androsace_adfinis_adfinis229424PHA000473BGNKF:0.1607225613	Androsace_adfinis_brigantiaca229425PHA000475BGNIH:0.1607225613):0.5532393365	Androsace_adfinis_puberula229426PHA000476BGNNV:0.7139618978):2.772417401	Androsace_cantabrica229430CLA000486BGNMLA:3.486379299):0.7550838252	Androsace_chaixii229431PHA000489BGNLSE:4.241463124):1.129019484	((((Androsace_alpina199609PHA000477BGNLC:0.5142460494	Androsace_obtusifolia229450PHA000536BGNLP:0.5142460494):0.3020815946	Androsace_helvetica199610CLA000520BGNETA:0.816327644):0.09987902729	Androsace_pubescens229451PHA000542GWM1247:0.9162066713):0.5273092269	Androsace_ciliata229432CLA000495BGNNMS:1.443515898):3.92696671):0.3233620382	((Androsace_laggeri229446CLA000527BGNNKE:0.9909924846	((Androsace_halleri229439CLA000505BGNNML:0.4325975283	Androsace_rioxana229455CLA000545BGNNMF:0.4325975283):0.189460108	Androsace_halleri_nuria1904702CLA000508BGNNMA:0.6220576363):0.3689348482):4.025630365	Androsace_hedraeantha229441CLA000514BGNNTE:5.01662285):0.6772217964):0.3090213496	(Androsace_lactea184984PHA000523BGNKT:5.349861132	Androsace_mathildae229448CLA000532BGNNMN:5.349861132):0.6530048643):0.6962579601	((Androsace_brevis229429PHA000482BGNPA:3.076219491	(Androsace_vitaliana_cinerea1534732PHA000570BGNAKP:2.56535787	Androsace_wulfeniana229462PHA000577BGNNC:2.56535787):0.5108616209):2.549743187	(Androsace_vitaliana_sesleri175111PHA000573BGNALL:1.962150216	Androsace_vitaliana_vitaliana439397PHA000574BGNMI:1.962150216):3.663812462):1.073161278):2.768009993	(((Androsace_cylindrica_hirtella522400CLA000498BGNPBH:0.9740061109	Androsace_cylindrica_subsp_willkommii229435CLA000501BGNNSP:0.9740061109):4.759438599	Androsace_vandelii229460ECVT00114GWM1208:5.733444709):3.404637884	Androsace_hausmannii229440PHA000512BGNPC:9.138082594):0.3290513554);
(((((((((Androsace_adfinis_adfinis229424PHA000473BGNKF:0.1120748628	Androsace_adfinis_brigantiaca229425PHA000475BGNIH:0.1120748628):0.08724689847	Androsace_adfinis_puberula229426PHA000476BGNNV:0.1993217612):1.961871689	Androsace_cantabrica229430CLA000486BGNMLA:2.16119345):0.5359756021	Androsace_chaixii229431PHA000489BGNLSE:2.697169052):0.9936970372	((((Androsace_alpina199609PHA000477BGNLC:0.2697265013	Androsace_obtusifolia229450PHA000536BGNLP:0.2697265013):0.09741962871	Androsace_helvetica199610CLA000520BGNETA:0.36714613):0.3494805498	Androsace_pubescens229451PHA000542GWM1247:0.7166266798):0.5355898843	Androsace_ciliata229432CLA000495BGNNMS:1.252216564):2.438649525):0.1875013329	((Androsace_laggeri229446CLA000527BGNNKE:0.794381876	(Androsace_halleri229439CLA000505BGNNML:0.3808243344	(Androsace_halleri_nuria1904702CLA000508BGNNMA:0.3587905882	Androsace_rioxana229455CLA000545BGNNMF:0.3587905882):0.02203374614):0.4135575416):2.772803352	Androsace_hedraeantha229441CLA000514BGNNTE:3.567185228):0.3111821942):0.06575962728	(Androsace_lactea184984PHA000523BGNKT:3.372352428	Androsace_mathildae229448CLA000532BGNNMN:3.372352428):0.5717746218):0.6125163403	((Androsace_brevis229429PHA000482BGNPA:1.257760424	(Androsace_vitaliana_cinerea1534732PHA000570BGNAKP:1.039345799	Androsace_wulfeniana229462PHA000577BGNNC:1.039345799):0.2184146247):2.049727926	(Androsace_vitaliana_sesleri175111PHA000573BGNALL:1.916809586	Androsace_vitaliana_vitaliana439397PHA000574BGNMI:1.916809586):1.390678764):1.24915504):0.7002591909	(((Androsace_cylindrica_hirtella522400CLA000498BGNPBH:0.4185228786	Androsace_cylindrica_subsp_willkommii229435CLA000501BGNNSP:0.4185228786):2.830791883	Androsace_vandelii229460ECVT00114GWM1208:3.249314762):1.215195891	Androsace_hausmannii229440PHA000512BGNPC:4.464510653):0.7923919282);
(((((((((Androsace_adfinis_adfinis229424PHA000473BGNKF:0.07291307778	Androsace_adfinis_brigantiaca229425PHA000475BGNIH:0.07291307778):0.07272998415	Androsace_adfinis_puberula229426PHA000476BGNNV:0.1456430619):2.442055809	Androsace_cantabrica229430CLA000486BGNMLA:2.587698871):0.9607007353	Androsace_chaixii229431PHA000489BGNLSE:3.548399606):0.5720821729	((((Androsace_alpina199609PHA000477BGNLC:0.1812666864	Androsace_obtusifolia229450PHA000536BGNLP:0.1812666864):0.1408475497	Androsace_helvetica199610CLA000520BGNETA:0.3221142361):0.2847621082	Androsace_pubescens229451PHA000542GWM1247:0.6068763443):0.4627884384	Androsace_ciliata229432CLA000495BGNNMS:1.069664783):3.050816996):0.2490313896	((Androsace_laggeri229446CLA000527BGNNKE:1.339180269	(Androsace_halleri229439CLA000505BGNNML:0.6654435374	(Androsace_halleri_nuria1904702CLA000508BGNNMA:0.5031549016	Androsace_rioxana229455CLA000545BGNNMF:0.5031549016):0.1622886358):0.6737367316):2.15728589	Androsace_hedraeantha229441CLA000514BGNNTE:3.496466159):0.8730470097):0.1727491161	(Androsace_lactea184984PHA000523BGNKT:3.839639405	Androsace_mathildae229448CLA000532BGNNMN:3.839639405):0.7026228798):1.679647121	((Androsace_brevis229429PHA000482BGNPA:2.086764601	(Androsace_vitaliana_cinerea1534732PHA000570BGNAKP:1.925604736	Androsace_wulfeniana229462PHA000577BGNNC:1.925604736):0.1611598652):3.382130365	(Androsace_vitaliana_sesleri175111PHA000573BGNALL:2.807516507	Androsace_vitaliana_vitaliana439397PHA000574BGNMI:2.807516507):2.661378459):0.7530144397):2.995478422	(((Androsace_cylindrica_hirtella522400CLA000498BGNPBH:0.8119456582	Androsace_cylindrica_subsp_willkommii229435CLA000501BGNNSP:0.8119456582):5.19027777	Androsace_vandelii229460ECVT00114GWM1208:6.002223429):1.525019876	Androsace_hausmannii229440PHA000512BGNPC:7.527243304):1.690144524);
(((((((((Androsace_adfinis_adfinis229424PHA000473BGNKF:0.310904288	Androsace_adfinis_brigantiaca229425PHA000475BGNIH:0.310904288):0.3825309222	Androsace_adfinis_puberula229426PHA000476BGNNV:0.6934352102):2.68892517	Androsace_cantabrica229430CLA000486BGNMLA:3.38236038):1.532111411	Androsace_chaixii229431PHA000489BGNLSE:4.914471791):0.8819847387	((((Androsace_alpina199609PHA000477BGNLC:0.3952347341	Androsace_obtusifolia229450PHA000536BGNLP:0.3952347341):0.2134266529	Androsace_helvetica199610CLA000520BGNETA:0.608661387):0.6174551487	Androsace_pubescens229451PHA000542GWM1247:1.226116536):1.056329305	Androsace_ciliata229432CLA000495BGNNMS:2.282445841):3.514010689):0.2808391201	((Androsace_laggeri229446CLA000527BGNNKE:1.701857957	(Androsace_halleri229439CLA000505BGNNML:0.7339785255	(Androsace_halleri_nuria1904702CLA000508BGNNMA:0.6748958935	Androsace_rioxana229455CLA000545BGNNMF:0.6748958935):0.05908263203):0.9678794312):3.558854297	Androsace_hedraeantha229441CLA000514BGNNTE:5.260712253):0.8165833965):0.4530300299	(Androsace_lactea184984PHA000523BGNKT:5.830515066	Androsace_mathildae229448CLA000532BGNNMN:5.830515066):0.6998106133):0.8318345002	((Androsace_brevis229429PHA000482BGNPA:2.80215885	(Androsace_vitaliana_cinerea1534732PHA000570BGNAKP:2.194963613	Androsace_wulfeniana229462PHA000577BGNNC:2.194963613):0.6071952372):2.221460568	(Androsace_vitaliana_sesleri175111PHA000573BGNALL:1.590059771	Androsace_vitaliana_vitaliana439397PHA000574BGNMI:1.590059771):3.433559647):2.338540762):2.157409098	(((Androsace_cylindrica_hirtella522400CLA000498BGNPBH:0.9618710691	Androsace_cylindrica_subsp_willkommii229435CLA000501BGNNSP:0.9618710691):4.15714731	Androsace_vandelii229460ECVT00114GWM1208:5.119018379):3.320740851	Androsace_hausmannii229440PHA000512BGNPC:8.439759229):1.079810049);
(((((((((Androsace_adfinis_adfinis229424PHA000473BGNKF:0.06542211237	Androsace_adfinis_brigantiaca229425PHA000475BGNIH:0.06542211237):0.1324159832	Androsace_adfinis_puberula229426PHA000476BGNNV:0.1978380955):3.432906981	Androsace_cantabrica229430CLA000486BGNMLA:3.630745077):0.9014577344	Androsace_chaixii229431PHA000489BGNLSE:4.532202811):0.9551733351	((((Androsace_alpina199609PHA000477BGNLC:0.3277632373	Androsace_obtusifolia229450PHA000536BGNLP:0.3277632373):0.296161725	Androsace_helvetica199610CLA000520BGNETA:0.6239249623):0.4998650035	Androsace_pubescens229451PHA000542GWM1247:1.123789966):0.5388062895	Androsace_ciliata229432CLA000495BGNNMS:1.662596255):3.824779891):0.117868354	((Androsace_laggeri229446CLA000527BGNNKE:1.101433011	((Androsace_halleri229439CLA000505BGNNML:0.4288398572	Androsace_rioxana229455CLA000545BGNNMF:0.4288398572):0.11052592	Androsace_halleri_nuria1904702CLA000508BGNNMA:0.5393657772):0.5620672339):3.6101462	Androsace_hedraeantha229441CLA000514BGNNTE:4.711579211):0.8936652894):0.2303335368	(Androsace_lactea184984PHA000523BGNKT:4.197355327	Androsace_mathildae229448CLA000532BGNNMN:4.197355327):1.63822271):0.5874627524	((Androsace_brevis229429PHA000482BGNPA:1.876901513	(Androsace_vitaliana_cinerea1534732PHA000570BGNAKP:1.586212632	Androsace_wulfeniana229462PHA000577BGNNC:1.586212632):0.2906888812):3.801421229	(Androsace_vitaliana_sesleri175111PHA000573BGNALL:0.8499794385	Androsace_vitaliana_vitaliana439397PHA000574BGNMI:0.8499794385):4.828343303):0.7447180478):0.7712044592	(((Androsace_cylindrica_hirtella522400CLA000498BGNPBH:1.501434848	Androsace_cylindrica_subsp_willkommii229435CLA000501BGNNSP:1.501434848):3.269570355	Androsace_vandelii229460ECVT00114GWM1208:4.771005203):1.843807128	Androsace_hausmannii229440PHA000512BGNPC:6.614812331):0.579432918);
(((((((((Androsace_adfinis_adfinis229424PHA000473BGNKF:0.2002390592	Androsace_adfinis_brigantiaca229425PHA000475BGNIH:0.2002390592):0.1018764122	Androsace_adfinis_puberula229426PHA000476BGNNV:0.3021154715):1.578043114	Androsace_cantabrica229430CLA000486BGNMLA:1.880158586):1.091955063	Androsace_chaixii229431PHA000489BGNLSE:2.972113649):1.89505094	((((Androsace_alpina199609PHA000477BGNLC:0.2123461331	Androsace_obtusifolia229450PHA000536BGNLP:0.2123461331):0.7138594682	Androsace_helvetica199610CLA000520BGNETA:0.9262056014):0.2858537377	Androsace_pubescens229451PHA000542GWM1247:1.212059339):0.7324124184	Androsace_ciliata229432CLA000495BGNNMS:1.944471757):2.922692831):0.1341786629	((Androsace_laggeri229446CLA000527BGNNKE:1.802365235	(Androsace_halleri229439CLA000505BGNNML:0.9948019824	(Androsace_halleri_nuria1904702CLA000508BGNNMA:0.9031861271	Androsace_rioxana229455CLA000545BGNNMF:0.9031861271):0.09161585525):0.8075632528):2.800798081	Androsace_hedraeantha229441CLA000514BGNNTE:4.603163316):0.3981799357):0.1112829246	(Androsace_lactea184984PHA000523BGNKT:4.716303305	Androsace_mathildae229448CLA000532BGNNMN:4.716303305):0.3963228714):0.9674372923	((Androsace_brevis229429PHA000482BGNPA:3.124931271	(Androsace_vitaliana_cinerea1534732PHA000570BGNAKP:2.016371444	Androsace_wulfeniana229462PHA000577BGNNC:2.016371444):1.108559826):2.354503344	(Androsace_vitaliana_sesleri175111PHA000573BGNALL:1.344974345	Androsace_vitaliana_vitaliana439397PHA000574BGNMI:1.344974345):4.134460269):0.6006288538):0.8706196313	(((Androsace_cylindrica_hirtella522400CLA000498BGNPBH:0.371619352	Androsace_cylindrica_subsp_willkommii229435CLA000501BGNNSP:0.371619352):4.450933646	Androsace_vandelii229460ECVT00114GWM1208:4.822552998):1.226946473	Androsace_hausmannii229440PHA000512BGNPC:6.049499471):0.9011836284);
(((((((((Androsace_adfinis_adfinis229424PHA000473BGNKF:0.1931185139	Androsace_adfinis_brigantiaca229425PHA000475BGNIH:0.1931185139):0.4216829035	Androsace_adfinis_puberula229426PHA000476BGNNV:0.6148014175):1.215275853	Androsace_cantabrica229430CLA000486BGNMLA:1.830077271):1.871863305	Androsace_chaixii229431PHA000489BGNLSE:3.701940576):0.6430119657	((((Androsace_alpina199609PHA000477BGNLC:0.1808123485	Androsace_obtusifolia229450PHA000536BGNLP:0.1808123485):0.105715386	Androsace_helvetica199610CLA000520BGNETA:0.2865277345):0.2332640672	Androsace_pubescens229451PHA000542GWM1247:0.5197918017):0.7054825337	Androsace_ciliata229432CLA000495BGNNMS:1.225274335):3.119678206):0.06203720129	((Androsace_laggeri229446CLA000527BGNNKE:1.132429174	((Androsace_halleri229439CLA000505BGNNML:0.6480906229	Androsace_rioxana229455CLA000545BGNNMF:0.6480906229):0.04332600207	Androsace_halleri_nuria1904702CLA000508BGNNMA:0.691416625):0.4410125494):2.389647031	Androsace_hedraeantha229441CLA000514BGNNTE:3.522076206):0.8849135371):0.3137225923	(Androsace_lactea184984PHA000523BGNKT:3.186673941	Androsace_mathildae229448CLA000532BGNNMN:3.186673941):1.534038394):1.236270998	((Androsace_brevis229429PHA000482BGNPA:1.64140187	(Androsace_vitaliana_cinerea1534732PHA000570BGNAKP:1.441410874	Androsace_wulfeniana229462PHA000577BGNNC:1.441410874):0.1999909962):2.597987837	(Androsace_vitaliana_sesleri175111PHA000573BGNALL:1.723364279	Androsace_vitaliana_vitaliana439397PHA000574BGNMI:1.723364279):2.516025429):1.717593625):0.3863883102	(((Androsace_cylindrica_hirtella522400CLA000498BGNPBH:0.898715689	Androsace_cylindrica_subsp_willkommii229435CLA000501BGNNSP:0.898715689):3.137174677	Androsace_vandelii229460ECVT00114GWM1208:4.035890366):1.715318575	Androsace_hausmannii229440PHA000512BGNPC:5.75120894):0.5921627027);
(((((((((Androsace_adfinis_adfinis229424PHA000473BGNKF:0.09666960357	Androsace_adfinis_brigantiaca229425PHA000475BGNIH:0.09666960357):0.1964309	Androsace_adfinis_puberula229426PHA000476BGNNV:0.2931005036):2.07069023	Androsace_cantabrica229430CLA000486BGNMLA:2.363790734):1.674430518	Androsace_chaixii229431PHA000489BGNLSE:4.038221252):0.6246720687	((((Androsace_alpina199609PHA000477BGNLC:0.222688413	Androsace_obtusifolia229450PHA000536BGNLP:0.222688413):0.1118467631	Androsace_helvetica199610CLA000520BGNETA:0.3345351761):0.2650566051	Androsace_pubescens229451PHA000542GWM1247:0.5995917812):0.8404622413	Androsace_ciliata229432CLA000495BGNNMS:1.440054023):3.222839298):0.251277323	((Androsace_laggeri229446CLA000527BGNNKE:0.9343629446	((Androsace_halleri229439CLA000505BGNNML:0.3212220956	Androsace_halleri_nuria1904702CLA000508BGNNMA:0.3212220956):0.06324653749	Androsace_rioxana229455CLA000545BGNNMF:0.3844686331):0.5498943115):3.492814231	Androsace_hedraeantha229441CLA000514BGNNTE:4.427177176):0.4869934683):0.713938091	(Androsace_lactea184984PHA000523BGNKT:4.742728174	Androsace_mathildae229448CLA000532BGNNMN:4.742728174):0.8853805612):0.4778207155	((Androsace_brevis229429PHA000482BGNPA:1.730044305	(Androsace_vitaliana_cinerea1534732PHA000570BGNAKP:1.128699754	Androsace_wulfeniana229462PHA000577BGNNC:1.128699754):0.601344551):3.758351595	(Androsace_vitaliana_sesleri175111PHA000573BGNALL:2.91878826	Androsace_vitaliana_vitaliana439397PHA000574BGNMI:2.91878826):2.56960764):0.6175335502):1.176679439	(((Androsace_cylindrica_hirtella522400CLA000498BGNPBH:0.4921042134	Androsace_cylindrica_subsp_willkommii229435CLA000501BGNNSP:0.4921042134):2.888122631	Androsace_vandelii229460ECVT00114GWM1208:3.380226845):3.099246045	Androsace_hausmannii229440PHA000512BGNPC:6.47947289):0.803136);
(((((((((Androsace_adfinis_adfinis229424PHA000473BGNKF:0.2155001937	Androsace_adfinis_brigantiaca229425PHA000475BGNIH:0.2155001937):0.6511429564	Androsace_adfinis_puberula229426PHA000476BGNNV:0.8666431501):2.354162803	Androsace_cantabrica229430CLA000486BGNMLA:3.220805953):0.572549968	Androsace_chaixii229431PHA000489BGNLSE:3.793355921):0.4241733705	((((Androsace_alpina199609PHA000477BGNLC:0.3559806436	Androsace_obtusifolia229450PHA000536BGNLP:0.3559806436):0.05664040153	Androsace_helvetica199610CLA000520BGNETA:0.4126210452):0.5106971527	Androsace_pubescens229451PHA000542GWM1247:0.9233181979):0.7125148198	Androsace_ciliata229432CLA000495BGNNMS:1.635833018):2.581696274):0.07725987412	((Androsace_laggeri229446CLA000527BGNNKE:1.001321519	((Androsace_halleri229439CLA000505BGNNML:0.2729990724	Androsace_halleri_nuria1904702CLA000508BGNNMA:0.2729990724):0.352243396	Androsace_rioxana229455CLA000545BGNNMF:0.6252424683):0.3760790507):2.522915858	Androsace_hedraeantha229441CLA000514BGNNTE:3.524237377):0.7705517887):0.2151344733	(Androsace_lactea184984PHA000523BGNKT:4.200372378	Androsace_mathildae229448CLA000532BGNNMN:4.200372378):0.3095512607):0.4002421663	((Androsace_brevis229429PHA000482BGNPA:2.100980108	(Androsace_vitaliana_cinerea1534732PHA000570BGNAKP:1.825427818	Androsace_wulfeniana229462PHA000577BGNNC:1.825427818):0.2755522905):1.433805904	(Androsace_vitaliana_sesleri175111PHA000573BGNALL:0.6958382936	Androsace_vitaliana_vitaliana439397PHA000574BGNMI:0.6958382936):2.838947719):1.375379792):0.8258816207	(((Androsace_cylindrica_hirtella522400CLA000498BGNPBH:0.4241963355	Androsace_cylindrica_subsp_willkommii229435CLA000501BGNNSP:0.4241963355):2.637704077	Androsace_vandelii229460ECVT00114GWM1208:3.061900413):2.145603831	Androsace_hausmannii229440PHA000512BGNPC:5.207504244):0.5285431818);
(((((((((Androsace_adfinis_adfinis229424PHA000473BGNKF:0.1362743242	Androsace_adfinis_brigantiaca229425PHA000475BGNIH:0.1362743242):0.2656246832	Androsace_adfinis_puberula229426PHA000476BGNNV:0.4018990074):4.434293103	Androsace_cantabrica229430CLA000486BGNMLA:4.83619211):0.5160523629	Androsace_chaixii229431PHA000489BGNLSE:5.352244473):1.309735668	((((Androsace_alpina199609PHA000477BGNLC:0.3446456268	Androsace_obtusifolia229450PHA000536BGNLP:0.3446456268):0.3975912625	Androsace_helvetica199610CLA000520BGNETA:0.7422368893):0.4681533591	Androsace_pubescens229451PHA000542GWM1247:1.210390248):2.388794201	Androsace_ciliata229432CLA000495BGNNMS:3.599184449):3.062795692):0.150725007	((Androsace_laggeri229446CLA000527BGNNKE:1.545011359	((Androsace_halleri229439CLA000505BGNNML:0.5890185626	Androsace_halleri_nuria1904702CLA000508BGNNMA:0.5890185626):0.002756470217	Androsace_rioxana229455CLA000545BGNNMF:0.5917750328):0.9532363265):4.477857622	Androsace_hedraeantha229441CLA000514BGNNTE:6.022868981):0.7898361672):0.04899433959	(Androsace_lactea184984PHA000523BGNKT:4.607070447	Androsace_mathildae229448CLA000532BGNNMN:4.607070447):2.254629041):0.4958651419	((Androsace_brevis229429PHA000482BGNPA:3.028050817	(Androsace_vitaliana_cinerea1534732PHA000570BGNAKP:2.37257083	Androsace_wulfeniana229462PHA000577BGNNC:2.37257083):0.6554799871):2.957195335	(Androsace_vitaliana_sesleri175111PHA000573BGNALL:2.196410382	Androsace_vitaliana_vitaliana439397PHA000574BGNMI:2.196410382):3.78883577):1.372318478):3.779949878	(((Androsace_cylindrica_hirtella522400CLA000498BGNPBH:0.5296413031	Androsace_cylindrica_subsp_willkommii229435CLA000501BGNNSP:0.5296413031):5.477202977	Androsace_vandelii229460ECVT00114GWM1208:6.00684428):3.497123143	Androsace_hausmannii229440PHA000512BGNPC:9.503967423):1.633547085);
(((((((((Androsace_adfinis_adfinis229424PHA000473BGNKF:0.1249614157	Androsace_adfinis_brigantiaca229425PHA000475BGNIH:0.1249614157):0.4509182925	Androsace_adfinis_puberula229426PHA000476BGNNV:0.5758797082):2.046101285	Androsace_cantabrica229430CLA000486BGNMLA:2.621980993):1.286442856	Androsace_chaixii229431PHA000489BGNLSE:3.908423849):0.8431637057	((((Androsace_alpina199609PHA000477BGNLC:0.2426596001	Androsace_obtusifolia229450PHA000536BGNLP:0.2426596001):0.1368419593	Androsace_helvetica199610CLA000520BGNETA:0.3795015595):0.1811535208	Androsace_pubescens229451PHA000542GWM1247:0.5606550803):1.48496337	Androsace_ciliata229432CLA000495BGNNMS:2.04561845):2.705969104):0.1523728633	((Androsace_laggeri229446CLA000527BGNNKE:1.182953923	(Androsace_halleri229439CLA000505BGNNML:0.6024913113	(Androsace_halleri_nuria1904702CLA000508BGNNMA:0.5329020929	Androsace_rioxana229455CLA000545BGNNMF:0.5329020929):0.06958921843):0.5804626118):3.41625397	Androsace_hedraeantha229441CLA000514BGNNTE:4.599207893):0.3047525249):0.1032101475	(Androsace_lactea184984PHA000523BGNKT:4.582822719	Androsace_mathildae229448CLA000532BGNNMN:4.582822719):0.424347846):0.333628977	((Androsace_brevis229429PHA000482BGNPA:1.664888975	(Androsace_vitaliana_cinerea1534732PHA000570BGNAKP:1.274291523	Androsace_wulfeniana229462PHA000577BGNNC:1.274291523):0.3905974523):2.298312561	(Androsace_vitaliana_sesleri175111PHA000573BGNALL:1.319093114	Androsace_vitaliana_vitaliana439397PHA000574BGNMI:1.319093114):2.644108421):1.377598007):1.055578366	(((Androsace_cylindrica_hirtella522400CLA000498BGNPBH:0.6089899727	Androsace_cylindrica_subsp_willkommii229435CLA000501BGNNSP:0.6089899727):4.496975032	Androsace_vandelii229460ECVT00114GWM1208:5.105965005):0.7286849422	Androsace_hausmannii229440PHA000512BGNPC:5.834649947):0.5617279607);
(((((((((Androsace_adfinis_adfinis229424PHA000473BGNKF:0.1569000968	Androsace_adfinis_brigantiaca229425PHA000475BGNIH:0.1569000968):0.03389097519	Androsace_adfinis_puberula229426PHA000476BGNNV:0.190791072):2.805234823	Androsace_cantabrica229430CLA000486BGNMLA:2.996025895):0.9808220055	Androsace_chaixii229431PHA000489BGNLSE:3.9768479):0.9363097906	((((Androsace_alpina199609PHA000477BGNLC:0.2971701679	Androsace_obtusifolia229450PHA000536BGNLP:0.2971701679):0.1012382926	Androsace_helvetica199610CLA000520BGNETA:0.3984084605):0.1339069426	Androsace_pubescens229451PHA000542GWM1247:0.5323154031):0.9742299023	Androsace_ciliata229432CLA000495BGNNMS:1.506545305):3.406612386):0.4362455635	((Androsace_laggeri229446CLA000527BGNNKE:1.301436438	(Androsace_halleri229439CLA000505BGNNML:0.6064594165	(Androsace_halleri_nuria1904702CLA000508BGNNMA:0.5731903137	Androsace_rioxana229455CLA000545BGNNMF:0.5731903137):0.03326910275):0.6949770215):2.542880976	Androsace_hedraeantha229441CLA000514BGNNTE:3.844317414):1.505085841):0.1664022386	(Androsace_lactea184984PHA000523BGNKT:3.383708395	Androsace_mathildae229448CLA000532BGNNMN:3.383708395):2.132097098):0.8327632764	((Androsace_brevis229429PHA000482BGNPA:2.043843782	(Androsace_vitaliana_cinerea1534732PHA000570BGNAKP:1.672957787	Androsace_wulfeniana229462PHA000577BGNNC:1.672957787):0.3708859955):1.863418451	(Androsace_vitaliana_sesleri175111PHA000573BGNALL:2.324092535	Androsace_vitaliana_vitaliana439397PHA000574BGNMI:2.324092535):1.583169698):2.441306536):1.00247613	(((Androsace_cylindrica_hirtella522400CLA000498BGNPBH:0.7019931296	Androsace_cylindrica_subsp_willkommii229435CLA000501BGNNSP:0.7019931296):4.829035168	Androsace_vandelii229460ECVT00114GWM1208:5.531028298):1.408784315	Androsace_hausmannii229440PHA000512BGNPC:6.939812613):0.4112322867);
(((((((((Androsace_adfinis_adfinis229424PHA000473BGNKF:0.1781359456	Androsace_adfinis_brigantiaca229425PHA000475BGNIH:0.1781359456):0.3757862368	Androsace_adfinis_puberula229426PHA000476BGNNV:0.5539221824):1.27595858	Androsace_cantabrica229430CLA000486BGNMLA:1.829880763):1.604455532	Androsace_chaixii229431PHA000489BGNLSE:3.434336295):0.4867263263	((((Androsace_alpina199609PHA000477BGNLC:0.437166193	Androsace_obtusifolia229450PHA000536BGNLP:0.437166193):0.2156618222	Androsace_helvetica199610CLA000520BGNETA:0.6528280152):0.29742334	Androsace_pubescens229451PHA000542GWM1247:0.9502513552):0.4692836563	Androsace_ciliata229432CLA000495BGNNMS:1.419535012):2.501527609):0.4501453935	((Androsace_laggeri229446CLA000527BGNNKE:1.026677911	(Androsace_halleri229439CLA000505BGNNML:0.5231101763	(Androsace_halleri_nuria1904702CLA000508BGNNMA:0.4913372617	Androsace_rioxana229455CLA000545BGNNMF:0.4913372617):0.03177291454):0.5035677345):2.913542219	Androsace_hedraeantha229441CLA000514BGNNTE:3.940220129):0.4309878852):0.4244050875	(Androsace_lactea184984PHA000523BGNKT:4.488101786	Androsace_mathildae229448CLA000532BGNNMN:4.488101786):0.3075113156):0.615372732	((Androsace_brevis229429PHA000482BGNPA:3.47801128	(Androsace_vitaliana_cinerea1534732PHA000570BGNAKP:2.916290713	Androsace_wulfeniana229462PHA000577BGNNC:2.916290713):0.5617205675):1.300348592	(Androsace_vitaliana_sesleri175111PHA000573BGNALL:1.938742903	Androsace_vitaliana_vitaliana439397PHA000574BGNMI:1.938742903):2.839616969):0.6326259615):1.897257277	(((Androsace_cylindrica_hirtella522400CLA000498BGNPBH:0.5120195537	Androsace_cylindrica_subsp_willkommii229435CLA000501BGNNSP:0.5120195537):3.754988478	Androsace_vandelii229460ECVT00114GWM1208:4.267008032):2.354990996	Androsace_hausmannii229440PHA000512BGNPC:6.621999028):0.6862440828);
(((((((((Androsace_adfinis_adfinis229424PHA000473BGNKF:0.1798402327	Androsace_adfinis_brigantiaca229425PHA000475BGNIH:0.1798402327):0.1602805976	Androsace_adfinis_puberula229426PHA000476BGNNV:0.3401208303):2.462519581	Androsace_cantabrica229430CLA000486BGNMLA:2.802640411):0.9910117713	Androsace_chaixii229431PHA000489BGNLSE:3.793652183):0.5667021428	((((Androsace_alpina199609PHA000477BGNLC:0.1773107171	Androsace_obtusifolia229450PHA000536BGNLP:0.1773107171):0.2670408494	Androsace_helvetica199610CLA000520BGNETA:0.4443515664):0.314716517	Androsace_pubescens229451PHA000542GWM1247:0.7590680835):0.5409419256	Androsace_ciliata229432CLA000495BGNNMS:1.300010009):3.060344316):0.3203498199	((Androsace_laggeri229446CLA000527BGNNKE:0.8747528493	((Androsace_halleri229439CLA000505BGNNML:0.5053907911	Androsace_rioxana229455CLA000545BGNNMF:0.5053907911):0.05349896631	Androsace_halleri_nuria1904702CLA000508BGNNMA:0.5588897574):0.3158630919):3.360192188	Androsace_hedraeantha229441CLA000514BGNNTE:4.234945037):0.4457591078):0.3031283439	(Androsace_lactea184984PHA000523BGNKT:3.074641671	Androsace_mathildae229448CLA000532BGNNMN:3.074641671):1.909190819):0.5490414504	((Androsace_brevis229429PHA000482BGNPA:2.311395666	(Androsace_vitaliana_cinerea1534732PHA000570BGNAKP:1.629231979	Androsace_wulfeniana229462PHA000577BGNNC:1.629231979):0.6821636874):2.410984662	(Androsace_vitaliana_sesleri175111PHA000573BGNALL:1.393995091	Androsace_vitaliana_vitaliana439397PHA000574BGNMI:1.393995091):3.328385236):0.8104936122):1.215944038	(((Androsace_cylindrica_hirtella522400CLA000498BGNPBH:0.4190987042	Androsace_cylindrica_subsp_willkommii229435CLA000501BGNNSP:0.4190987042):3.995931237	Androsace_vandelii229460ECVT00114GWM1208:4.415029941):1.844138238	Androsace_hausmannii229440PHA000512BGNPC:6.259168179):0.4896497987);
(((((((((Androsace_adfinis_adfinis229424PHA000473BGNKF:0.09316076849	Androsace_adfinis_brigantiaca229425PHA000475BGNIH:0.09316076849):0.3978425351	Androsace_adfinis_puberula229426PHA000476BGNNV:0.4910033036):2.892697784	Androsace_cantabrica229430CLA000486BGNMLA:3.383701087):1.495191412	Androsace_chaixii229431PHA000489BGNLSE:4.878892499):1.305012015	((((Androsace_alpina199609PHA000477BGNLC:0.6681468362	Androsace_obtusifolia229450PHA000536BGNLP:0.6681468362):0.1292036626	Androsace_helvetica199610CLA000520BGNETA:0.7973504988):0.726383524	Androsace_pubescens229451PHA000542GWM1247:1.523734023):1.285652538	Androsace_ciliata229432CLA000495BGNNMS:2.809386561):3.374517952):0.06977983285	((Androsace_laggeri229446CLA000527BGNNKE:1.528828288	((Androsace_halleri229439CLA000505BGNNML:0.9005098247	Androsace_rioxana229455CLA000545BGNNMF:0.9005098247):0.03033713247	Androsace_halleri_nuria1904702CLA000508BGNNMA:0.9308469572):0.5979813311):3.618183636	Androsace_hedraeantha229441CLA000514BGNNTE:5.147011925):1.106672422):0.2766448112	(Androsace_lactea184984PHA000523BGNKT:5.618121843	Androsace_mathildae229448CLA000532BGNNMN:5.618121843):0.9122073144):1.362437907	((Androsace_brevis229429PHA000482BGNPA:2.109105534	(Androsace_vitaliana_cinerea1534732PHA000570BGNAKP:1.063840093	Androsace_wulfeniana229462PHA000577BGNNC:1.063840093):1.045265441):4.992949017	(Androsace_vitaliana_sesleri175111PHA000573BGNALL:3.408918806	Androsace_vitaliana_vitaliana439397PHA000574BGNMI:3.408918806):3.693135744):0.7907125138):0.6816179181	(((Androsace_cylindrica_hirtella522400CLA000498BGNPBH:0.7566489268	Androsace_cylindrica_subsp_willkommii229435CLA000501BGNNSP:0.7566489268):4.970190822	Androsace_vandelii229460ECVT00114GWM1208:5.726839749):1.811567274	Androsace_hausmannii229440PHA000512BGNPC:7.538407023):1.03597796);
(((((((((Androsace_adfinis_adfinis229424PHA000473BGNKF:0.1163560613	Androsace_adfinis_brigantiaca229425PHA000475BGNIH:0.1163560613):0.3666506037	Androsace_adfinis_puberula229426PHA000476BGNNV:0.483006665):2.109590462	Androsace_cantabrica229430CLA000486BGNMLA:2.592597127):1.034920741	Androsace_chaixii229431PHA000489BGNLSE:3.627517868):0.4639794715	((((Androsace_alpina199609PHA000477BGNLC:0.3586168738	Androsace_obtusifolia229450PHA000536BGNLP:0.3586168738):0.2668367634	Androsace_helvetica199610CLA000520BGNETA:0.6254536372):0.3178843154	Androsace_pubescens229451PHA000542GWM1247:0.9433379526):0.7809629565	Androsace_ciliata229432CLA000495BGNNMS:1.724300909):2.36719643):0.3620207508	((Androsace_laggeri229446CLA000527BGNNKE:1.02525768	((Androsace_halleri229439CLA000505BGNNML:0.4170881345	Androsace_halleri_nuria1904702CLA000508BGNNMA:0.4170881345):0.1329114042	Androsace_rioxana229455CLA000545BGNNMF:0.5499995387):0.4752581417):3.308970997	Androsace_hedraeantha229441CLA000514BGNNTE:4.334228677):0.1192894129):0.3198544118	(Androsace_lactea184984PHA000523BGNKT:3.670121409	Androsace_mathildae229448CLA000532BGNNMN:3.670121409):1.103251093):0.8665845988	((Androsace_brevis229429PHA000482BGNPA:1.457935161	(Androsace_vitaliana_cinerea1534732PHA000570BGNAKP:1.376956054	Androsace_wulfeniana229462PHA000577BGNNC:1.376956054):0.08097910736):2.968911328	(Androsace_vitaliana_sesleri175111PHA000573BGNALL:1.403826012	Androsace_vitaliana_vitaliana439397PHA000574BGNMI:1.403826012):3.023020478):1.213110612):1.500386957	(((Androsace_cylindrica_hirtella522400CLA000498BGNPBH:0.3405067485	Androsace_cylindrica_subsp_willkommii229435CLA000501BGNNSP:0.3405067485):3.991946837	Androsace_vandelii229460ECVT00114GWM1208:4.332453586):1.121340767	Androsace_hausmannii229440PHA000512BGNPC:5.453794353):1.686549705);
(((((((((Androsace_adfinis_adfinis229424PHA000473BGNKF:0.0694722948	Androsace_adfinis_brigantiaca229425PHA000475BGNIH:0.0694722948):0.1248773296	Androsace_adfinis_puberula229426PHA000476BGNNV:0.1943496244):1.976694688	Androsace_cantabrica229430CLA000486BGNMLA:2.171044313):1.900220568	Androsace_chaixii229431PHA000489BGNLSE:4.071264881):0.4096020155	((((Androsace_alpina199609PHA000477BGNLC:0.3365361565	Androsace_obtusifolia229450PHA000536BGNLP:0.3365361565):0.08499067155	Androsace_helvetica199610CLA000520BGNETA:0.4215268281):0.1787996894	Androsace_pubescens229451PHA000542GWM1247:0.6003265175):0.3781929434	Androsace_ciliata229432CLA000495BGNNMS:0.9785194609):3.502347435):0.6079338014	((Androsace_laggeri229446CLA000527BGNNKE:1.160971768	(Androsace_halleri229439CLA000505BGNNML:0.8932034802	(Androsace_halleri_nuria1904702CLA000508BGNNMA:0.87013351	Androsace_rioxana229455CLA000545BGNNMF:0.87013351):0.02306997025):0.2677682875):3.117816895	Androsace_hedraeantha229441CLA000514BGNNTE:4.278788663):0.8100120352):0.138736746	(Androsace_lactea184984PHA000523BGNKT:4.308926458	Androsace_mathildae229448CLA000532BGNNMN:4.308926458):0.9186109858):1.13988522	((Androsace_brevis229429PHA000482BGNPA:2.76957283	(Androsace_vitaliana_cinerea1534732PHA000570BGNAKP:2.504457707	Androsace_wulfeniana229462PHA000577BGNNC:2.504457707):0.2651151228):2.825477994	(Androsace_vitaliana_sesleri175111PHA000573BGNALL:2.074038887	Androsace_vitaliana_vitaliana439397PHA000574BGNMI:2.074038887):3.521011938):0.7723718389):0.9153877249	(((Androsace_cylindrica_hirtella522400CLA000498BGNPBH:0.3624627247	Androsace_cylindrica_subsp_willkommii229435CLA000501BGNNSP:0.3624627247):4.376769725	Androsace_vandelii229460ECVT00114GWM1208:4.739232449):2.038192799	Androsace_hausmannii229440PHA000512BGNPC:6.777425249):0.5053851398);
(((((((((Androsace_adfinis_adfinis229424PHA000473BGNKF:0.0782399587	Androsace_adfinis_brigantiaca229425PHA000475BGNIH:0.0782399587):0.06662353809	Androsace_adfinis_puberula229426PHA000476BGNNV:0.1448634968):3.831483986	Androsace_cantabrica229430CLA000486BGNMLA:3.976347482):0.8368304669	Androsace_chaixii229431PHA000489BGNLSE:4.813177949):0.5768294605	((((Androsace_alpina199609PHA000477BGNLC:0.3380675256	Androsace_obtusifolia229450PHA000536BGNLP:0.3380675256):0.1145076384	Androsace_helvetica199610CLA000520BGNETA:0.452575164):0.4122941073	Androsace_pubescens229451PHA000542GWM1247:0.8648692713):1.915767167	Androsace_ciliata229432CLA000495BGNNMS:2.780636438):2.609370972):0.2667706137	((Androsace_laggeri229446CLA000527BGNNKE:0.9781531052	(Androsace_halleri229439CLA000505BGNNML:0.5303612309	(Androsace_halleri_nuria1904702CLA000508BGNNMA:0.4924701916	Androsace_rioxana229455CLA000545BGNNMF:0.4924701916):0.03789103932):0.4477918744):4.46469384	Androsace_hedraeantha229441CLA000514BGNNTE:5.442846945):0.2139310787):1.311906533	(Androsace_lactea184984PHA000523BGNKT:6.643050478	Androsace_mathildae229448CLA000532BGNNMN:6.643050478):0.3256340794):1.476381973	((Androsace_brevis229429PHA000482BGNPA:1.775617416	(Androsace_vitaliana_cinerea1534732PHA000570BGNAKP:1.133514014	Androsace_wulfeniana229462PHA000577BGNNC:1.133514014):0.6421034023):5.551083098	(Androsace_vitaliana_sesleri175111PHA000573BGNALL:1.990496415	Androsace_vitaliana_vitaliana439397PHA000574BGNMI:1.990496415):5.336204099):1.118366016):2.131542757	(((Androsace_cylindrica_hirtella522400CLA000498BGNPBH:0.2294074784	Androsace_cylindrica_subsp_willkommii229435CLA000501BGNNSP:0.2294074784):4.806708388	Androsace_vandelii229460ECVT00114GWM1208:5.036115866):3.247527755	Androsace_hausmannii229440PHA000512BGNPC:8.283643621):2.292965665);
(((((((((Androsace_adfinis_adfinis229424PHA000473BGNKF:0.4442765648	Androsace_adfinis_brigantiaca229425PHA000475BGNIH:0.4442765648):0.6223550873	Androsace_adfinis_puberula229426PHA000476BGNNV:1.066631652):2.199953377	Androsace_cantabrica229430CLA000486BGNMLA:3.266585029):1.62672191	Androsace_chaixii229431PHA000489BGNLSE:4.893306939):1.071654696	((((Androsace_alpina199609PHA000477BGNLC:0.5060665171	Androsace_obtusifolia229450PHA000536BGNLP:0.5060665171):0.3039742538	Androsace_helvetica199610CLA000520BGNETA:0.8100407709):0.6640915761	Androsace_pubescens229451PHA000542GWM1247:1.474132347):1.648981822	Androsace_ciliata229432CLA000495BGNNMS:3.123114169):2.841847466):0.14969601	((Androsace_laggeri229446CLA000527BGNNKE:1.688068133	((Androsace_halleri229439CLA000505BGNNML:0.4385582603	Androsace_halleri_nuria1904702CLA000508BGNNMA:0.4385582603):0.2493346549	Androsace_rioxana229455CLA000545BGNNMF:0.6878929152):1.000175218):3.558951785	Androsace_hedraeantha229441CLA000514BGNNTE:5.247019918):0.8676377264):0.3315305731	(Androsace_lactea184984PHA000523BGNKT:4.41786055	Androsace_mathildae229448CLA000532BGNNMN:4.41786055):2.028327668):1.074924052	((Androsace_brevis229429PHA000482BGNPA:2.864599189	(Androsace_vitaliana_cinerea1534732PHA000570BGNAKP:2.358670872	Androsace_wulfeniana229462PHA000577BGNNC:2.358670872):0.5059283166):4.219121704	(Androsace_vitaliana_sesleri175111PHA000573BGNALL:1.17068336	Androsace_vitaliana_vitaliana439397PHA000574BGNMI:1.17068336):5.913037532):0.4373913773):1.92850645	(((Androsace_cylindrica_hirtella522400CLA000498BGNPBH:1.113235407	Androsace_cylindrica_subsp_willkommii229435CLA000501BGNNSP:1.113235407):5.602477886	Androsace_vandelii229460ECVT00114GWM1208:6.715713293):2.04784485	Androsace_hausmannii229440PHA000512BGNPC:8.763558143):0.6860605774);
(((((((((Androsace_adfinis_adfinis229424PHA000473BGNKF:0.0185255308	Androsace_adfinis_brigantiaca229425PHA000475BGNIH:0.0185255308):0.320447854	Androsace_adfinis_puberula229426PHA000476BGNNV:0.3389733848):1.724086608	Androsace_cantabrica229430CLA000486BGNMLA:2.063059992):0.5035587803	Androsace_chaixii229431PHA000489BGNLSE:2.566618773):2.060179831	((((Androsace_alpina199609PHA000477BGNLC:0.1855235981	Androsace_obtusifolia229450PHA000536BGNLP:0.1855235981):0.2624836051	Androsace_helvetica199610CLA000520BGNETA:0.4480072032):0.3473854135	Androsace_pubescens229451PHA000542GWM1247:0.7953926167):0.765796521	Androsace_ciliata229432CLA000495BGNNMS:1.561189138):3.065609466):0.2270160414	((Androsace_laggeri229446CLA000527BGNNKE:1.27612013	((Androsace_halleri229439CLA000505BGNNML:0.2988905593	Androsace_halleri_nuria1904702CLA000508BGNNMA:0.2988905593):0.02676225789	Androsace_rioxana229455CLA000545BGNNMF:0.3256528172):0.9504673131):3.109519219	Androsace_hedraeantha229441CLA000514BGNNTE:4.38563935):0.4681752958):0.2460506584	(Androsace_lactea184984PHA000523BGNKT:4.382081609	Androsace_mathildae229448CLA000532BGNNMN:4.382081609):0.7177836951):0.8240966671	((Androsace_brevis229429PHA000482BGNPA:1.71725364	(Androsace_vitaliana_cinerea1534732PHA000570BGNAKP:1.084714448	Androsace_wulfeniana229462PHA000577BGNNC:1.084714448):0.6325391915):2.075390405	(Androsace_vitaliana_sesleri175111PHA000573BGNALL:0.9500506521	Androsace_vitaliana_vitaliana439397PHA000574BGNMI:0.9500506521):2.842593393):2.131317926):0.4760940075	(((Androsace_cylindrica_hirtella522400CLA000498BGNPBH:0.5187006888	Androsace_cylindrica_subsp_willkommii229435CLA000501BGNNSP:0.5187006888):2.957415238	Androsace_vandelii229460ECVT00114GWM1208:3.476115927):0.9146695446	Androsace_hausmannii229440PHA000512BGNPC:4.390785471):2.009270507);
(((((((((Androsace_adfinis_adfinis229424PHA000473BGNKF:0.0369125804	Androsace_adfinis_brigantiaca229425PHA000475BGNIH:0.0369125804):0.2721850097	Androsace_adfinis_puberula229426PHA000476BGNNV:0.3090975901):1.619830602	Androsace_cantabrica229430CLA000486BGNMLA:1.928928192):1.365799453	Androsace_chaixii229431PHA000489BGNLSE:3.294727645):2.092697748	((((Androsace_alpina199609PHA000477BGNLC:0.296634222	Androsace_obtusifolia229450PHA000536BGNLP:0.296634222):0.413590783	Androsace_helvetica199610CLA000520BGNETA:0.7102250049):0.4845490012	Androsace_pubescens229451PHA000542GWM1247:1.194774006):1.451437106	Androsace_ciliata229432CLA000495BGNNMS:2.646211112):2.741214282):0.1584646927	((Androsace_laggeri229446CLA000527BGNNKE:1.110962956	((Androsace_halleri229439CLA000505BGNNML:0.3932414951	Androsace_rioxana229455CLA000545BGNNMF:0.3932414951):0.150616516	Androsace_halleri_nuria1904702CLA000508BGNNMA:0.5438580111):0.5671049448):3.438709319	Androsace_hedraeantha229441CLA000514BGNNTE:4.549672275):0.9962178115):0.1671819228	(Androsace_lactea184984PHA000523BGNKT:4.313726246	Androsace_mathildae229448CLA000532BGNNMN:4.313726246):1.399345763):0.6260570433	((Androsace_brevis229429PHA000482BGNPA:2.629983685	(Androsace_vitaliana_cinerea1534732PHA000570BGNAKP:1.990922746	Androsace_wulfeniana229462PHA000577BGNNC:1.990922746):0.6390609394):2.09177992	(Androsace_vitaliana_sesleri175111PHA000573BGNALL:1.062518559	Androsace_vitaliana_vitaliana439397PHA000574BGNMI:1.062518559):3.659245047):1.617365447):1.050915942	(((Androsace_cylindrica_hirtella522400CLA000498BGNPBH:0.5293941611	Androsace_cylindrica_subsp_willkommii229435CLA000501BGNNSP:0.5293941611):4.755241898	Androsace_vandelii229460ECVT00114GWM1208:5.284636059):1.281122277	Androsace_hausmannii229440PHA000512BGNPC:6.565758336):0.8242866581);
(((((((((Androsace_adfinis_adfinis229424PHA000473BGNKF:0.04268978303	Androsace_adfinis_brigantiaca229425PHA000475BGNIH:0.04268978303):0.1102241224	Androsace_adfinis_puberula229426PHA000476BGNNV:0.1529139054):2.377958649	Androsace_cantabrica229430CLA000486BGNMLA:2.530872554):1.691694768	Androsace_chaixii229431PHA000489BGNLSE:4.222567322):0.7718837688	((((Androsace_alpina199609PHA000477BGNLC:0.2117756761	Androsace_obtusifolia229450PHA000536BGNLP:0.2117756761):0.2497007142	Androsace_helvetica199610CLA000520BGNETA:0.4614763903):0.1823074977	Androsace_pubescens229451PHA000542GWM1247:0.643783888):2.046872998	Androsace_ciliata229432CLA000495BGNNMS:2.690656886):2.303794205):0.2175172297	((Androsace_laggeri229446CLA000527BGNNKE:1.384700696	(Androsace_halleri229439CLA000505BGNNML:0.6554888129	(Androsace_halleri_nuria1904702CLA000508BGNNMA:0.6100626919	Androsace_rioxana229455CLA000545BGNNMF:0.6100626919):0.04542612094):0.7292118828):2.840732403	Androsace_hedraeantha229441CLA000514BGNNTE:4.225433098):0.9865352226):0.1756291949	(Androsace_lactea184984PHA000523BGNKT:3.609875757	Androsace_mathildae229448CLA000532BGNNMN:3.609875757):1.777721758):0.7022102315	((Androsace_brevis229429PHA000482BGNPA:2.067772728	(Androsace_vitaliana_cinerea1534732PHA000570BGNAKP:1.304096337	Androsace_wulfeniana229462PHA000577BGNNC:1.304096337):0.7636763906):2.705517057	(Androsace_vitaliana_sesleri175111PHA000573BGNALL:2.990720613	Androsace_vitaliana_vitaliana439397PHA000574BGNMI:2.990720613):1.782569172):1.316517963):1.840135722	(((Androsace_cylindrica_hirtella522400CLA000498BGNPBH:1.072665167	Androsace_cylindrica_subsp_willkommii229435CLA000501BGNNSP:1.072665167):4.732945637	Androsace_vandelii229460ECVT00114GWM1208:5.805610804):1.051440746	Androsace_hausmannii229440PHA000512BGNPC:6.85705155):1.072891919);
(((((((((Androsace_adfinis_adfinis229424PHA000473BGNKF:0.05292135982	Androsace_adfinis_brigantiaca229425PHA000475BGNIH:0.05292135982):0.6238471183	Androsace_adfinis_puberula229426PHA000476BGNNV:0.6767684782):2.042328389	Androsace_cantabrica229430CLA000486BGNMLA:2.719096867):0.5187899045	Androsace_chaixii229431PHA000489BGNLSE:3.237886772):1.076834003	((((Androsace_alpina199609PHA000477BGNLC:0.4693732924	Androsace_obtusifolia229450PHA000536BGNLP:0.4693732924):0.3205759682	Androsace_helvetica199610CLA000520BGNETA:0.7899492605):0.2385995185	Androsace_pubescens229451PHA000542GWM1247:1.028548779):0.5466617575	Androsace_ciliata229432CLA000495BGNNMS:1.575210536):2.739510238):0.0305388051	((Androsace_laggeri229446CLA000527BGNNKE:1.117961229	((Androsace_halleri229439CLA000505BGNNML:0.5736815933	Androsace_rioxana229455CLA000545BGNNMF:0.5736815933):0.1093561882	Androsace_halleri_nuria1904702CLA000508BGNNMA:0.6830377815):0.4349234478):2.628182368	Androsace_hedraeantha229441CLA000514BGNNTE:3.746143597):0.5991159823):0.2590742716	(Androsace_lactea184984PHA000523BGNKT:3.900747065	Androsace_mathildae229448CLA000532BGNNMN:3.900747065):0.7035867859):2.330642852	((Androsace_brevis229429PHA000482BGNPA:3.432838647	(Androsace_vitaliana_cinerea1534732PHA000570BGNAKP:2.83379315	Androsace_wulfeniana229462PHA000577BGNNC:2.83379315):0.5990454964):1.659142163	(Androsace_vitaliana_sesleri175111PHA000573BGNALL:2.002299599	Androsace_vitaliana_vitaliana439397PHA000574BGNMI:2.002299599):3.08968121):1.842995894):2.529557569	(((Androsace_cylindrica_hirtella522400CLA000498BGNPBH:0.4200599123	Androsace_cylindrica_subsp_willkommii229435CLA000501BGNNSP:0.4200599123):5.81526095	Androsace_vandelii229460ECVT00114GWM1208:6.235320863):0.9966980213	Androsace_hausmannii229440PHA000512BGNPC:7.232018884):2.232515389);
(((((((((Androsace_adfinis_adfinis229424PHA000473BGNKF:0.1799038076	Androsace_adfinis_brigantiaca229425PHA000475BGNIH:0.1799038076):0.2527400292	Androsace_adfinis_puberula229426PHA000476BGNNV:0.4326438367):1.643378457	Androsace_cantabrica229430CLA000486BGNMLA:2.076022293):0.4817229263	Androsace_chaixii229431PHA000489BGNLSE:2.55774522):1.323206267	((((Androsace_alpina199609PHA000477BGNLC:0.2987231025	Androsace_obtusifolia229450PHA000536BGNLP:0.2987231025):0.3957595681	Androsace_helvetica199610CLA000520BGNETA:0.6944826706):0.2243852311	Androsace_pubescens229451PHA000542GWM1247:0.9188679016):0.3609409291	Androsace_ciliata229432CLA000495BGNNMS:1.279808831):2.601142656):0.7057029943	((Androsace_laggeri229446CLA000527BGNNKE:1.270154723	(Androsace_halleri229439CLA000505BGNNML:0.7368971452	(Androsace_halleri_nuria1904702CLA000508BGNNMA:0.7272542654	Androsace_rioxana229455CLA000545BGNNMF:0.7272542654):0.009642879848):0.5332575779):2.440713923	Androsace_hedraeantha229441CLA000514BGNNTE:3.710868646):0.8757858348):0.3395987309	(Androsace_lactea184984PHA000523BGNKT:4.000599327	Androsace_mathildae229448CLA000532BGNNMN:4.000599327):0.9256538855):1.765178241	((Androsace_brevis229429PHA000482BGNPA:3.937508932	(Androsace_vitaliana_cinerea1534732PHA000570BGNAKP:3.595344851	Androsace_wulfeniana229462PHA000577BGNNC:3.595344851):0.3421640811):1.476738262	(Androsace_vitaliana_sesleri175111PHA000573BGNALL:2.507872381	Androsace_vitaliana_vitaliana439397PHA000574BGNMI:2.507872381):2.906374813):1.277184259):1.329354785	(((Androsace_cylindrica_hirtella522400CLA000498BGNPBH:0.6961410621	Androsace_cylindrica_subsp_willkommii229435CLA000501BGNNSP:0.6961410621):4.581153341	Androsace_vandelii229460ECVT00114GWM1208:5.277294403):1.503897273	Androsace_hausmannii229440PHA000512BGNPC:6.781191676):1.239594561);
(((((((((Androsace_adfinis_adfinis229424PHA000473BGNKF:0.1398848418	Androsace_adfinis_brigantiaca229425PHA000475BGNIH:0.1398848418):0.1401921824	Androsace_adfinis_puberula229426PHA000476BGNNV:0.2800770242):1.600593309	Androsace_cantabrica229430CLA000486BGNMLA:1.880670333):1.418736112	Androsace_chaixii229431PHA000489BGNLSE:3.299406445):2.032649172	((((Androsace_alpina199609PHA000477BGNLC:0.3835499349	Androsace_obtusifolia229450PHA000536BGNLP:0.3835499349):0.1331659249	Androsace_helvetica199610CLA000520BGNETA:0.5167158598):0.11476594	Androsace_pubescens229451PHA000542GWM1247:0.6314817998):1.248512546	Androsace_ciliata229432CLA000495BGNNMS:1.879994346):3.452061271):0.4019167875	((Androsace_laggeri229446CLA000527BGNNKE:1.083596196	(Androsace_halleri229439CLA000505BGNNML:0.6531404103	(Androsace_halleri_nuria1904702CLA000508BGNNMA:0.6188537252	Androsace_rioxana229455CLA000545BGNNMF:0.6188537252):0.03428668512):0.4304557858):4.11856615	Androsace_hedraeantha229441CLA000514BGNNTE:5.202162346):0.5318100583):0.3052540442	(Androsace_lactea184984PHA000523BGNKT:5.277090202	Androsace_mathildae229448CLA000532BGNNMN:5.277090202):0.7621362469):0.5774120427	((Androsace_brevis229429PHA000482BGNPA:2.84196674	(Androsace_vitaliana_cinerea1534732PHA000570BGNAKP:2.523780765	Androsace_wulfeniana229462PHA000577BGNNC:2.523780765):0.3181859752):2.21850319	(Androsace_vitaliana_sesleri175111PHA000573BGNALL:2.291644505	Androsace_vitaliana_vitaliana439397PHA000574BGNMI:2.291644505):2.768825426):1.556168561):1.436021551	(((Androsace_cylindrica_hirtella522400CLA000498BGNPBH:1.502832556	Androsace_cylindrica_subsp_willkommii229435CLA000501BGNNSP:1.502832556):4.195016878	Androsace_vandelii229460ECVT00114GWM1208:5.697849434):1.279331607	Androsace_hausmannii229440PHA000512BGNPC:6.977181041):1.075479001);
(((((((((Androsace_adfinis_adfinis229424PHA000473BGNKF:0.3406020995	Androsace_adfinis_brigantiaca229425PHA000475BGNIH:0.3406020995):0.3737581992	Androsace_adfinis_puberula229426PHA000476BGNNV:0.7143602987):2.734763237	Androsace_cantabrica229430CLA000486BGNMLA:3.449123536):1.000597071	Androsace_chaixii229431PHA000489BGNLSE:4.449720606):1.752744867	((((Androsace_alpina199609PHA000477BGNLC:0.2968132924	Androsace_obtusifolia229450PHA000536BGNLP:0.2968132924):0.3381288036	Androsace_helvetica199610CLA000520BGNETA:0.6349420961):0.3413549695	Androsace_pubescens229451PHA000542GWM1247:0.9762970655):1.436180503	Androsace_ciliata229432CLA000495BGNNMS:2.412477569):3.789987905):0.06624705085	((Androsace_laggeri229446CLA000527BGNNKE:1.505837554	((Androsace_halleri229439CLA000505BGNNML:0.5973837424	Androsace_halleri_nuria1904702CLA000508BGNNMA:0.5973837424):0.007357206486	Androsace_rioxana229455CLA000545BGNNMF:0.6047409489):0.9010966053):3.326903878	Androsace_hedraeantha229441CLA000514BGNNTE:4.832741432):1.435971093):0.6054261775	(Androsace_lactea184984PHA000523BGNKT:4.116784029	Androsace_mathildae229448CLA000532BGNNMN:4.116784029):2.757354673):1.973553287	((Androsace_brevis229429PHA000482BGNPA:3.091011192	(Androsace_vitaliana_cinerea1534732PHA000570BGNAKP:2.859891958	Androsace_wulfeniana229462PHA000577BGNNC:2.859891958):0.2311192342):4.79039463	(Androsace_vitaliana_sesleri175111PHA000573BGNALL:2.534964552	Androsace_vitaliana_vitaliana439397PHA000574BGNMI:2.534964552):5.346441269):0.9662861681):2.092901465	(((Androsace_cylindrica_hirtella522400CLA000498BGNPBH:0.678451213	Androsace_cylindrica_subsp_willkommii229435CLA000501BGNNSP:0.678451213):5.155474539	Androsace_vandelii229460ECVT00114GWM1208:5.833925752):2.738157737	Androsace_hausmannii229440PHA000512BGNPC:8.572083489):2.368509966);
(((((((((Androsace_adfinis_adfinis229424PHA000473BGNKF:0.1094591587	Androsace_adfinis_brigantiaca229425PHA000475BGNIH:0.1094591587):0.9141602187	Androsace_adfinis_puberula229426PHA000476BGNNV:1.023619377):1.494226097	Androsace_cantabrica229430CLA000486BGNMLA:2.517845474):1.113925997	Androsace_chaixii229431PHA000489BGNLSE:3.631771471):1.168440734	((((Androsace_alpina199609PHA000477BGNLC:0.5554007034	Androsace_obtusifolia229450PHA000536BGNLP:0.5554007034):0.2385373728	Androsace_helvetica199610CLA000520BGNETA:0.7939380762):0.3906181974	Androsace_pubescens229451PHA000542GWM1247:1.184556274):1.074233089	Androsace_ciliata229432CLA000495BGNNMS:2.258789363):2.541422842):0.5392722621	((Androsace_laggeri229446CLA000527BGNNKE:1.462372967	(Androsace_halleri229439CLA000505BGNNML:0.7291926654	(Androsace_halleri_nuria1904702CLA000508BGNNMA:0.6615409126	Androsace_rioxana229455CLA000545BGNNMF:0.6615409126):0.0676517528):0.7331803011):2.046934868	Androsace_hedraeantha229441CLA000514BGNNTE:3.509307835):1.830176633):0.5527766399	(Androsace_lactea184984PHA000523BGNKT:4.724488067	Androsace_mathildae229448CLA000532BGNNMN:4.724488067):1.16777304):1.122566652	((Androsace_brevis229429PHA000482BGNPA:3.313689466	(Androsace_vitaliana_cinerea1534732PHA000570BGNAKP:2.4065444	Androsace_wulfeniana229462PHA000577BGNNC:2.4065444):0.9071450657):3.454032366	(Androsace_vitaliana_sesleri175111PHA000573BGNALL:1.792659104	Androsace_vitaliana_vitaliana439397PHA000574BGNMI:1.792659104):4.975062728):0.2471059276):0.9300589835	(((Androsace_cylindrica_hirtella522400CLA000498BGNPBH:0.8761529492	Androsace_cylindrica_subsp_willkommii229435CLA000501BGNNSP:0.8761529492):5.156900946	Androsace_vandelii229460ECVT00114GWM1208:6.033053895):0.5113959731	Androsace_hausmannii229440PHA000512BGNPC:6.544449868):1.400436875);
(((((((((Androsace_adfinis_adfinis229424PHA000473BGNKF:0.1153341804	Androsace_adfinis_brigantiaca229425PHA000475BGNIH:0.1153341804):0.3443722839	Androsace_adfinis_puberula229426PHA000476BGNNV:0.4597064643):2.580949795	Androsace_cantabrica229430CLA000486BGNMLA:3.040656259):1.727806281	Androsace_chaixii229431PHA000489BGNLSE:4.76846254):1.033673688	((((Androsace_alpina199609PHA000477BGNLC:0.621416575	Androsace_obtusifolia229450PHA000536BGNLP:0.621416575):0.2110002316	Androsace_helvetica199610CLA000520BGNETA:0.8324168066):0.2296544939	Androsace_pubescens229451PHA000542GWM1247:1.062071301):1.73233453	Androsace_ciliata229432CLA000495BGNNMS:2.79440583):3.007730398):0.1755761153	((Androsace_laggeri229446CLA000527BGNNKE:1.702110292	((Androsace_halleri229439CLA000505BGNNML:0.8356031169	Androsace_halleri_nuria1904702CLA000508BGNNMA:0.8356031169):0.1135156653	Androsace_rioxana229455CLA000545BGNNMF:0.9491187822):0.7529915096):3.735706888	Androsace_hedraeantha229441CLA000514BGNNTE:5.43781718):0.5398951635):0.4208585572	(Androsace_lactea184984PHA000523BGNKT:5.359363489	Androsace_mathildae229448CLA000532BGNNMN:5.359363489):1.039207412):1.061869212	((Androsace_brevis229429PHA000482BGNPA:3.438611918	(Androsace_vitaliana_cinerea1534732PHA000570BGNAKP:2.800040076	Androsace_wulfeniana229462PHA000577BGNNC:2.800040076):0.6385718417):3.224433826	(Androsace_vitaliana_sesleri175111PHA000573BGNALL:3.183968196	Androsace_vitaliana_vitaliana439397PHA000574BGNMI:3.183968196):3.479077547):0.7973943686):2.163380107	(((Androsace_cylindrica_hirtella522400CLA000498BGNPBH:0.6370060836	Androsace_cylindrica_subsp_willkommii229435CLA000501BGNNSP:0.6370060836):6.410741995	Androsace_vandelii229460ECVT00114GWM1208:7.047748079):1.597993745	Androsace_hausmannii229440PHA000512BGNPC:8.645741824):0.978078395);
(((((((((Androsace_adfinis_adfinis229424PHA000473BGNKF:0.08127524197	Androsace_adfinis_brigantiaca229425PHA000475BGNIH:0.08127524197):0.07357120107	Androsace_adfinis_puberula229426PHA000476BGNNV:0.154846443):1.235626181	Androsace_cantabrica229430CLA000486BGNMLA:1.390472624):1.201255508	Androsace_chaixii229431PHA000489BGNLSE:2.591728132):1.205314102	((((Androsace_alpina199609PHA000477BGNLC:0.1938920189	Androsace_obtusifolia229450PHA000536BGNLP:0.1938920189):0.1692668811	Androsace_helvetica199610CLA000520BGNETA:0.3631589):0.2530032205	Androsace_pubescens229451PHA000542GWM1247:0.6161621205):0.5650995771	Androsace_ciliata229432CLA000495BGNNMS:1.181261698):2.615780536):0.2837746679	((Androsace_laggeri229446CLA000527BGNNKE:1.034978743	((Androsace_halleri229439CLA000505BGNNML:0.3754595508	Androsace_rioxana229455CLA000545BGNNMF:0.3754595508):0.09194837106	Androsace_halleri_nuria1904702CLA000508BGNNMA:0.4674079219):0.5675708208):2.635508352	Androsace_hedraeantha229441CLA000514BGNNTE:3.670487095):0.4103298066):0.1361902054	(Androsace_lactea184984PHA000523BGNKT:3.068730913	Androsace_mathildae229448CLA000532BGNNMN:3.068730913):1.148276194):1.127823684	((Androsace_brevis229429PHA000482BGNPA:1.4535264	(Androsace_vitaliana_cinerea1534732PHA000570BGNAKP:1.213183476	Androsace_wulfeniana229462PHA000577BGNNC:1.213183476):0.2403429236):2.911629964	(Androsace_vitaliana_sesleri175111PHA000573BGNALL:1.224056013	Androsace_vitaliana_vitaliana439397PHA000574BGNMI:1.224056013):3.141100352):0.9796744265):0.9803774746	(((Androsace_cylindrica_hirtella522400CLA000498BGNPBH:0.6199132494	Androsace_cylindrica_subsp_willkommii229435CLA000501BGNNSP:0.6199132494):4.239955048	Androsace_vandelii229460ECVT00114GWM1208:4.859868297):0.751618888	Androsace_hausmannii229440PHA000512BGNPC:5.611487185):0.7137210797);
(((((((((Androsace_adfinis_adfinis229424PHA000473BGNKF:0.107653045	Androsace_adfinis_brigantiaca229425PHA000475BGNIH:0.107653045):0.0972989418	Androsace_adfinis_puberula229426PHA000476BGNNV:0.2049519868):2.597305612	Androsace_cantabrica229430CLA000486BGNMLA:2.802257599):1.249193372	Androsace_chaixii229431PHA000489BGNLSE:4.051450972):1.121537702	((((Androsace_alpina199609PHA000477BGNLC:0.2964299631	Androsace_obtusifolia229450PHA000536BGNLP:0.2964299631):0.1351964457	Androsace_helvetica199610CLA000520BGNETA:0.4316264088):0.3286613862	Androsace_pubescens229451PHA000542GWM1247:0.760287795):0.7106820839	Androsace_ciliata229432CLA000495BGNNMS:1.470969879):3.702018795):0.1023160331	((Androsace_laggeri229446CLA000527BGNNKE:1.410630232	((Androsace_halleri229439CLA000505BGNNML:0.6303528899	Androsace_rioxana229455CLA000545BGNNMF:0.6303528899):0.04955310353	Androsace_halleri_nuria1904702CLA000508BGNNMA:0.6799059934):0.7307242389):3.017108222	Androsace_hedraeantha229441CLA000514BGNNTE:4.427738454):0.8475662532):0.3846811772	(Androsace_lactea184984PHA000523BGNKT:3.762072599	Androsace_mathildae229448CLA000532BGNNMN:3.762072599):1.897913285):1.395260458	((Androsace_brevis229429PHA000482BGNPA:2.793513845	(Androsace_vitaliana_cinerea1534732PHA000570BGNAKP:1.756963184	Androsace_wulfeniana229462PHA000577BGNNC:1.756963184):1.036550661):2.721991721	(Androsace_vitaliana_sesleri175111PHA000573BGNALL:1.871773474	Androsace_vitaliana_vitaliana439397PHA000574BGNMI:1.871773474):3.643732093):1.539740776):1.823044707	(((Androsace_cylindrica_hirtella522400CLA000498BGNPBH:0.9876702031	Androsace_cylindrica_subsp_willkommii229435CLA000501BGNNSP:0.9876702031):3.870306439	Androsace_vandelii229460ECVT00114GWM1208:4.857976642):2.060397637	Androsace_hausmannii229440PHA000512BGNPC:6.918374279):1.95991677);
(((((((((Androsace_adfinis_adfinis229424PHA000473BGNKF:0.1584891922	Androsace_adfinis_brigantiaca229425PHA000475BGNIH:0.1584891922):0.2231855955	Androsace_adfinis_puberula229426PHA000476BGNNV:0.3816747876):2.381809845	Androsace_cantabrica229430CLA000486BGNMLA:2.763484632):1.402285859	Androsace_chaixii229431PHA000489BGNLSE:4.165770491):0.7845712185	((((Androsace_alpina199609PHA000477BGNLC:0.3761895908	Androsace_obtusifolia229450PHA000536BGNLP:0.3761895908):0.2270019959	Androsace_helvetica199610CLA000520BGNETA:0.6031915867):0.3040102087	Androsace_pubescens229451PHA000542GWM1247:0.9072017954):0.5139851478	Androsace_ciliata229432CLA000495BGNNMS:1.421186943):3.529154767):0.1822673616	((Androsace_laggeri229446CLA000527BGNNKE:1.56812393	((Androsace_halleri229439CLA000505BGNNML:0.4954616925	Androsace_halleri_nuria1904702CLA000508BGNNMA:0.4954616925):0.006236258776	Androsace_rioxana229455CLA000545BGNNMF:0.5016979513):1.066425979):2.436685182	Androsace_hedraeantha229441CLA000514BGNNTE:4.004809112):1.127799959):0.2065839905	(Androsace_lactea184984PHA000523BGNKT:4.845728615	Androsace_mathildae229448CLA000532BGNNMN:4.845728615):0.4934644466):0.6402143191	((Androsace_brevis229429PHA000482BGNPA:2.548168658	(Androsace_vitaliana_cinerea1534732PHA000570BGNAKP:1.549357806	Androsace_wulfeniana229462PHA000577BGNNC:1.549357806):0.9988108513):2.450905632	(Androsace_vitaliana_sesleri175111PHA000573BGNALL:1.17522854	Androsace_vitaliana_vitaliana439397PHA000574BGNMI:1.17522854):3.82384575):0.980333091):0.8541740415	(((Androsace_cylindrica_hirtella522400CLA000498BGNPBH:0.5887906898	Androsace_cylindrica_subsp_willkommii229435CLA000501BGNNSP:0.5887906898):3.711505315	Androsace_vandelii229460ECVT00114GWM1208:4.300296005):1.711884653	Androsace_hausmannii229440PHA000512BGNPC:6.012180658):0.821400765);
(((((((((Androsace_adfinis_adfinis229424PHA000473BGNKF:0.09931198966	Androsace_adfinis_brigantiaca229425PHA000475BGNIH:0.09931198966):0.1026990737	Androsace_adfinis_puberula229426PHA000476BGNNV:0.2020110634):2.451155474	Androsace_cantabrica229430CLA000486BGNMLA:2.653166537):0.772363702	Androsace_chaixii229431PHA000489BGNLSE:3.425530239):1.112233451	((((Androsace_alpina199609PHA000477BGNLC:0.2789904823	Androsace_obtusifolia229450PHA000536BGNLP:0.2789904823):0.06976890339	Androsace_helvetica199610CLA000520BGNETA:0.3487593857):0.2354453152	Androsace_pubescens229451PHA000542GWM1247:0.5842047009):0.8502340713	Androsace_ciliata229432CLA000495BGNNMS:1.434438772):3.103324918):0.04002394415	((Androsace_laggeri229446CLA000527BGNNKE:0.9681434306	((Androsace_halleri229439CLA000505BGNNML:0.4307823476	Androsace_rioxana229455CLA000545BGNNMF:0.4307823476):0.0009695612128	Androsace_halleri_nuria1904702CLA000508BGNNMA:0.4317519088):0.5363915218):2.579593867	Androsace_hedraeantha229441CLA000514BGNNTE:3.547737298):1.030050337):0.1695159797	(Androsace_lactea184984PHA000523BGNKT:4.171392103	Androsace_mathildae229448CLA000532BGNNMN:4.171392103):0.5759115105):0.3189351724	((Androsace_brevis229429PHA000482BGNPA:1.258812314	(Androsace_vitaliana_cinerea1534732PHA000570BGNAKP:0.8775836132	Androsace_wulfeniana229462PHA000577BGNNC:0.8775836132):0.3812287011):1.773876801	(Androsace_vitaliana_sesleri175111PHA000573BGNALL:1.312869261	Androsace_vitaliana_vitaliana439397PHA000574BGNMI:1.312869261):1.719819854):2.033549672):1.161279645	(((Androsace_cylindrica_hirtella522400CLA000498BGNPBH:0.3284361544	Androsace_cylindrica_subsp_willkommii229435CLA000501BGNNSP:0.3284361544):3.618089833	Androsace_vandelii229460ECVT00114GWM1208:3.946525987):1.664204838	Androsace_hausmannii229440PHA000512BGNPC:5.610730825):0.6167876062);
(((((((((Androsace_adfinis_adfinis229424PHA000473BGNKF:0.04310342442	Androsace_adfinis_brigantiaca229425PHA000475BGNIH:0.04310342442):0.2965228655	Androsace_adfinis_puberula229426PHA000476BGNNV:0.3396262899):1.230185046	Androsace_cantabrica229430CLA000486BGNMLA:1.569811336):1.528707745	Androsace_chaixii229431PHA000489BGNLSE:3.098519081):1.241764982	((((Androsace_alpina199609PHA000477BGNLC:0.2522984781	Androsace_obtusifolia229450PHA000536BGNLP:0.2522984781):0.1332781235	Androsace_helvetica199610CLA000520BGNETA:0.3855766016):0.5630715644	Androsace_pubescens229451PHA000542GWM1247:0.948648166):1.471550922	Androsace_ciliata229432CLA000495BGNNMS:2.420199088):1.920084975):0.168489468	((Androsace_laggeri229446CLA000527BGNNKE:1.035140239	((Androsace_halleri229439CLA000505BGNNML:0.2233621881	Androsace_rioxana229455CLA000545BGNNMF:0.2233621881):0.03470629379	Androsace_halleri_nuria1904702CLA000508BGNNMA:0.2580684819):0.7770717574):2.803028676	Androsace_hedraeantha229441CLA000514BGNNTE:3.838168915):0.6706046154):0.3788531767	(Androsace_lactea184984PHA000523BGNKT:4.152420738	Androsace_mathildae229448CLA000532BGNNMN:4.152420738):0.7352059696):1.083715583	((Androsace_brevis229429PHA000482BGNPA:2.575988731	(Androsace_vitaliana_cinerea1534732PHA000570BGNAKP:1.437363058	Androsace_wulfeniana229462PHA000577BGNNC:1.437363058):1.138625673):2.159181774	(Androsace_vitaliana_sesleri175111PHA000573BGNALL:1.88100401	Androsace_vitaliana_vitaliana439397PHA000574BGNMI:1.88100401):2.854166496):1.236171785):1.145465051	(((Androsace_cylindrica_hirtella522400CLA000498BGNPBH:0.9296284804	Androsace_cylindrica_subsp_willkommii229435CLA000501BGNNSP:0.9296284804):4.209129093	Androsace_vandelii229460ECVT00114GWM1208:5.138757574):1.268080917	Androsace_hausmannii229440PHA000512BGNPC:6.406838491):0.70996885);
(((((((((Androsace_adfinis_adfinis229424PHA000473BGNKF:0.1440073271	Androsace_adfinis_brigantiaca229425PHA000475BGNIH:0.1440073271):0.09203665191	Androsace_adfinis_puberula229426PHA000476BGNNV:0.236043979):2.040685953	Androsace_cantabrica229430CLA000486BGNMLA:2.276729932):1.151918507	Androsace_chaixii229431PHA000489BGNLSE:3.428648439):1.286298692	((((Androsace_alpina199609PHA000477BGNLC:0.2263830271	Androsace_obtusifolia229450PHA000536BGNLP:0.2263830271):0.2834455035	Androsace_helvetica199610CLA000520BGNETA:0.5098285306):0.1449519529	Androsace_pubescens229451PHA000542GWM1247:0.6547804835):1.383766858	Androsace_ciliata229432CLA000495BGNNMS:2.038547342):2.676399788):0.029820163	((Androsace_laggeri229446CLA000527BGNNKE:1.013904934	((Androsace_halleri229439CLA000505BGNNML:0.3205570958	Androsace_rioxana229455CLA000545BGNNMF:0.3205570958):0.0533651591	Androsace_halleri_nuria1904702CLA000508BGNNMA:0.3739222549):0.6399826789):2.86939861	Androsace_hedraeantha229441CLA000514BGNNTE:3.883303544):0.8614637494):0.1073209325	(Androsace_lactea184984PHA000523BGNKT:4.182803427	Androsace_mathildae229448CLA000532BGNNMN:4.182803427):0.6692847983):1.193403817	((Androsace_brevis229429PHA000482BGNPA:1.471408637	(Androsace_vitaliana_cinerea1534732PHA000570BGNAKP:1.183854241	Androsace_wulfeniana229462PHA000577BGNNC:1.183854241):0.2875543966):3.531335495	(Androsace_vitaliana_sesleri175111PHA000573BGNALL:2.305144755	Androsace_vitaliana_vitaliana439397PHA000574BGNMI:2.305144755):2.697599378):1.04274791):0.6045287933	(((Androsace_cylindrica_hirtella522400CLA000498BGNPBH:0.5934748465	Androsace_cylindrica_subsp_willkommii229435CLA000501BGNNSP:0.5934748465):3.107864865	Androsace_vandelii229460ECVT00114GWM1208:3.701339712):2.469564919	Androsace_hausmannii229440PHA000512BGNPC:6.170904631):0.4791162047);
(((((((((Androsace_adfinis_adfinis229424PHA000473BGNKF:0.1159561065	Androsace_adfinis_brigantiaca229425PHA000475BGNIH:0.1159561065):0.8662400287	Androsace_adfinis_puberula229426PHA000476BGNNV:0.9821961352):1.320245018	Androsace_cantabrica229430CLA000486BGNMLA:2.302441153):0.5413552861	Androsace_chaixii229431PHA000489BGNLSE:2.843796439):1.504819328	((((Androsace_alpina199609PHA000477BGNLC:0.460851071	Androsace_obtusifolia229450PHA000536BGNLP:0.460851071):0.05229013571	Androsace_helvetica199610CLA000520BGNETA:0.5131412067):0.9161624034	Androsace_pubescens229451PHA000542GWM1247:1.42930361):0.4227675738	Androsace_ciliata229432CLA000495BGNNMS:1.852071184):2.496544583):0.5011761401	((Androsace_laggeri229446CLA000527BGNNKE:1.914984602	((Androsace_halleri229439CLA000505BGNNML:0.3941641575	Androsace_halleri_nuria1904702CLA000508BGNNMA:0.3941641575):0.04615201836	Androsace_rioxana229455CLA000545BGNNMF:0.4403161758):1.474668427):1.989252627	Androsace_hedraeantha229441CLA000514BGNNTE:3.904237229):0.9455546778):0.7012358746	(Androsace_lactea184984PHA000523BGNKT:3.952693894	Androsace_mathildae229448CLA000532BGNNMN:3.952693894):1.598333887):2.757386	((Androsace_brevis229429PHA000482BGNPA:2.599394563	(Androsace_vitaliana_cinerea1534732PHA000570BGNAKP:1.458910115	Androsace_wulfeniana229462PHA000577BGNNC:1.458910115):1.140484447):0.5008800964	(Androsace_vitaliana_sesleri175111PHA000573BGNALL:2.167445894	Androsace_vitaliana_vitaliana439397PHA000574BGNMI:2.167445894):0.9328287648):5.208139122):0.6903412795	(((Androsace_cylindrica_hirtella522400CLA000498BGNPBH:1.127437897	Androsace_cylindrica_subsp_willkommii229435CLA000501BGNNSP:1.127437897):4.845510737	Androsace_vandelii229460ECVT00114GWM1208:5.972948634):1.970911726	Androsace_hausmannii229440PHA000512BGNPC:7.94386036):1.054894701);
(((((((((Androsace_adfinis_adfinis229424PHA000473BGNKF:0.05188279887	Androsace_adfinis_brigantiaca229425PHA000475BGNIH:0.05188279887):0.3801396402	Androsace_adfinis_puberula229426PHA000476BGNNV:0.4320224391):2.291640357	Androsace_cantabrica229430CLA000486BGNMLA:2.723662796):1.047577835	Androsace_chaixii229431PHA000489BGNLSE:3.771240631):0.6905017099	((((Androsace_alpina199609PHA000477BGNLC:0.4997201942	Androsace_obtusifolia229450PHA000536BGNLP:0.4997201942):0.2160852488	Androsace_helvetica199610CLA000520BGNETA:0.715805443):0.1820718936	Androsace_pubescens229451PHA000542GWM1247:0.8978773367):0.4983834923	Androsace_ciliata229432CLA000495BGNNMS:1.396260829):3.065481512):0.2166041215	((Androsace_laggeri229446CLA000527BGNNKE:1.72281617	((Androsace_halleri229439CLA000505BGNNML:0.5219046671	Androsace_halleri_nuria1904702CLA000508BGNNMA:0.5219046671):0.01670508499	Androsace_rioxana229455CLA000545BGNNMF:0.5386097521):1.184206418):2.459678728	Androsace_hedraeantha229441CLA000514BGNNTE:4.182494898):0.4958515641):0.530035095	(Androsace_lactea184984PHA000523BGNKT:3.412590361	Androsace_mathildae229448CLA000532BGNNMN:3.412590361):1.795791197):0.7099231623	((Androsace_brevis229429PHA000482BGNPA:2.253337844	(Androsace_vitaliana_cinerea1534732PHA000570BGNAKP:1.334624747	Androsace_wulfeniana229462PHA000577BGNNC:1.334624747):0.9187130967):3.339461255	(Androsace_vitaliana_sesleri175111PHA000573BGNALL:0.7657815977	Androsace_vitaliana_vitaliana439397PHA000574BGNMI:0.7657815977):4.827017501):0.3255056209):0.5327474892	(((Androsace_cylindrica_hirtella522400CLA000498BGNPBH:0.7301679767	Androsace_cylindrica_subsp_willkommii229435CLA000501BGNNSP:0.7301679767):2.643520083	Androsace_vandelii229460ECVT00114GWM1208:3.373688059):2.310937026	Androsace_hausmannii229440PHA000512BGNPC:5.684625085):0.7664271238);
(((((((((Androsace_adfinis_adfinis229424PHA000473BGNKF:0.1392206938	Androsace_adfinis_brigantiaca229425PHA000475BGNIH:0.1392206938):0.2406039409	Androsace_adfinis_puberula229426PHA000476BGNNV:0.3798246347):1.670955838	Androsace_cantabrica229430CLA000486BGNMLA:2.050780472):1.558859292	Androsace_chaixii229431PHA000489BGNLSE:3.609639764):1.12857425	((((Androsace_alpina199609PHA000477BGNLC:0.3333367046	Androsace_obtusifolia229450PHA000536BGNLP:0.3333367046):0.1090945655	Androsace_helvetica199610CLA000520BGNETA:0.4424312701):0.05834431432	Androsace_pubescens229451PHA000542GWM1247:0.5007755844):0.822010414	Androsace_ciliata229432CLA000495BGNNMS:1.322785998):3.415428016):0.6988515423	((Androsace_laggeri229446CLA000527BGNNKE:1.164691264	(Androsace_halleri229439CLA000505BGNNML:0.5006086611	(Androsace_halleri_nuria1904702CLA000508BGNNMA:0.4774275818	Androsace_rioxana229455CLA000545BGNNMF:0.4774275818):0.02318107926):0.6640826031):3.707684385	Androsace_hedraeantha229441CLA000514BGNNTE:4.87237565):0.5646899066):0.1846897284	(Androsace_lactea184984PHA000523BGNKT:4.86504803	Androsace_mathildae229448CLA000532BGNNMN:4.86504803):0.7567072548):1.181729185	((Androsace_brevis229429PHA000482BGNPA:1.821447299	(Androsace_vitaliana_cinerea1534732PHA000570BGNAKP:1.552382166	Androsace_wulfeniana229462PHA000577BGNNC:1.552382166):0.2690651325):3.946061074	(Androsace_vitaliana_sesleri175111PHA000573BGNALL:2.333804168	Androsace_vitaliana_vitaliana439397PHA000574BGNMI:2.333804168):3.433704205):1.035976097):1.754720753	(((Androsace_cylindrica_hirtella522400CLA000498BGNPBH:0.710692689	Androsace_cylindrica_subsp_willkommii229435CLA000501BGNNSP:0.710692689):5.109754981	Androsace_vandelii229460ECVT00114GWM1208:5.82044767):1.287526771	Androsace_hausmannii229440PHA000512BGNPC:7.107974441):1.450230782);
(((((((((Androsace_adfinis_adfinis229424PHA000473BGNKF:0.03031849641	Androsace_adfinis_brigantiaca229425PHA000475BGNIH:0.03031849641):0.1880437601	Androsace_adfinis_puberula229426PHA000476BGNNV:0.2183622565):2.849955643	Androsace_cantabrica229430CLA000486BGNMLA:3.0683179):1.423315014	Androsace_chaixii229431PHA000489BGNLSE:4.491632914):1.034541732	((((Androsace_alpina199609PHA000477BGNLC:0.2288798641	Androsace_obtusifolia229450PHA000536BGNLP:0.2288798641):0.3233731404	Androsace_helvetica199610CLA000520BGNETA:0.5522530045):0.5762913327	Androsace_pubescens229451PHA000542GWM1247:1.128544337):0.9168378892	Androsace_ciliata229432CLA000495BGNNMS:2.045382226):3.48079242):0.1196040123	((Androsace_laggeri229446CLA000527BGNNKE:1.360691716	((Androsace_halleri229439CLA000505BGNNML:0.5317288753	Androsace_halleri_nuria1904702CLA000508BGNNMA:0.5317288753):0.1241299116	Androsace_rioxana229455CLA000545BGNNMF:0.6558587869):0.7048329287):3.988197334	Androsace_hedraeantha229441CLA000514BGNNTE:5.34888905):0.2968896086):0.5661232605	(Androsace_lactea184984PHA000523BGNKT:5.150734262	Androsace_mathildae229448CLA000532BGNNMN:5.150734262):1.061167657):2.131688264	((Androsace_brevis229429PHA000482BGNPA:2.555518449	(Androsace_vitaliana_cinerea1534732PHA000570BGNAKP:2.145857709	Androsace_wulfeniana229462PHA000577BGNNC:2.145857709):0.40966074):5.252369333	(Androsace_vitaliana_sesleri175111PHA000573BGNALL:1.232614372	Androsace_vitaliana_vitaliana439397PHA000574BGNMI:1.232614372):6.57527341):0.5357024014):1.178910269	(((Androsace_cylindrica_hirtella522400CLA000498BGNPBH:0.970518801	Androsace_cylindrica_subsp_willkommii229435CLA000501BGNNSP:0.970518801):4.048570401	Androsace_vandelii229460ECVT00114GWM1208:5.019089202):2.94431381	Androsace_hausmannii229440PHA000512BGNPC:7.963403012):1.55909744);
(((((((((Androsace_adfinis_adfinis229424PHA000473BGNKF:0.1591353706	Androsace_adfinis_brigantiaca229425PHA000475BGNIH:0.1591353706):0.3450109305	Androsace_adfinis_puberula229426PHA000476BGNNV:0.5041463011):2.727574477	Androsace_cantabrica229430CLA000486BGNMLA:3.231720778):0.7541277084	Androsace_chaixii229431PHA000489BGNLSE:3.985848486):0.7249813779	((((Androsace_alpina199609PHA000477BGNLC:0.4603561316	Androsace_obtusifolia229450PHA000536BGNLP:0.4603561316):0.03222099115	Androsace_helvetica199610CLA000520BGNETA:0.4925771227):0.1070348386	Androsace_pubescens229451PHA000542GWM1247:0.5996119613):1.537242291	Androsace_ciliata229432CLA000495BGNNMS:2.136854252):2.573975612):0.2511419388	((Androsace_laggeri229446CLA000527BGNNKE:0.7160779847	((Androsace_halleri229439CLA000505BGNNML:0.3093071048	Androsace_halleri_nuria1904702CLA000508BGNNMA:0.3093071048):0.05021599911	Androsace_rioxana229455CLA000545BGNNMF:0.3595231039):0.3565548809):2.989338558	Androsace_hedraeantha229441CLA000514BGNNTE:3.705416543):1.25655526):0.09965744514	(Androsace_lactea184984PHA000523BGNKT:3.932894863	Androsace_mathildae229448CLA000532BGNNMN:3.932894863):1.128734385):0.4429117555	((Androsace_brevis229429PHA000482BGNPA:1.622871602	(Androsace_vitaliana_cinerea1534732PHA000570BGNAKP:1.410187134	Androsace_wulfeniana229462PHA000577BGNNC:1.410187134):0.212684468):3.002046132	(Androsace_vitaliana_sesleri175111PHA000573BGNALL:1.154416045	Androsace_vitaliana_vitaliana439397PHA000574BGNMI:1.154416045):3.470501689):0.8796232701):0.7263764117	(((Androsace_cylindrica_hirtella522400CLA000498BGNPBH:0.3477521827	Androsace_cylindrica_subsp_willkommii229435CLA000501BGNNSP:0.3477521827):4.497142277	Androsace_vandelii229460ECVT00114GWM1208:4.844894459):0.9112065218	Androsace_hausmannii229440PHA000512BGNPC:5.756100981):0.474816434);
(((((((((Androsace_adfinis_adfinis229424PHA000473BGNKF:0.04998601834	Androsace_adfinis_brigantiaca229425PHA000475BGNIH:0.04998601834):0.1161068612	Androsace_adfinis_puberula229426PHA000476BGNNV:0.1660928795):1.990628726	Androsace_cantabrica229430CLA000486BGNMLA:2.156721606):1.231278662	Androsace_chaixii229431PHA000489BGNLSE:3.388000268):1.052861289	((((Androsace_alpina199609PHA000477BGNLC:0.1372608894	Androsace_obtusifolia229450PHA000536BGNLP:0.1372608894):0.1474926089	Androsace_helvetica199610CLA000520BGNETA:0.2847534983):0.2556214224	Androsace_pubescens229451PHA000542GWM1247:0.5403749207):1.835354529	Androsace_ciliata229432CLA000495BGNNMS:2.37572945):2.065132107):0.08858062737	((Androsace_laggeri229446CLA000527BGNNKE:0.95942334	((Androsace_halleri229439CLA000505BGNNML:0.4067373374	Androsace_rioxana229455CLA000545BGNNMF:0.4067373374):0.006735356985	Androsace_halleri_nuria1904702CLA000508BGNNMA:0.4134726944):0.5459506456):3.321090775	Androsace_hedraeantha229441CLA000514BGNNTE:4.280514115):0.2489280687):0.2289904462	(Androsace_lactea184984PHA000523BGNKT:3.997298809	Androsace_mathildae229448CLA000532BGNNMN:3.997298809):0.7611338212):0.9704963539	((Androsace_brevis229429PHA000482BGNPA:2.377113477	(Androsace_vitaliana_cinerea1534732PHA000570BGNAKP:1.963245455	Androsace_wulfeniana229462PHA000577BGNNC:1.963245455):0.4138680226):3.144906184	(Androsace_vitaliana_sesleri175111PHA000573BGNALL:1.909810266	Androsace_vitaliana_vitaliana439397PHA000574BGNMI:1.909810266):3.612209395):0.2069093233):2.322820246	(((Androsace_cylindrica_hirtella522400CLA000498BGNPBH:1.231316984	Androsace_cylindrica_subsp_willkommii229435CLA000501BGNNSP:1.231316984):3.860922773	Androsace_vandelii229460ECVT00114GWM1208:5.092239757):2.085789756	Androsace_hausmannii229440PHA000512BGNPC:7.178029513):0.8737197171);
(((((((((Androsace_adfinis_adfinis229424PHA000473BGNKF:0.1381178929	Androsace_adfinis_brigantiaca229425PHA000475BGNIH:0.1381178929):0.5196445128	Androsace_adfinis_puberula229426PHA000476BGNNV:0.6577624057):3.342523732	Androsace_cantabrica229430CLA000486BGNMLA:4.000286137):1.012509995	Androsace_chaixii229431PHA000489BGNLSE:5.012796132):0.7760853333	((((Androsace_alpina199609PHA000477BGNLC:0.3428144803	Androsace_obtusifolia229450PHA000536BGNLP:0.3428144803):0.3144052819	Androsace_helvetica199610CLA000520BGNETA:0.6572197622):0.2146560998	Androsace_pubescens229451PHA000542GWM1247:0.871875862):1.382909672	Androsace_ciliata229432CLA000495BGNNMS:2.254785534):3.534095932):0.2075741433	((Androsace_laggeri229446CLA000527BGNNKE:1.288212894	(Androsace_halleri229439CLA000505BGNNML:0.7598014414	(Androsace_halleri_nuria1904702CLA000508BGNNMA:0.6933732247	Androsace_rioxana229455CLA000545BGNNMF:0.6933732247):0.06642821677):0.5284114528):3.924723253	Androsace_hedraeantha229441CLA000514BGNNTE:5.212936147):0.7835194613):0.5749734382	(Androsace_lactea184984PHA000523BGNKT:5.83113211	Androsace_mathildae229448CLA000532BGNNMN:5.83113211):0.7402969369):0.9487968388	((Androsace_brevis229429PHA000482BGNPA:3.812726374	(Androsace_vitaliana_cinerea1534732PHA000570BGNAKP:3.561281822	Androsace_wulfeniana229462PHA000577BGNNC:3.561281822):0.2514445525):2.400719398	(Androsace_vitaliana_sesleri175111PHA000573BGNALL:1.957339229	Androsace_vitaliana_vitaliana439397PHA000574BGNMI:1.957339229):4.256106543):1.306780113):1.122939396	(((Androsace_cylindrica_hirtella522400CLA000498BGNPBH:0.581645713	Androsace_cylindrica_subsp_willkommii229435CLA000501BGNNSP:0.581645713):3.75610606	Androsace_vandelii229460ECVT00114GWM1208:4.337751773):3.197832967	Androsace_hausmannii229440PHA000512BGNPC:7.53558474):1.107580542);
(((((((((Androsace_adfinis_adfinis229424PHA000473BGNKF:0.2966622229	Androsace_adfinis_brigantiaca229425PHA000475BGNIH:0.2966622229):0.08213383556	Androsace_adfinis_puberula229426PHA000476BGNNV:0.3787960585):2.679647932	Androsace_cantabrica229430CLA000486BGNMLA:3.058443991):1.356411361	Androsace_chaixii229431PHA000489BGNLSE:4.414855351):0.8960353327	((((Androsace_alpina199609PHA000477BGNLC:0.3212632383	Androsace_obtusifolia229450PHA000536BGNLP:0.3212632383):0.1227070207	Androsace_helvetica199610CLA000520BGNETA:0.443970259):0.9332083011	Androsace_pubescens229451PHA000542GWM1247:1.37717856):1.286554883	Androsace_ciliata229432CLA000495BGNNMS:2.663733443):2.647157241):0.217027602	((Androsace_laggeri229446CLA000527BGNNKE:1.355812376	((Androsace_halleri229439CLA000505BGNNML:0.4582664063	Androsace_rioxana229455CLA000545BGNNMF:0.4582664063):0.1408156755	Androsace_halleri_nuria1904702CLA000508BGNNMA:0.5990820818):0.7567302941):3.577161071	Androsace_hedraeantha229441CLA000514BGNNTE:4.932973447):0.5949448396):0.9793228454	(Androsace_lactea184984PHA000523BGNKT:5.78565934	Androsace_mathildae229448CLA000532BGNNMN:5.78565934):0.7215817916):0.6704321316	((Androsace_brevis229429PHA000482BGNPA:1.824143891	(Androsace_vitaliana_cinerea1534732PHA000570BGNAKP:1.176987099	Androsace_wulfeniana229462PHA000577BGNNC:1.176987099):0.6471567926):3.506568601	(Androsace_vitaliana_sesleri175111PHA000573BGNALL:2.033020126	Androsace_vitaliana_vitaliana439397PHA000574BGNMI:2.033020126):3.297692367):1.84696077):0.8970381577	(((Androsace_cylindrica_hirtella522400CLA000498BGNPBH:0.9083872265	Androsace_cylindrica_subsp_willkommii229435CLA000501BGNNSP:0.9083872265):4.577537036	Androsace_vandelii229460ECVT00114GWM1208:5.485924262):1.471898096	Androsace_hausmannii229440PHA000512BGNPC:6.957822358):1.116889062);
(((((((((Androsace_adfinis_adfinis229424PHA000473BGNKF:0.03299435865	Androsace_adfinis_brigantiaca229425PHA000475BGNIH:0.03299435865):0.05687456072	Androsace_adfinis_puberula229426PHA000476BGNNV:0.08986891937):3.074193543	Androsace_cantabrica229430CLA000486BGNMLA:3.164062462):1.459314385	Androsace_chaixii229431PHA000489BGNLSE:4.623376848):1.488468712	((((Androsace_alpina199609PHA000477BGNLC:0.1813401738	Androsace_obtusifolia229450PHA000536BGNLP:0.1813401738):0.7323873114	Androsace_helvetica199610CLA000520BGNETA:0.9137274852):0.1994786574	Androsace_pubescens229451PHA000542GWM1247:1.113206143):0.5862067722	Androsace_ciliata229432CLA000495BGNNMS:1.699412915):4.412432645):0.1693039479	((Androsace_laggeri229446CLA000527BGNNKE:1.774634687	((Androsace_halleri229439CLA000505BGNNML:0.629763305	Androsace_rioxana229455CLA000545BGNNMF:0.629763305):0.02087280414	Androsace_halleri_nuria1904702CLA000508BGNNMA:0.6506361091):1.123998578):3.109846929	Androsace_hedraeantha229441CLA000514BGNNTE:4.884481616):1.396667892):0.2652301016	(Androsace_lactea184984PHA000523BGNKT:4.463343819	Androsace_mathildae229448CLA000532BGNNMN:4.463343819):2.08303579):0.6537428842	((Androsace_brevis229429PHA000482BGNPA:4.962383627	(Androsace_vitaliana_cinerea1534732PHA000570BGNAKP:2.930214415	Androsace_wulfeniana229462PHA000577BGNNC:2.930214415):2.032169212):1.658762033	(Androsace_vitaliana_sesleri175111PHA000573BGNALL:3.167844563	Androsace_vitaliana_vitaliana439397PHA000574BGNMI:3.167844563):3.453301097):0.5789768345):1.385847213	(((Androsace_cylindrica_hirtella522400CLA000498BGNPBH:0.9753819783	Androsace_cylindrica_subsp_willkommii229435CLA000501BGNNSP:0.9753819783):2.852354012	Androsace_vandelii229460ECVT00114GWM1208:3.827735991):3.467217686	Androsace_hausmannii229440PHA000512BGNPC:7.294953677):1.29101603);
(((((((((Androsace_adfinis_adfinis229424PHA000473BGNKF:0.06023997152	Androsace_adfinis_brigantiaca229425PHA000475BGNIH:0.06023997152):0.3620143345	Androsace_adfinis_puberula229426PHA000476BGNNV:0.422254306):2.133718095	Androsace_cantabrica229430CLA000486BGNMLA:2.555972401):1.026669417	Androsace_chaixii229431PHA000489BGNLSE:3.582641818):1.076530503	((((Androsace_alpina199609PHA000477BGNLC:0.461928824	Androsace_obtusifolia229450PHA000536BGNLP:0.461928824):0.2197199498	Androsace_helvetica199610CLA000520BGNETA:0.6816487738):0.5927517706	Androsace_pubescens229451PHA000542GWM1247:1.274400544):1.06020494	Androsace_ciliata229432CLA000495BGNNMS:2.334605485):2.324566836):0.2097729754	((Androsace_laggeri229446CLA000527BGNNKE:0.9000403618	((Androsace_halleri229439CLA000505BGNNML:0.5689886779	Androsace_halleri_nuria1904702CLA000508BGNNMA:0.5689886779):0.01481927096	Androsace_rioxana229455CLA000545BGNNMF:0.5838079488):0.316232413):3.417972947	Androsace_hedraeantha229441CLA000514BGNNTE:4.318013309):0.5509319877):0.3654539443	(Androsace_lactea184984PHA000523BGNKT:4.692608754	Androsace_mathildae229448CLA000532BGNNMN:4.692608754):0.5417904867):0.4391874775	((Androsace_brevis229429PHA000482BGNPA:2.736777124	(Androsace_vitaliana_cinerea1534732PHA000570BGNAKP:1.434549405	Androsace_wulfeniana229462PHA000577BGNNC:1.434549405):1.302227718):1.715684897	(Androsace_vitaliana_sesleri175111PHA000573BGNALL:1.485227573	Androsace_vitaliana_vitaliana439397PHA000574BGNMI:1.485227573):2.967234448):1.221124698):1.555462219	(((Androsace_cylindrica_hirtella522400CLA000498BGNPBH:0.3529975293	Androsace_cylindrica_subsp_willkommii229435CLA000501BGNNSP:0.3529975293):4.823859928	Androsace_vandelii229460ECVT00114GWM1208:5.176857458):1.115006999	Androsace_hausmannii229440PHA000512BGNPC:6.291864456):0.9371844808);
(((((((((Androsace_adfinis_adfinis229424PHA000473BGNKF:0.1351328504	Androsace_adfinis_brigantiaca229425PHA000475BGNIH:0.1351328504):0.213780878	Androsace_adfinis_puberula229426PHA000476BGNNV:0.3489137284):3.054184255	Androsace_cantabrica229430CLA000486BGNMLA:3.403097983):1.333412376	Androsace_chaixii229431PHA000489BGNLSE:4.736510359):1.509751386	((((Androsace_alpina199609PHA000477BGNLC:0.4860193036	Androsace_obtusifolia229450PHA000536BGNLP:0.4860193036):0.3349126596	Androsace_helvetica199610CLA000520BGNETA:0.8209319632):0.2518690621	Androsace_pubescens229451PHA000542GWM1247:1.072801025):1.802897788	Androsace_ciliata229432CLA000495BGNNMS:2.875698813):3.370562931):0.4056943871	((Androsace_laggeri229446CLA000527BGNNKE:2.144361945	(Androsace_halleri229439CLA000505BGNNML:1.240580933	(Androsace_halleri_nuria1904702CLA000508BGNNMA:0.8318151742	Androsace_rioxana229455CLA000545BGNNMF:0.8318151742):0.4087657593):0.9037810111):4.34774457	Androsace_hedraeantha229441CLA000514BGNNTE:6.492106515):0.1598496171):0.2514418307	(Androsace_lactea184984PHA000523BGNKT:5.15911707	Androsace_mathildae229448CLA000532BGNNMN:5.15911707):1.744280892):1.422356269	((Androsace_brevis229429PHA000482BGNPA:2.660728918	(Androsace_vitaliana_cinerea1534732PHA000570BGNAKP:1.606590413	Androsace_wulfeniana229462PHA000577BGNNC:1.606590413):1.054138505):2.489020682	(Androsace_vitaliana_sesleri175111PHA000573BGNALL:1.974432519	Androsace_vitaliana_vitaliana439397PHA000574BGNMI:1.974432519):3.17531708):3.176004632):1.364784555	(((Androsace_cylindrica_hirtella522400CLA000498BGNPBH:1.373531883	Androsace_cylindrica_subsp_willkommii229435CLA000501BGNNSP:1.373531883):5.119082785	Androsace_vandelii229460ECVT00114GWM1208:6.492614668):0.9246095386	Androsace_hausmannii229440PHA000512BGNPC:7.417224207):2.27331458);
(((((((((Androsace_adfinis_adfinis229424PHA000473BGNKF:0.1070075588	Androsace_adfinis_brigantiaca229425PHA000475BGNIH:0.1070075588):0.266648505	Androsace_adfinis_puberula229426PHA000476BGNNV:0.3736560639):1.698174847	Androsace_cantabrica229430CLA000486BGNMLA:2.07183091):2.186187087	Androsace_chaixii229431PHA000489BGNLSE:4.258017997):0.802577233	((((Androsace_alpina199609PHA000477BGNLC:0.1413940021	Androsace_obtusifolia229450PHA000536BGNLP:0.1413940021):0.07859883927	Androsace_helvetica199610CLA000520BGNETA:0.2199928413):0.1540079524	Androsace_pubescens229451PHA000542GWM1247:0.3740007937):1.331779824	Androsace_ciliata229432CLA000495BGNNMS:1.705780618):3.354814612):0.04154244194	((Androsace_laggeri229446CLA000527BGNNKE:0.9706027275	(Androsace_halleri229439CLA000505BGNNML:0.5243367355	(Androsace_halleri_nuria1904702CLA000508BGNNMA:0.5007260601	Androsace_rioxana229455CLA000545BGNNMF:0.5007260601):0.02361067534):0.4462659921):3.369203758	Androsace_hedraeantha229441CLA000514BGNNTE:4.339806486):0.7623311865):0.5755002594	(Androsace_lactea184984PHA000523BGNKT:2.098416	Androsace_mathildae229448CLA000532BGNNMN:2.098416):3.579221931):1.260018715	((Androsace_brevis229429PHA000482BGNPA:2.035382909	(Androsace_vitaliana_cinerea1534732PHA000570BGNAKP:1.490139499	Androsace_wulfeniana229462PHA000577BGNNC:1.490139499):0.5452434102):2.675112301	(Androsace_vitaliana_sesleri175111PHA000573BGNALL:2.473538245	Androsace_vitaliana_vitaliana439397PHA000574BGNMI:2.473538245):2.236956965):2.227161435):0.8785801743	(((Androsace_cylindrica_hirtella522400CLA000498BGNPBH:0.4704374906	Androsace_cylindrica_subsp_willkommii229435CLA000501BGNNSP:0.4704374906):4.597063111	Androsace_vandelii229460ECVT00114GWM1208:5.067500601):1.992216307	Androsace_hausmannii229440PHA000512BGNPC:7.059716908):0.7565199123);
(((((((((Androsace_adfinis_adfinis229424PHA000473BGNKF:0.0904281424	Androsace_adfinis_brigantiaca229425PHA000475BGNIH:0.0904281424):0.02634618583	Androsace_adfinis_puberula229426PHA000476BGNNV:0.1167743282):1.381768369	Androsace_cantabrica229430CLA000486BGNMLA:1.498542698):1.144262124	Androsace_chaixii229431PHA000489BGNLSE:2.642804822):0.5678330713	((((Androsace_alpina199609PHA000477BGNLC:0.3223758827	Androsace_obtusifolia229450PHA000536BGNLP:0.3223758827):0.04989714317	Androsace_helvetica199610CLA000520BGNETA:0.3722730259):0.2140613664	Androsace_pubescens229451PHA000542GWM1247:0.5863343923):0.2648984675	Androsace_ciliata229432CLA000495BGNNMS:0.8512328598):2.359405033):0.7627189775	((Androsace_laggeri229446CLA000527BGNNKE:1.33199262	(Androsace_halleri229439CLA000505BGNNML:0.4926770349	(Androsace_halleri_nuria1904702CLA000508BGNNMA:0.4652127994	Androsace_rioxana229455CLA000545BGNNMF:0.4652127994):0.02746423546):0.8393155847):2.010054552	Androsace_hedraeantha229441CLA000514BGNNTE:3.342047172):0.6313096983):0.1929824723	(Androsace_lactea184984PHA000523BGNKT:2.435832435	Androsace_mathildae229448CLA000532BGNNMN:2.435832435):1.730506907):0.8056496176	((Androsace_brevis229429PHA000482BGNPA:1.391739628	(Androsace_vitaliana_cinerea1534732PHA000570BGNAKP:0.5804138405	Androsace_wulfeniana229462PHA000577BGNNC:0.5804138405):0.811325787):2.564598236	(Androsace_vitaliana_sesleri175111PHA000573BGNALL:0.5387081212	Androsace_vitaliana_vitaliana439397PHA000574BGNMI:0.5387081212):3.417629742):1.015651097):0.84548735	(((Androsace_cylindrica_hirtella522400CLA000498BGNPBH:0.5997285638	Androsace_cylindrica_subsp_willkommii229435CLA000501BGNNSP:0.5997285638):2.684305131	Androsace_vandelii229460ECVT00114GWM1208:3.284033694):1.999234947	Androsace_hausmannii229440PHA000512BGNPC:5.283268641):0.5342076693);
(((((((((Androsace_adfinis_adfinis229424PHA000473BGNKF:0.09531347338	Androsace_adfinis_brigantiaca229425PHA000475BGNIH:0.09531347338):0.2328555107	Androsace_adfinis_puberula229426PHA000476BGNNV:0.328168984):1.685635768	Androsace_cantabrica229430CLA000486BGNMLA:2.013804752):0.8554863457	Androsace_chaixii229431PHA000489BGNLSE:2.869291097):1.639609783	((((Androsace_alpina199609PHA000477BGNLC:0.2756526784	Androsace_obtusifolia229450PHA000536BGNLP:0.2756526784):0.2871952883	Androsace_helvetica199610CLA000520BGNETA:0.5628479667):0.7562336688	Androsace_pubescens229451PHA000542GWM1247:1.319081635):0.7703935407	Androsace_ciliata229432CLA000495BGNNMS:2.089475176):2.419425704):0.03335257588	((Androsace_laggeri229446CLA000527BGNNKE:1.016564039	((Androsace_halleri229439CLA000505BGNNML:0.429163925	Androsace_rioxana229455CLA000545BGNNMF:0.429163925):0.0124483868	Androsace_halleri_nuria1904702CLA000508BGNNMA:0.4416123118):0.5749517272):3.172548647	Androsace_hedraeantha229441CLA000514BGNNTE:4.189112686):0.3531407699):0.4769507029	(Androsace_lactea184984PHA000523BGNKT:3.323269428	Androsace_mathildae229448CLA000532BGNNMN:3.323269428):1.695934731):2.817014612	((Androsace_brevis229429PHA000482BGNPA:4.138093522	(Androsace_vitaliana_cinerea1534732PHA000570BGNAKP:3.696498018	Androsace_wulfeniana229462PHA000577BGNNC:3.696498018):0.4415955036):2.191582852	(Androsace_vitaliana_sesleri175111PHA000573BGNALL:1.612935454	Androsace_vitaliana_vitaliana439397PHA000574BGNMI:1.612935454):4.71674092):1.506542398):1.32282669	(((Androsace_cylindrica_hirtella522400CLA000498BGNPBH:1.101544798	Androsace_cylindrica_subsp_willkommii229435CLA000501BGNNSP:1.101544798):3.702389598	Androsace_vandelii229460ECVT00114GWM1208:4.803934396):2.746832383	Androsace_hausmannii229440PHA000512BGNPC:7.550766779):1.608278682);
(((((((((Androsace_adfinis_adfinis229424PHA000473BGNKF:0.1047395624	Androsace_adfinis_brigantiaca229425PHA000475BGNIH:0.1047395624):0.1478192645	Androsace_adfinis_puberula229426PHA000476BGNNV:0.2525588269):1.919930885	Androsace_cantabrica229430CLA000486BGNMLA:2.172489712):1.175194659	Androsace_chaixii229431PHA000489BGNLSE:3.347684371):0.5253687811	((((Androsace_alpina199609PHA000477BGNLC:0.208629835	Androsace_obtusifolia229450PHA000536BGNLP:0.208629835):0.1675012097	Androsace_helvetica199610CLA000520BGNETA:0.3761310447):0.2453603971	Androsace_pubescens229451PHA000542GWM1247:0.6214914417):0.8888002385	Androsace_ciliata229432CLA000495BGNNMS:1.51029168):2.362761472):0.09195080107	((Androsace_laggeri229446CLA000527BGNNKE:0.8171593905	(Androsace_halleri229439CLA000505BGNNML:0.5988059843	(Androsace_halleri_nuria1904702CLA000508BGNNMA:0.5524889885	Androsace_rioxana229455CLA000545BGNNMF:0.5524889885):0.04631699578):0.2183534062):2.416515703	Androsace_hedraeantha229441CLA000514BGNNTE:3.233675094):0.7313288597):0.01337427783	(Androsace_lactea184984PHA000523BGNKT:3.628305123	Androsace_mathildae229448CLA000532BGNNMN:3.628305123):0.3500731083):1.103493752	((Androsace_brevis229429PHA000482BGNPA:2.655449328	(Androsace_vitaliana_cinerea1534732PHA000570BGNAKP:2.223254007	Androsace_wulfeniana229462PHA000577BGNNC:2.223254007):0.4321953213):1.674260541	(Androsace_vitaliana_sesleri175111PHA000573BGNALL:1.565929595	Androsace_vitaliana_vitaliana439397PHA000574BGNMI:1.565929595):2.763780274):0.7521621144):0.4877920491	(((Androsace_cylindrica_hirtella522400CLA000498BGNPBH:0.5772864016	Androsace_cylindrica_subsp_willkommii229435CLA000501BGNNSP:0.5772864016):2.677223004	Androsace_vandelii229460ECVT00114GWM1208:3.254509405):1.569547781	Androsace_hausmannii229440PHA000512BGNPC:4.824057187):0.7456068453);
(((((((((Androsace_adfinis_adfinis229424PHA000473BGNKF:0.1016533627	Androsace_adfinis_brigantiaca229425PHA000475BGNIH:0.1016533627):0.3916997861	Androsace_adfinis_puberula229426PHA000476BGNNV:0.4933531488):1.796626534	Androsace_cantabrica229430CLA000486BGNMLA:2.289979682):1.664852973	Androsace_chaixii229431PHA000489BGNLSE:3.954832655):0.8895597795	((((Androsace_alpina199609PHA000477BGNLC:0.8008908378	Androsace_obtusifolia229450PHA000536BGNLP:0.8008908378):0.4715974479	Androsace_helvetica199610CLA000520BGNETA:1.272488286):0.6386998927	Androsace_pubescens229451PHA000542GWM1247:1.911188178):1.135394652	Androsace_ciliata229432CLA000495BGNNMS:3.046582831):1.797809604):0.2125383375	((Androsace_laggeri229446CLA000527BGNNKE:2.026258067	(Androsace_halleri229439CLA000505BGNNML:0.8105816227	(Androsace_halleri_nuria1904702CLA000508BGNNMA:0.7816343772	Androsace_rioxana229455CLA000545BGNNMF:0.7816343772):0.02894724557):1.215676444):1.836499806	Androsace_hedraeantha229441CLA000514BGNNTE:3.862757873):1.194172899):0.373551516	(Androsace_lactea184984PHA000523BGNKT:3.625056852	Androsace_mathildae229448CLA000532BGNNMN:3.625056852):1.805425437):0.8669520075	((Androsace_brevis229429PHA000482BGNPA:3.028763623	(Androsace_vitaliana_cinerea1534732PHA000570BGNAKP:2.441414825	Androsace_wulfeniana229462PHA000577BGNNC:2.441414825):0.5873487984):2.322823394	(Androsace_vitaliana_sesleri175111PHA000573BGNALL:3.687749391	Androsace_vitaliana_vitaliana439397PHA000574BGNMI:3.687749391):1.663837625):0.9458472793):1.865432419	(((Androsace_cylindrica_hirtella522400CLA000498BGNPBH:0.4893514907	Androsace_cylindrica_subsp_willkommii229435CLA000501BGNNSP:0.4893514907):4.670212576	Androsace_vandelii229460ECVT00114GWM1208:5.159564067):2.24045535	Androsace_hausmannii229440PHA000512BGNPC:7.400019417):0.7628472976);
(((((((((Androsace_adfinis_adfinis229424PHA000473BGNKF:0.1998537928	Androsace_adfinis_brigantiaca229425PHA000475BGNIH:0.1998537928):0.2004694742	Androsace_adfinis_puberula229426PHA000476BGNNV:0.4003232669):2.002941342	Androsace_cantabrica229430CLA000486BGNMLA:2.403264609):1.234651714	Androsace_chaixii229431PHA000489BGNLSE:3.637916323):0.7783438427	((((Androsace_alpina199609PHA000477BGNLC:0.4671956305	Androsace_obtusifolia229450PHA000536BGNLP:0.4671956305):0.2217110199	Androsace_helvetica199610CLA000520BGNETA:0.6889066504):0.4913323595	Androsace_pubescens229451PHA000542GWM1247:1.18023901):0.7576487273	Androsace_ciliata229432CLA000495BGNNMS:1.937887737):2.478372429):0.1861480175	((Androsace_laggeri229446CLA000527BGNNKE:0.8892600511	((Androsace_halleri229439CLA000505BGNNML:0.4633767772	Androsace_halleri_nuria1904702CLA000508BGNNMA:0.4633767772):0.0923182441	Androsace_rioxana229455CLA000545BGNNMF:0.5556950213):0.3335650297):2.790148522	Androsace_hedraeantha229441CLA000514BGNNTE:3.679408573):0.9229996106):0.3970476358	(Androsace_lactea184984PHA000523BGNKT:4.514189188	Androsace_mathildae229448CLA000532BGNNMN:4.514189188):0.4852666314):1.158715919	((Androsace_brevis229429PHA000482BGNPA:2.069774025	(Androsace_vitaliana_cinerea1534732PHA000570BGNAKP:1.747118964	Androsace_wulfeniana229462PHA000577BGNNC:1.747118964):0.3226550608):3.602329381	(Androsace_vitaliana_sesleri175111PHA000573BGNALL:1.576225137	Androsace_vitaliana_vitaliana439397PHA000574BGNMI:1.576225137):4.095878269):0.486068332):1.30230732	(((Androsace_cylindrica_hirtella522400CLA000498BGNPBH:0.3683488052	Androsace_cylindrica_subsp_willkommii229435CLA000501BGNNSP:0.3683488052):4.108892266	Androsace_vandelii229460ECVT00114GWM1208:4.477241071):0.9069270487	Androsace_hausmannii229440PHA000512BGNPC:5.38416812):2.076310938);
(((((((((Androsace_adfinis_adfinis229424PHA000473BGNKF:0.0578492267	Androsace_adfinis_brigantiaca229425PHA000475BGNIH:0.0578492267):0.4134997942	Androsace_adfinis_puberula229426PHA000476BGNNV:0.4713490209):1.112216127	Androsace_cantabrica229430CLA000486BGNMLA:1.583565148):0.8807820045	Androsace_chaixii229431PHA000489BGNLSE:2.464347152):0.7631310781	((((Androsace_alpina199609PHA000477BGNLC:0.2240186203	Androsace_obtusifolia229450PHA000536BGNLP:0.2240186203):0.1323516297	Androsace_helvetica199610CLA000520BGNETA:0.35637025):0.1643163931	Androsace_pubescens229451PHA000542GWM1247:0.5206866431):0.6931276082	Androsace_ciliata229432CLA000495BGNNMS:1.213814251):2.013663979):0.07337618352	((Androsace_laggeri229446CLA000527BGNNKE:0.6716472452	((Androsace_halleri229439CLA000505BGNNML:0.3056534706	Androsace_rioxana229455CLA000545BGNNMF:0.3056534706):0.03913222248	Androsace_halleri_nuria1904702CLA000508BGNNMA:0.3447856931):0.3268615522):2.456857699	Androsace_hedraeantha229441CLA000514BGNNTE:3.128504944):0.1723494701):0.1816645936	(Androsace_lactea184984PHA000523BGNKT:2.648135342	Androsace_mathildae229448CLA000532BGNNMN:2.648135342):0.834383666):0.4277863417	((Androsace_brevis229429PHA000482BGNPA:1.448512826	(Androsace_vitaliana_cinerea1534732PHA000570BGNAKP:1.201277667	Androsace_wulfeniana229462PHA000577BGNNC:1.201277667):0.2472351594):1.789821912	(Androsace_vitaliana_sesleri175111PHA000573BGNALL:0.8494710881	Androsace_vitaliana_vitaliana439397PHA000574BGNMI:0.8494710881):2.38886365):0.6719706116):1.331640355	(((Androsace_cylindrica_hirtella522400CLA000498BGNPBH:0.4614855744	Androsace_cylindrica_subsp_willkommii229435CLA000501BGNNSP:0.4614855744):3.390912838	Androsace_vandelii229460ECVT00114GWM1208:3.852398412):0.6352528888	Androsace_hausmannii229440PHA000512BGNPC:4.487651301):0.7542944032);
(((((((((Androsace_adfinis_adfinis229424PHA000473BGNKF:0.2252654487	Androsace_adfinis_brigantiaca229425PHA000475BGNIH:0.2252654487):0.4220048807	Androsace_adfinis_puberula229426PHA000476BGNNV:0.6472703293):2.18537482	Androsace_cantabrica229430CLA000486BGNMLA:2.832645149):1.818640603	Androsace_chaixii229431PHA000489BGNLSE:4.651285752):1.058721703	((((Androsace_alpina199609PHA000477BGNLC:0.7296570018	Androsace_obtusifolia229450PHA000536BGNLP:0.7296570018):0.7191725027	Androsace_helvetica199610CLA000520BGNETA:1.448829505):0.4747460457	Androsace_pubescens229451PHA000542GWM1247:1.92357555):1.017898874	Androsace_ciliata229432CLA000495BGNNMS:2.941474424):2.768533031):0.1611841808	((Androsace_laggeri229446CLA000527BGNNKE:1.946233355	(Androsace_halleri229439CLA000505BGNNML:0.7616896971	(Androsace_halleri_nuria1904702CLA000508BGNNMA:0.7592254618	Androsace_rioxana229455CLA000545BGNNMF:0.7592254618):0.002464235288):1.184543658):2.387677315	Androsace_hedraeantha229441CLA000514BGNNTE:4.33391067):1.537280966):0.0857334531	(Androsace_lactea184984PHA000523BGNKT:4.439625043	Androsace_mathildae229448CLA000532BGNNMN:4.439625043):1.517300046):1.900907836	((Androsace_brevis229429PHA000482BGNPA:6.329680118	(Androsace_vitaliana_cinerea1534732PHA000570BGNAKP:5.624684618	Androsace_wulfeniana229462PHA000577BGNNC:5.624684618):0.7049955):0.9720110956	(Androsace_vitaliana_sesleri175111PHA000573BGNALL:3.844746254	Androsace_vitaliana_vitaliana439397PHA000574BGNMI:3.844746254):3.456944959):0.5561417121):0.2660463618	(((Androsace_cylindrica_hirtella522400CLA000498BGNPBH:0.725951985	Androsace_cylindrica_subsp_willkommii229435CLA000501BGNNSP:0.725951985):5.131306399	Androsace_vandelii229460ECVT00114GWM1208:5.857258384):1.58420799	Androsace_hausmannii229440PHA000512BGNPC:7.441466374):0.6824129133);
(((((((((Androsace_adfinis_adfinis229424PHA000473BGNKF:0.1304768225	Androsace_adfinis_brigantiaca229425PHA000475BGNIH:0.1304768225):0.159134623	Androsace_adfinis_puberula229426PHA000476BGNNV:0.2896114454):1.753105334	Androsace_cantabrica229430CLA000486BGNMLA:2.04271678):0.8554649015	Androsace_chaixii229431PHA000489BGNLSE:2.898181681):0.4714058173	((((Androsace_alpina199609PHA000477BGNLC:0.2789534153	Androsace_obtusifolia229450PHA000536BGNLP:0.2789534153):0.1082756557	Androsace_helvetica199610CLA000520BGNETA:0.3872290709):0.217631268	Androsace_pubescens229451PHA000542GWM1247:0.604860339):0.6628004994	Androsace_ciliata229432CLA000495BGNNMS:1.267660838):2.10192666):0.2177049317	((Androsace_laggeri229446CLA000527BGNNKE:1.202063369	((Androsace_halleri229439CLA000505BGNNML:0.5593455727	Androsace_rioxana229455CLA000545BGNNMF:0.5593455727):0.001380848706	Androsace_halleri_nuria1904702CLA000508BGNNMA:0.5607264214):0.6413369479):2.052609319	Androsace_hedraeantha229441CLA000514BGNNTE:3.254672689):0.3326197417):0.03422936548	(Androsace_lactea184984PHA000523BGNKT:1.950729005	Androsace_mathildae229448CLA000532BGNNMN:1.950729005):1.670792791):1.685525456	((Androsace_brevis229429PHA000482BGNPA:1.526647704	(Androsace_vitaliana_cinerea1534732PHA000570BGNAKP:1.449856156	Androsace_wulfeniana229462PHA000577BGNNC:1.449856156):0.07679154772):3.402068604	(Androsace_vitaliana_sesleri175111PHA000573BGNALL:1.961443234	Androsace_vitaliana_vitaliana439397PHA000574BGNMI:1.961443234):2.967273073):0.3783309446):1.599975908	(((Androsace_cylindrica_hirtella522400CLA000498BGNPBH:0.514898406	Androsace_cylindrica_subsp_willkommii229435CLA000501BGNNSP:0.514898406):4.569722098	Androsace_vandelii229460ECVT00114GWM1208:5.084620504):0.9649890079	Androsace_hausmannii229440PHA000512BGNPC:6.049609512):0.857413649);
(((((((((Androsace_adfinis_adfinis229424PHA000473BGNKF:0.09168849261	Androsace_adfinis_brigantiaca229425PHA000475BGNIH:0.09168849261):0.1992908362	Androsace_adfinis_puberula229426PHA000476BGNNV:0.2909793288):2.17056796	Androsace_cantabrica229430CLA000486BGNMLA:2.461547289):1.146573233	Androsace_chaixii229431PHA000489BGNLSE:3.608120522):0.8951515061	((((Androsace_alpina199609PHA000477BGNLC:0.2487330238	Androsace_obtusifolia229450PHA000536BGNLP:0.2487330238):0.4289107318	Androsace_helvetica199610CLA000520BGNETA:0.6776437556):0.2127029012	Androsace_pubescens229451PHA000542GWM1247:0.8903466568):0.3347452036	Androsace_ciliata229432CLA000495BGNNMS:1.22509186):3.278180167):0.1594167102	((Androsace_laggeri229446CLA000527BGNNKE:1.702658448	((Androsace_halleri229439CLA000505BGNNML:0.6193487368	Androsace_halleri_nuria1904702CLA000508BGNNMA:0.6193487368):0.0461861857	Androsace_rioxana229455CLA000545BGNNMF:0.6655349225):1.037123526):2.393067396	Androsace_hedraeantha229441CLA000514BGNNTE:4.095725844):0.5669628935):0.322249563	(Androsace_lactea184984PHA000523BGNKT:3.562759253	Androsace_mathildae229448CLA000532BGNNMN:3.562759253):1.422179048):1.983815601	((Androsace_brevis229429PHA000482BGNPA:2.69636147	(Androsace_vitaliana_cinerea1534732PHA000570BGNAKP:1.991803716	Androsace_wulfeniana229462PHA000577BGNNC:1.991803716):0.7045577533):1.716586066	(Androsace_vitaliana_sesleri175111PHA000573BGNALL:1.906099769	Androsace_vitaliana_vitaliana439397PHA000574BGNMI:1.906099769):2.506847767):2.555806367):1.812474925	(((Androsace_cylindrica_hirtella522400CLA000498BGNPBH:0.5285300885	Androsace_cylindrica_subsp_willkommii229435CLA000501BGNNSP:0.5285300885):4.518041995	Androsace_vandelii229460ECVT00114GWM1208:5.046572083):3.049164106	Androsace_hausmannii229440PHA000512BGNPC:8.09573619):0.6854926374);
(((((((((Androsace_adfinis_adfinis229424PHA000473BGNKF:0.05335185826	Androsace_adfinis_brigantiaca229425PHA000475BGNIH:0.05335185826):0.2314322937	Androsace_adfinis_puberula229426PHA000476BGNNV:0.284784152):2.071562841	Androsace_cantabrica229430CLA000486BGNMLA:2.356346993):1.022811648	Androsace_chaixii229431PHA000489BGNLSE:3.379158641):1.312366779	((((Androsace_alpina199609PHA000477BGNLC:0.1958224794	Androsace_obtusifolia229450PHA000536BGNLP:0.1958224794):0.2664805581	Androsace_helvetica199610CLA000520BGNETA:0.4623030375):0.5171126255	Androsace_pubescens229451PHA000542GWM1247:0.979415663):0.8063377864	Androsace_ciliata229432CLA000495BGNNMS:1.785753449):2.905771971):0.1929708434	((Androsace_laggeri229446CLA000527BGNNKE:0.736801565	((Androsace_halleri229439CLA000505BGNNML:0.3465400534	Androsace_rioxana229455CLA000545BGNNMF:0.3465400534):0.03543780832	Androsace_halleri_nuria1904702CLA000508BGNNMA:0.3819778617):0.3548237032):3.564088394	Androsace_hedraeantha229441CLA000514BGNNTE:4.300889959):0.583606305):0.3573106971	(Androsace_lactea184984PHA000523BGNKT:3.820112721	Androsace_mathildae229448CLA000532BGNNMN:3.820112721):1.42169424):0.713229722	((Androsace_brevis229429PHA000482BGNPA:2.427171639	(Androsace_vitaliana_cinerea1534732PHA000570BGNAKP:2.032700486	Androsace_wulfeniana229462PHA000577BGNNC:2.032700486):0.3944711531):2.29771577	(Androsace_vitaliana_sesleri175111PHA000573BGNALL:2.639087194	Androsace_vitaliana_vitaliana439397PHA000574BGNMI:2.639087194):2.085800214):1.230149274):0.8130737083	(((Androsace_cylindrica_hirtella522400CLA000498BGNPBH:0.6675718594	Androsace_cylindrica_subsp_willkommii229435CLA000501BGNNSP:0.6675718594):4.32787678	Androsace_vandelii229460ECVT00114GWM1208:4.99544864):1.416977723	Androsace_hausmannii229440PHA000512BGNPC:6.412426362):0.3556840283);
(((((((((Androsace_adfinis_adfinis229424PHA000473BGNKF:0.07641844708	Androsace_adfinis_brigantiaca229425PHA000475BGNIH:0.07641844708):0.1136446766	Androsace_adfinis_puberula229426PHA000476BGNNV:0.1900631237):2.434337001	Androsace_cantabrica229430CLA000486BGNMLA:2.624400125):1.50663126	Androsace_chaixii229431PHA000489BGNLSE:4.131031385):0.7091136018	((((Androsace_alpina199609PHA000477BGNLC:0.4595882743	Androsace_obtusifolia229450PHA000536BGNLP:0.4595882743):0.1604374791	Androsace_helvetica199610CLA000520BGNETA:0.6200257535):0.4451349216	Androsace_pubescens229451PHA000542GWM1247:1.065160675):0.5109105992	Androsace_ciliata229432CLA000495BGNNMS:1.576071274):3.264073712):0.3287489912	((Androsace_laggeri229446CLA000527BGNNKE:1.37456727	((Androsace_halleri229439CLA000505BGNNML:0.6047709786	Androsace_halleri_nuria1904702CLA000508BGNNMA:0.6047709786):0.06433334905	Androsace_rioxana229455CLA000545BGNNMF:0.6691043276):0.7054629428):2.180778325	Androsace_hedraeantha229441CLA000514BGNNTE:3.555345596):1.613548382):0.116618172	(Androsace_lactea184984PHA000523BGNKT:4.621245398	Androsace_mathildae229448CLA000532BGNNMN:4.621245398):0.6642667518):1.054192551	((Androsace_brevis229429PHA000482BGNPA:2.052926425	(Androsace_vitaliana_cinerea1534732PHA000570BGNAKP:1.857993849	Androsace_wulfeniana229462PHA000577BGNNC:1.857993849):0.1949325762):3.012713087	(Androsace_vitaliana_sesleri175111PHA000573BGNALL:2.095536266	Androsace_vitaliana_vitaliana439397PHA000574BGNMI:2.095536266):2.970103246):1.274065188):1.354903694	(((Androsace_cylindrica_hirtella522400CLA000498BGNPBH:0.9013732334	Androsace_cylindrica_subsp_willkommii229435CLA000501BGNNSP:0.9013732334):2.613186488	Androsace_vandelii229460ECVT00114GWM1208:3.514559722):3.503179807	Androsace_hausmannii229440PHA000512BGNPC:7.017739529):0.6768688653);
(((((((((Androsace_adfinis_adfinis229424PHA000473BGNKF:0.190688751	Androsace_adfinis_brigantiaca229425PHA000475BGNIH:0.190688751):0.3097107581	Androsace_adfinis_puberula229426PHA000476BGNNV:0.5003995091):2.795947133	Androsace_cantabrica229430CLA000486BGNMLA:3.296346643):1.453599017	Androsace_chaixii229431PHA000489BGNLSE:4.749945659):1.071214027	((((Androsace_alpina199609PHA000477BGNLC:0.6554828203	Androsace_obtusifolia229450PHA000536BGNLP:0.6554828203):0.4033848036	Androsace_helvetica199610CLA000520BGNETA:1.058867624):0.2386710833	Androsace_pubescens229451PHA000542GWM1247:1.297538707):1.151422179	Androsace_ciliata229432CLA000495BGNNMS:2.448960886):3.3721988):0.0898198641	((Androsace_laggeri229446CLA000527BGNNKE:0.9574982435	(Androsace_halleri229439CLA000505BGNNML:0.6474166281	(Androsace_halleri_nuria1904702CLA000508BGNNMA:0.5115861626	Androsace_rioxana229455CLA000545BGNNMF:0.5115861626):0.1358304655):0.3100816154):3.618223607	Androsace_hedraeantha229441CLA000514BGNNTE:4.57572185):1.3352577):0.201369517	(Androsace_lactea184984PHA000523BGNKT:5.52565546	Androsace_mathildae229448CLA000532BGNNMN:5.52565546):0.5866936075):0.4097643531	((Androsace_brevis229429PHA000482BGNPA:2.52050211	(Androsace_vitaliana_cinerea1534732PHA000570BGNAKP:1.697763074	Androsace_wulfeniana229462PHA000577BGNNC:1.697763074):0.8227390364):1.307840375	(Androsace_vitaliana_sesleri175111PHA000573BGNALL:0.8693122728	Androsace_vitaliana_vitaliana439397PHA000574BGNMI:0.8693122728):2.959030213):2.693770935):0.6911802793	(((Androsace_cylindrica_hirtella522400CLA000498BGNPBH:0.4045919015	Androsace_cylindrica_subsp_willkommii229435CLA000501BGNNSP:0.4045919015):3.748932182	Androsace_vandelii229460ECVT00114GWM1208:4.153524084):2.469723204	Androsace_hausmannii229440PHA000512BGNPC:6.623247288):0.5900464122);
(((((((((Androsace_adfinis_adfinis229424PHA000473BGNKF:0.1332190419	Androsace_adfinis_brigantiaca229425PHA000475BGNIH:0.1332190419):0.07525606138	Androsace_adfinis_puberula229426PHA000476BGNNV:0.2084751033):1.693063305	Androsace_cantabrica229430CLA000486BGNMLA:1.901538408):0.9814331717	Androsace_chaixii229431PHA000489BGNLSE:2.88297158):0.9823789052	((((Androsace_alpina199609PHA000477BGNLC:0.2262352075	Androsace_obtusifolia229450PHA000536BGNLP:0.2262352075):0.1444680814	Androsace_helvetica199610CLA000520BGNETA:0.3707032889):0.4627583289	Androsace_pubescens229451PHA000542GWM1247:0.8334616178):0.7281737113	Androsace_ciliata229432CLA000495BGNNMS:1.561635329):2.303715156):0.08741634574	((Androsace_laggeri229446CLA000527BGNNKE:1.468120387	((Androsace_halleri229439CLA000505BGNNML:0.6247899039	Androsace_halleri_nuria1904702CLA000508BGNNMA:0.6247899039):0.1696620027	Androsace_rioxana229455CLA000545BGNNMF:0.7944519066):0.6736684802):2.196557564	Androsace_hedraeantha229441CLA000514BGNNTE:3.664677951):0.2880888802):0.1740614273	(Androsace_lactea184984PHA000523BGNKT:4.042012046	Androsace_mathildae229448CLA000532BGNNMN:4.042012046):0.08481621235):0.378068988	((Androsace_brevis229429PHA000482BGNPA:1.528473579	(Androsace_vitaliana_cinerea1534732PHA000570BGNAKP:1.252530425	Androsace_wulfeniana229462PHA000577BGNNC:1.252530425):0.2759431538):2.418671205	(Androsace_vitaliana_sesleri175111PHA000573BGNALL:1.241957463	Androsace_vitaliana_vitaliana439397PHA000574BGNMI:1.241957463):2.705187321):0.5577524622):1.611938959	(((Androsace_cylindrica_hirtella522400CLA000498BGNPBH:0.5876263059	Androsace_cylindrica_subsp_willkommii229435CLA000501BGNNSP:0.5876263059):3.688414132	Androsace_vandelii229460ECVT00114GWM1208:4.276040438):1.125925019	Androsace_hausmannii229440PHA000512BGNPC:5.401965457):0.7148707482);
(((((((((Androsace_adfinis_adfinis229424PHA000473BGNKF:0.02032855327	Androsace_adfinis_brigantiaca229425PHA000475BGNIH:0.02032855327):0.2029474312	Androsace_adfinis_puberula229426PHA000476BGNNV:0.2232759845):1.631907423	Androsace_cantabrica229430CLA000486BGNMLA:1.855183408):0.8565211134	Androsace_chaixii229431PHA000489BGNLSE:2.711704521):1.090042005	((((Androsace_alpina199609PHA000477BGNLC:0.2280736196	Androsace_obtusifolia229450PHA000536BGNLP:0.2280736196):0.1445731954	Androsace_helvetica199610CLA000520BGNETA:0.372646815):0.2223385184	Androsace_pubescens229451PHA000542GWM1247:0.5949853334):0.4609150317	Androsace_ciliata229432CLA000495BGNNMS:1.055900365):2.745846162):0.4270426609	((Androsace_laggeri229446CLA000527BGNNKE:0.686345012	((Androsace_halleri229439CLA000505BGNNML:0.3230772694	Androsace_rioxana229455CLA000545BGNNMF:0.3230772694):0.03634042679	Androsace_halleri_nuria1904702CLA000508BGNNMA:0.3594176962):0.3269273159):2.758432189	Androsace_hedraeantha229441CLA000514BGNNTE:3.444777201):0.7840119862):0.1656958622	(Androsace_lactea184984PHA000523BGNKT:3.294037465	Androsace_mathildae229448CLA000532BGNNMN:3.294037465):1.100447584):0.6843697571	((Androsace_brevis229429PHA000482BGNPA:2.469489801	(Androsace_vitaliana_cinerea1534732PHA000570BGNAKP:1.500590941	Androsace_wulfeniana229462PHA000577BGNNC:1.500590941):0.9688988597):1.01576171	(Androsace_vitaliana_sesleri175111PHA000573BGNALL:1.151373267	Androsace_vitaliana_vitaliana439397PHA000574BGNMI:1.151373267):2.333878243):1.593603296):1.204924742	(((Androsace_cylindrica_hirtella522400CLA000498BGNPBH:0.8282107984	Androsace_cylindrica_subsp_willkommii229435CLA000501BGNNSP:0.8282107984):2.632791736	Androsace_vandelii229460ECVT00114GWM1208:3.461002534):1.463452885	Androsace_hausmannii229440PHA000512BGNPC:4.92445542):1.359324129);
(((((((((Androsace_adfinis_adfinis229424PHA000473BGNKF:0.1835203612	Androsace_adfinis_brigantiaca229425PHA000475BGNIH:0.1835203612):0.02602008067	Androsace_adfinis_puberula229426PHA000476BGNNV:0.2095404418):2.969231465	Androsace_cantabrica229430CLA000486BGNMLA:3.178771907):0.5752693858	Androsace_chaixii229431PHA000489BGNLSE:3.754041293):0.8609839359	((((Androsace_alpina199609PHA000477BGNLC:0.3243785924	Androsace_obtusifolia229450PHA000536BGNLP:0.3243785924):0.1799217752	Androsace_helvetica199610CLA000520BGNETA:0.5043003676):0.2364423093	Androsace_pubescens229451PHA000542GWM1247:0.7407426769):0.3271523816	Androsace_ciliata229432CLA000495BGNNMS:1.067895058):3.54713017):0.3287589564	((Androsace_laggeri229446CLA000527BGNNKE:1.67480367	(Androsace_halleri229439CLA000505BGNNML:0.608663223	(Androsace_halleri_nuria1904702CLA000508BGNNMA:0.4216702425	Androsace_rioxana229455CLA000545BGNNMF:0.4216702425):0.1869929805):1.066140447):3.097915391	Androsace_hedraeantha229441CLA000514BGNNTE:4.772719061):0.1710651233):0.06030545547	(Androsace_lactea184984PHA000523BGNKT:4.310021887	Androsace_mathildae229448CLA000532BGNNMN:4.310021887):0.6940677534):0.7632982724	((Androsace_brevis229429PHA000482BGNPA:2.48910055	(Androsace_vitaliana_cinerea1534732PHA000570BGNAKP:2.307295639	Androsace_wulfeniana229462PHA000577BGNNC:2.307295639):0.181804911):1.451897272	(Androsace_vitaliana_sesleri175111PHA000573BGNALL:0.9060568513	Androsace_vitaliana_vitaliana439397PHA000574BGNMI:0.9060568513):3.03494097):1.826390091):1.661858324	(((Androsace_cylindrica_hirtella522400CLA000498BGNPBH:0.4788757635	Androsace_cylindrica_subsp_willkommii229435CLA000501BGNNSP:0.4788757635):3.52473365	Androsace_vandelii229460ECVT00114GWM1208:4.003609413):1.651501806	Androsace_hausmannii229440PHA000512BGNPC:5.655111219):1.774135018);
(((((((((Androsace_adfinis_adfinis229424PHA000473BGNKF:0.1064017083	Androsace_adfinis_brigantiaca229425PHA000475BGNIH:0.1064017083):0.05489828247	Androsace_adfinis_puberula229426PHA000476BGNNV:0.1612999908):2.479112122	Androsace_cantabrica229430CLA000486BGNMLA:2.640412113):1.55984505	Androsace_chaixii229431PHA000489BGNLSE:4.200257162):0.9572599546	((((Androsace_alpina199609PHA000477BGNLC:0.3319492163	Androsace_obtusifolia229450PHA000536BGNLP:0.3319492163):0.1649921602	Androsace_helvetica199610CLA000520BGNETA:0.4969413765):0.317537685	Androsace_pubescens229451PHA000542GWM1247:0.8144790615):0.8055023495	Androsace_ciliata229432CLA000495BGNNMS:1.619981411):3.537535706):0.1445676488	((Androsace_laggeri229446CLA000527BGNNKE:1.056932249	((Androsace_halleri229439CLA000505BGNNML:0.3409213601	Androsace_halleri_nuria1904702CLA000508BGNNMA:0.3409213601):0.01499114671	Androsace_rioxana229455CLA000545BGNNMF:0.3559125068):0.7010197417):3.234001046	Androsace_hedraeantha229441CLA000514BGNNTE:4.290933294):1.011151471):0.09095500405	(Androsace_lactea184984PHA000523BGNKT:4.6932186	Androsace_mathildae229448CLA000532BGNNMN:4.6932186):0.6998211691):0.7473114946	((Androsace_brevis229429PHA000482BGNPA:2.316051198	(Androsace_vitaliana_cinerea1534732PHA000570BGNAKP:1.776535997	Androsace_wulfeniana229462PHA000577BGNNC:1.776535997):0.5395152011):3.044008589	(Androsace_vitaliana_sesleri175111PHA000573BGNALL:0.8540609428	Androsace_vitaliana_vitaliana439397PHA000574BGNMI:0.8540609428):4.505998845):0.7802914767):1.763703714	(((Androsace_cylindrica_hirtella522400CLA000498BGNPBH:0.3248781235	Androsace_cylindrica_subsp_willkommii229435CLA000501BGNNSP:0.3248781235):2.7559061	Androsace_vandelii229460ECVT00114GWM1208:3.080784223):3.727796979	Androsace_hausmannii229440PHA000512BGNPC:6.808581202):1.095473776);
(((((((((Androsace_adfinis_adfinis229424PHA000473BGNKF:0.1613950731	Androsace_adfinis_brigantiaca229425PHA000475BGNIH:0.1613950731):0.06290404852	Androsace_adfinis_puberula229426PHA000476BGNNV:0.2242991216):1.542059117	Androsace_cantabrica229430CLA000486BGNMLA:1.766358239):0.8786414242	Androsace_chaixii229431PHA000489BGNLSE:2.644999663):0.7258649359	((((Androsace_alpina199609PHA000477BGNLC:0.206341277	Androsace_obtusifolia229450PHA000536BGNLP:0.206341277):0.1701571045	Androsace_helvetica199610CLA000520BGNETA:0.3764983815):0.1419068063	Androsace_pubescens229451PHA000542GWM1247:0.5184051879):0.2965143355	Androsace_ciliata229432CLA000495BGNNMS:0.8149195233):2.555945076):0.1299388665	((Androsace_laggeri229446CLA000527BGNNKE:0.9823077805	((Androsace_halleri229439CLA000505BGNNML:0.616359027	Androsace_halleri_nuria1904702CLA000508BGNNMA:0.616359027):0.07922739521	Androsace_rioxana229455CLA000545BGNNMF:0.6955864222):0.2867213583):1.736243581	Androsace_hedraeantha229441CLA000514BGNNTE:2.718551362):0.7822521038):0.1701021203	(Androsace_lactea184984PHA000523BGNKT:2.896556491	Androsace_mathildae229448CLA000532BGNNMN:2.896556491):0.7743490946):1.742237912	((Androsace_brevis229429PHA000482BGNPA:2.016388082	(Androsace_vitaliana_cinerea1534732PHA000570BGNAKP:1.410242329	Androsace_wulfeniana229462PHA000577BGNNC:1.410242329):0.6061457527):2.761867781	(Androsace_vitaliana_sesleri175111PHA000573BGNALL:2.057101239	Androsace_vitaliana_vitaliana439397PHA000574BGNMI:2.057101239):2.721154624):0.6348876345):0.6041596772	(((Androsace_cylindrica_hirtella522400CLA000498BGNPBH:0.5858883253	Androsace_cylindrica_subsp_willkommii229435CLA000501BGNNSP:0.5858883253):3.358516268	Androsace_vandelii229460ECVT00114GWM1208:3.944404593):1.728226833	Androsace_hausmannii229440PHA000512BGNPC:5.672631426):0.3446717491);
(((((((((Androsace_adfinis_adfinis229424PHA000473BGNKF:0.09121563696	Androsace_adfinis_brigantiaca229425PHA000475BGNIH:0.09121563696):0.2930236739	Androsace_adfinis_puberula229426PHA000476BGNNV:0.3842393108):2.824136066	Androsace_cantabrica229430CLA000486BGNMLA:3.208375377):0.7378035834	Androsace_chaixii229431PHA000489BGNLSE:3.94617896):0.6105164377	((((Androsace_alpina199609PHA000477BGNLC:0.5082361944	Androsace_obtusifolia229450PHA000536BGNLP:0.5082361944):0.123789391	Androsace_helvetica199610CLA000520BGNETA:0.6320255855):0.4087934239	Androsace_pubescens229451PHA000542GWM1247:1.040819009):1.160978319	Androsace_ciliata229432CLA000495BGNNMS:2.201797329):2.354898069):0.5681494203	((Androsace_laggeri229446CLA000527BGNNKE:1.049529895	((Androsace_halleri229439CLA000505BGNNML:0.5077288039	Androsace_halleri_nuria1904702CLA000508BGNNMA:0.5077288039):0.0190380315	Androsace_rioxana229455CLA000545BGNNMF:0.5267668354):0.5227630595):2.612559186	Androsace_hedraeantha229441CLA000514BGNNTE:3.662089081):1.462755738):0.3839740671	(Androsace_lactea184984PHA000523BGNKT:3.730680996	Androsace_mathildae229448CLA000532BGNNMN:3.730680996):1.77813789):1.320801651	((Androsace_brevis229429PHA000482BGNPA:1.765332193	(Androsace_vitaliana_cinerea1534732PHA000570BGNAKP:1.612860837	Androsace_wulfeniana229462PHA000577BGNNC:1.612860837):0.1524713556):3.857452583	(Androsace_vitaliana_sesleri175111PHA000573BGNALL:1.860193219	Androsace_vitaliana_vitaliana439397PHA000574BGNMI:1.860193219):3.762591557):1.206835761):1.906964692	(((Androsace_cylindrica_hirtella522400CLA000498BGNPBH:0.3031722735	Androsace_cylindrica_subsp_willkommii229435CLA000501BGNNSP:0.3031722735):5.104530888	Androsace_vandelii229460ECVT00114GWM1208:5.407703162):2.03227749	Androsace_hausmannii229440PHA000512BGNPC:7.439980651):1.296604577);
(((((((((Androsace_adfinis_adfinis229424PHA000473BGNKF:0.1132429339	Androsace_adfinis_brigantiaca229425PHA000475BGNIH:0.1132429339):0.1332412193	Androsace_adfinis_puberula229426PHA000476BGNNV:0.2464841532):1.988163785	Androsace_cantabrica229430CLA000486BGNMLA:2.234647938):1.15370821	Androsace_chaixii229431PHA000489BGNLSE:3.388356148):1.133656492	((((Androsace_alpina199609PHA000477BGNLC:0.4835773769	Androsace_obtusifolia229450PHA000536BGNLP:0.4835773769):0.080202668	Androsace_helvetica199610CLA000520BGNETA:0.5637800449):0.2951694544	Androsace_pubescens229451PHA000542GWM1247:0.8589494993):0.5080103924	Androsace_ciliata229432CLA000495BGNNMS:1.366959892):3.155052748):0.1221294149	((Androsace_laggeri229446CLA000527BGNNKE:1.312010572	(Androsace_halleri229439CLA000505BGNNML:0.531580127	(Androsace_halleri_nuria1904702CLA000508BGNNMA:0.4607969824	Androsace_rioxana229455CLA000545BGNNMF:0.4607969824):0.07078314462):0.7804304446):2.586015824	Androsace_hedraeantha229441CLA000514BGNNTE:3.898026396):0.7461156588):0.4098992155	(Androsace_lactea184984PHA000523BGNKT:4.657573163	Androsace_mathildae229448CLA000532BGNNMN:4.657573163):0.3964681068):1.121666381	((Androsace_brevis229429PHA000482BGNPA:2.834573528	(Androsace_vitaliana_cinerea1534732PHA000570BGNAKP:1.925174016	Androsace_wulfeniana229462PHA000577BGNNC:1.925174016):0.909399512):2.283029147	(Androsace_vitaliana_sesleri175111PHA000573BGNALL:1.239794792	Androsace_vitaliana_vitaliana439397PHA000574BGNMI:1.239794792):3.877807883):1.058104976):0.7948047287	(((Androsace_cylindrica_hirtella522400CLA000498BGNPBH:0.9322513782	Androsace_cylindrica_subsp_willkommii229435CLA000501BGNNSP:0.9322513782):4.433069117	Androsace_vandelii229460ECVT00114GWM1208:5.365320495):1.216459861	Androsace_hausmannii229440PHA000512BGNPC:6.581780356):0.3887320236);
(((((((((Androsace_adfinis_adfinis229424PHA000473BGNKF:0.2343056145	Androsace_adfinis_brigantiaca229425PHA000475BGNIH:0.2343056145):0.1982334369	Androsace_adfinis_puberula229426PHA000476BGNNV:0.4325390513):2.228112991	Androsace_cantabrica229430CLA000486BGNMLA:2.660652042):2.354378768	Androsace_chaixii229431PHA000489BGNLSE:5.01503081):1.326870222	((((Androsace_alpina199609PHA000477BGNLC:0.4307998002	Androsace_obtusifolia229450PHA000536BGNLP:0.4307998002):0.3372260283	Androsace_helvetica199610CLA000520BGNETA:0.7680258285):0.5867262571	Androsace_pubescens229451PHA000542GWM1247:1.354752086):2.624484756	Androsace_ciliata229432CLA000495BGNNMS:3.979236841):2.362664192):0.2678917315	((Androsace_laggeri229446CLA000527BGNNKE:2.137216721	(Androsace_halleri229439CLA000505BGNNML:1.350000729	(Androsace_halleri_nuria1904702CLA000508BGNNMA:1.297832966	Androsace_rioxana229455CLA000545BGNNMF:1.297832966):0.0521677627):0.7872159917):2.099259322	Androsace_hedraeantha229441CLA000514BGNNTE:4.236476043):2.373316722):0.2906430309	(Androsace_lactea184984PHA000523BGNKT:5.08245189	Androsace_mathildae229448CLA000532BGNNMN:5.08245189):1.817983906):0.8950317267	((Androsace_brevis229429PHA000482BGNPA:2.660196348	(Androsace_vitaliana_cinerea1534732PHA000570BGNAKP:2.063172419	Androsace_wulfeniana229462PHA000577BGNNC:2.063172419):0.5970239292):4.468330882	(Androsace_vitaliana_sesleri175111PHA000573BGNALL:2.583312962	Androsace_vitaliana_vitaliana439397PHA000574BGNMI:2.583312962):4.545214268):0.6669402919):4.604379845	(((Androsace_cylindrica_hirtella522400CLA000498BGNPBH:1.452526945	Androsace_cylindrica_subsp_willkommii229435CLA000501BGNNSP:1.452526945):6.174210008	Androsace_vandelii229460ECVT00114GWM1208:7.626736953):4.02004427	Androsace_hausmannii229440PHA000512BGNPC:11.64678122):0.7530661436);
(((((((((Androsace_adfinis_adfinis229424PHA000473BGNKF:0.2610248927	Androsace_adfinis_brigantiaca229425PHA000475BGNIH:0.2610248927):0.1616421389	Androsace_adfinis_puberula229426PHA000476BGNNV:0.4226670316):1.891006842	Androsace_cantabrica229430CLA000486BGNMLA:2.313673874):0.7849631496	Androsace_chaixii229431PHA000489BGNLSE:3.098637023):0.9065644333	((((Androsace_alpina199609PHA000477BGNLC:0.3691665265	Androsace_obtusifolia229450PHA000536BGNLP:0.3691665265):0.0773669985	Androsace_helvetica199610CLA000520BGNETA:0.446533525):0.3463955257	Androsace_pubescens229451PHA000542GWM1247:0.7929290507):0.812776263	Androsace_ciliata229432CLA000495BGNNMS:1.605705314):2.399496143):0.08340681438	((Androsace_laggeri229446CLA000527BGNNKE:1.127420044	((Androsace_halleri229439CLA000505BGNNML:0.4307976372	Androsace_halleri_nuria1904702CLA000508BGNNMA:0.4307976372):0.07955937825	Androsace_rioxana229455CLA000545BGNNMF:0.5103570154):0.6170630287):2.806599681	Androsace_hedraeantha229441CLA000514BGNNTE:3.934019725):0.1545885463):0.382382565	(Androsace_lactea184984PHA000523BGNKT:4.072874022	Androsace_mathildae229448CLA000532BGNNMN:4.072874022):0.3981168145):1.032811289	((Androsace_brevis229429PHA000482BGNPA:2.057992357	(Androsace_vitaliana_cinerea1534732PHA000570BGNAKP:1.829778728	Androsace_wulfeniana229462PHA000577BGNNC:1.829778728):0.2282136285):2.506177367	(Androsace_vitaliana_sesleri175111PHA000573BGNALL:1.588853199	Androsace_vitaliana_vitaliana439397PHA000574BGNMI:1.588853199):2.975316525):0.9396324011):0.3494125512	(((Androsace_cylindrica_hirtella522400CLA000498BGNPBH:0.4682110653	Androsace_cylindrica_subsp_willkommii229435CLA000501BGNNSP:0.4682110653):3.485985318	Androsace_vandelii229460ECVT00114GWM1208:3.954196384):1.064031525	Androsace_hausmannii229440PHA000512BGNPC:5.018227908):0.834986768);
(((((((((Androsace_adfinis_adfinis229424PHA000473BGNKF:0.3175050901	Androsace_adfinis_brigantiaca229425PHA000475BGNIH:0.3175050901):0.4207100108	Androsace_adfinis_puberula229426PHA000476BGNNV:0.7382151008):3.021248762	Androsace_cantabrica229430CLA000486BGNMLA:3.759463863):2.833548521	Androsace_chaixii229431PHA000489BGNLSE:6.593012385):0.9780900958	((((Androsace_alpina199609PHA000477BGNLC:0.6811622388	Androsace_obtusifolia229450PHA000536BGNLP:0.6811622388):0.1838095193	Androsace_helvetica199610CLA000520BGNETA:0.8649717581):0.1585560497	Androsace_pubescens229451PHA000542GWM1247:1.023527808):0.6838171029	Androsace_ciliata229432CLA000495BGNNMS:1.707344911):5.86375757):0.6725030035	((Androsace_laggeri229446CLA000527BGNNKE:1.448109849	((Androsace_halleri229439CLA000505BGNNML:0.6726453904	Androsace_rioxana229455CLA000545BGNNMF:0.6726453904):0.04188262623	Androsace_halleri_nuria1904702CLA000508BGNNMA:0.7145280167):0.7335818326):3.947511474	Androsace_hedraeantha229441CLA000514BGNNTE:5.395621323):2.847984161):0.2584752989	(Androsace_lactea184984PHA000523BGNKT:6.057034355	Androsace_mathildae229448CLA000532BGNNMN:6.057034355):2.445046428):1.428443455	((Androsace_brevis229429PHA000482BGNPA:2.350912742	(Androsace_vitaliana_cinerea1534732PHA000570BGNAKP:2.16509541	Androsace_wulfeniana229462PHA000577BGNNC:2.16509541):0.1858173315):6.63740797	(Androsace_vitaliana_sesleri175111PHA000573BGNALL:3.449158269	Androsace_vitaliana_vitaliana439397PHA000574BGNMI:3.449158269):5.539162443):0.9422035265):0.8703673889	(((Androsace_cylindrica_hirtella522400CLA000498BGNPBH:0.6246809577	Androsace_cylindrica_subsp_willkommii229435CLA000501BGNNSP:0.6246809577):5.543887487	Androsace_vandelii229460ECVT00114GWM1208:6.168568445):1.951280571	Androsace_hausmannii229440PHA000512BGNPC:8.119849016):2.681042611);
(((((((((Androsace_adfinis_adfinis229424PHA000473BGNKF:0.170785108	Androsace_adfinis_brigantiaca229425PHA000475BGNIH:0.170785108):0.1853107808	Androsace_adfinis_puberula229426PHA000476BGNNV:0.3560958888):1.05977764	Androsace_cantabrica229430CLA000486BGNMLA:1.415873529):1.01342757	Androsace_chaixii229431PHA000489BGNLSE:2.429301099):1.177671072	((((Androsace_alpina199609PHA000477BGNLC:0.3048101621	Androsace_obtusifolia229450PHA000536BGNLP:0.3048101621):0.1540064692	Androsace_helvetica199610CLA000520BGNETA:0.4588166313):0.07565612318	Androsace_pubescens229451PHA000542GWM1247:0.5344727545):1.307868265	Androsace_ciliata229432CLA000495BGNNMS:1.84234102):1.764631152):0.11042479	((Androsace_laggeri229446CLA000527BGNNKE:0.9816500853	((Androsace_halleri229439CLA000505BGNNML:0.4348779472	Androsace_halleri_nuria1904702CLA000508BGNNMA:0.4348779472):0.004034765229	Androsace_rioxana229455CLA000545BGNNMF:0.4389127124):0.5427373729):2.325124167	Androsace_hedraeantha229441CLA000514BGNNTE:3.306774252):0.4106227093):0.1252335903	(Androsace_lactea184984PHA000523BGNKT:2.343188434	Androsace_mathildae229448CLA000532BGNNMN:2.343188434):1.499442117):0.9238940451	((Androsace_brevis229429PHA000482BGNPA:1.970391624	(Androsace_vitaliana_cinerea1534732PHA000570BGNAKP:1.416428969	Androsace_wulfeniana229462PHA000577BGNNC:1.416428969):0.5539626551):1.48185354	(Androsace_vitaliana_sesleri175111PHA000573BGNALL:1.523921765	Androsace_vitaliana_vitaliana439397PHA000574BGNMI:1.523921765):1.928323399):1.314279433):0.5833401253	(((Androsace_cylindrica_hirtella522400CLA000498BGNPBH:0.3956352542	Androsace_cylindrica_subsp_willkommii229435CLA000501BGNNSP:0.3956352542):2.717126165	Androsace_vandelii229460ECVT00114GWM1208:3.112761419):1.451047882	Androsace_hausmannii229440PHA000512BGNPC:4.563809301):0.7860554206);
(((((((((Androsace_adfinis_adfinis229424PHA000473BGNKF:0.1397195069	Androsace_adfinis_brigantiaca229425PHA000475BGNIH:0.1397195069):0.357864518	Androsace_adfinis_puberula229426PHA000476BGNNV:0.4975840249):2.995323512	Androsace_cantabrica229430CLA000486BGNMLA:3.492907537):2.657299077	Androsace_chaixii229431PHA000489BGNLSE:6.150206614):1.038221574	((((Androsace_alpina199609PHA000477BGNLC:0.5679095049	Androsace_obtusifolia229450PHA000536BGNLP:0.5679095049):0.3081916832	Androsace_helvetica199610CLA000520BGNETA:0.8761011881):0.6023661437	Androsace_pubescens229451PHA000542GWM1247:1.478467332):1.115992256	Androsace_ciliata229432CLA000495BGNNMS:2.594459588):4.5939686):0.7306501468	((Androsace_laggeri229446CLA000527BGNNKE:1.492670033	(Androsace_halleri229439CLA000505BGNNML:0.6180117732	(Androsace_halleri_nuria1904702CLA000508BGNNMA:0.5865305775	Androsace_rioxana229455CLA000545BGNNMF:0.5865305775):0.03148119571):0.8746582602):4.016468351	Androsace_hedraeantha229441CLA000514BGNNTE:5.509138384):2.409939951):0.1899865983	(Androsace_lactea184984PHA000523BGNKT:6.142461064	Androsace_mathildae229448CLA000532BGNNMN:6.142461064):1.966603869):1.270854642	((Androsace_brevis229429PHA000482BGNPA:2.641909449	(Androsace_vitaliana_cinerea1534732PHA000570BGNAKP:1.561379106	Androsace_wulfeniana229462PHA000577BGNNC:1.561379106):1.080530343):5.459532794	(Androsace_vitaliana_sesleri175111PHA000573BGNALL:2.457318319	Androsace_vitaliana_vitaliana439397PHA000574BGNMI:2.457318319):5.644123924):1.278477332):1.643712188	(((Androsace_cylindrica_hirtella522400CLA000498BGNPBH:0.5029677406	Androsace_cylindrica_subsp_willkommii229435CLA000501BGNNSP:0.5029677406):5.578582232	Androsace_vandelii229460ECVT00114GWM1208:6.081549972):2.768051454	Androsace_hausmannii229440PHA000512BGNPC:8.849601426):2.174030337);
(((((((((Androsace_adfinis_adfinis229424PHA000473BGNKF:0.06105891428	Androsace_adfinis_brigantiaca229425PHA000475BGNIH:0.06105891428):0.6879273491	Androsace_adfinis_puberula229426PHA000476BGNNV:0.7489862634):3.875607569	Androsace_cantabrica229430CLA000486BGNMLA:4.624593832):1.833904872	Androsace_chaixii229431PHA000489BGNLSE:6.458498705):1.083702753	((((Androsace_alpina199609PHA000477BGNLC:0.3325228451	Androsace_obtusifolia229450PHA000536BGNLP:0.3325228451):0.3584780769	Androsace_helvetica199610CLA000520BGNETA:0.691000922):0.641689084	Androsace_pubescens229451PHA000542GWM1247:1.332690006):0.6572662697	Androsace_ciliata229432CLA000495BGNNMS:1.989956276):5.552245182):0.6258468963	((Androsace_laggeri229446CLA000527BGNNKE:1.926131971	((Androsace_halleri229439CLA000505BGNNML:0.6629421448	Androsace_rioxana229455CLA000545BGNNMF:0.6629421448):0.07233565933	Androsace_halleri_nuria1904702CLA000508BGNNMA:0.7352778041):1.190854167):4.249433985	Androsace_hedraeantha229441CLA000514BGNNTE:6.175565956):1.992482398):0.2994239502	(Androsace_lactea184984PHA000523BGNKT:6.036899938	Androsace_mathildae229448CLA000532BGNNMN:6.036899938):2.430572365):1.044474867	((Androsace_brevis229429PHA000482BGNPA:2.669142538	(Androsace_vitaliana_cinerea1534732PHA000570BGNAKP:1.128430065	Androsace_wulfeniana229462PHA000577BGNNC:1.128430065):1.540712473):5.407518192	(Androsace_vitaliana_sesleri175111PHA000573BGNALL:3.191235704	Androsace_vitaliana_vitaliana439397PHA000574BGNMI:3.191235704):4.885425026):1.435286441):1.711225329	(((Androsace_cylindrica_hirtella522400CLA000498BGNPBH:0.6779614128	Androsace_cylindrica_subsp_willkommii229435CLA000501BGNNSP:0.6779614128):4.975050358	Androsace_vandelii229460ECVT00114GWM1208:5.65301177):3.731126597	Androsace_hausmannii229440PHA000512BGNPC:9.384138367):1.839034132);
(((((((((Androsace_adfinis_adfinis229424PHA000473BGNKF:0.1074543087	Androsace_adfinis_brigantiaca229425PHA000475BGNIH:0.1074543087):0.1556299311	Androsace_adfinis_puberula229426PHA000476BGNNV:0.2630842398):2.550956068	Androsace_cantabrica229430CLA000486BGNMLA:2.814040308):0.9931104338	Androsace_chaixii229431PHA000489BGNLSE:3.807150742):1.924674753	((((Androsace_alpina199609PHA000477BGNLC:0.4049944511	Androsace_obtusifolia229450PHA000536BGNLP:0.4049944511):0.1760732354	Androsace_helvetica199610CLA000520BGNETA:0.5810676865):0.4297907403	Androsace_pubescens229451PHA000542GWM1247:1.010858427):1.469889728	Androsace_ciliata229432CLA000495BGNNMS:2.480748154):3.251077341):0.4227113228	((Androsace_laggeri229446CLA000527BGNNKE:1.700960282	(Androsace_halleri229439CLA000505BGNNML:0.8387028212	(Androsace_halleri_nuria1904702CLA000508BGNNMA:0.7430460009	Androsace_rioxana229455CLA000545BGNNMF:0.7430460009):0.09565682026):0.8622574611):3.782433675	Androsace_hedraeantha229441CLA000514BGNNTE:5.483393957):0.6711428611):0.3206009718	(Androsace_lactea184984PHA000523BGNKT:4.935592597	Androsace_mathildae229448CLA000532BGNNMN:4.935592597):1.539545192):1.616248085	((Androsace_brevis229429PHA000482BGNPA:2.725960055	(Androsace_vitaliana_cinerea1534732PHA000570BGNAKP:1.903165922	Androsace_wulfeniana229462PHA000577BGNNC:1.903165922):0.8227941334):4.323283953	(Androsace_vitaliana_sesleri175111PHA000573BGNALL:1.921301819	Androsace_vitaliana_vitaliana439397PHA000574BGNMI:1.921301819):5.127942189):1.042141866):1.373530166	(((Androsace_cylindrica_hirtella522400CLA000498BGNPBH:0.6006483131	Androsace_cylindrica_subsp_willkommii229435CLA000501BGNNSP:0.6006483131):4.446293725	Androsace_vandelii229460ECVT00114GWM1208:5.046942038):2.672859915	Androsace_hausmannii229440PHA000512BGNPC:7.719801953):1.745114087);
(((((((((Androsace_adfinis_adfinis229424PHA000473BGNKF:0.08568751513	Androsace_adfinis_brigantiaca229425PHA000475BGNIH:0.08568751513):0.1644145238	Androsace_adfinis_puberula229426PHA000476BGNNV:0.2501020389):1.523069199	Androsace_cantabrica229430CLA000486BGNMLA:1.773171238):0.7589801068	Androsace_chaixii229431PHA000489BGNLSE:2.532151344):1.627327905	((((Androsace_alpina199609PHA000477BGNLC:0.3665249025	Androsace_obtusifolia229450PHA000536BGNLP:0.3665249025):0.15014889	Androsace_helvetica199610CLA000520BGNETA:0.5166737925):0.2201772428	Androsace_pubescens229451PHA000542GWM1247:0.7368510353):0.6967525716	Androsace_ciliata229432CLA000495BGNNMS:1.433603607):2.725875643):0.1194438899	((Androsace_laggeri229446CLA000527BGNNKE:1.31793758	(Androsace_halleri229439CLA000505BGNNML:0.9635001623	(Androsace_halleri_nuria1904702CLA000508BGNNMA:0.9565177028	Androsace_rioxana229455CLA000545BGNNMF:0.9565177028):0.006982459459):0.3544374173):2.373955451	Androsace_hedraeantha229441CLA000514BGNNTE:3.691893031):0.5870301088):0.1560018781	(Androsace_lactea184984PHA000523BGNKT:3.910829472	Androsace_mathildae229448CLA000532BGNNMN:3.910829472):0.5240955454):0.4710284596	((Androsace_brevis229429PHA000482BGNPA:2.091590367	(Androsace_vitaliana_cinerea1534732PHA000570BGNAKP:1.668734978	Androsace_wulfeniana229462PHA000577BGNNC:1.668734978):0.4228553895):1.613780562	(Androsace_vitaliana_sesleri175111PHA000573BGNALL:1.565453861	Androsace_vitaliana_vitaliana439397PHA000574BGNMI:1.565453861):2.139917069):1.200582548):1.321665247	(((Androsace_cylindrica_hirtella522400CLA000498BGNPBH:0.4097725095	Androsace_cylindrica_subsp_willkommii229435CLA000501BGNNSP:0.4097725095):4.234952481	Androsace_vandelii229460ECVT00114GWM1208:4.644724991):0.8870269554	Androsace_hausmannii229440PHA000512BGNPC:5.531751946):0.6958667779);
(((((((((Androsace_adfinis_adfinis229424PHA000473BGNKF:0.06923044006	Androsace_adfinis_brigantiaca229425PHA000475BGNIH:0.06923044006):0.1383239068	Androsace_adfinis_puberula229426PHA000476BGNNV:0.2075543469):1.380857505	Androsace_cantabrica229430CLA000486BGNMLA:1.588411852):1.451783595	Androsace_chaixii229431PHA000489BGNLSE:3.040195447):1.343283131	((((Androsace_alpina199609PHA000477BGNLC:0.3379025911	Androsace_obtusifolia229450PHA000536BGNLP:0.3379025911):0.2077358916	Androsace_helvetica199610CLA000520BGNETA:0.5456384826):0.5113170994	Androsace_pubescens229451PHA000542GWM1247:1.056955582):1.035248949	Androsace_ciliata229432CLA000495BGNNMS:2.092204531):2.291274047):0.2262871408	((Androsace_laggeri229446CLA000527BGNNKE:1.058518176	((Androsace_halleri229439CLA000505BGNNML:0.4444312226	Androsace_rioxana229455CLA000545BGNNMF:0.4444312226):0.2202606016	Androsace_halleri_nuria1904702CLA000508BGNNMA:0.6646918242):0.3938263523):1.712086626	Androsace_hedraeantha229441CLA000514BGNNTE:2.770604803):1.839160916):0.2784593683	(Androsace_lactea184984PHA000523BGNKT:3.813289908	Androsace_mathildae229448CLA000532BGNNMN:3.813289908):1.07493518):0.992088693	((Androsace_brevis229429PHA000482BGNPA:2.590067671	(Androsace_vitaliana_cinerea1534732PHA000570BGNAKP:1.207921046	Androsace_wulfeniana229462PHA000577BGNNC:1.207921046):1.382146625):2.888639281	(Androsace_vitaliana_sesleri175111PHA000573BGNALL:1.92643342	Androsace_vitaliana_vitaliana439397PHA000574BGNMI:1.92643342):3.552273532):0.4016068284):2.005147137	(((Androsace_cylindrica_hirtella522400CLA000498BGNPBH:0.5195774136	Androsace_cylindrica_subsp_willkommii229435CLA000501BGNNSP:0.5195774136):3.946008838	Androsace_vandelii229460ECVT00114GWM1208:4.465586251):1.796612109	Androsace_hausmannii229440PHA000512BGNPC:6.26219836):1.623262557);
(((((((((Androsace_adfinis_adfinis229424PHA000473BGNKF:0.09248750797	Androsace_adfinis_brigantiaca229425PHA000475BGNIH:0.09248750797):0.1370946654	Androsace_adfinis_puberula229426PHA000476BGNNV:0.2295821734):2.091171917	Androsace_cantabrica229430CLA000486BGNMLA:2.32075409):0.8540475704	Androsace_chaixii229431PHA000489BGNLSE:3.174801661):0.7715897148	((((Androsace_alpina199609PHA000477BGNLC:0.253702232	Androsace_obtusifolia229450PHA000536BGNLP:0.253702232):0.04681501495	Androsace_helvetica199610CLA000520BGNETA:0.300517247):0.804399215	Androsace_pubescens229451PHA000542GWM1247:1.104916462):0.354390036	Androsace_ciliata229432CLA000495BGNNMS:1.459306498):2.487084878):0.0456577418	((Androsace_laggeri229446CLA000527BGNNKE:1.05567708	((Androsace_halleri229439CLA000505BGNNML:0.4341516795	Androsace_halleri_nuria1904702CLA000508BGNNMA:0.4341516795):0.08040012987	Androsace_rioxana229455CLA000545BGNNMF:0.5145518093):0.5411252711):2.398408862	Androsace_hedraeantha229441CLA000514BGNNTE:3.454085942):0.537963175):0.06610108502	(Androsace_lactea184984PHA000523BGNKT:3.314854887	Androsace_mathildae229448CLA000532BGNNMN:3.314854887):0.7432953157):0.3785729876	((Androsace_brevis229429PHA000482BGNPA:2.484799522	(Androsace_vitaliana_cinerea1534732PHA000570BGNAKP:1.9937115	Androsace_wulfeniana229462PHA000577BGNNC:1.9937115):0.4910880229):1.149053248	(Androsace_vitaliana_sesleri175111PHA000573BGNALL:1.078626003	Androsace_vitaliana_vitaliana439397PHA000574BGNMI:1.078626003):2.555226768):0.8028704192):1.007441288	(((Androsace_cylindrica_hirtella522400CLA000498BGNPBH:0.276491256	Androsace_cylindrica_subsp_willkommii229435CLA000501BGNNSP:0.276491256):3.609395927	Androsace_vandelii229460ECVT00114GWM1208:3.885887183):0.9469684922	Androsace_hausmannii229440PHA000512BGNPC:4.832855676):0.6113088019);
(((((((((Androsace_adfinis_adfinis229424PHA000473BGNKF:0.304798239	Androsace_adfinis_brigantiaca229425PHA000475BGNIH:0.304798239):0.1000880474	Androsace_adfinis_puberula229426PHA000476BGNNV:0.4048862864):1.949144763	Androsace_cantabrica229430CLA000486BGNMLA:2.354031049):0.4646101639	Androsace_chaixii229431PHA000489BGNLSE:2.818641213):0.893858083	((((Androsace_alpina199609PHA000477BGNLC:0.3394040848	Androsace_obtusifolia229450PHA000536BGNLP:0.3394040848):0.5530290791	Androsace_helvetica199610CLA000520BGNETA:0.8924331639):0.1293320499	Androsace_pubescens229451PHA000542GWM1247:1.021765214):1.158088909	Androsace_ciliata229432CLA000495BGNNMS:2.179854123):1.532645173):0.5410836591	((Androsace_laggeri229446CLA000527BGNNKE:1.067479536	(Androsace_halleri229439CLA000505BGNNML:0.4338871597	(Androsace_halleri_nuria1904702CLA000508BGNNMA:0.3935960454	Androsace_rioxana229455CLA000545BGNNMF:0.3935960454):0.04029111425):0.633592376):2.495334359	Androsace_hedraeantha229441CLA000514BGNNTE:3.562813895):0.6907690605):0.4523569096	(Androsace_lactea184984PHA000523BGNKT:3.308109971	Androsace_mathildae229448CLA000532BGNNMN:3.308109971):1.397829894):1.401353757	((Androsace_brevis229429PHA000482BGNPA:1.644094969	(Androsace_vitaliana_cinerea1534732PHA000570BGNAKP:1.348110066	Androsace_wulfeniana229462PHA000577BGNNC:1.348110066):0.2959849024):3.040351884	(Androsace_vitaliana_sesleri175111PHA000573BGNALL:2.109358618	Androsace_vitaliana_vitaliana439397PHA000574BGNMI:2.109358618):2.575088234):1.422846769):1.851338028	(((Androsace_cylindrica_hirtella522400CLA000498BGNPBH:0.6892105675	Androsace_cylindrica_subsp_willkommii229435CLA000501BGNNSP:0.6892105675):4.242855923	Androsace_vandelii229460ECVT00114GWM1208:4.93206649):2.021121777	Androsace_hausmannii229440PHA000512BGNPC:6.953188267):1.005443383);
(((((((((Androsace_adfinis_adfinis229424PHA000473BGNKF:0.2101661837	Androsace_adfinis_brigantiaca229425PHA000475BGNIH:0.2101661837):0.2852044271	Androsace_adfinis_puberula229426PHA000476BGNNV:0.4953706108):3.116059917	Androsace_cantabrica229430CLA000486BGNMLA:3.611430528):0.9271178409	Androsace_chaixii229431PHA000489BGNLSE:4.538548368):0.4000000806	((((Androsace_alpina199609PHA000477BGNLC:0.4056135306	Androsace_obtusifolia229450PHA000536BGNLP:0.4056135306):0.1614716539	Androsace_helvetica199610CLA000520BGNETA:0.5670851845):0.2897065363	Androsace_pubescens229451PHA000542GWM1247:0.8567917208):1.251909022	Androsace_ciliata229432CLA000495BGNNMS:2.108700743):2.829847706):0.2713187557	((Androsace_laggeri229446CLA000527BGNNKE:0.9943863141	(Androsace_halleri229439CLA000505BGNNML:0.4733099901	(Androsace_halleri_nuria1904702CLA000508BGNNMA:0.4377932709	Androsace_rioxana229455CLA000545BGNNMF:0.4377932709):0.03551671921):0.521076324):3.201779104	Androsace_hedraeantha229441CLA000514BGNNTE:4.196165418):1.013701787):0.5026217019	(Androsace_lactea184984PHA000523BGNKT:5.134208113	Androsace_mathildae229448CLA000532BGNNMN:5.134208113):0.5782807935):0.6504598404	((Androsace_brevis229429PHA000482BGNPA:1.298019933	(Androsace_vitaliana_cinerea1534732PHA000570BGNAKP:0.8534887428	Androsace_wulfeniana229462PHA000577BGNNC:0.8534887428):0.4445311906):2.611363364	(Androsace_vitaliana_sesleri175111PHA000573BGNALL:1.171546022	Androsace_vitaliana_vitaliana439397PHA000574BGNMI:1.171546022):2.737837276):2.453565449):0.7695933905	(((Androsace_cylindrica_hirtella522400CLA000498BGNPBH:0.9637735013	Androsace_cylindrica_subsp_willkommii229435CLA000501BGNNSP:0.9637735013):3.640711654	Androsace_vandelii229460ECVT00114GWM1208:4.604485155):1.50701214	Androsace_hausmannii229440PHA000512BGNPC:6.111497295):1.021044842);
(((((((((Androsace_adfinis_adfinis229424PHA000473BGNKF:0.3061395639	Androsace_adfinis_brigantiaca229425PHA000475BGNIH:0.3061395639):0.1885631511	Androsace_adfinis_puberula229426PHA000476BGNNV:0.494702715):1.5787192	Androsace_cantabrica229430CLA000486BGNMLA:2.073421915):1.968969477	Androsace_chaixii229431PHA000489BGNLSE:4.042391392):0.7124780903	((((Androsace_alpina199609PHA000477BGNLC:0.8118572112	Androsace_obtusifolia229450PHA000536BGNLP:0.8118572112):0.2693607592	Androsace_helvetica199610CLA000520BGNETA:1.08121797):0.1544075802	Androsace_pubescens229451PHA000542GWM1247:1.235625551):0.6711657496	Androsace_ciliata229432CLA000495BGNNMS:1.9067913):2.848078182):0.3665362734	((Androsace_laggeri229446CLA000527BGNNKE:1.188828481	((Androsace_halleri229439CLA000505BGNNML:0.5745697486	Androsace_halleri_nuria1904702CLA000508BGNNMA:0.5745697486):0.1335996856	Androsace_rioxana229455CLA000545BGNNMF:0.7081694342):0.4806590468):3.528229477	Androsace_hedraeantha229441CLA000514BGNNTE:4.717057958):0.4043477982):0.1617551429	(Androsace_lactea184984PHA000523BGNKT:4.489860421	Androsace_mathildae229448CLA000532BGNNMN:4.489860421):0.7933004779):0.7223488377	((Androsace_brevis229429PHA000482BGNPA:2.907179036	(Androsace_vitaliana_cinerea1534732PHA000570BGNAKP:2.163863885	Androsace_wulfeniana229462PHA000577BGNNC:2.163863885):0.7433151512):2.685853666	(Androsace_vitaliana_sesleri175111PHA000573BGNALL:2.733112495	Androsace_vitaliana_vitaliana439397PHA000574BGNMI:2.733112495):2.859920206):0.4124770349):1.233894373	(((Androsace_cylindrica_hirtella522400CLA000498BGNPBH:0.8479096156	Androsace_cylindrica_subsp_willkommii229435CLA000501BGNNSP:0.8479096156):3.392639062	Androsace_vandelii229460ECVT00114GWM1208:4.240548677):2.118813151	Androsace_hausmannii229440PHA000512BGNPC:6.359361828):0.8800422818);
(((((((((Androsace_adfinis_adfinis229424PHA000473BGNKF:0.1283893543	Androsace_adfinis_brigantiaca229425PHA000475BGNIH:0.1283893543):0.6737590838	Androsace_adfinis_puberula229426PHA000476BGNNV:0.8021484381):2.903791904	Androsace_cantabrica229430CLA000486BGNMLA:3.705940343):0.9804957787	Androsace_chaixii229431PHA000489BGNLSE:4.686436121):1.593091883	((((Androsace_alpina199609PHA000477BGNLC:0.3446552872	Androsace_obtusifolia229450PHA000536BGNLP:0.3446552872):0.1390602247	Androsace_helvetica199610CLA000520BGNETA:0.4837155119):0.8363985073	Androsace_pubescens229451PHA000542GWM1247:1.320114019):2.028966459	Androsace_ciliata229432CLA000495BGNNMS:3.349080478):2.930447526):0.391555631	((Androsace_laggeri229446CLA000527BGNNKE:2.070699162	((Androsace_halleri229439CLA000505BGNNML:0.9164508844	Androsace_halleri_nuria1904702CLA000508BGNNMA:0.9164508844):0.1012842216	Androsace_rioxana229455CLA000545BGNNMF:1.017735106):1.052964056):3.682844612	Androsace_hedraeantha229441CLA000514BGNNTE:5.753543774):0.9175398612):0.4295919718	(Androsace_lactea184984PHA000523BGNKT:5.410004755	Androsace_mathildae229448CLA000532BGNNMN:5.410004755):1.690670852):0.5474829419	((Androsace_brevis229429PHA000482BGNPA:3.164834434	(Androsace_vitaliana_cinerea1534732PHA000570BGNAKP:1.511612235	Androsace_wulfeniana229462PHA000577BGNNC:1.511612235):1.653222199):3.437407369	(Androsace_vitaliana_sesleri175111PHA000573BGNALL:3.715466034	Androsace_vitaliana_vitaliana439397PHA000574BGNMI:3.715466034):2.886775769):1.045916745):0.9356539351	(((Androsace_cylindrica_hirtella522400CLA000498BGNPBH:0.5516362863	Androsace_cylindrica_subsp_willkommii229435CLA000501BGNNSP:0.5516362863):5.023216308	Androsace_vandelii229460ECVT00114GWM1208:5.574852594):2.229619214	Androsace_hausmannii229440PHA000512BGNPC:7.804471808):0.7793406759);
(((((((((Androsace_adfinis_adfinis229424PHA000473BGNKF:0.1852527225	Androsace_adfinis_brigantiaca229425PHA000475BGNIH:0.1852527225):0.05116893701	Androsace_adfinis_puberula229426PHA000476BGNNV:0.2364216595):2.076267654	Androsace_cantabrica229430CLA000486BGNMLA:2.312689314):1.425662822	Androsace_chaixii229431PHA000489BGNLSE:3.738352136):0.5128120338	((((Androsace_alpina199609PHA000477BGNLC:0.2598525392	Androsace_obtusifolia229450PHA000536BGNLP:0.2598525392):0.08583809724	Androsace_helvetica199610CLA000520BGNETA:0.3456906365):0.2262563146	Androsace_pubescens229451PHA000542GWM1247:0.5719469511):2.002227071	Androsace_ciliata229432CLA000495BGNNMS:2.574174022):1.676990147):0.276683713	((Androsace_laggeri229446CLA000527BGNNKE:0.8714289421	(Androsace_halleri229439CLA000505BGNNML:0.3689757216	(Androsace_halleri_nuria1904702CLA000508BGNNMA:0.3658990736	Androsace_rioxana229455CLA000545BGNNMF:0.3658990736):0.003076648031):0.5024532205):2.691947405	Androsace_hedraeantha229441CLA000514BGNNTE:3.563376347):0.9644715358):0.2191948594	(Androsace_lactea184984PHA000523BGNKT:3.532259162	Androsace_mathildae229448CLA000532BGNNMN:3.532259162):1.21478358):0.5163814794	((Androsace_brevis229429PHA000482BGNPA:2.322349151	(Androsace_vitaliana_cinerea1534732PHA000570BGNAKP:1.470597875	Androsace_wulfeniana229462PHA000577BGNNC:1.470597875):0.8517512764):2.542843647	(Androsace_vitaliana_sesleri175111PHA000573BGNALL:2.090670194	Androsace_vitaliana_vitaliana439397PHA000574BGNMI:2.090670194):2.774522604):0.3982314232):0.7565854416	(((Androsace_cylindrica_hirtella522400CLA000498BGNPBH:0.9824717377	Androsace_cylindrica_subsp_willkommii229435CLA000501BGNNSP:0.9824717377):2.46224829	Androsace_vandelii229460ECVT00114GWM1208:3.444720028):1.278667209	Androsace_hausmannii229440PHA000512BGNPC:4.723387236):1.296622427);
(((((((((Androsace_adfinis_adfinis229424PHA000473BGNKF:0.1827037792	Androsace_adfinis_brigantiaca229425PHA000475BGNIH:0.1827037792):0.3921614253	Androsace_adfinis_puberula229426PHA000476BGNNV:0.5748652045):2.354338338	Androsace_cantabrica229430CLA000486BGNMLA:2.929203542):1.069075153	Androsace_chaixii229431PHA000489BGNLSE:3.998278696):1.69086081	((((Androsace_alpina199609PHA000477BGNLC:0.3102639867	Androsace_obtusifolia229450PHA000536BGNLP:0.3102639867):0.04093870444	Androsace_helvetica199610CLA000520BGNETA:0.3512026911):0.3608401267	Androsace_pubescens229451PHA000542GWM1247:0.7120428178):0.9236903335	Androsace_ciliata229432CLA000495BGNNMS:1.635733151):4.053406354):0.8377894065	((Androsace_laggeri229446CLA000527BGNNKE:2.419043674	(Androsace_halleri229439CLA000505BGNNML:0.7210685045	(Androsace_halleri_nuria1904702CLA000508BGNNMA:0.7016056439	Androsace_rioxana229455CLA000545BGNNMF:0.7016056439):0.01946286052):1.69797517):3.295972764	Androsace_hedraeantha229441CLA000514BGNNTE:5.715016438):0.8119124736):0.2399501998	(Androsace_lactea184984PHA000523BGNKT:5.695171307	Androsace_mathildae229448CLA000532BGNNMN:5.695171307):1.071707805):2.266718876	((Androsace_brevis229429PHA000482BGNPA:2.206243074	(Androsace_vitaliana_cinerea1534732PHA000570BGNAKP:1.826426301	Androsace_wulfeniana229462PHA000577BGNNC:1.826426301):0.3798167732):6.093410908	(Androsace_vitaliana_sesleri175111PHA000573BGNALL:1.905534119	Androsace_vitaliana_vitaliana439397PHA000574BGNMI:1.905534119):6.394119863):0.7339440056):1.206144971	(((Androsace_cylindrica_hirtella522400CLA000498BGNPBH:0.8770150347	Androsace_cylindrica_subsp_willkommii229435CLA000501BGNNSP:0.8770150347):5.001869858	Androsace_vandelii229460ECVT00114GWM1208:5.878884893):2.445328317	Androsace_hausmannii229440PHA000512BGNPC:8.32421321):1.915529749);
(((((((((Androsace_adfinis_adfinis229424PHA000473BGNKF:0.1701713156	Androsace_adfinis_brigantiaca229425PHA000475BGNIH:0.1701713156):0.3494685549	Androsace_adfinis_puberula229426PHA000476BGNNV:0.5196398705):2.046298039	Androsace_cantabrica229430CLA000486BGNMLA:2.565937909):1.107973942	Androsace_chaixii229431PHA000489BGNLSE:3.673911851):0.7368378358	((((Androsace_alpina199609PHA000477BGNLC:0.3258500667	Androsace_obtusifolia229450PHA000536BGNLP:0.3258500667):0.1124958489	Androsace_helvetica199610CLA000520BGNETA:0.4383459155):0.3385729784	Androsace_pubescens229451PHA000542GWM1247:0.7769188939):0.644365144	Androsace_ciliata229432CLA000495BGNNMS:1.421284038):2.989465649):0.1523619954	((Androsace_laggeri229446CLA000527BGNNKE:1.161479663	((Androsace_halleri229439CLA000505BGNNML:0.3506455677	Androsace_rioxana229455CLA000545BGNNMF:0.3506455677):0.1606011492	Androsace_halleri_nuria1904702CLA000508BGNNMA:0.5112467169):0.6502329463):2.781297539	Androsace_hedraeantha229441CLA000514BGNNTE:3.942777203):0.6203344799):0.101129016	(Androsace_lactea184984PHA000523BGNKT:4.045141777	Androsace_mathildae229448CLA000532BGNNMN:4.045141777):0.6190989211):0.5673752491	((Androsace_brevis229429PHA000482BGNPA:1.686217787	(Androsace_vitaliana_cinerea1534732PHA000570BGNAKP:1.280240281	Androsace_wulfeniana229462PHA000577BGNNC:1.280240281):0.4059775054):1.868273299	(Androsace_vitaliana_sesleri175111PHA000573BGNALL:1.453626137	Androsace_vitaliana_vitaliana439397PHA000574BGNMI:1.453626137):2.100864949):1.677124862):0.8951409319	(((Androsace_cylindrica_hirtella522400CLA000498BGNPBH:1.000060286	Androsace_cylindrica_subsp_willkommii229435CLA000501BGNNSP:1.000060286):3.64859348	Androsace_vandelii229460ECVT00114GWM1208:4.648653766):0.9084899956	Androsace_hausmannii229440PHA000512BGNPC:5.557143761):0.5696131184);
((((((((Androsace_adfinis_adfinis229424PHA000473BGNKF:0.3223525789	Androsace_adfinis_brigantiaca229425PHA000475BGNIH:0.3223525789):0.5220482039	Androsace_adfinis_puberula229426PHA000476BGNNV:0.8444007828):3.359502443	Androsace_cantabrica229430CLA000486BGNMLA:4.203903226):2.175944475	Androsace_chaixii229431PHA000489BGNLSE:6.379847701):1.547379575	(((((Androsace_alpina199609PHA000477BGNLC:0.5809900449	Androsace_obtusifolia229450PHA000536BGNLP:0.5809900449):0.3773326956	Androsace_helvetica199610CLA000520BGNETA:0.9583227405):0.5057715989	Androsace_pubescens229451PHA000542GWM1247:1.464094339):0.9528048108	Androsace_ciliata229432CLA000495BGNNMS:2.41689915):5.211003006	((Androsace_laggeri229446CLA000527BGNNKE:2.353685902	((Androsace_halleri229439CLA000505BGNNML:0.9620090017	Androsace_rioxana229455CLA000545BGNNMF:0.9620090017):0.0666820344	Androsace_halleri_nuria1904702CLA000508BGNNMA:1.028691036):1.324994865):4.252080347	Androsace_hedraeantha229441CLA000514BGNNTE:6.605766248):1.022135908):0.2993251202):0.3459837798	(Androsace_lactea184984PHA000523BGNKT:4.896320285	Androsace_mathildae229448CLA000532BGNNMN:4.896320285):3.376890771):2.074746121	((Androsace_brevis229429PHA000482BGNPA:3.168644079	(Androsace_vitaliana_cinerea1534732PHA000570BGNAKP:2.27408214	Androsace_wulfeniana229462PHA000577BGNNC:2.27408214):0.894561939):5.407882323	(Androsace_vitaliana_sesleri175111PHA000573BGNALL:4.625969157	Androsace_vitaliana_vitaliana439397PHA000574BGNMI:4.625969157):3.950557244):1.771430775):0.8366070296	(((Androsace_cylindrica_hirtella522400CLA000498BGNPBH:0.5277445816	Androsace_cylindrica_subsp_willkommii229435CLA000501BGNNSP:0.5277445816):7.864669648	Androsace_vandelii229460ECVT00114GWM1208:8.392414229):1.242043091	Androsace_hausmannii229440PHA000512BGNPC:9.634457321):1.550106886);
(((((((((Androsace_adfinis_adfinis229424PHA000473BGNKF:0.1227988735	Androsace_adfinis_brigantiaca229425PHA000475BGNIH:0.1227988735):0.2559330142	Androsace_adfinis_puberula229426PHA000476BGNNV:0.3787318877):2.361493642	Androsace_cantabrica229430CLA000486BGNMLA:2.74022553):1.958575149	Androsace_chaixii229431PHA000489BGNLSE:4.698800679):0.6887493413	((((Androsace_alpina199609PHA000477BGNLC:0.6922416654	Androsace_obtusifolia229450PHA000536BGNLP:0.6922416654):0.1896535528	Androsace_helvetica199610CLA000520BGNETA:0.8818952182):0.8918504995	Androsace_pubescens229451PHA000542GWM1247:1.773745718):1.474750116	Androsace_ciliata229432CLA000495BGNNMS:3.248495833):2.139054187):0.8018837156	((Androsace_laggeri229446CLA000527BGNNKE:1.608766056	((Androsace_halleri229439CLA000505BGNNML:0.7994949409	Androsace_rioxana229455CLA000545BGNNMF:0.7994949409):0.2115449834	Androsace_halleri_nuria1904702CLA000508BGNNMA:1.011039924):0.597726132):3.515258067	Androsace_hedraeantha229441CLA000514BGNNTE:5.124024124):1.065409612):0.1509869308	(Androsace_lactea184984PHA000523BGNKT:4.519459852	Androsace_mathildae229448CLA000532BGNNMN:4.519459852):1.820960815):1.449875746	((Androsace_brevis229429PHA000482BGNPA:2.877889912	(Androsace_vitaliana_cinerea1534732PHA000570BGNAKP:2.23216186	Androsace_wulfeniana229462PHA000577BGNNC:2.23216186):0.645728052):3.908926554	(Androsace_vitaliana_sesleri175111PHA000573BGNALL:2.361376288	Androsace_vitaliana_vitaliana439397PHA000574BGNMI:2.361376288):4.425440178):1.003479947):1.939489863	(((Androsace_cylindrica_hirtella522400CLA000498BGNPBH:0.7176712992	Androsace_cylindrica_subsp_willkommii229435CLA000501BGNNSP:0.7176712992):5.153354995	Androsace_vandelii229460ECVT00114GWM1208:5.871026294):2.808311734	Androsace_hausmannii229440PHA000512BGNPC:8.679338028):1.050448249);
(((((((((Androsace_adfinis_adfinis229424PHA000473BGNKF:0.1427311923	Androsace_adfinis_brigantiaca229425PHA000475BGNIH:0.1427311923):0.09348294611	Androsace_adfinis_puberula229426PHA000476BGNNV:0.2362141385):1.716387214	Androsace_cantabrica229430CLA000486BGNMLA:1.952601352):0.6192862079	Androsace_chaixii229431PHA000489BGNLSE:2.57188756):0.6281765032	((((Androsace_alpina199609PHA000477BGNLC:0.2600584307	Androsace_obtusifolia229450PHA000536BGNLP:0.2600584307):0.04008358217	Androsace_helvetica199610CLA000520BGNETA:0.3001420129):0.2894088754	Androsace_pubescens229451PHA000542GWM1247:0.5895508883):0.9758767648	Androsace_ciliata229432CLA000495BGNNMS:1.565427653):1.63463641):0.3248675904	((Androsace_laggeri229446CLA000527BGNNKE:0.8196916326	((Androsace_halleri229439CLA000505BGNNML:0.2811616693	Androsace_halleri_nuria1904702CLA000508BGNNMA:0.2811616693):0.05892851251	Androsace_rioxana229455CLA000545BGNNMF:0.3400901818):0.4796014508):1.795226295	Androsace_hedraeantha229441CLA000514BGNNTE:2.614917928):0.9100137261):0.6079701733	(Androsace_lactea184984PHA000523BGNKT:2.958494114	Androsace_mathildae229448CLA000532BGNNMN:2.958494114):1.174407714):1.857914011	((Androsace_brevis229429PHA000482BGNPA:3.009495657	(Androsace_vitaliana_cinerea1534732PHA000570BGNAKP:1.589714306	Androsace_wulfeniana229462PHA000577BGNNC:1.589714306):1.419781351):1.99269042	(Androsace_vitaliana_sesleri175111PHA000573BGNALL:3.045674263	Androsace_vitaliana_vitaliana439397PHA000574BGNMI:3.045674263):1.956511814):0.9886297613):0.5155187627	(((Androsace_cylindrica_hirtella522400CLA000498BGNPBH:0.5409126503	Androsace_cylindrica_subsp_willkommii229435CLA000501BGNNSP:0.5409126503):3.519998374	Androsace_vandelii229460ECVT00114GWM1208:4.060911025):2.264084857	Androsace_hausmannii229440PHA000512BGNPC:6.324995882):0.1813387196);
(((((((((Androsace_adfinis_adfinis229424PHA000473BGNKF:0.2530726911	Androsace_adfinis_brigantiaca229425PHA000475BGNIH:0.2530726911):0.07231373203	Androsace_adfinis_puberula229426PHA000476BGNNV:0.3253864231):1.930106687	Androsace_cantabrica229430CLA000486BGNMLA:2.255493111):1.203491806	Androsace_chaixii229431PHA000489BGNLSE:3.458984916):0.6191300574	((((Androsace_alpina199609PHA000477BGNLC:0.2098435467	Androsace_obtusifolia229450PHA000536BGNLP:0.2098435467):0.1696039447	Androsace_helvetica199610CLA000520BGNETA:0.3794474914):0.397926393	Androsace_pubescens229451PHA000542GWM1247:0.7773738844):1.465773517	Androsace_ciliata229432CLA000495BGNNMS:2.243147401):1.834967573):0.05157569341	((Androsace_laggeri229446CLA000527BGNNKE:1.613754194	((Androsace_halleri229439CLA000505BGNNML:0.5640281388	Androsace_halleri_nuria1904702CLA000508BGNNMA:0.5640281388):0.08368237079	Androsace_rioxana229455CLA000545BGNNMF:0.6477105096):0.9660436847):1.95200348	Androsace_hedraeantha229441CLA000514BGNNTE:3.565757674):0.5639329931):0.1386225496	(Androsace_lactea184984PHA000523BGNKT:3.491528524	Androsace_mathildae229448CLA000532BGNNMN:3.491528524):0.7767846927):0.377886864	((Androsace_brevis229429PHA000482BGNPA:2.483839283	(Androsace_vitaliana_cinerea1534732PHA000570BGNAKP:1.042265865	Androsace_wulfeniana229462PHA000577BGNNC:1.042265865):1.441573418):1.776517288	(Androsace_vitaliana_sesleri175111PHA000573BGNALL:1.439255057	Androsace_vitaliana_vitaliana439397PHA000574BGNMI:1.439255057):2.821101513):0.3858435104):1.275178051	(((Androsace_cylindrica_hirtella522400CLA000498BGNPBH:0.2967559084	Androsace_cylindrica_subsp_willkommii229435CLA000501BGNNSP:0.2967559084):3.659506545	Androsace_vandelii229460ECVT00114GWM1208:3.956262454):1.41831148	Androsace_hausmannii229440PHA000512BGNPC:5.374573933):0.5468041981);
(((((((((Androsace_adfinis_adfinis229424PHA000473BGNKF:0.1243896211	Androsace_adfinis_brigantiaca229425PHA000475BGNIH:0.1243896211):0.04858390449	Androsace_adfinis_puberula229426PHA000476BGNNV:0.1729735256):2.837182545	Androsace_cantabrica229430CLA000486BGNMLA:3.01015607):0.7763613093	Androsace_chaixii229431PHA000489BGNLSE:3.786517379):0.5114326316	((((Androsace_alpina199609PHA000477BGNLC:0.3467120587	Androsace_obtusifolia229450PHA000536BGNLP:0.3467120587):0.142936562	Androsace_helvetica199610CLA000520BGNETA:0.4896486207):0.3208267247	Androsace_pubescens229451PHA000542GWM1247:0.8104753454):0.9611143575	Androsace_ciliata229432CLA000495BGNNMS:1.771589703):2.526360308):0.378344183	((Androsace_laggeri229446CLA000527BGNNKE:0.5846909526	(Androsace_halleri229439CLA000505BGNNML:0.3878488498	(Androsace_halleri_nuria1904702CLA000508BGNNMA:0.3446275864	Androsace_rioxana229455CLA000545BGNNMF:0.3446275864):0.04322126346):0.1968421027):3.606307233	Androsace_hedraeantha229441CLA000514BGNNTE:4.190998185):0.4852960086):0.4029854489	(Androsace_lactea184984PHA000523BGNKT:4.390962394	Androsace_mathildae229448CLA000532BGNNMN:4.390962394):0.6883172493):0.7995201157	((Androsace_brevis229429PHA000482BGNPA:1.411337776	(Androsace_vitaliana_cinerea1534732PHA000570BGNAKP:1.015863704	Androsace_wulfeniana229462PHA000577BGNNC:1.015863704):0.3954740728):3.797977567	(Androsace_vitaliana_sesleri175111PHA000573BGNALL:1.643803286	Androsace_vitaliana_vitaliana439397PHA000574BGNMI:1.643803286):3.565512057):0.6694844152):0.6950365656	(((Androsace_cylindrica_hirtella522400CLA000498BGNPBH:0.5822233811	Androsace_cylindrica_subsp_willkommii229435CLA000501BGNNSP:0.5822233811):4.134137961	Androsace_vandelii229460ECVT00114GWM1208:4.716361342):0.8834709991	Androsace_hausmannii229440PHA000512BGNPC:5.599832341):0.9740039833);
(((((((((Androsace_adfinis_adfinis229424PHA000473BGNKF:0.1634607715	Androsace_adfinis_brigantiaca229425PHA000475BGNIH:0.1634607715):0.4054101596	Androsace_adfinis_puberula229426PHA000476BGNNV:0.5688709311):2.558317232	Androsace_cantabrica229430CLA000486BGNMLA:3.127188164):1.025046019	Androsace_chaixii229431PHA000489BGNLSE:4.152234182):0.7503917619	((((Androsace_alpina199609PHA000477BGNLC:0.2785829399	Androsace_obtusifolia229450PHA000536BGNLP:0.2785829399):0.3020167431	Androsace_helvetica199610CLA000520BGNETA:0.580599683):0.3748822322	Androsace_pubescens229451PHA000542GWM1247:0.9554819152):0.9928829354	Androsace_ciliata229432CLA000495BGNNMS:1.948364851):2.954261094):0.04971058437	((Androsace_laggeri229446CLA000527BGNNKE:0.9888942699	((Androsace_halleri229439CLA000505BGNNML:0.5247755953	Androsace_rioxana229455CLA000545BGNNMF:0.5247755953):0.1466777261	Androsace_halleri_nuria1904702CLA000508BGNNMA:0.6714533214):0.3174409485):2.140509457	Androsace_hedraeantha229441CLA000514BGNNTE:3.129403727):1.822932802):0.3332165415	(Androsace_lactea184984PHA000523BGNKT:4.294715165	Androsace_mathildae229448CLA000532BGNNMN:4.294715165):0.9908379052):2.780686067	((Androsace_brevis229429PHA000482BGNPA:2.412405232	(Androsace_vitaliana_cinerea1534732PHA000570BGNAKP:2.069748197	Androsace_wulfeniana229462PHA000577BGNNC:2.069748197):0.3426570344):3.325648421	(Androsace_vitaliana_sesleri175111PHA000573BGNALL:2.438832779	Androsace_vitaliana_vitaliana439397PHA000574BGNMI:2.438832779):3.299220873):2.328185485):0.7822311364	(((Androsace_cylindrica_hirtella522400CLA000498BGNPBH:0.5551636856	Androsace_cylindrica_subsp_willkommii229435CLA000501BGNNSP:0.5551636856):5.509555617	Androsace_vandelii229460ECVT00114GWM1208:6.064719303):1.022447124	Androsace_hausmannii229440PHA000512BGNPC:7.087166426):1.761303847);
(((((((((Androsace_adfinis_adfinis229424PHA000473BGNKF:0.1191362888	Androsace_adfinis_brigantiaca229425PHA000475BGNIH:0.1191362888):0.3058204788	Androsace_adfinis_puberula229426PHA000476BGNNV:0.4249567676):1.889195967	Androsace_cantabrica229430CLA000486BGNMLA:2.314152735):0.8716247172	Androsace_chaixii229431PHA000489BGNLSE:3.185777452):0.4330208782	((((Androsace_alpina199609PHA000477BGNLC:0.2511524116	Androsace_obtusifolia229450PHA000536BGNLP:0.2511524116):0.08988360489	Androsace_helvetica199610CLA000520BGNETA:0.3410360165):0.1257917887	Androsace_pubescens229451PHA000542GWM1247:0.4668278052):0.480274164	Androsace_ciliata229432CLA000495BGNNMS:0.9471019691):2.671696361):0.2164621544	((Androsace_laggeri229446CLA000527BGNNKE:0.9962704965	(Androsace_halleri229439CLA000505BGNNML:0.4267144546	(Androsace_halleri_nuria1904702CLA000508BGNNMA:0.4216628409	Androsace_rioxana229455CLA000545BGNNMF:0.4216628409):0.005051613666):0.5695560419):1.826269494	Androsace_hedraeantha229441CLA000514BGNNTE:2.82253999):1.012720494):0.1712067679	(Androsace_lactea184984PHA000523BGNKT:3.117948154	Androsace_mathildae229448CLA000532BGNNMN:3.117948154):0.8885190988):0.5977195045	((Androsace_brevis229429PHA000482BGNPA:2.038734157	(Androsace_vitaliana_cinerea1534732PHA000570BGNAKP:1.624717404	Androsace_wulfeniana229462PHA000577BGNNC:1.624717404):0.4140167529):2.048333246	(Androsace_vitaliana_sesleri175111PHA000573BGNALL:2.083458709	Androsace_vitaliana_vitaliana439397PHA000574BGNMI:2.083458709):2.003608694):0.5171193533):0.909857806	(((Androsace_cylindrica_hirtella522400CLA000498BGNPBH:0.8384867861	Androsace_cylindrica_subsp_willkommii229435CLA000501BGNNSP:0.8384867861):2.444206449	Androsace_vandelii229460ECVT00114GWM1208:3.282693235):1.603962854	Androsace_hausmannii229440PHA000512BGNPC:4.886656089):0.6273884739);
(((((((((Androsace_adfinis_adfinis229424PHA000473BGNKF:0.09780154533	Androsace_adfinis_brigantiaca229425PHA000475BGNIH:0.09780154533):0.3362201597	Androsace_adfinis_puberula229426PHA000476BGNNV:0.434021705):2.768930798	Androsace_cantabrica229430CLA000486BGNMLA:3.202952503):0.8667098274	Androsace_chaixii229431PHA000489BGNLSE:4.069662331):0.4577543821	((((Androsace_alpina199609PHA000477BGNLC:0.2896620105	Androsace_obtusifolia229450PHA000536BGNLP:0.2896620105):0.1788144803	Androsace_helvetica199610CLA000520BGNETA:0.4684764908):0.2173891196	Androsace_pubescens229451PHA000542GWM1247:0.6858656105):1.213357007	Androsace_ciliata229432CLA000495BGNNMS:1.899222617):2.628194096):0.1038822525	((Androsace_laggeri229446CLA000527BGNNKE:1.551706542	((Androsace_halleri229439CLA000505BGNNML:0.4462974591	Androsace_halleri_nuria1904702CLA000508BGNNMA:0.4462974591):0.08712743249	Androsace_rioxana229455CLA000545BGNNMF:0.5334248916):1.01828165):2.865548043	Androsace_hedraeantha229441CLA000514BGNNTE:4.417254585):0.2140443807):0.6176412439	(Androsace_lactea184984PHA000523BGNKT:3.820141575	Androsace_mathildae229448CLA000532BGNNMN:3.820141575):1.428798634):0.6963920803	((Androsace_brevis229429PHA000482BGNPA:2.138526347	(Androsace_vitaliana_cinerea1534732PHA000570BGNAKP:1.754096156	Androsace_wulfeniana229462PHA000577BGNNC:1.754096156):0.3844301907):1.421754741	(Androsace_vitaliana_sesleri175111PHA000573BGNALL:1.552387652	Androsace_vitaliana_vitaliana439397PHA000574BGNMI:1.552387652):2.007893436):2.385051201):1.665749465	(((Androsace_cylindrica_hirtella522400CLA000498BGNPBH:0.4224422683	Androsace_cylindrica_subsp_willkommii229435CLA000501BGNNSP:0.4224422683):6.031150142	Androsace_vandelii229460ECVT00114GWM1208:6.45359241):0.9395119654	Androsace_hausmannii229440PHA000512BGNPC:7.393104375):0.2179773788);
(((((((((Androsace_adfinis_adfinis229424PHA000473BGNKF:0.03218344089	Androsace_adfinis_brigantiaca229425PHA000475BGNIH:0.03218344089):0.2346465783	Androsace_adfinis_puberula229426PHA000476BGNNV:0.2668300192):2.575122131	Androsace_cantabrica229430CLA000486BGNMLA:2.84195215):1.439510507	Androsace_chaixii229431PHA000489BGNLSE:4.281462657):1.587438967	((((Androsace_alpina199609PHA000477BGNLC:0.321125692	Androsace_obtusifolia229450PHA000536BGNLP:0.321125692):0.09691776518	Androsace_helvetica199610CLA000520BGNETA:0.4180434572):0.1999442479	Androsace_pubescens229451PHA000542GWM1247:0.6179877052):1.241191036	Androsace_ciliata229432CLA000495BGNNMS:1.859178741):4.009722883):0.1845667836	((Androsace_laggeri229446CLA000527BGNNKE:1.776368457	(Androsace_halleri229439CLA000505BGNNML:0.6055238844	(Androsace_halleri_nuria1904702CLA000508BGNNMA:0.5783251703	Androsace_rioxana229455CLA000545BGNNMF:0.5783251703):0.02719871407):1.170844573):3.275987082	Androsace_hedraeantha229441CLA000514BGNNTE:5.052355539):1.001112869):0.5003918459	(Androsace_lactea184984PHA000523BGNKT:5.720481521	Androsace_mathildae229448CLA000532BGNNMN:5.720481521):0.8333787331):1.713203374	((Androsace_brevis229429PHA000482BGNPA:2.078473318	(Androsace_vitaliana_cinerea1534732PHA000570BGNAKP:1.414256721	Androsace_wulfeniana229462PHA000577BGNNC:1.414256721):0.6642165968):5.53514925	(Androsace_vitaliana_sesleri175111PHA000573BGNALL:2.419222228	Androsace_vitaliana_vitaliana439397PHA000574BGNMI:2.419222228):5.194400339):0.6534410605):0.5111927559	(((Androsace_cylindrica_hirtella522400CLA000498BGNPBH:0.519091824	Androsace_cylindrica_subsp_willkommii229435CLA000501BGNNSP:0.519091824):4.966864122	Androsace_vandelii229460ECVT00114GWM1208:5.485955946):2.058949369	Androsace_hausmannii229440PHA000512BGNPC:7.544905315):1.233351069);
