# Supplementary material for: Tempo and drivers of plant diversification in the European mountain system
Source: Nat Commun. 2022 May 18;13:2750. doi: 10.1038/s41467-022-30394-5 (PMC9117672; doi:10.1038/s41467-022-30394-5)
Supplement: Supplementary file 8 — Supplementary Software 1 [file 41467_2022_30394_MOESM8_ESM.zip › Supplementary Software 1 Species trees/campanulaspeciesMC.tre]

(((((Campanula_adsurgens1904707CLA001475BGNMLC:2.379646086,Campanula_arvatica239398CLA001486BGNMLD:2.379646086):4.835064697,Campanula_herminii239406CLA001548BGNMLF:7.214710783):5.050640317,((((((((((Campanula_albanica1904708CLA001477BGNMNV:0.2207080324,Campanula_hercegovina361388CLA001547BGNMPB:0.2207080324):1.009151057,Campanula_crassipes1241059CAR001522BGNLMG:1.229859089):0.6903329829,Campanula_romanica1241161CAR001602BGNNAD:1.920192072):1.923542874,(Campanula_martinii1488314CLA001566BGNMND:2.969238831,((((Campanula_gelida1904710CLA001538BGNMNB:0.1333214213,Campanula_rotundifolia_sudetica1904713CLA001620BGNMNH:0.1333214213):0.9785833818,(Campanula_velebitica239422CLA001609BGNMPH:0.386840169,Campanula_tatrae1904714CLA001640BGNMNM:0.386840169):0.7250646341):0.1565150584,Campanula_marchesettii361392CLA001564BGNMPC:1.268419861):0.837215545,(((Campanula_praesignis1532303PHA001586BGNALG:0.1843123775,Campanula_gieseckiana239422TROM_V_146425BMBGG:0.1843123775):0.2544382346,Campanula_xylocarpa1241212CAR010088BGNNDF:0.438750612):1.004489025,Campanula_rotundifolia_ss239422CLA001615BGNMPP:1.443239637):0.6623957698):0.8636034248):0.8744961147):1.012988634,(((Campanula_bertolae1241035PHA001492BGNKV:0.6740338913,Campanula_pseudostenocodon1241155CLA001589BGNMPG:0.6740338913):2.824261856,Campanula_hispanica1241097CLA001549BGNMLG:3.498295747):0.3451721751,Campanula_sabatia1241166PHA001621BGNKHL:3.843467922):1.013255658):0.4409457445,(Campanula_carnica_carnica1241047PHA001502BGNINL:0.09912739537,Campanula_carnica_puberula1532300PHA001503BGNALM:0.09912739537):5.198541929):0.5625660431,(Campanula_fritschii1475209CLA001537BGNMNA:1.016002388,Campanula_macrorhiza1241126PHA001562RSZRSZAXPI000862-104:1.016002388):4.844232979):0.8616171078,(((((((Campanula_baumgartenii649649CLA001491BGNMMQ:0.1980843401,Campanula_bohemica1241038CLA001494BGNMMS:0.1980843401):0.4778471943,Campanula_rhomboidalis649663PHA001600BGNIK:0.6759315344):0.2290864708,Campanula_serrata1241174CAR001627BGNLMN:0.9050180052):1.034097116,Campanula_scheuchzeri361399CLA001626BGNMNI:1.939115122):1.475029318,(Campanula_micrantha1241130CLA001569BGNMPE:2.468177985,Campanula_stenocodon361402PHA001635BGNKG:2.468177985):0.9459664549):0.6801597328,(Campanula_cantabrica1904709CLA001498BGNMLE:2.759860838,Campanula_precatoria1904712CLA001588BGNMLH:2.759860838):1.334443334):1.506703338,Campanula_witasekiana_Balkans440364CLA001656BGNMNN:5.601007511):1.120844965):3.079077843,(Campanula_andorrana1907868CLA001484BGNMQM:3.12467117,Campanula_jaubertiana1907869CLA001554BGNMRB:3.12467117):6.676259148):1.132969709,Campanula_isophylla361389CLA001550BGNMME:10.93390003):1.331451073):0.5281910316,(Campanula_cenisia361375PHA001508BGNKB:11.5287385,((Campanula_cespitosa361377PHA001512BGNNE:2.359747855,(Campanula_cochleariifolia428162PHA001514BGNII:2.030804723,Campanula_tanfanii1241195CLA001639BGNMPR:2.030804723):0.3289431321):8.55880228,(Campanula_fragilis_fragilis361385CLA001533BGNNNA:2.130897907,Campanula_fragilis_cavolinii361385CLA001532BGNMPA:2.130897907):8.787652228):0.6101883617):1.264803635):0.376377474,Campanula_excisa1241076PHA001528BGNPG:13.16991961);
