# Supplementary material for: Tempo and drivers of plant diversification in the European mountain system
Source: Nat Commun. 2022 May 18;13:2750. doi: 10.1038/s41467-022-30394-5 (PMC9117672; doi:10.1038/s41467-022-30394-5)
Supplement: Supplementary file 8 — Supplementary Software 1 [file 41467_2022_30394_MOESM8_ESM.zip › Supplementary Software 1 Species trees/campanulaspeciesposterior.tre]

(((((Campanula_adsurgens1904707CLA001475BGNMLC:1.979318152	Campanula_arvatica239398CLA001486BGNMLD:1.979318152):4.525204045	Campanula_herminii239406CLA001548BGNMLF:6.504522197):2.101272586	(((((((((Campanula_albanica1904708CLA001477BGNMNV:0.5549640349	Campanula_hercegovina361388CLA001547BGNMPB:0.5549640349):0.5455996424	Campanula_crassipes1241059CAR001522BGNLMG:1.100563677):0.8413449935	Campanula_romanica1241161CAR001602BGNNAD:1.941908671):1.324447783	((((Campanula_bertolae1241035PHA001492BGNKV:0.6020263314	Campanula_pseudostenocodon1241155CLA001589BGNMPG:0.6020263314):1.811540109	(Campanula_hispanica1241097CLA001549BGNMLG:1.491225497	Campanula_sabatia1241166PHA001621BGNKHL:1.491225497):0.9223409427):0.3741234837	Campanula_martinii1488314CLA001566BGNMND:2.787689924):0.1285585348	((((Campanula_gelida1904710CLA001538BGNMNB:0.09932612989	Campanula_rotundifolia_sudetica1904713CLA001620BGNMNH:0.09932612989):1.130290438	(Campanula_rotundifolia239422CLA001609BGNMPH:0.4800395428	Campanula_tatrae1904714CLA001640BGNMNM:0.4800395428):0.749577025):0.1412402808	Campanula_marchesettii361392CLA001564BGNMPC:1.370856849):0.3978461971	(((Campanula_rotundifolia239422TROM_V_146425BMBGG:0.2297772353	Campanula_praesignis1532303PHA001586BGNALG:0.2297772353):0.5312093132	Campanula_xylocarpa1241212CAR010088BGNNDF:0.7609865485):0.7940638019	Campanula_rotundifolia239422CLA001615BGNMPP:1.55505035):0.2136526954):1.147545413):0.3501079946):0.8393173923	(Campanula_carnica_carnica1241047PHA001502BGNINL:0.1422084116	Campanula_carnica_puberula1532300PHA001503BGNALM:0.1422084116):3.963465434):0.6419057125	(Campanula_fritschii1475209CLA001537BGNMNA:0.7774601503	Campanula_macrorhiza1241126PHA001562RSZRSZAXPI000862-104:0.7774601503):3.970119408):0.1820513536	(((((((Campanula_baumgartenii649649CLA001491BGNMMQ:0.1101208518	Campanula_bohemica1241038CLA001494BGNMMS:0.1101208518):0.4100455867	Campanula_rhomboidalis649663PHA001600BGNIK:0.5201664384):0.3978258742	Campanula_serrata1241174CAR001627BGNLMN:0.9179923127):0.1912291155	Campanula_scheuchzeri361399CLA001626BGNMNI:1.109221428):2.067697356	(Campanula_micrantha1241130CLA001569BGNMPE:2.5593609	Campanula_stenocodon361402PHA001635BGNKG:2.5593609):0.6175578835):0.574507752	(Campanula_cantabrica1904709CLA001498BGNMLE:2.295761342	Campanula_precatoria1904712CLA001588BGNMLH:2.295761342):1.455665194):0.7086757113	Campanula_witasekiana440364CLA001656BGNMNN:4.460102247):0.4695286643):2.173578825	(Campanula_andorrana1907868CLA001484BGNMQM:3.408785224	Campanula_jaubertiana1907869CLA001554BGNMRB:3.408785224):3.694424513):0.6768532798	Campanula_isophylla361389CLA001550BGNMME:7.780063017):0.8257317656):0.8032419948	(Campanula_cenisia361375PHA001508BGNKB:8.13832665	(((Campanula_cespitosa361377PHA001512BGNNE:2.474927286	Campanula_cochleariifolia428162PHA001514BGNII:2.474927286):0.08964895021	Campanula_tanfanii1241195CLA001639BGNMPR:2.564576237):5.079800649	(Campanula_fragilis361385CLA001533BGNNNA:1.759170138	Campanula_fragilis361385CLA001532BGNMPA:1.759170138):5.885206748):0.4939497641):1.270710127):1.041031272	Campanula_excisa1241076PHA001528BGNPG:10.45006805);
(((((Campanula_adsurgens1904707CLA001475BGNMLC:2.900707586	Campanula_arvatica239398CLA001486BGNMLD:2.900707586):2.192588456	Campanula_herminii239406CLA001548BGNMLF:5.093296042):6.189053438	((((((((((Campanula_albanica1904708CLA001477BGNMNV:0.1128424893	Campanula_hercegovina361388CLA001547BGNMPB:0.1128424893):0.8880395813	Campanula_crassipes1241059CAR001522BGNLMG:1.000882071):0.7245777047	Campanula_romanica1241161CAR001602BGNNAD:1.725459775):2.477104585	(Campanula_martinii1488314CLA001566BGNMND:3.240374216	((((Campanula_gelida1904710CLA001538BGNMNB:0.325313297	Campanula_rotundifolia_sudetica1904713CLA001620BGNMNH:0.325313297):0.6719719993	(Campanula_rotundifolia239422CLA001609BGNMPH:0.2410402428	Campanula_tatrae1904714CLA001640BGNMNM:0.2410402428):0.7562450535):0.1576291069	Campanula_marchesettii361392CLA001564BGNMPC:1.154914403):0.9707522216	(((Campanula_praesignis1532303PHA001586BGNALG:0.08758606507	Campanula_rotundifolia239422TROM_V_146425BMBGG:0.08758606507):0.2789866091	Campanula_xylocarpa1241212CAR010088BGNNDF:0.3665726742):1.519069491	Campanula_rotundifolia239422CLA001615BGNMPP:1.885642165):0.2400244598):1.114707592):0.9621901443):1.202164831	(((Campanula_bertolae1241035PHA001492BGNKV:0.7030259073	Campanula_pseudostenocodon1241155CLA001589BGNMPG:0.7030259073):3.277568946	Campanula_hispanica1241097CLA001549BGNMLG:3.980594853):0.2280070422	Campanula_sabatia1241166PHA001621BGNKHL:4.208601896):1.196127296):0.2982983203	(Campanula_carnica_carnica1241047PHA001502BGNINL:0.299167176	Campanula_carnica_puberula1532300PHA001503BGNALM:0.299167176):5.403860336):0.6039446537	(Campanula_fritschii1475209CLA001537BGNMNA:0.6930913951	Campanula_macrorhiza1241126PHA001562RSZRSZAXPI000862-104:0.6930913951):5.613880771):0.3101520889	(((((((Campanula_baumgartenii649649CLA001491BGNMMQ:0.1203362979	Campanula_bohemica1241038CLA001494BGNMMS:0.1203362979):0.4979949169	Campanula_rhomboidalis649663PHA001600BGNIK:0.6183312148):0.1880960017	Campanula_serrata1241174CAR001627BGNLMN:0.8064272165):1.500864756	Campanula_scheuchzeri361399CLA001626BGNMNI:2.307291972):0.5604440924	(Campanula_micrantha1241130CLA001569BGNMPE:2.394536942	Campanula_stenocodon361402PHA001635BGNKG:2.394536942):0.4731991222):1.118429478	(Campanula_cantabrica1904709CLA001498BGNMLE:2.152482493	Campanula_precatoria1904712CLA001588BGNMLH:2.152482493):1.83368305):1.462998036	Campanula_witasekiana440364CLA001656BGNMNN:5.449163579):1.167960675):2.798691034	(Campanula_andorrana1907868CLA001484BGNMQM:3.754931146	Campanula_jaubertiana1907869CLA001554BGNMRB:3.754931146):5.660884143):1.219833148	Campanula_isophylla361389CLA001550BGNMME:10.63564844):0.646701043):0.2353211789	(Campanula_cenisia361375PHA001508BGNKB:10.28244605	((Campanula_cespitosa361377PHA001512BGNNE:1.469101818	(Campanula_cochleariifolia428162PHA001514BGNII:1.281459964	Campanula_tanfanii1241195CLA001639BGNMPR:1.281459964):0.1876418533):8.507490249	(Campanula_fragilis361385CLA001533BGNNNA:1.699079355	Campanula_fragilis361385CLA001532BGNMPA:1.699079355):8.277512711):0.3058539877):1.235224605):0.5222476666	Campanula_excisa1241076PHA001528BGNPG:12.03991833);
(((((Campanula_adsurgens1904707CLA001475BGNMLC:1.477120661	Campanula_arvatica239398CLA001486BGNMLD:1.477120661):4.708575232	Campanula_herminii239406CLA001548BGNMLF:6.185695893):6.075284487	((((((((((Campanula_albanica1904708CLA001477BGNMNV:0.3535790671	Campanula_hercegovina361388CLA001547BGNMPB:0.3535790671):1.124133839	Campanula_crassipes1241059CAR001522BGNLMG:1.477712906):0.8556200593	Campanula_romanica1241161CAR001602BGNNAD:2.333332966):1.554227772	(Campanula_martinii1488314CLA001566BGNMND:2.95481269	((((Campanula_gelida1904710CLA001538BGNMNB:0.1518502168	Campanula_rotundifolia_sudetica1904713CLA001620BGNMNH:0.1518502168):1.014862536	(Campanula_rotundifolia239422CLA001609BGNMPH:0.2060959261	Campanula_tatrae1904714CLA001640BGNMNM:0.2060959261):0.960616827):0.2676535529	Campanula_marchesettii361392CLA001564BGNMPC:1.434366306):0.5028138531	((Campanula_praesignis1532303PHA001586BGNALG:0.5814496915	(Campanula_rotundifolia239422TROM_V_146425BMBGG:0.4220072249	Campanula_xylocarpa1241212CAR010088BGNNDF:0.4220072249):0.1594424666):0.7390762913	Campanula_rotundifolia239422CLA001615BGNMPP:1.320525983):0.6166541763):1.017632531):0.9327480478):0.783672836	(((Campanula_bertolae1241035PHA001492BGNKV:0.5650587063	Campanula_pseudostenocodon1241155CLA001589BGNMPG:0.5650587063):2.541868144	Campanula_hispanica1241097CLA001549BGNMLG:3.10692685):0.5122054585	Campanula_sabatia1241166PHA001621BGNKHL:3.619132309):1.052101265):0.3376956684	(Campanula_carnica_carnica1241047PHA001502BGNINL:0.05051598733	Campanula_carnica_puberula1532300PHA001503BGNALM:0.05051598733):4.958413255):0.770209401	(Campanula_fritschii1475209CLA001537BGNMNA:2.078613906	Campanula_macrorhiza1241126PHA001562RSZRSZAXPI000862-104:2.078613906):3.700524737):1.034522926	(((((((Campanula_baumgartenii649649CLA001491BGNMMQ:0.2052966584	Campanula_bohemica1241038CLA001494BGNMMS:0.2052966584):0.4885138755	Campanula_rhomboidalis649663PHA001600BGNIK:0.6938105339):0.3960879881	Campanula_serrata1241174CAR001627BGNLMN:1.089898522):1.79341203	Campanula_scheuchzeri361399CLA001626BGNMNI:2.883310552):1.499195434	(Campanula_micrantha1241130CLA001569BGNMPE:2.635307796	Campanula_stenocodon361402PHA001635BGNKG:2.635307796):1.74719819):0.3192978415	(Campanula_cantabrica1904709CLA001498BGNMLE:4.080570769	Campanula_precatoria1904712CLA001588BGNMLH:4.080570769):0.6212330586):1.206053863	Campanula_witasekiana440364CLA001656BGNMNN:5.907857691):0.9058038784):3.059377474	(Campanula_andorrana1907868CLA001484BGNMQM:2.857902479	Campanula_jaubertiana1907869CLA001554BGNMRB:2.857902479):7.015136564):1.104913152	Campanula_isophylla361389CLA001550BGNMME:10.97795219):1.283028185):1.245296966	Campanula_excisa1241076PHA001528BGNPG:13.50627735):0.280390196	((Campanula_cenisia361375PHA001508BGNKB:11.99370808	(Campanula_cespitosa361377PHA001512BGNNE:3.547714947	(Campanula_cochleariifolia428162PHA001514BGNII:3.414887711	Campanula_tanfanii1241195CLA001639BGNMPR:3.414887711):0.1328272369):8.445993132):0.2717091363	(Campanula_fragilis361385CLA001533BGNNNA:1.495439093	Campanula_fragilis361385CLA001532BGNMPA:1.495439093):10.76997812):1.521250326);
((((Campanula_adsurgens1904707CLA001475BGNMLC:2.53795244	Campanula_arvatica239398CLA001486BGNMLD:2.53795244):4.691884906	Campanula_herminii239406CLA001548BGNMLF:7.229837347):7.051442832	((((((((((Campanula_albanica1904708CLA001477BGNMNV:0.2747447453	Campanula_hercegovina361388CLA001547BGNMPB:0.2747447453):2.976891572	Campanula_crassipes1241059CAR001522BGNLMG:3.251636318):0.2022405022	Campanula_romanica1241161CAR001602BGNNAD:3.45387682):1.02244083	(Campanula_martinii1488314CLA001566BGNMND:3.41988299	((((Campanula_gelida1904710CLA001538BGNMNB:0.2353214611	Campanula_rotundifolia_sudetica1904713CLA001620BGNMNH:0.2353214611):0.8829481119	(Campanula_rotundifolia239422CLA001609BGNMPH:0.5275916747	Campanula_tatrae1904714CLA001640BGNMNM:0.5275916747):0.5906778983):0.1197732854	Campanula_marchesettii361392CLA001564BGNMPC:1.238042858):0.484372954	((Campanula_praesignis1532303PHA001586BGNALG:0.3373244451	(Campanula_rotundifolia239422TROM_V_146425BMBGG:0.1870235686	Campanula_xylocarpa1241212CAR010088BGNNDF:0.1870235686):0.1503008765):1.251723391	Campanula_rotundifolia239422CLA001615BGNMPP:1.589047836):0.133367976):1.697467178):1.05643466):0.8651259047	(((Campanula_bertolae1241035PHA001492BGNKV:1.416373078	Campanula_pseudostenocodon1241155CLA001589BGNMPG:1.416373078):2.128317588	Campanula_hispanica1241097CLA001549BGNMLG:3.544690666):0.554492948	Campanula_sabatia1241166PHA001621BGNKHL:4.099183614):1.242259941):0.4529391397	(Campanula_carnica_carnica1241047PHA001502BGNINL:0.1108326374	Campanula_carnica_puberula1532300PHA001503BGNALM:0.1108326374):5.683550057):0.4244358538	(Campanula_fritschii1475209CLA001537BGNMNA:1.547740879	Campanula_macrorhiza1241126PHA001562RSZRSZAXPI000862-104:1.547740879):4.671077669):0.9465219627	(((((((Campanula_baumgartenii649649CLA001491BGNMMQ:0.3529010915	Campanula_bohemica1241038CLA001494BGNMMS:0.3529010915):0.7123801873	Campanula_rhomboidalis649663PHA001600BGNIK:1.065281279):0.4440364738	Campanula_serrata1241174CAR001627BGNLMN:1.509317753):1.397669706	Campanula_scheuchzeri361399CLA001626BGNMNI:2.906987458):1.502669269	(Campanula_micrantha1241130CLA001569BGNMPE:3.778633839	Campanula_stenocodon361402PHA001635BGNKG:3.778633839):0.6310228876):0.866457027	(Campanula_cantabrica1904709CLA001498BGNMLE:3.121529733	Campanula_precatoria1904712CLA001588BGNMLH:3.121529733):2.154584021):0.9376383852	Campanula_witasekiana440364CLA001656BGNMNN:6.213752139):0.9515883716):4.791283111	(Campanula_andorrana1907868CLA001484BGNMQM:2.999015184	Campanula_jaubertiana1907869CLA001554BGNMRB:2.999015184):8.957608438):1.351953678	Campanula_isophylla361389CLA001550BGNMME:13.3085773):0.9727028786):1.102403874	((Campanula_cenisia361375PHA001508BGNKB:14.02365223	(((Campanula_cespitosa361377PHA001512BGNNE:2.208506996	Campanula_cochleariifolia428162PHA001514BGNII:2.208506996):0.3359565495	Campanula_tanfanii1241195CLA001639BGNMPR:2.544463545):10.1968539	(Campanula_fragilis361385CLA001533BGNNNA:3.154425405	Campanula_fragilis361385CLA001532BGNMPA:3.154425405):9.586892043):1.28233478):0.9262861288	Campanula_excisa1241076PHA001528BGNPG:14.94993836):0.4337456954);
(((((Campanula_adsurgens1904707CLA001475BGNMLC:2.025795974	Campanula_arvatica239398CLA001486BGNMLD:2.025795974):6.187676551	Campanula_herminii239406CLA001548BGNMLF:8.213472525):5.345109996	(((((((((Campanula_albanica1904708CLA001477BGNMNV:0.3336302233	Campanula_hercegovina361388CLA001547BGNMPB:0.3336302233):2.045996163	Campanula_crassipes1241059CAR001522BGNLMG:2.379626386):0.8775494968	Campanula_romanica1241161CAR001602BGNNAD:3.257175883):0.9081555127	((((Campanula_bertolae1241035PHA001492BGNKV:0.7811030154	Campanula_pseudostenocodon1241155CLA001589BGNMPG:0.7811030154):2.182307809	(Campanula_hispanica1241097CLA001549BGNMLG:2.493654874	Campanula_sabatia1241166PHA001621BGNKHL:2.493654874):0.4697559506):0.5693336626	Campanula_martinii1488314CLA001566BGNMND:3.532744487):0.507198624	((((Campanula_gelida1904710CLA001538BGNMNB:0.141542938	Campanula_rotundifolia_sudetica1904713CLA001620BGNMNH:0.141542938):0.6976176257	(Campanula_rotundifolia239422CLA001609BGNMPH:0.2082206484	Campanula_tatrae1904714CLA001640BGNMNM:0.2082206484):0.6309399153):0.1982667643	Campanula_marchesettii361392CLA001564BGNMPC:1.037427328):1.121380348	((Campanula_xylocarpa1241212CAR010088BGNNDF:0.3702148913	(Campanula_praesignis1532303PHA001586BGNALG:0.2904663973	Campanula_rotundifolia239422TROM_V_146425BMBGG:0.2904663973):0.07974849399):1.382591335	Campanula_rotundifolia239422CLA001615BGNMPP:1.752806227):0.4060014489):1.881135435):0.1253882848):0.9027397593	(Campanula_carnica_carnica1241047PHA001502BGNINL:0.05828504664	Campanula_carnica_puberula1532300PHA001503BGNALM:0.05828504664):5.009786109):1.16388534	(Campanula_fritschii1475209CLA001537BGNMNA:1.018048409	Campanula_macrorhiza1241126PHA001562RSZRSZAXPI000862-104:1.018048409):5.213908085):1.125989503	(((((((Campanula_baumgartenii649649CLA001491BGNMMQ:0.3558127757	Campanula_bohemica1241038CLA001494BGNMMS:0.3558127757):0.5509953798	Campanula_rhomboidalis649663PHA001600BGNIK:0.9068081555):0.1076965025	Campanula_serrata1241174CAR001627BGNLMN:1.014504658):0.8552993186	Campanula_scheuchzeri361399CLA001626BGNMNI:1.869803977):1.842409284	(Campanula_micrantha1241130CLA001569BGNMPE:2.402688569	Campanula_stenocodon361402PHA001635BGNKG:2.402688569):1.309524692):0.4045036014	(Campanula_cantabrica1904709CLA001498BGNMLE:1.756778648	Campanula_precatoria1904712CLA001588BGNMLH:1.756778648):2.359938214):1.960861655	Campanula_witasekiana440364CLA001656BGNMNN:6.077578517):1.28036748):2.885277801	(Campanula_andorrana1907868CLA001484BGNMQM:3.286621333	Campanula_jaubertiana1907869CLA001554BGNMRB:3.286621333):6.956602466):1.845299313	Campanula_isophylla361389CLA001550BGNMME:12.08852311):1.470059409):0.437301903	(Campanula_cenisia361375PHA001508BGNKB:12.11126797	((Campanula_cespitosa361377PHA001512BGNNE:1.888464504	(Campanula_cochleariifolia428162PHA001514BGNII:1.79090119	Campanula_tanfanii1241195CLA001639BGNMPR:1.79090119):0.09756331428):10.01334213	(Campanula_fragilis361385CLA001533BGNNNA:0.9928681804	Campanula_fragilis361385CLA001532BGNMPA:0.9928681804):10.90893846):0.209461328):1.884616458):0.1475532127	Campanula_excisa1241076PHA001528BGNPG:14.14343764);
(((((Campanula_adsurgens1904707CLA001475BGNMLC:6.203481238	Campanula_arvatica239398CLA001486BGNMLD:6.203481238):4.379768721	Campanula_herminii239406CLA001548BGNMLF:10.58324996):3.737018257	((((((((((Campanula_albanica1904708CLA001477BGNMNV:0.3313184705	Campanula_hercegovina361388CLA001547BGNMPB:0.3313184705):1.044472788	Campanula_crassipes1241059CAR001522BGNLMG:1.375791258):1.608246324	Campanula_romanica1241161CAR001602BGNNAD:2.984037582):1.04463241	(Campanula_martinii1488314CLA001566BGNMND:2.998744258	((((Campanula_gelida1904710CLA001538BGNMNB:0.225946037	Campanula_rotundifolia_sudetica1904713CLA001620BGNMNH:0.225946037):1.206849853	(Campanula_rotundifolia239422CLA001609BGNMPH:0.4100095467	Campanula_tatrae1904714CLA001640BGNMNM:0.4100095467):1.022786343):0.1266053502	Campanula_marchesettii361392CLA001564BGNMPC:1.55940124):0.517216506	((Campanula_xylocarpa1241212CAR010088BGNNDF:0.2872505179	(Campanula_praesignis1532303PHA001586BGNALG:0.2160531625	Campanula_rotundifolia239422TROM_V_146425BMBGG:0.2160531625):0.07119735539):1.339900648	Campanula_rotundifolia239422CLA001615BGNMPP:1.627151166):0.4494665802):0.9221265119):1.029925735):0.4218142744	(Campanula_carnica_carnica1241047PHA001502BGNINL:0.08147014985	Campanula_carnica_puberula1532300PHA001503BGNALM:0.08147014985):4.369014117):1.534247496	(((Campanula_bertolae1241035PHA001492BGNKV:0.6980463619	Campanula_pseudostenocodon1241155CLA001589BGNMPG:0.6980463619):3.987457627	Campanula_hispanica1241097CLA001549BGNMLG:4.685503989):0.5405013458	Campanula_sabatia1241166PHA001621BGNKHL:5.226005335):0.7587264282):0.435790316	(Campanula_fritschii1475209CLA001537BGNMNA:2.011794756	Campanula_macrorhiza1241126PHA001562RSZRSZAXPI000862-104:2.011794756):4.408727323):1.075875648	(((((((Campanula_baumgartenii649649CLA001491BGNMMQ:0.1692848929	Campanula_bohemica1241038CLA001494BGNMMS:0.1692848929):0.3802405923	Campanula_rhomboidalis649663PHA001600BGNIK:0.5495254852):0.1486000313	Campanula_serrata1241174CAR001627BGNLMN:0.6981255165):0.7379643176	Campanula_scheuchzeri361399CLA001626BGNMNI:1.436089834):1.52867107	(Campanula_micrantha1241130CLA001569BGNMPE:1.81987309	Campanula_stenocodon361402PHA001635BGNKG:1.81987309):1.144887814):0.9107128469	(Campanula_cantabrica1904709CLA001498BGNMLE:3.202240543	Campanula_precatoria1904712CLA001588BGNMLH:3.202240543):0.6732332078):2.896305318	Campanula_witasekiana440364CLA001656BGNMNN:6.771779069):0.7246186578):3.220328964	(Campanula_andorrana1907868CLA001484BGNMQM:3.744599608	Campanula_jaubertiana1907869CLA001554BGNMRB:3.744599608):6.972127082):1.334697028	Campanula_isophylla361389CLA001550BGNMME:12.05142372):2.268844496):0.2501248003	((Campanula_cenisia361375PHA001508BGNKB:11.07754746	(Campanula_cespitosa361377PHA001512BGNNE:1.964795824	(Campanula_cochleariifolia428162PHA001514BGNII:1.87337021	Campanula_tanfanii1241195CLA001639BGNMPR:1.87337021):0.09142561387):9.11275164):0.558014685	(Campanula_fragilis361385CLA001533BGNNNA:2.812821996	Campanula_fragilis361385CLA001532BGNMPA:2.812821996):8.822740153):2.934830866):0.6888565651	Campanula_excisa1241076PHA001528BGNPG:15.25924958);
(((((Campanula_adsurgens1904707CLA001475BGNMLC:4.416181882	Campanula_arvatica239398CLA001486BGNMLD:4.416181882):4.355020977	Campanula_herminii239406CLA001548BGNMLF:8.771202859):3.037435442	(((((((((Campanula_albanica1904708CLA001477BGNMNV:0.1643282241	Campanula_hercegovina361388CLA001547BGNMPB:0.1643282241):0.5663198416	Campanula_crassipes1241059CAR001522BGNLMG:0.7306480657):0.1084965344	Campanula_romanica1241161CAR001602BGNNAD:0.8391446):3.329421554	((((Campanula_bertolae1241035PHA001492BGNKV:0.5624092237	Campanula_pseudostenocodon1241155CLA001589BGNMPG:0.5624092237):2.21616848	(Campanula_hispanica1241097CLA001549BGNMLG:2.079744929	Campanula_sabatia1241166PHA001621BGNKHL:2.079744929):0.6988327751):0.7389929311	Campanula_martinii1488314CLA001566BGNMND:3.517570635):0.3847963215	((((Campanula_gelida1904710CLA001538BGNMNB:0.3055559825	Campanula_rotundifolia_sudetica1904713CLA001620BGNMNH:0.3055559825):0.6948632178	(Campanula_rotundifolia239422CLA001609BGNMPH:0.1850167288	Campanula_tatrae1904714CLA001640BGNMNM:0.1850167288):0.8154024715):0.4661898174	Campanula_marchesettii361392CLA001564BGNMPC:1.466609018):1.534880229	(((Campanula_rotundifolia239422TROM_V_146425BMBGG:0.169172723	Campanula_xylocarpa1241212CAR010088BGNNDF:0.169172723):0.2799540941	Campanula_praesignis1532303PHA001586BGNALG:0.4491268171):2.323158514	Campanula_rotundifolia239422CLA001615BGNMPP:2.772285331):0.2292039155):0.9008777103):0.2661991976):0.6104551248	(Campanula_carnica_carnica1241047PHA001502BGNINL:0.2034083974	Campanula_carnica_puberula1532300PHA001503BGNALM:0.2034083974):4.575612882):0.7033848498	(Campanula_fritschii1475209CLA001537BGNMNA:1.081742287	Campanula_macrorhiza1241126PHA001562RSZRSZAXPI000862-104:1.081742287):4.400663842):1.071122464	(((((((Campanula_baumgartenii649649CLA001491BGNMMQ:0.1908010844	Campanula_bohemica1241038CLA001494BGNMMS:0.1908010844):0.3776490961	Campanula_rhomboidalis649663PHA001600BGNIK:0.5684501806):0.1018846624	Campanula_serrata1241174CAR001627BGNLMN:0.6703348429):1.014348666	Campanula_scheuchzeri361399CLA001626BGNMNI:1.684683508):2.248093843	(Campanula_micrantha1241130CLA001569BGNMPE:3.324666435	Campanula_stenocodon361402PHA001635BGNKG:3.324666435):0.6081109166):0.3821661759	(Campanula_cantabrica1904709CLA001498BGNMLE:2.504814776	Campanula_precatoria1904712CLA001588BGNMLH:2.504814776):1.810128751):0.7102227621	Campanula_witasekiana440364CLA001656BGNMNN:5.02516629):1.528362303):3.450704723	(Campanula_andorrana1907868CLA001484BGNMQM:4.319484899	Campanula_jaubertiana1907869CLA001554BGNMRB:4.319484899):5.684748416):0.7346684226	Campanula_isophylla361389CLA001550BGNMME:10.73890174):1.069736562):0.505892208	(Campanula_cenisia361375PHA001508BGNKB:11.12665763	((Campanula_cespitosa361377PHA001512BGNNE:1.832817113	(Campanula_cochleariifolia428162PHA001514BGNII:1.641838951	Campanula_tanfanii1241195CLA001639BGNMPR:1.641838951):0.1909781623):9.120592631	(Campanula_fragilis361385CLA001533BGNNNA:3.548300516	Campanula_fragilis361385CLA001532BGNMPA:3.548300516):7.405109227):0.1732478908):1.187872874):0.3439327251	Campanula_excisa1241076PHA001528BGNPG:12.65846323);
((((Campanula_adsurgens1904707CLA001475BGNMLC:3.116007984	Campanula_arvatica239398CLA001486BGNMLD:3.116007984):8.448544942	Campanula_herminii239406CLA001548BGNMLF:11.56455293):2.249574496	((((((((((Campanula_albanica1904708CLA001477BGNMNV:0.5566678635	Campanula_hercegovina361388CLA001547BGNMPB:0.5566678635):1.484741815	Campanula_crassipes1241059CAR001522BGNLMG:2.041409678):0.3371601503	Campanula_romanica1241161CAR001602BGNNAD:2.378569828):3.169030993	(Campanula_martinii1488314CLA001566BGNMND:4.1938329	((((Campanula_gelida1904710CLA001538BGNMNB:0.4221844255	Campanula_rotundifolia_sudetica1904713CLA001620BGNMNH:0.4221844255):1.192291145	(Campanula_rotundifolia239422CLA001609BGNMPH:0.7204314879	Campanula_tatrae1904714CLA001640BGNMNM:0.7204314879):0.8940440822):0.2628026805	Campanula_marchesettii361392CLA001564BGNMPC:1.877278251):0.6940779023	((Campanula_rotundifolia239422TROM_V_146425BMBGG:0.7096132458	(Campanula_praesignis1532303PHA001586BGNALG:0.3988065073	Campanula_xylocarpa1241212CAR010088BGNNDF:0.3988065073):0.3108067385):1.060443021	Campanula_rotundifolia239422CLA001615BGNMPP:1.770056266):0.8012998866):1.622476747):1.353767921):0.372298226	(((Campanula_bertolae1241035PHA001492BGNKV:0.9278620646	Campanula_pseudostenocodon1241155CLA001589BGNMPG:0.9278620646):3.179055492	Campanula_hispanica1241097CLA001549BGNMLG:4.106917557):0.7718481129	Campanula_sabatia1241166PHA001621BGNKHL:4.87876567):1.041133378):0.2509201154	(Campanula_carnica_carnica1241047PHA001502BGNINL:0.1099157141	Campanula_carnica_puberula1532300PHA001503BGNALM:0.1099157141):6.060903448):0.536040482	(Campanula_fritschii1475209CLA001537BGNMNA:1.614656133	Campanula_macrorhiza1241126PHA001562RSZRSZAXPI000862-104:1.614656133):5.092203511):1.907920698	(((((((Campanula_baumgartenii649649CLA001491BGNMMQ:0.3620427376	Campanula_bohemica1241038CLA001494BGNMMS:0.3620427376):0.4993242537	Campanula_rhomboidalis649663PHA001600BGNIK:0.8613669913):0.2578202265	Campanula_serrata1241174CAR001627BGNLMN:1.119187218):1.329462004	Campanula_scheuchzeri361399CLA001626BGNMNI:2.448649222):0.6537119319	(Campanula_micrantha1241130CLA001569BGNMPE:2.453645888	Campanula_stenocodon361402PHA001635BGNKG:2.453645888):0.6487152651):0.6882424401	(Campanula_cantabrica1904709CLA001498BGNMLE:3.289817076	Campanula_precatoria1904712CLA001588BGNMLH:3.289817076):0.5007865177):4.07510589	Campanula_witasekiana440364CLA001656BGNMNN:7.865709483):0.7490708595):3.095572582	(Campanula_andorrana1907868CLA001484BGNMQM:3.659980121	Campanula_jaubertiana1907869CLA001554BGNMRB:3.659980121):8.050372803):0.6626124509	Campanula_isophylla361389CLA001550BGNMME:12.37296538):1.441162046):0.2618321222	((Campanula_cenisia361375PHA001508BGNKB:12.58046376	((Campanula_cespitosa361377PHA001512BGNNE:2.360057472	(Campanula_cochleariifolia428162PHA001514BGNII:2.147510223	Campanula_tanfanii1241195CLA001639BGNMPR:2.147510223):0.2125472481):9.578108733	(Campanula_fragilis361385CLA001533BGNNNA:2.662569902	Campanula_fragilis361385CLA001532BGNMPA:2.662569902):9.275596302):0.6422975566):0.9102131512	Campanula_excisa1241076PHA001528BGNPG:13.49067691):0.5852826316);
(((((Campanula_adsurgens1904707CLA001475BGNMLC:1.3806656	Campanula_arvatica239398CLA001486BGNMLD:1.3806656):5.253235625	Campanula_herminii239406CLA001548BGNMLF:6.633901224):6.381585123	(((((((((Campanula_albanica1904708CLA001477BGNMNV:0.2586897673	Campanula_hercegovina361388CLA001547BGNMPB:0.2586897673):2.825421183	(Campanula_crassipes1241059CAR001522BGNLMG:0.6906976347	Campanula_romanica1241161CAR001602BGNNAD:0.6906976347):2.393413315):1.361735782	(Campanula_martinii1488314CLA001566BGNMND:3.710272139	((((Campanula_gelida1904710CLA001538BGNMNB:0.4022665426	Campanula_rotundifolia_sudetica1904713CLA001620BGNMNH:0.4022665426):1.136758086	(Campanula_rotundifolia239422CLA001609BGNMPH:0.282238486	Campanula_tatrae1904714CLA001640BGNMNM:0.282238486):1.256786143):0.3244313913	Campanula_marchesettii361392CLA001564BGNMPC:1.86345602):1.358049033	(((Campanula_praesignis1532303PHA001586BGNALG:0.2411496409	Campanula_rotundifolia239422TROM_V_146425BMBGG:0.2411496409):0.5636061123	Campanula_xylocarpa1241212CAR010088BGNNDF:0.8047557533):2.22132686	Campanula_rotundifolia239422CLA001615BGNMPP:3.026082613):0.1954224398):0.4887670858):0.7355745928):0.8125602473	(((Campanula_bertolae1241035PHA001492BGNKV:0.7104304212	Campanula_pseudostenocodon1241155CLA001589BGNMPG:0.7104304212):3.739980744	Campanula_hispanica1241097CLA001549BGNMLG:4.450411165):0.1475239407	Campanula_sabatia1241166PHA001621BGNKHL:4.597935106):0.6604718729):0.3202169045	(Campanula_carnica_carnica1241047PHA001502BGNINL:0.06739532745	Campanula_carnica_puberula1532300PHA001503BGNALM:0.06739532745):5.511228556):0.2051432265	(Campanula_fritschii1475209CLA001537BGNMNA:0.5019856017	Campanula_macrorhiza1241126PHA001562RSZRSZAXPI000862-104:0.5019856017):5.281781508):0.4556351685	(((((((Campanula_baumgartenii649649CLA001491BGNMMQ:0.2299206005	Campanula_bohemica1241038CLA001494BGNMMS:0.2299206005):0.1776115682	Campanula_rhomboidalis649663PHA001600BGNIK:0.4075321688):0.1347719333	Campanula_serrata1241174CAR001627BGNLMN:0.5423041021):0.5390708795	Campanula_scheuchzeri361399CLA001626BGNMNI:1.081374982):1.890646848	(Campanula_micrantha1241130CLA001569BGNMPE:2.073299212	Campanula_stenocodon361402PHA001635BGNKG:2.073299212):0.8987226175):1.039749066	(Campanula_cantabrica1904709CLA001498BGNMLE:3.213429432	Campanula_precatoria1904712CLA001588BGNMLH:3.213429432):0.7983414639):0.7467888222	Campanula_witasekiana440364CLA001656BGNMNN:4.758559718):1.480842561):3.854178527	(Campanula_andorrana1907868CLA001484BGNMQM:3.483033847	Campanula_jaubertiana1907869CLA001554BGNMRB:3.483033847):6.610546959):0.7697424363	Campanula_isophylla361389CLA001550BGNMME:10.86332324):2.152163105):0.8027001903	(Campanula_cenisia361375PHA001508BGNKB:10.72438701	((Campanula_cespitosa361377PHA001512BGNNE:2.095189138	(Campanula_cochleariifolia428162PHA001514BGNII:2.068951015	Campanula_tanfanii1241195CLA001639BGNMPR:2.068951015):0.02623812313):8.219057302	(Campanula_fragilis361385CLA001533BGNNNA:1.646717083	Campanula_fragilis361385CLA001532BGNMPA:1.646717083):8.667529357):0.4101405658):3.093799531):0.2650922052	Campanula_excisa1241076PHA001528BGNPG:14.08327874);
((((Campanula_adsurgens1904707CLA001475BGNMLC:2.146302297	Campanula_arvatica239398CLA001486BGNMLD:2.146302297):3.07616516	Campanula_herminii239406CLA001548BGNMLF:5.222467458):10.71426323	((((((((((Campanula_albanica1904708CLA001477BGNMNV:0.3453648017	Campanula_hercegovina361388CLA001547BGNMPB:0.3453648017):0.6525965869	Campanula_crassipes1241059CAR001522BGNLMG:0.9979613885):0.1848589372	Campanula_romanica1241161CAR001602BGNNAD:1.182820326):2.552449297	(Campanula_martinii1488314CLA001566BGNMND:2.690676768	((((Campanula_gelida1904710CLA001538BGNMNB:0.2211190421	Campanula_rotundifolia_sudetica1904713CLA001620BGNMNH:0.2211190421):1.138586133	(Campanula_rotundifolia239422CLA001609BGNMPH:0.8098789852	Campanula_tatrae1904714CLA001640BGNMNM:0.8098789852):0.54982619):0.06812589434	Campanula_marchesettii361392CLA001564BGNMPC:1.42783107):0.7175203666	((Campanula_praesignis1532303PHA001586BGNALG:0.3520970521	(Campanula_rotundifolia239422TROM_V_146425BMBGG:0.2792774092	Campanula_xylocarpa1241212CAR010088BGNNDF:0.2792774092):0.07281964295):1.000280101	Campanula_rotundifolia239422CLA001615BGNMPP:1.352377153):0.7929742833):0.5453253319):1.044592855):2.176242579	(((Campanula_bertolae1241035PHA001492BGNKV:0.7861624497	Campanula_pseudostenocodon1241155CLA001589BGNMPG:0.7861624497):3.068381554	Campanula_hispanica1241097CLA001549BGNMLG:3.854544004):1.055473857	Campanula_sabatia1241166PHA001621BGNKHL:4.910017862):1.00149434):1.233200506	(Campanula_carnica_carnica1241047PHA001502BGNINL:0.359372071	Campanula_carnica_puberula1532300PHA001503BGNALM:0.359372071):6.785340637):0.4188628902	(Campanula_fritschii1475209CLA001537BGNMNA:1.292157512	Campanula_macrorhiza1241126PHA001562RSZRSZAXPI000862-104:1.292157512):6.271418086):0.5007458786	(((((((Campanula_baumgartenii649649CLA001491BGNMMQ:0.3208854787	Campanula_bohemica1241038CLA001494BGNMMS:0.3208854787):0.340199792	Campanula_rhomboidalis649663PHA001600BGNIK:0.6610852707):0.1588478335	Campanula_serrata1241174CAR001627BGNLMN:0.8199331043):1.380203074	Campanula_scheuchzeri361399CLA001626BGNMNI:2.200136179):1.127028283	(Campanula_micrantha1241130CLA001569BGNMPE:1.956430799	Campanula_stenocodon361402PHA001635BGNKG:1.956430799):1.370733663):0.9232246763	(Campanula_cantabrica1904709CLA001498BGNMLE:3.243049792	Campanula_precatoria1904712CLA001588BGNMLH:3.243049792):1.007339346):2.504172343	Campanula_witasekiana440364CLA001656BGNMNN:6.754561481):1.309759995):3.424447141	(Campanula_andorrana1907868CLA001484BGNMQM:3.379549559	Campanula_jaubertiana1907869CLA001554BGNMRB:3.379549559):8.109219058):0.9846446866	Campanula_isophylla361389CLA001550BGNMME:12.4734133):3.463317385):0.07311583046	((Campanula_cenisia361375PHA001508BGNKB:13.69160311	(((Campanula_cespitosa361377PHA001512BGNNE:2.4156822	Campanula_cochleariifolia428162PHA001514BGNII:2.4156822):0.1772836414	Campanula_tanfanii1241195CLA001639BGNMPR:2.592965841):10.57299332	(Campanula_fragilis361385CLA001533BGNNNA:2.744462639	Campanula_fragilis361385CLA001532BGNMPA:2.744462639):10.42149653):0.5256439436):1.745746296	Campanula_excisa1241076PHA001528BGNPG:15.43734941):0.5724971143);
(((((Campanula_adsurgens1904707CLA001475BGNMLC:1.877271046	Campanula_arvatica239398CLA001486BGNMLD:1.877271046):5.027607283	Campanula_herminii239406CLA001548BGNMLF:6.904878328):5.453894816	(((((((((Campanula_albanica1904708CLA001477BGNMNV:0.5669420225	Campanula_hercegovina361388CLA001547BGNMPB:0.5669420225):1.272065842	Campanula_crassipes1241059CAR001522BGNLMG:1.839007864):0.4032989756	Campanula_romanica1241161CAR001602BGNNAD:2.24230684):2.950119127	((((Campanula_bertolae1241035PHA001492BGNKV:0.5134218621	Campanula_pseudostenocodon1241155CLA001589BGNMPG:0.5134218621):3.258641584	(Campanula_hispanica1241097CLA001549BGNMLG:2.708316486	Campanula_sabatia1241166PHA001621BGNKHL:2.708316486):1.06374696):0.2900583999	Campanula_martinii1488314CLA001566BGNMND:4.062121846):0.6539525291	((((Campanula_gelida1904710CLA001538BGNMNB:0.3588444955	Campanula_rotundifolia_sudetica1904713CLA001620BGNMNH:0.3588444955):0.7449759822	(Campanula_rotundifolia239422CLA001609BGNMPH:0.3586237535	Campanula_tatrae1904714CLA001640BGNMNM:0.3586237535):0.7451967242):0.4682922277	Campanula_marchesettii361392CLA001564BGNMPC:1.572112705):0.9820444864	((Campanula_rotundifolia239422TROM_V_146425BMBGG:0.4380179715	(Campanula_praesignis1532303PHA001586BGNALG:0.3503960972	Campanula_xylocarpa1241212CAR010088BGNNDF:0.3503960972):0.08762187431):1.168248944	Campanula_rotundifolia239422CLA001615BGNMPP:1.606266916):0.947890276):2.161917183):0.4763515919):0.7665857148	(Campanula_carnica_carnica1241047PHA001502BGNINL:0.0595593174	Campanula_carnica_puberula1532300PHA001503BGNALM:0.0595593174):5.899452364):0.78917263	(Campanula_fritschii1475209CLA001537BGNMNA:1.107458462	Campanula_macrorhiza1241126PHA001562RSZRSZAXPI000862-104:1.107458462):5.640725849):0.7914021351	(((((((Campanula_baumgartenii649649CLA001491BGNMMQ:0.08737720742	Campanula_bohemica1241038CLA001494BGNMMS:0.08737720742):0.6224635404	Campanula_rhomboidalis649663PHA001600BGNIK:0.7098407478):0.257191004	Campanula_serrata1241174CAR001627BGNLMN:0.9670317518):1.427658049	Campanula_scheuchzeri361399CLA001626BGNMNI:2.394689801):1.46381536	(Campanula_micrantha1241130CLA001569BGNMPE:2.572443822	Campanula_stenocodon361402PHA001635BGNKG:2.572443822):1.286061339):0.6095876452	(Campanula_cantabrica1904709CLA001498BGNMLE:2.80509185	Campanula_precatoria1904712CLA001588BGNMLH:2.80509185):1.663000956):1.759569401	Campanula_witasekiana440364CLA001656BGNMNN:6.227662207):1.31192424):2.67265277	(Campanula_andorrana1907868CLA001484BGNMQM:4.664534934	Campanula_jaubertiana1907869CLA001554BGNMRB:4.664534934):5.547704282):0.6516918267	Campanula_isophylla361389CLA001550BGNMME:10.86393104):1.494842102):0.4188871447	(Campanula_cenisia361375PHA001508BGNKB:12.28037102	((Campanula_cespitosa361377PHA001512BGNNE:3.128958034	(Campanula_cochleariifolia428162PHA001514BGNII:2.639333739	Campanula_tanfanii1241195CLA001639BGNMPR:2.639333739):0.489624295):7.337504069	(Campanula_fragilis361385CLA001533BGNNNA:1.689637876	Campanula_fragilis361385CLA001532BGNMPA:1.689637876):8.776824227):1.813908917):0.4972892697):0.2736805526	Campanula_excisa1241076PHA001528BGNPG:13.05134084);
(((((Campanula_adsurgens1904707CLA001475BGNMLC:4.760443456	Campanula_arvatica239398CLA001486BGNMLD:4.760443456):3.459259837	Campanula_herminii239406CLA001548BGNMLF:8.219703293):5.320833858	((((((((((Campanula_albanica1904708CLA001477BGNMNV:0.06399297801	Campanula_hercegovina361388CLA001547BGNMPB:0.06399297801):2.034409445	Campanula_crassipes1241059CAR001522BGNLMG:2.098402423):1.888310569	Campanula_romanica1241161CAR001602BGNNAD:3.986712992):1.68796618	(Campanula_martinii1488314CLA001566BGNMND:4.873460499	((((Campanula_gelida1904710CLA001538BGNMNB:0.1271761733	Campanula_rotundifolia_sudetica1904713CLA001620BGNMNH:0.1271761733):1.960915216	(Campanula_rotundifolia239422CLA001609BGNMPH:0.6169542578	Campanula_tatrae1904714CLA001640BGNMNM:0.6169542578):1.471137131):0.1824996908	Campanula_marchesettii361392CLA001564BGNMPC:2.27059108):1.411480304	(((Campanula_xylocarpa1241212CAR010088BGNNDF:0.4257111444	Campanula_rotundifolia239422TROM_V_146425BMBGG:0.4257111444):0.07414314683	Campanula_praesignis1532303PHA001586BGNALG:0.4998542912):1.312595712	Campanula_rotundifolia239422CLA001615BGNMPP:1.812450003):1.86962138):1.191389115):0.8012186734):0.8989763706	(((Campanula_bertolae1241035PHA001492BGNKV:0.2774133981	Campanula_pseudostenocodon1241155CLA001589BGNMPG:0.2774133981):4.507092311	Campanula_hispanica1241097CLA001549BGNMLG:4.784505709):0.8011016893	Campanula_sabatia1241166PHA001621BGNKHL:5.585607399):0.9880481441):0.3658610258	(Campanula_carnica_carnica1241047PHA001502BGNINL:0.2953740778	Campanula_carnica_puberula1532300PHA001503BGNALM:0.2953740778):6.644142491):0.3313899011	(Campanula_fritschii1475209CLA001537BGNMNA:2.046570038	Campanula_macrorhiza1241126PHA001562RSZRSZAXPI000862-104:2.046570038):5.224336432):1.063422565	(((((((Campanula_baumgartenii649649CLA001491BGNMMQ:0.1618315237	Campanula_bohemica1241038CLA001494BGNMMS:0.1618315237):0.8365476772	Campanula_rhomboidalis649663PHA001600BGNIK:0.9983792009):0.3274188042	Campanula_serrata1241174CAR001627BGNLMN:1.325798005):1.620348387	Campanula_scheuchzeri361399CLA001626BGNMNI:2.946146392):2.174523974	(Campanula_micrantha1241130CLA001569BGNMPE:2.768702169	Campanula_stenocodon361402PHA001635BGNKG:2.768702169):2.351968196):0.9867273886	(Campanula_cantabrica1904709CLA001498BGNMLE:3.320805564	Campanula_precatoria1904712CLA001588BGNMLH:3.320805564):2.78659219):1.001467499	Campanula_witasekiana440364CLA001656BGNMNN:7.108865253):1.225463781):2.753834573	(Campanula_andorrana1907868CLA001484BGNMQM:3.961065619	Campanula_jaubertiana1907869CLA001554BGNMRB:3.961065619):7.127097988):1.287294664	Campanula_isophylla361389CLA001550BGNMME:12.37545827):1.165078879):0.1736599301	(Campanula_cenisia361375PHA001508BGNKB:11.73013023	(((Campanula_cespitosa361377PHA001512BGNNE:3.78896394	Campanula_cochleariifolia428162PHA001514BGNII:3.78896394):0.09604541295	Campanula_tanfanii1241195CLA001639BGNMPR:3.885009353):6.729403823	(Campanula_fragilis361385CLA001533BGNNNA:4.115813096	Campanula_fragilis361385CLA001532BGNMPA:4.115813096):6.49860008):1.115717058):1.984066847):0.2847069141	Campanula_excisa1241076PHA001528BGNPG:13.99890399);
(((((Campanula_adsurgens1904707CLA001475BGNMLC:2.624637067	Campanula_arvatica239398CLA001486BGNMLD:2.624637067):3.402693656	Campanula_herminii239406CLA001548BGNMLF:6.027330723):8.267984361	((((((((((Campanula_albanica1904708CLA001477BGNMNV:0.1150812801	Campanula_hercegovina361388CLA001547BGNMPB:0.1150812801):2.101560672	Campanula_crassipes1241059CAR001522BGNLMG:2.216641952):0.8842184607	Campanula_romanica1241161CAR001602BGNNAD:3.100860413):0.6476698164	(Campanula_martinii1488314CLA001566BGNMND:2.885679118	((((Campanula_gelida1904710CLA001538BGNMNB:0.1082682433	Campanula_rotundifolia_sudetica1904713CLA001620BGNMNH:0.1082682433):1.292785666	(Campanula_rotundifolia239422CLA001609BGNMPH:0.6630588728	Campanula_tatrae1904714CLA001640BGNMNM:0.6630588728):0.7379950362):0.04638229796	Campanula_marchesettii361392CLA001564BGNMPC:1.447436207):0.9723541402	(((Campanula_rotundifolia239422TROM_V_146425BMBGG:0.2863548964	Campanula_praesignis1532303PHA001586BGNALG:0.2863548964):0.07597548119	Campanula_xylocarpa1241212CAR010088BGNNDF:0.3623303776):0.8573826288	Campanula_rotundifolia239422CLA001615BGNMPP:1.219713006):1.200077341):0.4658887705):0.8628511117):1.198034932	(((Campanula_bertolae1241035PHA001492BGNKV:0.8089465688	Campanula_pseudostenocodon1241155CLA001589BGNMPG:0.8089465688):2.945399958	Campanula_hispanica1241097CLA001549BGNMLG:3.754346527):0.3131046466	Campanula_sabatia1241166PHA001621BGNKHL:4.067451173):0.8791139883):0.6679525064	(Campanula_carnica_carnica1241047PHA001502BGNINL:0.7365400666	Campanula_carnica_puberula1532300PHA001503BGNALM:0.7365400666):4.877977601):0.8566758126	(Campanula_fritschii1475209CLA001537BGNMNA:1.172525315	Campanula_macrorhiza1241126PHA001562RSZRSZAXPI000862-104:1.172525315):5.298668165):1.402924592	(((((((Campanula_baumgartenii649649CLA001491BGNMMQ:0.2343896771	Campanula_bohemica1241038CLA001494BGNMMS:0.2343896771):0.477019247	Campanula_rhomboidalis649663PHA001600BGNIK:0.7114089241):0.8555570812	Campanula_serrata1241174CAR001627BGNLMN:1.566966005):0.4649535359	Campanula_scheuchzeri361399CLA001626BGNMNI:2.031919541):1.769541724	(Campanula_micrantha1241130CLA001569BGNMPE:3.025596398	Campanula_stenocodon361402PHA001635BGNKG:3.025596398):0.7758648667):0.7196863004	(Campanula_cantabrica1904709CLA001498BGNMLE:2.926129147	Campanula_precatoria1904712CLA001588BGNMLH:2.926129147):1.595018418):2.062025779	Campanula_witasekiana440364CLA001656BGNMNN:6.583173344):1.290944729):4.109007535	(Campanula_andorrana1907868CLA001484BGNMQM:2.412929758	Campanula_jaubertiana1907869CLA001554BGNMRB:2.412929758):9.57019585):0.8221410133	Campanula_isophylla361389CLA001550BGNMME:12.80526662):1.490048463):0.4569602339	(Campanula_cenisia361375PHA001508BGNKB:13.79554904	(((Campanula_cespitosa361377PHA001512BGNNE:1.786108939	Campanula_cochleariifolia428162PHA001514BGNII:1.786108939):0.04182752462	Campanula_tanfanii1241195CLA001639BGNMPR:1.827936464):10.49283376	(Campanula_fragilis361385CLA001533BGNNNA:3.060538678	Campanula_fragilis361385CLA001532BGNMPA:3.060538678):9.260231546):1.474778815):0.9567262785):0.1216184011	Campanula_excisa1241076PHA001528BGNPG:14.87389372);
(((((Campanula_adsurgens1904707CLA001475BGNMLC:1.58552761	Campanula_arvatica239398CLA001486BGNMLD:1.58552761):6.503805835	Campanula_herminii239406CLA001548BGNMLF:8.089333445):5.617914778	((((((((((Campanula_albanica1904708CLA001477BGNMNV:0.1050367959	Campanula_hercegovina361388CLA001547BGNMPB:0.1050367959):1.354360944	Campanula_crassipes1241059CAR001522BGNLMG:1.45939774):0.2771525806	Campanula_romanica1241161CAR001602BGNNAD:1.736550321):2.693828532	(Campanula_martinii1488314CLA001566BGNMND:3.000594242	((((Campanula_gelida1904710CLA001538BGNMNB:0.06425296574	Campanula_rotundifolia_sudetica1904713CLA001620BGNMNH:0.06425296574):1.160204103	(Campanula_rotundifolia239422CLA001609BGNMPH:0.4809530874	Campanula_tatrae1904714CLA001640BGNMNM:0.4809530874):0.7435039816):0.07289911716	Campanula_marchesettii361392CLA001564BGNMPC:1.297356186):1.147286427	(((Campanula_praesignis1532303PHA001586BGNALG:0.06682395662	Campanula_rotundifolia239422TROM_V_146425BMBGG:0.06682395662):0.2074293855	Campanula_xylocarpa1241212CAR010088BGNNDF:0.2742533421):1.471272488	Campanula_rotundifolia239422CLA001615BGNMPP:1.74552583):0.6991167832):0.5559516287):1.429784611):1.257791925	(((Campanula_bertolae1241035PHA001492BGNKV:0.4921398054	Campanula_pseudostenocodon1241155CLA001589BGNMPG:0.4921398054):3.170951978	Campanula_hispanica1241097CLA001549BGNMLG:3.663091784):0.4076560425	Campanula_sabatia1241166PHA001621BGNKHL:4.070747826):1.617422951):0.1290241095	(Campanula_carnica_carnica1241047PHA001502BGNINL:0.1085947629	Campanula_carnica_puberula1532300PHA001503BGNALM:0.1085947629):5.708600124):0.5526277564	(Campanula_fritschii1475209CLA001537BGNMNA:0.6381670576	Campanula_macrorhiza1241126PHA001562RSZRSZAXPI000862-104:0.6381670576):5.731655586):1.736021334	(((((((Campanula_baumgartenii649649CLA001491BGNMMQ:0.197644543	Campanula_bohemica1241038CLA001494BGNMMS:0.197644543):0.2061002182	Campanula_rhomboidalis649663PHA001600BGNIK:0.4037447612):0.1796895827	Campanula_serrata1241174CAR001627BGNLMN:0.583434344):1.536118939	Campanula_scheuchzeri361399CLA001626BGNMNI:2.119553283):2.239084083	(Campanula_micrantha1241130CLA001569BGNMPE:1.758221945	Campanula_stenocodon361402PHA001635BGNKG:1.758221945):2.600415421):0.1818921908	(Campanula_cantabrica1904709CLA001498BGNMLE:2.415217528	Campanula_precatoria1904712CLA001588BGNMLH:2.415217528):2.125312029):2.057532657	Campanula_witasekiana440364CLA001656BGNMNN:6.598062214):1.507781764):3.340798394	(Campanula_andorrana1907868CLA001484BGNMQM:3.129279056	Campanula_jaubertiana1907869CLA001554BGNMRB:3.129279056):8.317363315):1.324556825	Campanula_isophylla361389CLA001550BGNMME:12.7711992):0.9360490276):0.3231331422	((Campanula_cenisia361375PHA001508BGNKB:12.21178445	((Campanula_cespitosa361377PHA001512BGNNE:2.755544669	Campanula_cochleariifolia428162PHA001514BGNII:2.755544669):0.1395618277	Campanula_tanfanii1241195CLA001639BGNMPR:2.895106497):9.316677957):0.4964982652	(Campanula_fragilis361385CLA001533BGNNNA:3.190559571	Campanula_fragilis361385CLA001532BGNMPA:3.190559571):9.517723149):1.322098646):0.1691097986	Campanula_excisa1241076PHA001528BGNPG:14.19949116);
(((((Campanula_adsurgens1904707CLA001475BGNMLC:3.128948511	Campanula_arvatica239398CLA001486BGNMLD:3.128948511):6.845450836	Campanula_herminii239406CLA001548BGNMLF:9.974399347):3.253428613	(((((((((Campanula_albanica1904708CLA001477BGNMNV:0.1372056433	Campanula_hercegovina361388CLA001547BGNMPB:0.1372056433):1.195698712	Campanula_crassipes1241059CAR001522BGNLMG:1.332904356):0.3143254311	Campanula_romanica1241161CAR001602BGNNAD:1.647229787):2.761824484	((((Campanula_bertolae1241035PHA001492BGNKV:0.6852460653	Campanula_pseudostenocodon1241155CLA001589BGNMPG:0.6852460653):2.10499827	(Campanula_hispanica1241097CLA001549BGNMLG:2.43103174	Campanula_sabatia1241166PHA001621BGNKHL:2.43103174):0.3592125945):0.6094675981	Campanula_martinii1488314CLA001566BGNMND:3.399711933):0.6688174274	((((Campanula_gelida1904710CLA001538BGNMNB:0.357066035	Campanula_rotundifolia_sudetica1904713CLA001620BGNMNH:0.357066035):0.9045632346	(Campanula_rotundifolia239422CLA001609BGNMPH:0.4466018703	Campanula_tatrae1904714CLA001640BGNMNM:0.4466018703):0.8150273993):0.3385905828	Campanula_marchesettii361392CLA001564BGNMPC:1.600219852):0.5773864579	((Campanula_xylocarpa1241212CAR010088BGNNDF:0.1889692711	(Campanula_praesignis1532303PHA001586BGNALG:0.06073168907	Campanula_rotundifolia239422TROM_V_146425BMBGG:0.06073168907):0.128237582):1.243826622	Campanula_rotundifolia239422CLA001615BGNMPP:1.432795894):0.7448104168):1.89092305):0.3405249106):0.9950268222	(Campanula_carnica_carnica1241047PHA001502BGNINL:0.1843190297	Campanula_carnica_puberula1532300PHA001503BGNALM:0.1843190297):5.219762064):1.015908172	(Campanula_fritschii1475209CLA001537BGNMNA:1.791871133	Campanula_macrorhiza1241126PHA001562RSZRSZAXPI000862-104:1.791871133):4.628118133):0.512224384	(((((((Campanula_baumgartenii649649CLA001491BGNMMQ:0.1523743615	Campanula_bohemica1241038CLA001494BGNMMS:0.1523743615):0.5283804398	Campanula_rhomboidalis649663PHA001600BGNIK:0.6807548013):0.03656045114	Campanula_serrata1241174CAR001627BGNLMN:0.7173152524):1.162117731	Campanula_scheuchzeri361399CLA001626BGNMNI:1.879432984):3.079383433	(Campanula_micrantha1241130CLA001569BGNMPE:4.046561932	Campanula_stenocodon361402PHA001635BGNKG:4.046561932):0.9122544847):0.5672509627	(Campanula_cantabrica1904709CLA001498BGNMLE:4.923500676	Campanula_precatoria1904712CLA001588BGNMLH:4.923500676):0.6025667031):0.7508519597	Campanula_witasekiana440364CLA001656BGNMNN:6.276919339):0.6552943107):4.027975561	(Campanula_andorrana1907868CLA001484BGNMQM:1.610141278	Campanula_jaubertiana1907869CLA001554BGNMRB:1.610141278):9.350047932):1.019310338	Campanula_isophylla361389CLA001550BGNMME:11.97949955):1.248328412):0.5703417519	(Campanula_cenisia361375PHA001508BGNKB:13.11143917	((Campanula_cespitosa361377PHA001512BGNNE:2.30416638	(Campanula_cochleariifolia428162PHA001514BGNII:2.151548587	Campanula_tanfanii1241195CLA001639BGNMPR:2.151548587):0.1526177934):9.840084521	(Campanula_fragilis361385CLA001533BGNNNA:2.587982596	Campanula_fragilis361385CLA001532BGNMPA:2.587982596):9.556268305):0.9671882692):0.686730542):0.2945087836	Campanula_excisa1241076PHA001528BGNPG:14.0926785);
(((((Campanula_adsurgens1904707CLA001475BGNMLC:2.084062143	Campanula_arvatica239398CLA001486BGNMLD:2.084062143):4.233844884	Campanula_herminii239406CLA001548BGNMLF:6.317907026):6.003681138	((((((((((Campanula_albanica1904708CLA001477BGNMNV:0.328003856	Campanula_hercegovina361388CLA001547BGNMPB:0.328003856):0.9729428075	Campanula_crassipes1241059CAR001522BGNLMG:1.300946663):0.3901263426	Campanula_romanica1241161CAR001602BGNNAD:1.691073006):1.28101942	(Campanula_martinii1488314CLA001566BGNMND:2.22004124	((((Campanula_gelida1904710CLA001538BGNMNB:0.194181204	Campanula_rotundifolia_sudetica1904713CLA001620BGNMNH:0.194181204):0.6358604787	(Campanula_rotundifolia239422CLA001609BGNMPH:0.4350822249	Campanula_tatrae1904714CLA001640BGNMNM:0.4350822249):0.3949594577):0.1926625657	Campanula_marchesettii361392CLA001564BGNMPC:1.022704248):0.7414182063	(((Campanula_rotundifolia239422TROM_V_146425BMBGG:0.3585208479	Campanula_xylocarpa1241212CAR010088BGNNDF:0.3585208479):0.05595551895	Campanula_praesignis1532303PHA001586BGNALG:0.4144763669):0.9258355487	Campanula_rotundifolia239422CLA001615BGNMPP:1.340311916):0.4238105391):0.4559187851):0.7520511867):1.856096495	(((Campanula_bertolae1241035PHA001492BGNKV:0.7080366601	Campanula_pseudostenocodon1241155CLA001589BGNMPG:0.7080366601):3.291063225	Campanula_hispanica1241097CLA001549BGNMLG:3.999099885):0.1724541915	Campanula_sabatia1241166PHA001621BGNKHL:4.171554077):0.6566348445):0.3500578068	(Campanula_carnica_carnica1241047PHA001502BGNINL:0.03425969716	Campanula_carnica_puberula1532300PHA001503BGNALM:0.03425969716):5.143987031):0.42974136	(Campanula_fritschii1475209CLA001537BGNMNA:1.316814079	Campanula_macrorhiza1241126PHA001562RSZRSZAXPI000862-104:1.316814079):4.291174009):0.9522206308	(((((((Campanula_baumgartenii649649CLA001491BGNMMQ:0.1315698699	Campanula_bohemica1241038CLA001494BGNMMS:0.1315698699):0.6772897589	Campanula_rhomboidalis649663PHA001600BGNIK:0.8088596288):0.2466519475	Campanula_serrata1241174CAR001627BGNLMN:1.055511576):1.948970013	Campanula_scheuchzeri361399CLA001626BGNMNI:3.004481589):0.5984891211	(Campanula_micrantha1241130CLA001569BGNMPE:2.15417119	Campanula_stenocodon361402PHA001635BGNKG:2.15417119):1.448799521):0.2682696511	(Campanula_cantabrica1904709CLA001498BGNMLE:2.771356976	Campanula_precatoria1904712CLA001588BGNMLH:2.771356976):1.099883386):1.673685512	Campanula_witasekiana440364CLA001656BGNMNN:5.544925873):1.015282846):3.895617587	(Campanula_andorrana1907868CLA001484BGNMQM:2.470697144	Campanula_jaubertiana1907869CLA001554BGNMRB:2.470697144):7.985129162):1.180626814	Campanula_isophylla361389CLA001550BGNMME:11.63645312):0.6851350444):0.7187362056	(Campanula_cenisia361375PHA001508BGNKB:12.13387513	(((Campanula_cespitosa361377PHA001512BGNNE:2.421612596	Campanula_cochleariifolia428162PHA001514BGNII:2.421612596):1.062678315	Campanula_tanfanii1241195CLA001639BGNMPR:3.484290911):8.106076033	(Campanula_fragilis361385CLA001533BGNNNA:2.346051516	Campanula_fragilis361385CLA001532BGNMPA:2.346051516):9.244315427):0.5435081841):0.9064492427):0.3333128794	Campanula_excisa1241076PHA001528BGNPG:13.37363725);
(((((Campanula_adsurgens1904707CLA001475BGNMLC:2.114634907	Campanula_arvatica239398CLA001486BGNMLD:2.114634907):6.752899118	Campanula_herminii239406CLA001548BGNMLF:8.867534025):3.737841896	((((((((((Campanula_albanica1904708CLA001477BGNMNV:0.3361585561	Campanula_hercegovina361388CLA001547BGNMPB:0.3361585561):0.8068857101	Campanula_crassipes1241059CAR001522BGNLMG:1.143044266):0.7428305156	Campanula_romanica1241161CAR001602BGNNAD:1.885874782):1.475705419	(Campanula_martinii1488314CLA001566BGNMND:2.877816764	((((Campanula_gelida1904710CLA001538BGNMNB:0.1392138591	Campanula_rotundifolia_sudetica1904713CLA001620BGNMNH:0.1392138591):1.015913367	(Campanula_rotundifolia239422CLA001609BGNMPH:0.1677764593	Campanula_tatrae1904714CLA001640BGNMNM:0.1677764593):0.9873507667):0.0641248146	Campanula_marchesettii361392CLA001564BGNMPC:1.219252041):1.232931116	((Campanula_xylocarpa1241212CAR010088BGNNDF:0.4489700873	(Campanula_praesignis1532303PHA001586BGNALG:0.0826710013	Campanula_rotundifolia239422TROM_V_146425BMBGG:0.0826710013):0.366299086):1.098360967	Campanula_rotundifolia239422CLA001615BGNMPP:1.547331055):0.9048521016):0.4256336073):0.4837634369):1.027815778	(((Campanula_bertolae1241035PHA001492BGNKV:0.970932997	Campanula_pseudostenocodon1241155CLA001589BGNMPG:0.970932997):2.461030544	Campanula_hispanica1241097CLA001549BGNMLG:3.431963541):0.2255337686	Campanula_sabatia1241166PHA001621BGNKHL:3.65749731):0.7318986685):0.1656170852	(Campanula_carnica_carnica1241047PHA001502BGNINL:0.02839752927	Campanula_carnica_puberula1532300PHA001503BGNALM:0.02839752927):4.526615534):0.9575058089	(Campanula_fritschii1475209CLA001537BGNMNA:0.9091406015	Campanula_macrorhiza1241126PHA001562RSZRSZAXPI000862-104:0.9091406015):4.603378271):1.251505709	(((((((Campanula_baumgartenii649649CLA001491BGNMMQ:0.1997648958	Campanula_bohemica1241038CLA001494BGNMMS:0.1997648958):0.5918261132	Campanula_rhomboidalis649663PHA001600BGNIK:0.791591009):0.03098116823	Campanula_serrata1241174CAR001627BGNLMN:0.8225721773):1.367800385	Campanula_scheuchzeri361399CLA001626BGNMNI:2.190372562):1.871951636	(Campanula_micrantha1241130CLA001569BGNMPE:2.51413634	Campanula_stenocodon361402PHA001635BGNKG:2.51413634):1.548187858):0.3522114954	(Campanula_cantabrica1904709CLA001498BGNMLE:2.99602363	Campanula_precatoria1904712CLA001588BGNMLH:2.99602363):1.418512064):1.706330971	Campanula_witasekiana440364CLA001656BGNMNN:6.120866664):0.6431579168):3.327791537	(Campanula_andorrana1907868CLA001484BGNMQM:4.047685528	Campanula_jaubertiana1907869CLA001554BGNMRB:4.047685528):6.044130591):0.9399178712	Campanula_isophylla361389CLA001550BGNMME:11.03173399):1.573641932):0.4701826546	(Campanula_cenisia361375PHA001508BGNKB:12.87484336	((Campanula_cespitosa361377PHA001512BGNNE:2.288752282	(Campanula_cochleariifolia428162PHA001514BGNII:2.15533887	Campanula_tanfanii1241195CLA001639BGNMPR:2.15533887):0.1334134116):10.24688867	(Campanula_fragilis361385CLA001533BGNNNA:3.634390344	Campanula_fragilis361385CLA001532BGNMPA:3.634390344):8.90125061):0.3392024072):0.2007152145):0.1056684179	Campanula_excisa1241076PHA001528BGNPG:13.18122699);
(((((Campanula_adsurgens1904707CLA001475BGNMLC:1.981004677	Campanula_arvatica239398CLA001486BGNMLD:1.981004677):6.059303016	Campanula_herminii239406CLA001548BGNMLF:8.040307693):3.595994561	((((((((((Campanula_albanica1904708CLA001477BGNMNV:0.2795097891	Campanula_hercegovina361388CLA001547BGNMPB:0.2795097891):1.625932253	Campanula_crassipes1241059CAR001522BGNLMG:1.905442042):0.7782592873	Campanula_romanica1241161CAR001602BGNNAD:2.683701329):1.517607336	(Campanula_martinii1488314CLA001566BGNMND:3.882010258	((((Campanula_gelida1904710CLA001538BGNMNB:0.2778665125	Campanula_rotundifolia_sudetica1904713CLA001620BGNMNH:0.2778665125):0.7980801644	(Campanula_rotundifolia239422CLA001609BGNMPH:0.5125010868	Campanula_tatrae1904714CLA001640BGNMNM:0.5125010868):0.5634455902):0.2402795539	Campanula_marchesettii361392CLA001564BGNMPC:1.316226231):1.539204843	(((Campanula_xylocarpa1241212CAR010088BGNNDF:0.3563358789	Campanula_rotundifolia239422TROM_V_146425BMBGG:0.3563358789):0.05222295936	Campanula_praesignis1532303PHA001586BGNALG:0.4085588383):1.509243528	Campanula_rotundifolia239422CLA001615BGNMPP:1.917802366):0.9376287076):1.026579185):0.3192984069):0.2602608794	(((Campanula_bertolae1241035PHA001492BGNKV:0.8930266471	Campanula_pseudostenocodon1241155CLA001589BGNMPG:0.8930266471):2.829503647	Campanula_hispanica1241097CLA001549BGNMLG:3.722530294):0.06358237979	Campanula_sabatia1241166PHA001621BGNKHL:3.786112674):0.675456871):1.007221259	(Campanula_carnica_carnica1241047PHA001502BGNINL:0.1329238289	Campanula_carnica_puberula1532300PHA001503BGNALM:0.1329238289):5.335866974):0.243033053	(Campanula_fritschii1475209CLA001537BGNMNA:0.8328357499	Campanula_macrorhiza1241126PHA001562RSZRSZAXPI000862-104:0.8328357499):4.878988106):0.3569165641	(((((((Campanula_baumgartenii649649CLA001491BGNMMQ:0.2809056037	Campanula_bohemica1241038CLA001494BGNMMS:0.2809056037):1.094968802	Campanula_rhomboidalis649663PHA001600BGNIK:1.375874406):0.1074422754	Campanula_serrata1241174CAR001627BGNLMN:1.483316681):0.8464804355	Campanula_scheuchzeri361399CLA001626BGNMNI:2.329797117):1.213520088	(Campanula_micrantha1241130CLA001569BGNMPE:3.082175584	Campanula_stenocodon361402PHA001635BGNKG:3.082175584):0.4611416203):0.5676520341	(Campanula_cantabrica1904709CLA001498BGNMLE:2.134669973	Campanula_precatoria1904712CLA001588BGNMLH:2.134669973):1.976299265):0.9685614191	Campanula_witasekiana440364CLA001656BGNMNN:5.079530657):0.989209763):3.437488848	(Campanula_andorrana1907868CLA001484BGNMQM:2.008991611	Campanula_jaubertiana1907869CLA001554BGNMRB:2.008991611):7.497237657):1.403274452	Campanula_isophylla361389CLA001550BGNMME:10.90950372):0.726798533):0.1015083675	(Campanula_cenisia361375PHA001508BGNKB:10.12157417	((Campanula_cespitosa361377PHA001512BGNNE:2.195533841	(Campanula_cochleariifolia428162PHA001514BGNII:2.063496286	Campanula_tanfanii1241195CLA001639BGNMPR:2.063496286):0.1320375551):7.44659058	(Campanula_fragilis361385CLA001533BGNNNA:1.827126741	Campanula_fragilis361385CLA001532BGNMPA:1.827126741):7.81499768):0.4794497518):1.616236448):0.1231536063	Campanula_excisa1241076PHA001528BGNPG:11.86096423);
((((Campanula_adsurgens1904707CLA001475BGNMLC:1.775780803	Campanula_arvatica239398CLA001486BGNMLD:1.775780803):4.252242741	Campanula_herminii239406CLA001548BGNMLF:6.028023544):3.767950912	((((((((((Campanula_albanica1904708CLA001477BGNMNV:0.06036079202	Campanula_hercegovina361388CLA001547BGNMPB:0.06036079202):0.7186321166	Campanula_crassipes1241059CAR001522BGNLMG:0.7789929087):0.6572359881	Campanula_romanica1241161CAR001602BGNNAD:1.436228897):1.456087329	(Campanula_martinii1488314CLA001566BGNMND:2.455464446	((((Campanula_gelida1904710CLA001538BGNMNB:0.3160079877	Campanula_rotundifolia_sudetica1904713CLA001620BGNMNH:0.3160079877):0.5323485678	(Campanula_rotundifolia239422CLA001609BGNMPH:0.1464514295	Campanula_tatrae1904714CLA001640BGNMNM:0.1464514295):0.7019051259):0.3667650207	Campanula_marchesettii361392CLA001564BGNMPC:1.215121576):0.7995545978	((Campanula_xylocarpa1241212CAR010088BGNNDF:0.5443793246	(Campanula_praesignis1532303PHA001586BGNALG:0.1891296201	Campanula_rotundifolia239422TROM_V_146425BMBGG:0.1891296201):0.3552497045):0.846799388	Campanula_rotundifolia239422CLA001615BGNMPP:1.391178713):0.6234974612):0.4407882721):0.4368517796):0.862639976	(((Campanula_bertolae1241035PHA001492BGNKV:0.3457756665	Campanula_pseudostenocodon1241155CLA001589BGNMPG:0.3457756665):1.867940068	Campanula_hispanica1241097CLA001549BGNMLG:2.213715734):0.5722558139	Campanula_sabatia1241166PHA001621BGNKHL:2.785971548):0.9689846534):0.2810935862	(Campanula_carnica_carnica1241047PHA001502BGNINL:0.03595105644	Campanula_carnica_puberula1532300PHA001503BGNALM:0.03595105644):4.000098731):0.4202546441	(Campanula_fritschii1475209CLA001537BGNMNA:0.6646260108	Campanula_macrorhiza1241126PHA001562RSZRSZAXPI000862-104:0.6646260108):3.791678421):0.9830553503	(((((((Campanula_baumgartenii649649CLA001491BGNMMQ:0.07803907951	Campanula_bohemica1241038CLA001494BGNMMS:0.07803907951):0.4388975736	Campanula_rhomboidalis649663PHA001600BGNIK:0.5169366531):0.09059207996	Campanula_serrata1241174CAR001627BGNLMN:0.607528733):0.4835505498	Campanula_scheuchzeri361399CLA001626BGNMNI:1.091079283):1.102254987	(Campanula_micrantha1241130CLA001569BGNMPE:1.826514776	Campanula_stenocodon361402PHA001635BGNKG:1.826514776):0.3668194938):0.4144532401	(Campanula_cantabrica1904709CLA001498BGNMLE:1.84538917	Campanula_precatoria1904712CLA001588BGNMLH:1.84538917):0.7623983398):1.085813361	Campanula_witasekiana440364CLA001656BGNMNN:3.693600871):1.745758912):1.968954309	(Campanula_andorrana1907868CLA001484BGNMQM:1.517876176	Campanula_jaubertiana1907869CLA001554BGNMRB:1.517876176):5.890437915):1.772393173	Campanula_isophylla361389CLA001550BGNMME:9.180707264):0.6152671921):0.1221101087	(((Campanula_cenisia361375PHA001508BGNKB:6.646482023	(Campanula_cespitosa361377PHA001512BGNNE:2.039435002	(Campanula_cochleariifolia428162PHA001514BGNII:1.195121254	Campanula_tanfanii1241195CLA001639BGNMPR:1.195121254):0.8443137481):4.607047021):1.712249587	(Campanula_fragilis361385CLA001533BGNNNA:1.437499518	Campanula_fragilis361385CLA001532BGNMPA:1.437499518):6.921232091):1.209255547	Campanula_excisa1241076PHA001528BGNPG:9.567987157):0.3500974078);
(((((Campanula_adsurgens1904707CLA001475BGNMLC:1.001003248	Campanula_arvatica239398CLA001486BGNMLD:1.001003248):5.57001333	Campanula_herminii239406CLA001548BGNMLF:6.571016578):4.833325478	((((((((((Campanula_albanica1904708CLA001477BGNMNV:0.2852319173	Campanula_hercegovina361388CLA001547BGNMPB:0.2852319173):0.9796567047	Campanula_crassipes1241059CAR001522BGNLMG:1.264888622):0.9828738335	Campanula_romanica1241161CAR001602BGNNAD:2.247762455):0.8911602999	(Campanula_martinii1488314CLA001566BGNMND:2.676776172	((((Campanula_gelida1904710CLA001538BGNMNB:0.03698732486	Campanula_rotundifolia_sudetica1904713CLA001620BGNMNH:0.03698732486):0.971294243	(Campanula_rotundifolia239422CLA001609BGNMPH:0.4240047014	Campanula_tatrae1904714CLA001640BGNMNM:0.4240047014):0.5842768665):0.1063324203	Campanula_marchesettii361392CLA001564BGNMPC:1.114613988):0.6120021501	(((Campanula_praesignis1532303PHA001586BGNALG:0.05493673371	Campanula_rotundifolia239422TROM_V_146425BMBGG:0.05493673371):0.2113527726	Campanula_xylocarpa1241212CAR010088BGNNDF:0.2662895063):0.9067619016	Campanula_rotundifolia239422CLA001615BGNMPP:1.173051408):0.5535647303):0.9501600341):0.4621465829):2.052088935	(((Campanula_bertolae1241035PHA001492BGNKV:0.7299169107	Campanula_pseudostenocodon1241155CLA001589BGNMPG:0.7299169107):1.794354318	Campanula_hispanica1241097CLA001549BGNMLG:2.524271229):0.8706285743	Campanula_sabatia1241166PHA001621BGNKHL:3.394899803):1.796111887):0.4126646287	(Campanula_carnica_carnica1241047PHA001502BGNINL:0.05692998473	Campanula_carnica_puberula1532300PHA001503BGNALM:0.05692998473):5.546746334):0.4295912975	(Campanula_fritschii1475209CLA001537BGNMNA:0.7186043711	Campanula_macrorhiza1241126PHA001562RSZRSZAXPI000862-104:0.7186043711):5.314663245):1.285394475	(((((((Campanula_baumgartenii649649CLA001491BGNMMQ:0.2984757647	Campanula_bohemica1241038CLA001494BGNMMS:0.2984757647):0.2035852325	Campanula_rhomboidalis649663PHA001600BGNIK:0.5020609972):0.2207540966	Campanula_serrata1241174CAR001627BGNLMN:0.7228150938):0.3919048504	Campanula_scheuchzeri361399CLA001626BGNMNI:1.114719944):2.930868678	(Campanula_micrantha1241130CLA001569BGNMPE:2.771677789	Campanula_stenocodon361402PHA001635BGNKG:2.771677789):1.273910833):1.130701515	(Campanula_cantabrica1904709CLA001498BGNMLE:3.598402528	Campanula_precatoria1904712CLA001588BGNMLH:3.598402528):1.577887609):1.477708292	Campanula_witasekiana440364CLA001656BGNMNN:6.653998429):0.6646636625):2.345285179	(Campanula_andorrana1907868CLA001484BGNMQM:2.224957653	Campanula_jaubertiana1907869CLA001554BGNMRB:2.224957653):7.438989618):0.7650544939	Campanula_isophylla361389CLA001550BGNMME:10.42900176):0.9753402921):0.3926196792	Campanula_excisa1241076PHA001528BGNPG:11.79696174):0.1299879651	(Campanula_cenisia361375PHA001508BGNKB:11.35367268	((Campanula_cespitosa361377PHA001512BGNNE:2.980009982	(Campanula_cochleariifolia428162PHA001514BGNII:2.308426695	Campanula_tanfanii1241195CLA001639BGNMPR:2.308426695):0.6715832871):8.056453193	(Campanula_fragilis361385CLA001533BGNNNA:3.177604534	Campanula_fragilis361385CLA001532BGNMPA:3.177604534):7.858858641):0.3172095068):0.5732770188);
(((((Campanula_adsurgens1904707CLA001475BGNMLC:2.761790396	Campanula_arvatica239398CLA001486BGNMLD:2.761790396):3.319900241	Campanula_herminii239406CLA001548BGNMLF:6.081690637):6.126056295	(((((((((Campanula_albanica1904708CLA001477BGNMNV:0.2356955108	Campanula_hercegovina361388CLA001547BGNMPB:0.2356955108):0.6125442068	Campanula_crassipes1241059CAR001522BGNLMG:0.8482397176):1.847433591	Campanula_romanica1241161CAR001602BGNNAD:2.695673308):1.992440663	((((Campanula_bertolae1241035PHA001492BGNKV:0.6332034184	Campanula_pseudostenocodon1241155CLA001589BGNMPG:0.6332034184):1.910827459	(Campanula_hispanica1241097CLA001549BGNMLG:2.066259267	Campanula_sabatia1241166PHA001621BGNKHL:2.066259267):0.4777716107):0.5429812499	Campanula_martinii1488314CLA001566BGNMND:3.087012127):1.038957184	((((Campanula_gelida1904710CLA001538BGNMNB:0.05017447931	Campanula_rotundifolia_sudetica1904713CLA001620BGNMNH:0.05017447931):0.8005027643	(Campanula_rotundifolia239422CLA001609BGNMPH:0.462256647	Campanula_tatrae1904714CLA001640BGNMNM:0.462256647):0.3884205965):0.6527284766	Campanula_marchesettii361392CLA001564BGNMPC:1.50340572):0.2942984801	((Campanula_xylocarpa1241212CAR010088BGNNDF:0.4545569972	(Campanula_praesignis1532303PHA001586BGNALG:0.3880167854	Campanula_rotundifolia239422TROM_V_146425BMBGG:0.3880167854):0.06654021188):0.6100219008	Campanula_rotundifolia239422CLA001615BGNMPP:1.064578898):0.7331253023):2.328265111):0.5621446598):0.7006760502	(Campanula_carnica_carnica1241047PHA001502BGNINL:0.1201258316	Campanula_carnica_puberula1532300PHA001503BGNALM:0.1201258316):5.268664189):1.106861666	(Campanula_fritschii1475209CLA001537BGNMNA:0.7534733734	Campanula_macrorhiza1241126PHA001562RSZRSZAXPI000862-104:0.7534733734):5.742178314):1.246991164	(((((((Campanula_baumgartenii649649CLA001491BGNMMQ:0.3415739153	Campanula_bohemica1241038CLA001494BGNMMS:0.3415739153):0.3790085045	Campanula_rhomboidalis649663PHA001600BGNIK:0.7205824198):0.1690943376	Campanula_serrata1241174CAR001627BGNLMN:0.8896767574):0.9103793179	Campanula_scheuchzeri361399CLA001626BGNMNI:1.800056075):1.975046071	(Campanula_micrantha1241130CLA001569BGNMPE:2.836907357	Campanula_stenocodon361402PHA001635BGNKG:2.836907357):0.9381947888):0.5322854106	(Campanula_cantabrica1904709CLA001498BGNMLE:3.835328722	Campanula_precatoria1904712CLA001588BGNMLH:3.835328722):0.472058835):1.986479596	Campanula_witasekiana440364CLA001656BGNMNN:6.293867152):1.448775699):2.082470997	(Campanula_andorrana1907868CLA001484BGNMQM:2.172635436	Campanula_jaubertiana1907869CLA001554BGNMRB:2.172635436):7.652478413):1.773130152	Campanula_isophylla361389CLA001550BGNMME:11.598244):0.6095029305):0.6633180195	(Campanula_cenisia361375PHA001508BGNKB:11.84446429	((Campanula_cespitosa361377PHA001512BGNNE:3.205404986	(Campanula_cochleariifolia428162PHA001514BGNII:2.493764261	Campanula_tanfanii1241195CLA001639BGNMPR:2.493764261):0.7116407255):7.863687554	(Campanula_fragilis361385CLA001533BGNNNA:1.844222774	Campanula_fragilis361385CLA001532BGNMPA:1.844222774):9.224869766):0.7753717521):1.026600659):0.5406666996	Campanula_excisa1241076PHA001528BGNPG:13.41173165);
((((Campanula_adsurgens1904707CLA001475BGNMLC:4.120038969	Campanula_arvatica239398CLA001486BGNMLD:4.120038969):3.826630386	Campanula_herminii239406CLA001548BGNMLF:7.946669355):3.850588417	((((((((((Campanula_albanica1904708CLA001477BGNMNV:0.4066251656	Campanula_hercegovina361388CLA001547BGNMPB:0.4066251656):1.082989445	Campanula_crassipes1241059CAR001522BGNLMG:1.48961461):0.5145537039	Campanula_romanica1241161CAR001602BGNNAD:2.004168314):0.7989286538	(Campanula_martinii1488314CLA001566BGNMND:2.472547245	((((Campanula_gelida1904710CLA001538BGNMNB:0.269836326	Campanula_rotundifolia_sudetica1904713CLA001620BGNMNH:0.269836326):1.028491215	(Campanula_rotundifolia239422CLA001609BGNMPH:0.4152077286	Campanula_tatrae1904714CLA001640BGNMNM:0.4152077286):0.8831198127):0.1023001125	Campanula_marchesettii361392CLA001564BGNMPC:1.400627654):0.3084183401	(((Campanula_praesignis1532303PHA001586BGNALG:0.03831223406	Campanula_rotundifolia239422TROM_V_146425BMBGG:0.03831223406):0.621414814	Campanula_xylocarpa1241212CAR010088BGNNDF:0.659727048):0.7530808061	Campanula_rotundifolia239422CLA001615BGNMPP:1.412807854):0.2962381397):0.7635012512):0.3305497228):1.526379627	(((Campanula_bertolae1241035PHA001492BGNKV:0.74291854	Campanula_pseudostenocodon1241155CLA001589BGNMPG:0.74291854):2.578216164	Campanula_hispanica1241097CLA001549BGNMLG:3.321134704):0.09805155728	Campanula_sabatia1241166PHA001621BGNKHL:3.419186261):0.9102903334):0.1285544233	(Campanula_carnica_carnica1241047PHA001502BGNINL:0.03004702725	Campanula_carnica_puberula1532300PHA001503BGNALM:0.03004702725):4.427983991):0.2733391635	(Campanula_fritschii1475209CLA001537BGNMNA:0.4991388197	Campanula_macrorhiza1241126PHA001562RSZRSZAXPI000862-104:0.4991388197):4.232231362):0.5698683455	(((((((Campanula_baumgartenii649649CLA001491BGNMMQ:0.07545806258	Campanula_bohemica1241038CLA001494BGNMMS:0.07545806258):0.6748302206	Campanula_rhomboidalis649663PHA001600BGNIK:0.7502882831):0.290481955	Campanula_serrata1241174CAR001627BGNLMN:1.040770238):1.113297992	Campanula_scheuchzeri361399CLA001626BGNMNI:2.154068231):1.746087478	(Campanula_micrantha1241130CLA001569BGNMPE:3.001609744	Campanula_stenocodon361402PHA001635BGNKG:3.001609744):0.8985459643):0.5695000931	(Campanula_cantabrica1904709CLA001498BGNMLE:3.990600034	Campanula_precatoria1904712CLA001588BGNMLH:3.990600034):0.4790557675):0.3919627479	Campanula_witasekiana440364CLA001656BGNMNN:4.86161855):0.4396199772):4.2417435	(Campanula_andorrana1907868CLA001484BGNMQM:4.407218174	Campanula_jaubertiana1907869CLA001554BGNMRB:4.407218174):5.135763853):1.391934124	Campanula_isophylla361389CLA001550BGNMME:10.93491615):0.8623416216):0.1814330838	((Campanula_cenisia361375PHA001508BGNKB:11.3631081	((Campanula_cespitosa361377PHA001512BGNNE:3.042362238	(Campanula_cochleariifolia428162PHA001514BGNII:2.931844964	Campanula_tanfanii1241195CLA001639BGNMPR:2.931844964):0.1105172741):7.567801975	(Campanula_fragilis361385CLA001533BGNNNA:1.923681749	Campanula_fragilis361385CLA001532BGNMPA:1.923681749):8.686482465):0.7529438829):0.3368073738	Campanula_excisa1241076PHA001528BGNPG:11.69991547):0.2787753852);
(((((Campanula_adsurgens1904707CLA001475BGNMLC:1.397575126	Campanula_arvatica239398CLA001486BGNMLD:1.397575126):5.256812916	Campanula_herminii239406CLA001548BGNMLF:6.654388041):4.819459234	((((((((((Campanula_albanica1904708CLA001477BGNMNV:0.3430724348	Campanula_hercegovina361388CLA001547BGNMPB:0.3430724348):0.9072810528	Campanula_crassipes1241059CAR001522BGNLMG:1.250353488):0.9054332988	Campanula_romanica1241161CAR001602BGNNAD:2.155786786):2.071809848	(Campanula_martinii1488314CLA001566BGNMND:3.455210127	((((Campanula_gelida1904710CLA001538BGNMNB:0.1097598198	Campanula_rotundifolia_sudetica1904713CLA001620BGNMNH:0.1097598198):1.0673433	(Campanula_rotundifolia239422CLA001609BGNMPH:0.2155682793	Campanula_tatrae1904714CLA001640BGNMNM:0.2155682793):0.9615348402):0.08073015506	Campanula_marchesettii361392CLA001564BGNMPC:1.257833275):1.188739394	(((Campanula_praesignis1532303PHA001586BGNALG:0.3097733793	Campanula_rotundifolia239422TROM_V_146425BMBGG:0.3097733793):0.05566540235	Campanula_xylocarpa1241212CAR010088BGNNDF:0.3654387816):1.511407002	Campanula_rotundifolia239422CLA001615BGNMPP:1.876845784):0.5697268845):1.008637459):0.7723865079):0.6300473249	(((Campanula_bertolae1241035PHA001492BGNKV:0.8610697667	Campanula_pseudostenocodon1241155CLA001589BGNMPG:0.8610697667):2.707751719	Campanula_hispanica1241097CLA001549BGNMLG:3.568821485):0.08340576059	Campanula_sabatia1241166PHA001621BGNKHL:3.652227246):1.205416714):0.2261555273	(Campanula_carnica_carnica1241047PHA001502BGNINL:0.1201759426	Campanula_carnica_puberula1532300PHA001503BGNALM:0.1201759426):4.963623544):1.036613159	(Campanula_fritschii1475209CLA001537BGNMNA:0.7051209282	Campanula_macrorhiza1241126PHA001562RSZRSZAXPI000862-104:0.7051209282):5.415291717):0.2156314082	(((((((Campanula_baumgartenii649649CLA001491BGNMMQ:0.124827038	Campanula_bohemica1241038CLA001494BGNMMS:0.124827038):0.5471977325	Campanula_rhomboidalis649663PHA001600BGNIK:0.6720247706):0.1980407851	Campanula_serrata1241174CAR001627BGNLMN:0.8700655556):1.505744754	Campanula_scheuchzeri361399CLA001626BGNMNI:2.375810309):0.7194505341	(Campanula_micrantha1241130CLA001569BGNMPE:2.729782847	Campanula_stenocodon361402PHA001635BGNKG:2.729782847):0.3654779967):0.7512313675	(Campanula_cantabrica1904709CLA001498BGNMLE:3.064593469	Campanula_precatoria1904712CLA001588BGNMLH:3.064593469):0.7818987416):1.317185451	Campanula_witasekiana440364CLA001656BGNMNN:5.163677662):1.172366392):2.690152376	(Campanula_andorrana1907868CLA001484BGNMQM:1.653148969	Campanula_jaubertiana1907869CLA001554BGNMRB:1.653148969):7.373047461):1.643656183	Campanula_isophylla361389CLA001550BGNMME:10.66985261):0.8039946624):0.6407370303	((Campanula_cenisia361375PHA001508BGNKB:10.75555803	(Campanula_cespitosa361377PHA001512BGNNE:1.924871859	(Campanula_cochleariifolia428162PHA001514BGNII:1.900013263	Campanula_tanfanii1241195CLA001639BGNMPR:1.900013263):0.02485859663):8.830686173):0.5814135759	(Campanula_fragilis361385CLA001533BGNNNA:1.431971607	Campanula_fragilis361385CLA001532BGNMPA:1.431971607):9.905000001):0.7776126979):0.2805700455	Campanula_excisa1241076PHA001528BGNPG:12.39515435);
(((((Campanula_adsurgens1904707CLA001475BGNMLC:2.081351321	Campanula_arvatica239398CLA001486BGNMLD:2.081351321):5.344804645	Campanula_herminii239406CLA001548BGNMLF:7.426155966):2.925503286	((((((((((Campanula_albanica1904708CLA001477BGNMNV:0.05199865117	Campanula_hercegovina361388CLA001547BGNMPB:0.05199865117):0.7850319468	Campanula_crassipes1241059CAR001522BGNLMG:0.837030598):0.7573230013	Campanula_romanica1241161CAR001602BGNNAD:1.594353599):1.569901062	(Campanula_martinii1488314CLA001566BGNMND:2.332562142	((((Campanula_gelida1904710CLA001538BGNMNB:0.0396397086	Campanula_rotundifolia_sudetica1904713CLA001620BGNMNH:0.0396397086):0.9336040928	(Campanula_rotundifolia239422CLA001609BGNMPH:0.3735001406	Campanula_tatrae1904714CLA001640BGNMNM:0.3735001406):0.5997436608):0.01655025425	Campanula_marchesettii361392CLA001564BGNMPC:0.9897940557):0.596724073	(((Campanula_praesignis1532303PHA001586BGNALG:0.2442043313	Campanula_rotundifolia239422TROM_V_146425BMBGG:0.2442043313):0.06297941296	Campanula_xylocarpa1241212CAR010088BGNNDF:0.3071837443):0.3189185924	Campanula_rotundifolia239422CLA001615BGNMPP:0.6261023367):0.9604157919):0.7460440129):0.8316925198):0.4573476914	(Campanula_carnica_carnica1241047PHA001502BGNINL:0.02998786979	Campanula_carnica_puberula1532300PHA001503BGNALM:0.02998786979):3.591614483):0.2183862676	(((Campanula_bertolae1241035PHA001492BGNKV:0.6113158104	Campanula_pseudostenocodon1241155CLA001589BGNMPG:0.6113158104):2.259440431	Campanula_hispanica1241097CLA001549BGNMLG:2.870756241):0.3970082382	Campanula_sabatia1241166PHA001621BGNKHL:3.267764479):0.572224141):0.552386752	(Campanula_fritschii1475209CLA001537BGNMNA:1.204050609	Campanula_macrorhiza1241126PHA001562RSZRSZAXPI000862-104:1.204050609):3.188324763):0.4717507144	(((((((Campanula_baumgartenii649649CLA001491BGNMMQ:0.06169420121	Campanula_bohemica1241038CLA001494BGNMMS:0.06169420121):0.3364113823	Campanula_rhomboidalis649663PHA001600BGNIK:0.3981055835):0.2362135109	Campanula_serrata1241174CAR001627BGNLMN:0.6343190944):0.4964317562	Campanula_scheuchzeri361399CLA001626BGNMNI:1.130750851):1.992783736	(Campanula_micrantha1241130CLA001569BGNMPE:2.101928806	Campanula_stenocodon361402PHA001635BGNKG:2.101928806):1.02160578):0.3076400856	(Campanula_cantabrica1904709CLA001498BGNMLE:2.507687693	Campanula_precatoria1904712CLA001588BGNMLH:2.507687693):0.9234869784):0.9631581848	Campanula_witasekiana440364CLA001656BGNMNN:4.394332857):0.4697932299):2.601299566	(Campanula_andorrana1907868CLA001484BGNMQM:1.930288876	Campanula_jaubertiana1907869CLA001554BGNMRB:1.930288876):5.535136776):1.949764122	Campanula_isophylla361389CLA001550BGNMME:9.415189775):0.9364694772):0.6204159411	(Campanula_cenisia361375PHA001508BGNKB:10.64635792	((Campanula_cespitosa361377PHA001512BGNNE:1.665092741	(Campanula_cochleariifolia428162PHA001514BGNII:1.574616362	Campanula_tanfanii1241195CLA001639BGNMPR:1.574616362):0.09047637918):8.370843153	(Campanula_fragilis361385CLA001533BGNNNA:1.241840639	Campanula_fragilis361385CLA001532BGNMPA:1.241840639):8.794095255):0.6104220245):0.3257172747):0.0701666614	Campanula_excisa1241076PHA001528BGNPG:11.04224185);
(((((Campanula_adsurgens1904707CLA001475BGNMLC:4.114968345	Campanula_arvatica239398CLA001486BGNMLD:4.114968345):2.517208489	Campanula_herminii239406CLA001548BGNMLF:6.632176834):4.359826442	((((((((((Campanula_albanica1904708CLA001477BGNMNV:0.123006317	Campanula_hercegovina361388CLA001547BGNMPB:0.123006317):0.8557023027	Campanula_crassipes1241059CAR001522BGNLMG:0.9787086197):0.2672532691	Campanula_romanica1241161CAR001602BGNNAD:1.245961889):2.281458513	(Campanula_martinii1488314CLA001566BGNMND:2.287531612	((((Campanula_gelida1904710CLA001538BGNMNB:0.08934453989	Campanula_rotundifolia_sudetica1904713CLA001620BGNMNH:0.08934453989):0.7744957126	(Campanula_rotundifolia239422CLA001609BGNMPH:0.3616898022	Campanula_tatrae1904714CLA001640BGNMNM:0.3616898022):0.5021504503):0.1367489883	Campanula_marchesettii361392CLA001564BGNMPC:1.000589241):0.8219549913	(((Campanula_praesignis1532303PHA001586BGNALG:0.2575806016	Campanula_xylocarpa1241212CAR010088BGNNDF:0.2575806016):0.01089439455	Campanula_rotundifolia239422TROM_V_146425BMBGG:0.2684749962):1.492270868	Campanula_rotundifolia239422CLA001615BGNMPP:1.760745864):0.06179836793):0.4649873796):1.239888791):0.9627161404	(((Campanula_bertolae1241035PHA001492BGNKV:0.6519818743	Campanula_pseudostenocodon1241155CLA001589BGNMPG:0.6519818743):2.748689913	Campanula_hispanica1241097CLA001549BGNMLG:3.400671787):0.424292026	Campanula_sabatia1241166PHA001621BGNKHL:3.824963813):0.6651727296):0.3764635986	(Campanula_carnica_carnica1241047PHA001502BGNINL:0.2796246968	Campanula_carnica_puberula1532300PHA001503BGNALM:0.2796246968):4.586975444):0.7191705043	(Campanula_fritschii1475209CLA001537BGNMNA:0.5760642793	Campanula_macrorhiza1241126PHA001562RSZRSZAXPI000862-104:0.5760642793):5.009706366):0.89880799	(((((((Campanula_baumgartenii649649CLA001491BGNMMQ:0.221715597	Campanula_bohemica1241038CLA001494BGNMMS:0.221715597):0.5545148494	Campanula_rhomboidalis649663PHA001600BGNIK:0.7762304464):0.1147415874	Campanula_serrata1241174CAR001627BGNLMN:0.8909720338):0.5078966622	Campanula_scheuchzeri361399CLA001626BGNMNI:1.398868696):1.58070652	(Campanula_micrantha1241130CLA001569BGNMPE:2.208907422	Campanula_stenocodon361402PHA001635BGNKG:2.208907422):0.7706677945):0.4833133636	(Campanula_cantabrica1904709CLA001498BGNMLE:2.309666049	Campanula_precatoria1904712CLA001588BGNMLH:2.309666049):1.153222531):2.11259898	Campanula_witasekiana440364CLA001656BGNMNN:5.57548756):0.9090910752):3.568538861	(Campanula_andorrana1907868CLA001484BGNMQM:3.158505796	Campanula_jaubertiana1907869CLA001554BGNMRB:3.158505796):6.8946117):0.2968463775	Campanula_isophylla361389CLA001550BGNMME:10.34996387):0.6420394024):0.196694643	(Campanula_cenisia361375PHA001508BGNKB:10.56401978	((Campanula_cespitosa361377PHA001512BGNNE:1.69410302	(Campanula_cochleariifolia428162PHA001514BGNII:1.655118442	Campanula_tanfanii1241195CLA001639BGNMPR:1.655118442):0.03898457779):8.653968406	(Campanula_fragilis361385CLA001533BGNNNA:2.788718341	Campanula_fragilis361385CLA001532BGNMPA:2.788718341):7.559353085):0.215948352):0.6246781421):0.1089718809	Campanula_excisa1241076PHA001528BGNPG:11.2976698);
(((((Campanula_adsurgens1904707CLA001475BGNMLC:3.003073638	Campanula_arvatica239398CLA001486BGNMLD:3.003073638):5.297361014	Campanula_herminii239406CLA001548BGNMLF:8.300434652):3.359802071	((((((((((Campanula_albanica1904708CLA001477BGNMNV:0.1421424577	Campanula_hercegovina361388CLA001547BGNMPB:0.1421424577):1.109987607	Campanula_crassipes1241059CAR001522BGNLMG:1.252130065):0.5923278191	Campanula_romanica1241161CAR001602BGNNAD:1.844457884):1.463166925	(Campanula_martinii1488314CLA001566BGNMND:2.173732549	((((Campanula_gelida1904710CLA001538BGNMNB:0.06250903609	Campanula_rotundifolia_sudetica1904713CLA001620BGNMNH:0.06250903609):0.9739939625	(Campanula_rotundifolia239422CLA001609BGNMPH:0.3267053111	Campanula_tatrae1904714CLA001640BGNMNM:0.3267053111):0.7097976875):0.1141231151	Campanula_marchesettii361392CLA001564BGNMPC:1.150626114):0.788876064	((Campanula_rotundifolia239422TROM_V_146425BMBGG:0.3192572829	(Campanula_praesignis1532303PHA001586BGNALG:0.1849685819	Campanula_xylocarpa1241212CAR010088BGNNDF:0.1849685819):0.134288701):1.460552499	Campanula_rotundifolia239422CLA001615BGNMPP:1.779809782):0.1596923959):0.234230371):1.133892261):1.753107495	(((Campanula_bertolae1241035PHA001492BGNKV:0.2879133191	Campanula_pseudostenocodon1241155CLA001589BGNMPG:0.2879133191):3.442734429	Campanula_hispanica1241097CLA001549BGNMLG:3.730647748):0.2379993603	Campanula_sabatia1241166PHA001621BGNKHL:3.968647108):1.092085197):0.2528881463	(Campanula_carnica_carnica1241047PHA001502BGNINL:0.0105465436	Campanula_carnica_puberula1532300PHA001503BGNALM:0.0105465436):5.303073907):0.255441169	(Campanula_fritschii1475209CLA001537BGNMNA:0.7726047048	Campanula_macrorhiza1241126PHA001562RSZRSZAXPI000862-104:0.7726047048):4.796456915):0.6626135066	(((((((Campanula_baumgartenii649649CLA001491BGNMMQ:0.06985325676	Campanula_bohemica1241038CLA001494BGNMMS:0.06985325676):0.2219936189	Campanula_rhomboidalis649663PHA001600BGNIK:0.2918468757):0.5184945538	Campanula_serrata1241174CAR001627BGNLMN:0.8103414295):0.7578540138	Campanula_scheuchzeri361399CLA001626BGNMNI:1.568195443):1.247411937	(Campanula_micrantha1241130CLA001569BGNMPE:2.344511607	Campanula_stenocodon361402PHA001635BGNKG:2.344511607):0.4710957732):1.792601172	(Campanula_cantabrica1904709CLA001498BGNMLE:3.241747541	Campanula_precatoria1904712CLA001588BGNMLH:3.241747541):1.366461011):1.365110672	Campanula_witasekiana440364CLA001656BGNMNN:5.973319223):0.2583559034):2.560196818	(Campanula_andorrana1907868CLA001484BGNMQM:2.240716683	Campanula_jaubertiana1907869CLA001554BGNMRB:2.240716683):6.551155262):1.191818971	Campanula_isophylla361389CLA001550BGNMME:9.983690916):1.676545807):0.2740231685	(Campanula_cenisia361375PHA001508BGNKB:9.150394044	((Campanula_cespitosa361377PHA001512BGNNE:2.025038646	(Campanula_cochleariifolia428162PHA001514BGNII:1.708371819	Campanula_tanfanii1241195CLA001639BGNMPR:1.708371819):0.3166668268):5.782524463	(Campanula_fragilis361385CLA001533BGNNNA:1.765601991	Campanula_fragilis361385CLA001532BGNMPA:1.765601991):6.041961118):1.342830935):2.783865847):0.06114568525	Campanula_excisa1241076PHA001528BGNPG:11.99540558);
(((((Campanula_adsurgens1904707CLA001475BGNMLC:3.709154632	Campanula_arvatica239398CLA001486BGNMLD:3.709154632):7.42722806	Campanula_herminii239406CLA001548BGNMLF:11.13638269):4.991111187	((((((((((Campanula_albanica1904708CLA001477BGNMNV:0.2032082349	Campanula_hercegovina361388CLA001547BGNMPB:0.2032082349):2.79867496	Campanula_crassipes1241059CAR001522BGNLMG:3.001883195):1.931582148	Campanula_romanica1241161CAR001602BGNNAD:4.933465343):1.324934176	(Campanula_martinii1488314CLA001566BGNMND:4.924110148	((((Campanula_gelida1904710CLA001538BGNMNB:0.1484107514	Campanula_rotundifolia_sudetica1904713CLA001620BGNMNH:0.1484107514):1.647303176	(Campanula_rotundifolia239422CLA001609BGNMPH:0.403656019	Campanula_tatrae1904714CLA001640BGNMNM:0.403656019):1.392057908):0.05756132353	Campanula_marchesettii361392CLA001564BGNMPC:1.853275251):0.7101450896	(((Campanula_praesignis1532303PHA001586BGNALG:0.2851691192	Campanula_rotundifolia239422TROM_V_146425BMBGG:0.2851691192):0.1711437807	Campanula_xylocarpa1241212CAR010088BGNNDF:0.4563128999):1.315036092	Campanula_rotundifolia239422CLA001615BGNMPP:1.771348992):0.7920713487):2.360689807):1.334289371):0.4868546249	(((Campanula_bertolae1241035PHA001492BGNKV:1.741352958	Campanula_pseudostenocodon1241155CLA001589BGNMPG:1.741352958):2.950792982	Campanula_hispanica1241097CLA001549BGNMLG:4.69214594):1.065827493	Campanula_sabatia1241166PHA001621BGNKHL:5.757973433):0.98728071):0.5881063355	(Campanula_carnica_carnica1241047PHA001502BGNINL:0.2311286295	Campanula_carnica_puberula1532300PHA001503BGNALM:0.2311286295):7.102231849):0.7005698436	(Campanula_fritschii1475209CLA001537BGNMNA:2.624144151	Campanula_macrorhiza1241126PHA001562RSZRSZAXPI000862-104:2.624144151):5.409786171):0.5158373898	(((((((Campanula_baumgartenii649649CLA001491BGNMMQ:0.3181972464	Campanula_bohemica1241038CLA001494BGNMMS:0.3181972464):0.389599813	Campanula_rhomboidalis649663PHA001600BGNIK:0.7077970594):0.4158276838	Campanula_serrata1241174CAR001627BGNLMN:1.123624743):2.327025801	Campanula_scheuchzeri361399CLA001626BGNMNI:3.450650544):0.677396114	(Campanula_micrantha1241130CLA001569BGNMPE:3.73641904	Campanula_stenocodon361402PHA001635BGNKG:3.73641904):0.3916276177):0.6720118412	(Campanula_cantabrica1904709CLA001498BGNMLE:2.373222464	Campanula_precatoria1904712CLA001588BGNMLH:2.373222464):2.426836035):2.091552415	Campanula_witasekiana440364CLA001656BGNMNN:6.891610915):1.658156798):4.692238323	(Campanula_andorrana1907868CLA001484BGNMQM:5.343584089	Campanula_jaubertiana1907869CLA001554BGNMRB:5.343584089):7.898421946):1.157439905	Campanula_isophylla361389CLA001550BGNMME:14.39944594):1.72804794):0.6043140273	((Campanula_cenisia361375PHA001508BGNKB:14.57949763	(Campanula_cespitosa361377PHA001512BGNNE:2.114835999	(Campanula_cochleariifolia428162PHA001514BGNII:1.759348105	Campanula_tanfanii1241195CLA001639BGNMPR:1.759348105):0.3554878932):12.46466163):1.379094702	(Campanula_fragilis361385CLA001533BGNNNA:1.528969221	Campanula_fragilis361385CLA001532BGNMPA:1.528969221):14.42962311):0.7732155768):0.8480353916	Campanula_excisa1241076PHA001528BGNPG:17.5798433);
(((((Campanula_adsurgens1904707CLA001475BGNMLC:1.903812862	Campanula_arvatica239398CLA001486BGNMLD:1.903812862):4.678492385	Campanula_herminii239406CLA001548BGNMLF:6.582305247):8.734439457	((((((((((Campanula_albanica1904708CLA001477BGNMNV:0.4965158309	Campanula_hercegovina361388CLA001547BGNMPB:0.4965158309):1.653442944	Campanula_crassipes1241059CAR001522BGNLMG:2.149958775):0.3748836492	Campanula_romanica1241161CAR001602BGNNAD:2.524842424):2.394148116	(Campanula_martinii1488314CLA001566BGNMND:4.566832676	((((Campanula_gelida1904710CLA001538BGNMNB:1.393758773	Campanula_rotundifolia_sudetica1904713CLA001620BGNMNH:1.393758773):0.5306788127	(Campanula_rotundifolia239422CLA001609BGNMPH:0.5688178618	Campanula_tatrae1904714CLA001640BGNMNM:0.5688178618):1.355619724):0.1770542778	Campanula_marchesettii361392CLA001564BGNMPC:2.101491864):1.678994733	((Campanula_praesignis1532303PHA001586BGNALG:0.3947923629	(Campanula_rotundifolia239422TROM_V_146425BMBGG:0.3142468599	Campanula_xylocarpa1241212CAR010088BGNNDF:0.3142468599):0.08054550298):1.669596649	Campanula_rotundifolia239422CLA001615BGNMPP:2.064389012):1.716097584):0.7863460803):0.3521578638):1.376393262	(((Campanula_bertolae1241035PHA001492BGNKV:1.345059815	Campanula_pseudostenocodon1241155CLA001589BGNMPG:1.345059815):3.498362051	Campanula_hispanica1241097CLA001549BGNMLG:4.843421866):0.452615435	Campanula_sabatia1241166PHA001621BGNKHL:5.296037301):0.999346501):0.3092592867	(Campanula_carnica_carnica1241047PHA001502BGNINL:0.1058849773	Campanula_carnica_puberula1532300PHA001503BGNALM:0.1058849773):6.498758112):0.7079040096	(Campanula_fritschii1475209CLA001537BGNMNA:0.9729922981	Campanula_macrorhiza1241126PHA001562RSZRSZAXPI000862-104:0.9729922981):6.3395548):0.8662106136	((((((Campanula_baumgartenii649649CLA001491BGNMMQ:0.3241255548	Campanula_bohemica1241038CLA001494BGNMMS:0.3241255548):0.370843475	(Campanula_rhomboidalis649663PHA001600BGNIK:0.6329283312	Campanula_serrata1241174CAR001627BGNLMN:0.6329283312):0.06204069852):1.481907521	Campanula_scheuchzeri361399CLA001626BGNMNI:2.176876551):0.7618566523	(Campanula_micrantha1241130CLA001569BGNMPE:1.608480682	Campanula_stenocodon361402PHA001635BGNKG:1.608480682):1.330252521):3.311809434	(Campanula_cantabrica1904709CLA001498BGNMLE:5.045948503	Campanula_precatoria1904712CLA001588BGNMLH:5.045948503):1.204594134):1.183075148	Campanula_witasekiana440364CLA001656BGNMNN:7.433617785):0.7451399274):5.091139888	(Campanula_andorrana1907868CLA001484BGNMQM:4.987939773	Campanula_jaubertiana1907869CLA001554BGNMRB:4.987939773):8.281957827):0.6503444121	Campanula_isophylla361389CLA001550BGNMME:13.92024201):1.396502692):1.558505631	((Campanula_cenisia361375PHA001508BGNKB:13.94436512	(Campanula_cespitosa361377PHA001512BGNNE:2.107603369	(Campanula_cochleariifolia428162PHA001514BGNII:1.848547846	Campanula_tanfanii1241195CLA001639BGNMPR:1.848547846):0.259055523):11.83676175):0.764192981	(Campanula_fragilis361385CLA001533BGNNNA:6.049259898	Campanula_fragilis361385CLA001532BGNMPA:6.049259898):8.659298202):2.166692236):0.1200590733	Campanula_excisa1241076PHA001528BGNPG:16.99530941);
(((((Campanula_adsurgens1904707CLA001475BGNMLC:2.610470873	Campanula_arvatica239398CLA001486BGNMLD:2.610470873):8.209376155	Campanula_herminii239406CLA001548BGNMLF:10.81984703):2.796806023	(((((((((Campanula_albanica1904708CLA001477BGNMNV:0.3387909828	Campanula_hercegovina361388CLA001547BGNMPB:0.3387909828):1.045696652	Campanula_crassipes1241059CAR001522BGNLMG:1.384487635):0.9242214637	Campanula_romanica1241161CAR001602BGNNAD:2.308709098):2.365823814	((((Campanula_bertolae1241035PHA001492BGNKV:0.5013382232	Campanula_pseudostenocodon1241155CLA001589BGNMPG:0.5013382232):2.746197889	(Campanula_hispanica1241097CLA001549BGNMLG:2.874369312	Campanula_sabatia1241166PHA001621BGNKHL:2.874369312):0.3731668007):0.6310204153	Campanula_martinii1488314CLA001566BGNMND:3.878556528):0.4190771156	((((Campanula_gelida1904710CLA001538BGNMNB:0.3576662669	Campanula_rotundifolia_sudetica1904713CLA001620BGNMNH:0.3576662669):1.18094858	(Campanula_rotundifolia239422CLA001609BGNMPH:0.7613273916	Campanula_tatrae1904714CLA001640BGNMNM:0.7613273916):0.7772874552):0.3889942559	Campanula_marchesettii361392CLA001564BGNMPC:1.927609103):1.516463473	(((Campanula_xylocarpa1241212CAR010088BGNNDF:0.2154772063	Campanula_praesignis1532303PHA001586BGNALG:0.2154772063):0.05101136416	Campanula_rotundifolia239422TROM_V_146425BMBGG:0.2664885704):1.419898278	Campanula_rotundifolia239422CLA001615BGNMPP:1.686386848):1.757685728):0.8535610672):0.3768992694):1.544555701	(Campanula_carnica_carnica1241047PHA001502BGNINL:0.1064468503	Campanula_carnica_puberula1532300PHA001503BGNALM:0.1064468503):6.112641764):0.6054615098	(Campanula_fritschii1475209CLA001537BGNMNA:1.736161577	Campanula_macrorhiza1241126PHA001562RSZRSZAXPI000862-104:1.736161577):5.088388547):0.2271564269	(((((((Campanula_baumgartenii649649CLA001491BGNMMQ:0.6153940317	Campanula_bohemica1241038CLA001494BGNMMS:0.6153940317):1.020531364	Campanula_rhomboidalis649663PHA001600BGNIK:1.635925396):0.5332455485	Campanula_serrata1241174CAR001627BGNLMN:2.169170944):0.2175877022	Campanula_scheuchzeri361399CLA001626BGNMNI:2.386758647):0.5551435397	(Campanula_micrantha1241130CLA001569BGNMPE:1.834639486	Campanula_stenocodon361402PHA001635BGNKG:1.834639486):1.107262701):0.3867129071	(Campanula_cantabrica1904709CLA001498BGNMLE:2.42597579	Campanula_precatoria1904712CLA001588BGNMLH:2.42597579):0.9026393032):2.894860157	Campanula_witasekiana440364CLA001656BGNMNN:6.223475251):0.8282313002):3.344820724	(Campanula_andorrana1907868CLA001484BGNMQM:2.441986364	Campanula_jaubertiana1907869CLA001554BGNMRB:2.441986364):7.954540911):1.293951469	Campanula_isophylla361389CLA001550BGNMME:11.69047874):1.926174306):0.244235421	(Campanula_cenisia361375PHA001508BGNKB:12.97623383	((Campanula_cespitosa361377PHA001512BGNNE:1.64424059	(Campanula_cochleariifolia428162PHA001514BGNII:1.550178419	Campanula_tanfanii1241195CLA001639BGNMPR:1.550178419):0.09406217162):9.98671637	(Campanula_fragilis361385CLA001533BGNNNA:1.823711888	Campanula_fragilis361385CLA001532BGNMPA:1.823711888):9.807245073):1.345276865):0.8846546461):0.07875985297	Campanula_excisa1241076PHA001528BGNPG:13.93964832);
(((((Campanula_adsurgens1904707CLA001475BGNMLC:3.124395274	Campanula_arvatica239398CLA001486BGNMLD:3.124395274):5.702138682	Campanula_herminii239406CLA001548BGNMLF:8.826533956):4.318460235	(((((((((Campanula_albanica1904708CLA001477BGNMNV:0.1712427947	Campanula_hercegovina361388CLA001547BGNMPB:0.1712427947):0.6328962809	Campanula_crassipes1241059CAR001522BGNLMG:0.8041390756):0.5245761219	Campanula_romanica1241161CAR001602BGNNAD:1.328715197):3.486817914	((((Campanula_bertolae1241035PHA001492BGNKV:0.9319192295	Campanula_pseudostenocodon1241155CLA001589BGNMPG:0.9319192295):2.473140361	(Campanula_hispanica1241097CLA001549BGNMLG:3.105721129	Campanula_sabatia1241166PHA001621BGNKHL:3.105721129):0.2993384617):0.2901762033	Campanula_martinii1488314CLA001566BGNMND:3.695235794):0.8460560757	((((Campanula_gelida1904710CLA001538BGNMNB:0.05400879012	Campanula_rotundifolia_sudetica1904713CLA001620BGNMNH:0.05400879012):0.7574480093	(Campanula_rotundifolia239422CLA001609BGNMPH:0.3477285908	Campanula_tatrae1904714CLA001640BGNMNM:0.3477285908):0.4637282087):0.03145910499	Campanula_marchesettii361392CLA001564BGNMPC:0.8429159044):2.221575869	((Campanula_praesignis1532303PHA001586BGNALG:0.1708389861	(Campanula_rotundifolia239422TROM_V_146425BMBGG:0.1688158366	Campanula_xylocarpa1241212CAR010088BGNNDF:0.1688158366):0.002023149515):2.388644723	Campanula_rotundifolia239422CLA001615BGNMPP:2.559483709):0.5050080647):1.476800096):0.2742412415):0.8856438402	(Campanula_carnica_carnica1241047PHA001502BGNINL:0.1337767982	Campanula_carnica_puberula1532300PHA001503BGNALM:0.1337767982):5.567400154):0.4817179742	(Campanula_fritschii1475209CLA001537BGNMNA:0.7143208537	Campanula_macrorhiza1241126PHA001562RSZRSZAXPI000862-104:0.7143208537):5.468574072):0.8564433259	(((((((Campanula_baumgartenii649649CLA001491BGNMMQ:0.4724685745	Campanula_bohemica1241038CLA001494BGNMMS:0.4724685745):0.5478796792	Campanula_rhomboidalis649663PHA001600BGNIK:1.020348254):0.05888112979	Campanula_serrata1241174CAR001627BGNLMN:1.079229383):0.8904079798	Campanula_scheuchzeri361399CLA001626BGNMNI:1.969637363):1.185473579	(Campanula_micrantha1241130CLA001569BGNMPE:2.128185918	Campanula_stenocodon361402PHA001635BGNKG:2.128185918):1.026925024):0.9780755871	(Campanula_cantabrica1904709CLA001498BGNMLE:2.368012456	Campanula_precatoria1904712CLA001588BGNMLH:2.368012456):1.765174073):1.911346884	Campanula_witasekiana440364CLA001656BGNMNN:6.044533413):0.9948048384):4.350660969	(Campanula_andorrana1907868CLA001484BGNMQM:3.925870893	Campanula_jaubertiana1907869CLA001554BGNMRB:3.925870893):7.464128328):0.5217453888	Campanula_isophylla361389CLA001550BGNMME:11.91174461):1.23324958):1.448667678	(Campanula_cenisia361375PHA001508BGNKB:13.03372641	(((Campanula_cespitosa361377PHA001512BGNNE:1.533541823	Campanula_cochleariifolia428162PHA001514BGNII:1.533541823):0.1576169501	Campanula_tanfanii1241195CLA001639BGNMPR:1.691158773):10.31398553	(Campanula_fragilis361385CLA001533BGNNNA:2.651252543	Campanula_fragilis361385CLA001532BGNMPA:2.651252543):9.35389176):1.028582108):1.559935457):0.4424657177	Campanula_excisa1241076PHA001528BGNPG:15.03612759);
(((((Campanula_adsurgens1904707CLA001475BGNMLC:3.604790906	Campanula_arvatica239398CLA001486BGNMLD:3.604790906):4.722293833	Campanula_herminii239406CLA001548BGNMLF:8.327084739):4.58294286	(((((((((Campanula_albanica1904708CLA001477BGNMNV:0.1585484692	Campanula_hercegovina361388CLA001547BGNMPB:0.1585484692):0.5589870543	Campanula_crassipes1241059CAR001522BGNLMG:0.7175355234):0.478044776	Campanula_romanica1241161CAR001602BGNNAD:1.195580299):3.240634014	((((Campanula_bertolae1241035PHA001492BGNKV:0.6706447841	Campanula_pseudostenocodon1241155CLA001589BGNMPG:0.6706447841):2.602334718	(Campanula_hispanica1241097CLA001549BGNMLG:2.411532286	Campanula_sabatia1241166PHA001621BGNKHL:2.411532286):0.8614472164):0.5789380782	Campanula_martinii1488314CLA001566BGNMND:3.85191758):0.2087030561	((((Campanula_gelida1904710CLA001538BGNMNB:0.1414706924	Campanula_rotundifolia_sudetica1904713CLA001620BGNMNH:0.1414706924):1.109605525	(Campanula_rotundifolia239422CLA001609BGNMPH:0.2051102263	Campanula_tatrae1904714CLA001640BGNMNM:0.2051102263):1.045965992):0.1569824721	Campanula_marchesettii361392CLA001564BGNMPC:1.40805869):1.133926862	(((Campanula_xylocarpa1241212CAR010088BGNNDF:0.3023429955	Campanula_rotundifolia239422TROM_V_146425BMBGG:0.3023429955):0.1142471709	Campanula_praesignis1532303PHA001586BGNALG:0.4165901664):0.9672692243	Campanula_rotundifolia239422CLA001615BGNMPP:1.383859391):1.158126162):1.518635084):0.375593677):0.4523544033	(Campanula_carnica_carnica1241047PHA001502BGNINL:0.152678133	Campanula_carnica_puberula1532300PHA001503BGNALM:0.152678133):4.735890584):0.91199872	(Campanula_fritschii1475209CLA001537BGNMNA:2.084346152	Campanula_macrorhiza1241126PHA001562RSZRSZAXPI000862-104:2.084346152):3.716221285):1.241715739	(((((((Campanula_baumgartenii649649CLA001491BGNMMQ:0.1847803471	Campanula_bohemica1241038CLA001494BGNMMS:0.1847803471):0.3312954482	Campanula_rhomboidalis649663PHA001600BGNIK:0.5160757953):0.01365611608	Campanula_serrata1241174CAR001627BGNLMN:0.5297319114):1.22964185	Campanula_scheuchzeri361399CLA001626BGNMNI:1.759373761):1.085820864	(Campanula_micrantha1241130CLA001569BGNMPE:2.044538324	Campanula_stenocodon361402PHA001635BGNKG:2.044538324):0.800656301):0.9409718618	(Campanula_cantabrica1904709CLA001498BGNMLE:2.337865752	Campanula_precatoria1904712CLA001588BGNMLH:2.337865752):1.448300736):0.9467491356	Campanula_witasekiana440364CLA001656BGNMNN:4.732915623):2.309367553):3.263528029	(Campanula_andorrana1907868CLA001484BGNMQM:1.688965372	Campanula_jaubertiana1907869CLA001554BGNMRB:1.688965372):8.616845833):1.89154268	Campanula_isophylla361389CLA001550BGNMME:12.19735388):0.7126737151):0.3847085827	Campanula_excisa1241076PHA001528BGNPG:13.29473618):0.2256631226	(Campanula_cenisia361375PHA001508BGNKB:12.65548269	((Campanula_cespitosa361377PHA001512BGNNE:3.005179398	(Campanula_cochleariifolia428162PHA001514BGNII:1.843142552	Campanula_tanfanii1241195CLA001639BGNMPR:1.843142552):1.162036845):9.231464006	(Campanula_fragilis361385CLA001533BGNNNA:4.118998153	Campanula_fragilis361385CLA001532BGNMPA:4.118998153):8.117645251):0.4188392845):0.8649166171);
(((((Campanula_adsurgens1904707CLA001475BGNMLC:1.305965225	Campanula_arvatica239398CLA001486BGNMLD:1.305965225):7.370340656	Campanula_herminii239406CLA001548BGNMLF:8.676305881):2.187976304	((((((((((Campanula_albanica1904708CLA001477BGNMNV:0.2635661452	Campanula_hercegovina361388CLA001547BGNMPB:0.2635661452):1.411613855	Campanula_crassipes1241059CAR001522BGNLMG:1.67518):0.4041375732	Campanula_romanica1241161CAR001602BGNNAD:2.079317574):1.977344268	(Campanula_martinii1488314CLA001566BGNMND:3.466262741	((((Campanula_gelida1904710CLA001538BGNMNB:0.1487031711	Campanula_rotundifolia_sudetica1904713CLA001620BGNMNH:0.1487031711):1.038465402	(Campanula_rotundifolia239422CLA001609BGNMPH:0.5481154222	Campanula_tatrae1904714CLA001640BGNMNM:0.5481154222):0.6390531512):0.2966096226	Campanula_marchesettii361392CLA001564BGNMPC:1.483778196):0.7946808974	(((Campanula_praesignis1532303PHA001586BGNALG:0.5106860254	Campanula_rotundifolia239422TROM_V_146425BMBGG:0.5106860254):0.1658640486	Campanula_xylocarpa1241212CAR010088BGNNDF:0.676550074):0.8629684037	Campanula_rotundifolia239422CLA001615BGNMPP:1.539518478):0.7389406157):1.187803647):0.5903991013):0.6275412412	(((Campanula_bertolae1241035PHA001492BGNKV:0.4183197583	Campanula_pseudostenocodon1241155CLA001589BGNMPG:0.4183197583):3.262541811	Campanula_hispanica1241097CLA001549BGNMLG:3.68086157):0.3570114684	Campanula_sabatia1241166PHA001621BGNKHL:4.037873038):0.6463300451):0.1787034861	(Campanula_carnica_carnica1241047PHA001502BGNINL:0.6038415799	Campanula_carnica_puberula1532300PHA001503BGNALM:0.6038415799):4.259064989):0.6556671923	(Campanula_fritschii1475209CLA001537BGNMNA:0.895258311	Campanula_macrorhiza1241126PHA001562RSZRSZAXPI000862-104:0.895258311):4.62331545):0.5545776516	(((((((Campanula_baumgartenii649649CLA001491BGNMMQ:0.3697216139	Campanula_bohemica1241038CLA001494BGNMMS:0.3697216139):1.109581904	Campanula_rhomboidalis649663PHA001600BGNIK:1.479303518):0.1558174653	Campanula_serrata1241174CAR001627BGNLMN:1.635120983):0.7128472349	Campanula_scheuchzeri361399CLA001626BGNMNI:2.347968218):0.7050769825	(Campanula_micrantha1241130CLA001569BGNMPE:2.758186115	Campanula_stenocodon361402PHA001635BGNKG:2.758186115):0.2948590856):0.5869019903	(Campanula_cantabrica1904709CLA001498BGNMLE:2.970877665	Campanula_precatoria1904712CLA001588BGNMLH:2.970877665):0.6690695258):1.39376541	Campanula_witasekiana440364CLA001656BGNMNN:5.033712601):1.039438812):2.093899724	(Campanula_andorrana1907868CLA001484BGNMQM:1.784380371	Campanula_jaubertiana1907869CLA001554BGNMRB:1.784380371):6.382670766):1.494510384	Campanula_isophylla361389CLA001550BGNMME:9.661561521):1.202720665):0.8140697455	(Campanula_cenisia361375PHA001508BGNKB:10.28620593	((Campanula_cespitosa361377PHA001512BGNNE:1.597739236	(Campanula_cochleariifolia428162PHA001514BGNII:1.34477898	Campanula_tanfanii1241195CLA001639BGNMPR:1.34477898):0.2529602559):8.020717114	(Campanula_fragilis361385CLA001533BGNNNA:2.453219373	Campanula_fragilis361385CLA001532BGNMPA:2.453219373):7.165236977):0.6677495799):1.392146002):0.3972495961	Campanula_excisa1241076PHA001528BGNPG:12.07560153);
(((((Campanula_adsurgens1904707CLA001475BGNMLC:1.501137096	Campanula_arvatica239398CLA001486BGNMLD:1.501137096):3.853154667	Campanula_herminii239406CLA001548BGNMLF:5.354291763):7.116728525	((((((((((Campanula_albanica1904708CLA001477BGNMNV:0.1882566621	Campanula_hercegovina361388CLA001547BGNMPB:0.1882566621):0.60850231	Campanula_crassipes1241059CAR001522BGNLMG:0.7967589721):0.2739279459	Campanula_romanica1241161CAR001602BGNNAD:1.070686918):1.905259819	(Campanula_martinii1488314CLA001566BGNMND:2.347195807	(((Campanula_gelida1904710CLA001538BGNMNB:0.09633997575	Campanula_rotundifolia_sudetica1904713CLA001620BGNMNH:0.09633997575):1.107912399	(Campanula_marchesettii361392CLA001564BGNMPC:0.8680876336	(Campanula_rotundifolia239422CLA001609BGNMPH:0.3200560784	Campanula_tatrae1904714CLA001640BGNMNM:0.3200560784):0.5480315552):0.3361647416):0.4850764249	(((Campanula_praesignis1532303PHA001586BGNALG:0.2392462756	Campanula_rotundifolia239422TROM_V_146425BMBGG:0.2392462756):0.009143730428	Campanula_xylocarpa1241212CAR010088BGNNDF:0.2483900061):0.5354065119	Campanula_rotundifolia239422CLA001615BGNMPP:0.783796518):0.9055322821):0.6578670068):0.62875093):1.202298535	(((Campanula_bertolae1241035PHA001492BGNKV:0.2918665223	Campanula_pseudostenocodon1241155CLA001589BGNMPG:0.2918665223):2.268800145	Campanula_hispanica1241097CLA001549BGNMLG:2.560666667):0.4213877939	Campanula_sabatia1241166PHA001621BGNKHL:2.982054461):1.196190811):0.3451974719	(Campanula_carnica_carnica1241047PHA001502BGNINL:0.3604247973	Campanula_carnica_puberula1532300PHA001503BGNALM:0.3604247973):4.163017946):1.397713626	(Campanula_fritschii1475209CLA001537BGNMNA:1.552394711	Campanula_macrorhiza1241126PHA001562RSZRSZAXPI000862-104:1.552394711):4.368761659):1.002737633	(((((((Campanula_baumgartenii649649CLA001491BGNMMQ:0.09311775073	Campanula_bohemica1241038CLA001494BGNMMS:0.09311775073):0.2636200721	Campanula_rhomboidalis649663PHA001600BGNIK:0.3567378229):0.1985116185	Campanula_serrata1241174CAR001627BGNLMN:0.5552494414):0.4579401362	Campanula_scheuchzeri361399CLA001626BGNMNI:1.013189578):2.591304746	(Campanula_micrantha1241130CLA001569BGNMPE:3.000429803	Campanula_stenocodon361402PHA001635BGNKG:3.000429803):0.60406452):0.2513212739	(Campanula_cantabrica1904709CLA001498BGNMLE:3.19125607	Campanula_precatoria1904712CLA001588BGNMLH:3.19125607):0.6645595276):2.048358474	Campanula_witasekiana440364CLA001656BGNMNN:5.904174071):1.019719932):3.636575083	(Campanula_andorrana1907868CLA001484BGNMQM:4.016085471	Campanula_jaubertiana1907869CLA001554BGNMRB:4.016085471):6.544383615):0.593150981	Campanula_isophylla361389CLA001550BGNMME:11.15362007):1.31740022):0.1295530032	(Campanula_cenisia361375PHA001508BGNKB:11.49123297	((Campanula_cespitosa361377PHA001512BGNNE:2.258486836	(Campanula_cochleariifolia428162PHA001514BGNII:1.779987324	Campanula_tanfanii1241195CLA001639BGNMPR:1.779987324):0.4784995114):8.210042917	(Campanula_fragilis361385CLA001533BGNNNA:1.722379747	Campanula_fragilis361385CLA001532BGNMPA:1.722379747):8.746150006):1.02270322):1.109340318):0.2723587578	Campanula_excisa1241076PHA001528BGNPG:12.87293205);
(((((Campanula_adsurgens1904707CLA001475BGNMLC:2.998989969	Campanula_arvatica239398CLA001486BGNMLD:2.998989969):3.616573435	Campanula_herminii239406CLA001548BGNMLF:6.615563404):4.812559249	((((((((((Campanula_albanica1904708CLA001477BGNMNV:0.09040626746	Campanula_hercegovina361388CLA001547BGNMPB:0.09040626746):0.7398953615	Campanula_crassipes1241059CAR001522BGNLMG:0.830301629):0.4234285349	Campanula_romanica1241161CAR001602BGNNAD:1.253730164):2.365662547	(Campanula_martinii1488314CLA001566BGNMND:2.39015837	((((Campanula_gelida1904710CLA001538BGNMNB:0.1377835925	Campanula_rotundifolia_sudetica1904713CLA001620BGNMNH:0.1377835925):0.6492617889	(Campanula_rotundifolia239422CLA001609BGNMPH:0.2128026457	Campanula_tatrae1904714CLA001640BGNMNM:0.2128026457):0.5742427356):0.1430362104	Campanula_marchesettii361392CLA001564BGNMPC:0.9300815918):1.014527357	((Campanula_xylocarpa1241212CAR010088BGNNDF:0.3359111399	(Campanula_praesignis1532303PHA001586BGNALG:0.3324801745	Campanula_rotundifolia239422TROM_V_146425BMBGG:0.3324801745):0.003430965425):1.0512464	Campanula_rotundifolia239422CLA001615BGNMPP:1.38715754):0.5574514093):0.4455494208):1.229234342):0.9703004377	(((Campanula_bertolae1241035PHA001492BGNKV:0.8799392057	Campanula_pseudostenocodon1241155CLA001589BGNMPG:0.8799392057):1.959349753	Campanula_hispanica1241097CLA001549BGNMLG:2.839288959):0.5455749403	Campanula_sabatia1241166PHA001621BGNKHL:3.384863899):1.20482925):0.4573088161	(Campanula_carnica_carnica1241047PHA001502BGNINL:0.02553994489	Campanula_carnica_puberula1532300PHA001503BGNALM:0.02553994489):5.02146202):0.4603838025	(Campanula_fritschii1475209CLA001537BGNMNA:1.016726175	Campanula_macrorhiza1241126PHA001562RSZRSZAXPI000862-104:1.016726175):4.490659592):0.2576242644	(((((((Campanula_baumgartenii649649CLA001491BGNMMQ:0.1758210837	Campanula_bohemica1241038CLA001494BGNMMS:0.1758210837):0.4137953195	Campanula_rhomboidalis649663PHA001600BGNIK:0.5896164032):0.03467592782	Campanula_serrata1241174CAR001627BGNLMN:0.624292331):0.4677319165	Campanula_scheuchzeri361399CLA001626BGNMNI:1.092024248):1.512382283	(Campanula_micrantha1241130CLA001569BGNMPE:2.220872317	Campanula_stenocodon361402PHA001635BGNKG:2.220872317):0.3835342132):0.2821273011	(Campanula_cantabrica1904709CLA001498BGNMLE:2.340292837	Campanula_precatoria1904712CLA001588BGNMLH:2.340292837):0.5462409942):1.857451401	Campanula_witasekiana440364CLA001656BGNMNN:4.743985233):1.021024799):4.746688522	(Campanula_andorrana1907868CLA001484BGNMQM:2.344539852	Campanula_jaubertiana1907869CLA001554BGNMRB:2.344539852):8.167158702):0.4004142601	Campanula_isophylla361389CLA001550BGNMME:10.91211281):0.5160098385):0.4505026892	((Campanula_cenisia361375PHA001508BGNKB:10.72042455	(Campanula_cespitosa361377PHA001512BGNNE:2.010192101	(Campanula_cochleariifolia428162PHA001514BGNII:1.870727116	Campanula_tanfanii1241195CLA001639BGNMPR:1.870727116):0.1394649855):8.71023245):0.5124609021	(Campanula_fragilis361385CLA001533BGNNNA:1.412462686	Campanula_fragilis361385CLA001532BGNMPA:1.412462686):9.820422767):0.6457398887):0.1800281641	Campanula_excisa1241076PHA001528BGNPG:12.05865351);
(((((Campanula_adsurgens1904707CLA001475BGNMLC:1.83680547	Campanula_arvatica239398CLA001486BGNMLD:1.83680547):8.930295075	Campanula_herminii239406CLA001548BGNMLF:10.76710055):5.342975839	((((((((((Campanula_albanica1904708CLA001477BGNMNV:0.5600602112	Campanula_hercegovina361388CLA001547BGNMPB:0.5600602112):0.6653935315	Campanula_crassipes1241059CAR001522BGNLMG:1.225453743):1.461337572	Campanula_romanica1241161CAR001602BGNNAD:2.686791315):1.877743499	(Campanula_martinii1488314CLA001566BGNMND:3.085008751	((((Campanula_gelida1904710CLA001538BGNMNB:0.3179176887	Campanula_rotundifolia_sudetica1904713CLA001620BGNMNH:0.3179176887):1.081134328	(Campanula_rotundifolia239422CLA001609BGNMPH:0.285872946	Campanula_tatrae1904714CLA001640BGNMNM:0.285872946):1.11317907):0.2125866164	Campanula_marchesettii361392CLA001564BGNMPC:1.611638633):0.2907995998	(((Campanula_praesignis1532303PHA001586BGNALG:0.04582494047	Campanula_rotundifolia239422TROM_V_146425BMBGG:0.04582494047):0.2696578437	Campanula_xylocarpa1241212CAR010088BGNNDF:0.3154827841):1.458842742	Campanula_rotundifolia239422CLA001615BGNMPP:1.774325527):0.1281127059):1.182570519):1.479526063):1.092317678	(((Campanula_bertolae1241035PHA001492BGNKV:0.507617785	Campanula_pseudostenocodon1241155CLA001589BGNMPG:0.507617785):3.308903597	Campanula_hispanica1241097CLA001549BGNMLG:3.816521382):0.7997406859	Campanula_sabatia1241166PHA001621BGNKHL:4.616262068):1.040590424):0.4043452352	(Campanula_carnica_carnica1241047PHA001502BGNINL:0.1159625509	Campanula_carnica_puberula1532300PHA001503BGNALM:0.1159625509):5.945235176):0.3497002182	(Campanula_fritschii1475209CLA001537BGNMNA:0.8769245014	Campanula_macrorhiza1241126PHA001562RSZRSZAXPI000862-104:0.8769245014):5.533973444):0.6287967497	(((((((Campanula_baumgartenii649649CLA001491BGNMMQ:0.1709469675	Campanula_bohemica1241038CLA001494BGNMMS:0.1709469675):0.5917325482	Campanula_rhomboidalis649663PHA001600BGNIK:0.7626795157):0.9867228836	Campanula_serrata1241174CAR001627BGNLMN:1.749402399):1.784007097	Campanula_scheuchzeri361399CLA001626BGNMNI:3.533409496):0.7798447682	(Campanula_micrantha1241130CLA001569BGNMPE:3.022216812	Campanula_stenocodon361402PHA001635BGNKG:3.022216812):1.291037452):0.4405583304	(Campanula_cantabrica1904709CLA001498BGNMLE:2.851365484	Campanula_precatoria1904712CLA001588BGNMLH:2.851365484):1.902447111):1.568912575	Campanula_witasekiana440364CLA001656BGNMNN:6.32272517):0.7169695249):5.569196699	(Campanula_andorrana1907868CLA001484BGNMQM:3.109429316	Campanula_jaubertiana1907869CLA001554BGNMRB:3.109429316):9.499462078):2.38801372	Campanula_isophylla361389CLA001550BGNMME:14.99690511):1.11317127):0.5309949304	(Campanula_cenisia361375PHA001508BGNKB:16.23915677	((Campanula_cespitosa361377PHA001512BGNNE:2.639683802	(Campanula_cochleariifolia428162PHA001514BGNII:2.509208696	Campanula_tanfanii1241195CLA001639BGNMPR:2.509208696):0.1304751061):12.76669862	(Campanula_fragilis361385CLA001533BGNNNA:3.776368184	Campanula_fragilis361385CLA001532BGNMPA:3.776368184):11.63001424):0.832774347):0.401914544):0.3548535843	Campanula_excisa1241076PHA001528BGNPG:16.9959249);
(((((Campanula_adsurgens1904707CLA001475BGNMLC:3.042931871	Campanula_arvatica239398CLA001486BGNMLD:3.042931871):5.65006331	Campanula_herminii239406CLA001548BGNMLF:8.692995181):5.129184103	((((((((((Campanula_albanica1904708CLA001477BGNMNV:0.1934170678	Campanula_hercegovina361388CLA001547BGNMPB:0.1934170678):1.604746011	Campanula_crassipes1241059CAR001522BGNLMG:1.798163079):0.815976573	Campanula_romanica1241161CAR001602BGNNAD:2.614139652):0.9500539689	(Campanula_martinii1488314CLA001566BGNMND:3.12873366	((((Campanula_gelida1904710CLA001538BGNMNB:0.1579703326	Campanula_rotundifolia_sudetica1904713CLA001620BGNMNH:0.1579703326):0.9764649877	(Campanula_rotundifolia239422CLA001609BGNMPH:0.3976691834	Campanula_tatrae1904714CLA001640BGNMNM:0.3976691834):0.7367661368):0.1264354077	Campanula_marchesettii361392CLA001564BGNMPC:1.260870728):1.268749063	(((Campanula_xylocarpa1241212CAR010088BGNNDF:0.7133395445	Campanula_rotundifolia239422TROM_V_146425BMBGG:0.7133395445):0.01229909325	Campanula_praesignis1532303PHA001586BGNALG:0.7256386377):1.550400061	Campanula_rotundifolia239422CLA001615BGNMPP:2.276038699):0.2535810922):0.5991138686):0.4354599605):1.185986783	(((Campanula_bertolae1241035PHA001492BGNKV:0.3476798768	Campanula_pseudostenocodon1241155CLA001589BGNMPG:0.3476798768):3.018684156	Campanula_hispanica1241097CLA001549BGNMLG:3.366364033):0.5279809857	Campanula_sabatia1241166PHA001621BGNKHL:3.894345018):0.8558353847):0.2978807041	(Campanula_carnica_carnica1241047PHA001502BGNINL:0.2350023817	Campanula_carnica_puberula1532300PHA001503BGNALM:0.2350023817):4.813058726):0.4846205544	(Campanula_fritschii1475209CLA001537BGNMNA:1.322388553	Campanula_macrorhiza1241126PHA001562RSZRSZAXPI000862-104:1.322388553):4.210293109):0.6661251726	(((((((Campanula_baumgartenii649649CLA001491BGNMMQ:0.3302875338	Campanula_bohemica1241038CLA001494BGNMMS:0.3302875338):0.1901762006	Campanula_rhomboidalis649663PHA001600BGNIK:0.5204637344):0.03186181213	Campanula_serrata1241174CAR001627BGNLMN:0.5523255465):0.3604324075	Campanula_scheuchzeri361399CLA001626BGNMNI:0.912757954):2.24434413	(Campanula_micrantha1241130CLA001569BGNMPE:2.610636687	Campanula_stenocodon361402PHA001635BGNKG:2.610636687):0.5464653963):0.7123946107	(Campanula_cantabrica1904709CLA001498BGNMLE:2.59362644	Campanula_precatoria1904712CLA001588BGNMLH:2.59362644):1.275870255):1.222256511	Campanula_witasekiana440364CLA001656BGNMNN:5.091753205):1.107053629):4.22533015	(Campanula_andorrana1907868CLA001484BGNMQM:1.719586274	Campanula_jaubertiana1907869CLA001554BGNMRB:1.719586274):8.70455071):0.7702936492	Campanula_isophylla361389CLA001550BGNMME:11.19443063):2.62774865):0.2622584558	(Campanula_cenisia361375PHA001508BGNKB:11.72843975	((Campanula_cespitosa361377PHA001512BGNNE:1.857388383	(Campanula_cochleariifolia428162PHA001514BGNII:1.788664816	Campanula_tanfanii1241195CLA001639BGNMPR:1.788664816):0.06872356713):8.958205733	(Campanula_fragilis361385CLA001533BGNNNA:2.527327459	Campanula_fragilis361385CLA001532BGNMPA:2.527327459):8.288266657):0.9128456376):2.355997985):0.08852450789	Campanula_excisa1241076PHA001528BGNPG:14.17296225);
(((((Campanula_adsurgens1904707CLA001475BGNMLC:3.502808463	Campanula_arvatica239398CLA001486BGNMLD:3.502808463):4.637076995	Campanula_herminii239406CLA001548BGNMLF:8.139885459):2.164491359	((((((((((Campanula_albanica1904708CLA001477BGNMNV:0.1874038281	Campanula_hercegovina361388CLA001547BGNMPB:0.1874038281):1.354614082	Campanula_crassipes1241059CAR001522BGNLMG:1.54201791):0.6746515365	Campanula_romanica1241161CAR001602BGNNAD:2.216669446):1.478360304	(Campanula_martinii1488314CLA001566BGNMND:2.552429102	((((Campanula_gelida1904710CLA001538BGNMNB:0.1252316554	Campanula_rotundifolia_sudetica1904713CLA001620BGNMNH:0.1252316554):1.145245105	(Campanula_rotundifolia239422CLA001609BGNMPH:0.5533275377	Campanula_tatrae1904714CLA001640BGNMNM:0.5533275377):0.7171492226):0.03883317717	Campanula_marchesettii361392CLA001564BGNMPC:1.309309937):0.7588755331	((Campanula_praesignis1532303PHA001586BGNALG:0.347299251	(Campanula_rotundifolia239422TROM_V_146425BMBGG:0.2520361393	Campanula_xylocarpa1241212CAR010088BGNNDF:0.2520361393):0.09526311173):1.12210846	Campanula_rotundifolia239422CLA001615BGNMPP:1.469407711):0.5987777593):0.4842436319):1.142600648):0.4788266438	(((Campanula_bertolae1241035PHA001492BGNKV:0.5630201483	Campanula_pseudostenocodon1241155CLA001589BGNMPG:0.5630201483):2.027464747	Campanula_hispanica1241097CLA001549BGNMLG:2.590484895):0.2123540425	Campanula_sabatia1241166PHA001621BGNKHL:2.802838938):1.371017456):0.1358265928	(Campanula_carnica_carnica1241047PHA001502BGNINL:0.048657956	Campanula_carnica_puberula1532300PHA001503BGNALM:0.048657956):4.261025031):0.2334255874	(Campanula_fritschii1475209CLA001537BGNMNA:1.538609135	Campanula_macrorhiza1241126PHA001562RSZRSZAXPI000862-104:1.538609135):3.004499439):0.4682296037	(((((((Campanula_baumgartenii649649CLA001491BGNMMQ:0.1925992988	Campanula_bohemica1241038CLA001494BGNMMS:0.1925992988):0.4552458302	Campanula_rhomboidalis649663PHA001600BGNIK:0.647845129):0.08508064289	Campanula_serrata1241174CAR001627BGNLMN:0.7329257719):1.459407431	Campanula_scheuchzeri361399CLA001626BGNMNI:2.192333203):0.6684361489	(Campanula_micrantha1241130CLA001569BGNMPE:2.45513038	Campanula_stenocodon361402PHA001635BGNKG:2.45513038):0.4056389718):0.5769251294	(Campanula_cantabrica1904709CLA001498BGNMLE:1.76512802	Campanula_precatoria1904712CLA001588BGNMLH:1.76512802):1.672566461):1.178648182	Campanula_witasekiana440364CLA001656BGNMNN:4.616342663):0.3949955146):3.937821496	(Campanula_andorrana1907868CLA001484BGNMQM:2.251290169	Campanula_jaubertiana1907869CLA001554BGNMRB:2.251290169):6.697869505):0.4932346095	Campanula_isophylla361389CLA001550BGNMME:9.442394284):0.8619825339):0.7911030897	(Campanula_cenisia361375PHA001508BGNKB:9.450886955	((Campanula_cespitosa361377PHA001512BGNNE:3.510465027	(Campanula_cochleariifolia428162PHA001514BGNII:2.532548017	Campanula_tanfanii1241195CLA001639BGNMPR:2.532548017):0.9779170096):5.611474627	(Campanula_fragilis361385CLA001533BGNNNA:2.102807614	Campanula_fragilis361385CLA001532BGNMPA:2.102807614):7.01913204):0.3289473015):1.644592952):0.2425769955	Campanula_excisa1241076PHA001528BGNPG:11.3380569);
(((((Campanula_adsurgens1904707CLA001475BGNMLC:2.200622576	Campanula_arvatica239398CLA001486BGNMLD:2.200622576):6.730307479	Campanula_herminii239406CLA001548BGNMLF:8.930930055):3.171867956	(((((((((Campanula_albanica1904708CLA001477BGNMNV:0.3203280511	Campanula_hercegovina361388CLA001547BGNMPB:0.3203280511):0.7376848702	Campanula_crassipes1241059CAR001522BGNLMG:1.058012921):0.4784114879	Campanula_romanica1241161CAR001602BGNNAD:1.536424409):2.709847122	((((Campanula_bertolae1241035PHA001492BGNKV:0.7540163524	Campanula_pseudostenocodon1241155CLA001589BGNMPG:0.7540163524):2.065396323	(Campanula_hispanica1241097CLA001549BGNMLG:2.238807479	Campanula_sabatia1241166PHA001621BGNKHL:2.238807479):0.5806051956):0.4182698427	Campanula_martinii1488314CLA001566BGNMND:3.237682518):0.4651958978	((((Campanula_gelida1904710CLA001538BGNMNB:0.5432534869	Campanula_rotundifolia_sudetica1904713CLA001620BGNMNH:0.5432534869):0.9792466012	(Campanula_rotundifolia239422CLA001609BGNMPH:0.5202763509	Campanula_tatrae1904714CLA001640BGNMNM:0.5202763509):1.002223737):0.1002006859	Campanula_marchesettii361392CLA001564BGNMPC:1.622700774):0.6627960539	((Campanula_praesignis1532303PHA001586BGNALG:0.545252304	(Campanula_rotundifolia239422TROM_V_146425BMBGG:0.3896190043	Campanula_xylocarpa1241212CAR010088BGNNDF:0.3896190043):0.1556332997):0.2733999983	Campanula_rotundifolia239422CLA001615BGNMPP:0.8186523023):1.466844526):1.417381588):0.5433931154):0.7458311586	(Campanula_carnica_carnica1241047PHA001502BGNINL:0.2815629958	Campanula_carnica_puberula1532300PHA001503BGNALM:0.2815629958):4.710539694):0.5756415442	(Campanula_fritschii1475209CLA001537BGNMNA:0.6831651325	Campanula_macrorhiza1241126PHA001562RSZRSZAXPI000862-104:0.6831651325):4.884579101):0.8702054155	(((((((Campanula_baumgartenii649649CLA001491BGNMMQ:0.1950498764	Campanula_bohemica1241038CLA001494BGNMMS:0.1950498764):0.1862801972	Campanula_rhomboidalis649663PHA001600BGNIK:0.3813300736):0.3303117298	Campanula_serrata1241174CAR001627BGNLMN:0.7116418034):1.130931146	Campanula_scheuchzeri361399CLA001626BGNMNI:1.84257295):1.712201838	(Campanula_micrantha1241130CLA001569BGNMPE:2.435177622	Campanula_stenocodon361402PHA001635BGNKG:2.435177622):1.119597166):0.5803331671	(Campanula_cantabrica1904709CLA001498BGNMLE:3.299924381	Campanula_precatoria1904712CLA001588BGNMLH:3.299924381):0.8351835746):0.7369812272	Campanula_witasekiana440364CLA001656BGNMNN:4.872089182):1.565860467):2.764060314	(Campanula_andorrana1907868CLA001484BGNMQM:4.563931259	Campanula_jaubertiana1907869CLA001554BGNMRB:4.563931259):4.638078704):1.997667627	Campanula_isophylla361389CLA001550BGNMME:11.19967759):0.9031204208):0.4717230701	((Campanula_cenisia361375PHA001508BGNKB:10.45572511	(Campanula_cespitosa361377PHA001512BGNNE:2.067845921	(Campanula_cochleariifolia428162PHA001514BGNII:1.795261541	Campanula_tanfanii1241195CLA001639BGNMPR:1.795261541):0.27258438):8.387879194):0.6097528246	(Campanula_fragilis361385CLA001533BGNNNA:2.129418248	Campanula_fragilis361385CLA001532BGNMPA:2.129418248):8.936059692):1.509043142):0.5700940001	Campanula_excisa1241076PHA001528BGNPG:13.14461508);
(((((Campanula_adsurgens1904707CLA001475BGNMLC:1.410510235	Campanula_arvatica239398CLA001486BGNMLD:1.410510235):5.293617508	Campanula_herminii239406CLA001548BGNMLF:6.704127743):5.578323024	((((((((((Campanula_albanica1904708CLA001477BGNMNV:0.2727865434	Campanula_hercegovina361388CLA001547BGNMPB:0.2727865434):0.9465081555	Campanula_crassipes1241059CAR001522BGNLMG:1.219294699):0.6069314973	Campanula_romanica1241161CAR001602BGNNAD:1.826226196):3.063088578	(Campanula_martinii1488314CLA001566BGNMND:3.519290121	((((Campanula_gelida1904710CLA001538BGNMNB:0.09019824531	Campanula_rotundifolia_sudetica1904713CLA001620BGNMNH:0.09019824531):0.5644579336	(Campanula_rotundifolia239422CLA001609BGNMPH:0.2568487634	Campanula_tatrae1904714CLA001640BGNMNM:0.2568487634):0.3978074155):0.4138004204	Campanula_marchesettii361392CLA001564BGNMPC:1.068456599):1.501307252	(((Campanula_praesignis1532303PHA001586BGNALG:0.2485170825	Campanula_rotundifolia239422TROM_V_146425BMBGG:0.2485170825):0.1734115138	Campanula_xylocarpa1241212CAR010088BGNNDF:0.4219285963):1.747988619	Campanula_rotundifolia239422CLA001615BGNMPP:2.169917215):0.3998466365):0.9495262694):1.370024653):0.2644860111	(((Campanula_bertolae1241035PHA001492BGNKV:0.5998475926	Campanula_pseudostenocodon1241155CLA001589BGNMPG:0.5998475926):3.723086412	Campanula_sabatia1241166PHA001621BGNKHL:4.322934005):0.3075111944	Campanula_hispanica1241097CLA001549BGNMLG:4.630445199):0.523355586):0.2163565312	(Campanula_carnica_carnica1241047PHA001502BGNINL:0.1440091289	Campanula_carnica_puberula1532300PHA001503BGNALM:0.1440091289):5.226148187):1.227883923	(Campanula_fritschii1475209CLA001537BGNMNA:1.195157234	Campanula_macrorhiza1241126PHA001562RSZRSZAXPI000862-104:1.195157234):5.402884005):0.8329612184	(((((((Campanula_baumgartenii649649CLA001491BGNMMQ:0.2186094869	Campanula_bohemica1241038CLA001494BGNMMS:0.2186094869):0.298382559	Campanula_rhomboidalis649663PHA001600BGNIK:0.5169920459):0.08914993224	Campanula_serrata1241174CAR001627BGNLMN:0.6061419781):1.701644692	Campanula_scheuchzeri361399CLA001626BGNMNI:2.30778667):1.894312237	(Campanula_micrantha1241130CLA001569BGNMPE:3.421535645	Campanula_stenocodon361402PHA001635BGNKG:3.421535645):0.7805632622):0.5005076074	(Campanula_cantabrica1904709CLA001498BGNMLE:2.982479558	Campanula_precatoria1904712CLA001588BGNMLH:2.982479558):1.720126956):1.356363694	Campanula_witasekiana440364CLA001656BGNMNN:6.058970208):1.37203225):3.046595637	(Campanula_andorrana1907868CLA001484BGNMQM:2.686406237	Campanula_jaubertiana1907869CLA001554BGNMRB:2.686406237):7.791191857):0.9133248276	Campanula_isophylla361389CLA001550BGNMME:11.39092292):0.8915278448):0.522997401	(Campanula_cenisia361375PHA001508BGNKB:10.76059296	((Campanula_cespitosa361377PHA001512BGNNE:1.686284806	(Campanula_cochleariifolia428162PHA001514BGNII:1.591069493	Campanula_tanfanii1241195CLA001639BGNMPR:1.591069493):0.09521531286):7.786399761	(Campanula_fragilis361385CLA001533BGNNNA:2.432219443	Campanula_fragilis361385CLA001532BGNMPA:2.432219443):7.040465123):1.287908397):2.044855205):0.06852137158	Campanula_excisa1241076PHA001528BGNPG:12.87396954);
(((((Campanula_adsurgens1904707CLA001475BGNMLC:3.083187475	Campanula_arvatica239398CLA001486BGNMLD:3.083187475):2.695900001	Campanula_herminii239406CLA001548BGNMLF:5.779087477):6.85925686	((((((((((Campanula_albanica1904708CLA001477BGNMNV:0.2100471102	Campanula_hercegovina361388CLA001547BGNMPB:0.2100471102):1.746814579	Campanula_crassipes1241059CAR001522BGNLMG:1.956861689):0.582592787	Campanula_romanica1241161CAR001602BGNNAD:2.539454476):1.695733171	(Campanula_martinii1488314CLA001566BGNMND:3.393022958	((((Campanula_gelida1904710CLA001538BGNMNB:0.03745227196	Campanula_rotundifolia_sudetica1904713CLA001620BGNMNH:0.03745227196):1.062569941	(Campanula_rotundifolia239422CLA001609BGNMPH:0.7650780634	Campanula_tatrae1904714CLA001640BGNMNM:0.7650780634):0.3349441495):0.1834809997	Campanula_marchesettii361392CLA001564BGNMPC:1.283503213):0.7064516184	(((Campanula_rotundifolia239422TROM_V_146425BMBGG:0.4958070866	Campanula_praesignis1532303PHA001586BGNALG:0.4958070866):0.3127823411	Campanula_xylocarpa1241212CAR010088BGNNDF:0.8085894277):0.5473529201	Campanula_rotundifolia239422CLA001615BGNMPP:1.355942348):0.6340124832):1.403068127):0.842164689):0.9296291801	(((Campanula_bertolae1241035PHA001492BGNKV:1.079473529	Campanula_pseudostenocodon1241155CLA001589BGNMPG:1.079473529):2.623619719	Campanula_hispanica1241097CLA001549BGNMLG:3.703093248):0.2530204905	Campanula_sabatia1241166PHA001621BGNKHL:3.956113738):1.208703089):0.460789676	(Campanula_carnica_carnica1241047PHA001502BGNINL:0.108312517	Campanula_carnica_puberula1532300PHA001503BGNALM:0.108312517):5.517293986):0.4696589661	(Campanula_fritschii1475209CLA001537BGNMNA:0.4101613256	Campanula_macrorhiza1241126PHA001562RSZRSZAXPI000862-104:0.4101613256):5.685104144):0.4130457941	(((((((Campanula_baumgartenii649649CLA001491BGNMMQ:0.2011623898	Campanula_bohemica1241038CLA001494BGNMMS:0.2011623898):0.2113012376	Campanula_rhomboidalis649663PHA001600BGNIK:0.4124636274):0.258575009	Campanula_serrata1241174CAR001627BGNLMN:0.6710386364):0.8109743837	Campanula_scheuchzeri361399CLA001626BGNMNI:1.48201302):1.496299679	(Campanula_micrantha1241130CLA001569BGNMPE:2.47242944	Campanula_stenocodon361402PHA001635BGNKG:2.47242944):0.5058832596):0.4329078226	(Campanula_cantabrica1904709CLA001498BGNMLE:2.385732032	Campanula_precatoria1904712CLA001588BGNMLH:2.385732032):1.02548849):1.709017459	Campanula_witasekiana440364CLA001656BGNMNN:5.120237981):1.388073282):3.904871249	(Campanula_andorrana1907868CLA001484BGNMQM:2.779937267	Campanula_jaubertiana1907869CLA001554BGNMRB:2.779937267):7.633245245):1.244574278	Campanula_isophylla361389CLA001550BGNMME:11.65775679):0.9805875469):0.6771878162	(Campanula_cenisia361375PHA001508BGNKB:11.68908623	(((Campanula_cespitosa361377PHA001512BGNNE:1.581414665	Campanula_cochleariifolia428162PHA001514BGNII:1.581414665):0.1601698315	Campanula_tanfanii1241195CLA001639BGNMPR:1.741584497):9.155733436	(Campanula_fragilis361385CLA001533BGNNNA:2.047377941	Campanula_fragilis361385CLA001532BGNMPA:2.047377941):8.849939993):0.7917682991):1.62644592):0.095006104	Campanula_excisa1241076PHA001528BGNPG:13.41053826);
(((((Campanula_adsurgens1904707CLA001475BGNMLC:2.376607778	Campanula_arvatica239398CLA001486BGNMLD:2.376607778):3.935095015	Campanula_herminii239406CLA001548BGNMLF:6.311702793):4.19377978	((((((((((Campanula_albanica1904708CLA001477BGNMNV:0.384953426	Campanula_hercegovina361388CLA001547BGNMPB:0.384953426):1.33520328	Campanula_crassipes1241059CAR001522BGNLMG:1.720156706):0.5460503891	Campanula_romanica1241161CAR001602BGNNAD:2.266207095):1.783925896	(Campanula_martinii1488314CLA001566BGNMND:3.61199424	((((Campanula_gelida1904710CLA001538BGNMNB:0.2747825783	Campanula_rotundifolia_sudetica1904713CLA001620BGNMNH:0.2747825783):1.004737148	(Campanula_rotundifolia239422CLA001609BGNMPH:0.3251443719	Campanula_tatrae1904714CLA001640BGNMNM:0.3251443719):0.9543753539):0.03288082537	Campanula_marchesettii361392CLA001564BGNMPC:1.312400551):0.9463230388	((Campanula_xylocarpa1241212CAR010088BGNNDF:0.798091934	(Campanula_praesignis1532303PHA001586BGNALG:0.159710466	Campanula_rotundifolia239422TROM_V_146425BMBGG:0.159710466):0.638381468):1.357532418	Campanula_rotundifolia239422CLA001615BGNMPP:2.155624352):0.103099238):1.35327065):0.4381387518):0.1836521064	(((Campanula_bertolae1241035PHA001492BGNKV:0.4308751224	Campanula_pseudostenocodon1241155CLA001589BGNMPG:0.4308751224):2.317271874	Campanula_hispanica1241097CLA001549BGNMLG:2.748146996):0.07045752501	Campanula_sabatia1241166PHA001621BGNKHL:2.818604521):1.415180576):0.1146107762	(Campanula_carnica_carnica1241047PHA001502BGNINL:0.2604035814	Campanula_carnica_puberula1532300PHA001503BGNALM:0.2604035814):4.087992293):0.3839409199	(Campanula_fritschii1475209CLA001537BGNMNA:0.7868705527	Campanula_macrorhiza1241126PHA001562RSZRSZAXPI000862-104:0.7868705527):3.945466241):0.6770721921	(((((((Campanula_baumgartenii649649CLA001491BGNMMQ:0.2599958511	Campanula_bohemica1241038CLA001494BGNMMS:0.2599958511):0.2400224177	Campanula_rhomboidalis649663PHA001600BGNIK:0.5000182689):0.1209730195	Campanula_serrata1241174CAR001627BGNLMN:0.6209912884):1.752915404	Campanula_scheuchzeri361399CLA001626BGNMNI:2.373906692):0.7074349945	(Campanula_micrantha1241130CLA001569BGNMPE:1.677468856	Campanula_stenocodon361402PHA001635BGNKG:1.677468856):1.40387283):0.8319858666	(Campanula_cantabrica1904709CLA001498BGNMLE:2.97236319	Campanula_precatoria1904712CLA001588BGNMLH:2.97236319):0.9409643635):0.784057766	Campanula_witasekiana440364CLA001656BGNMNN:4.697385319):0.7120236669):2.801749859	(Campanula_andorrana1907868CLA001484BGNMQM:2.896143517	Campanula_jaubertiana1907869CLA001554BGNMRB:2.896143517):5.315015329):0.8537206438	Campanula_isophylla361389CLA001550BGNMME:9.064879489):1.440603084):1.629587734	(Campanula_cenisia361375PHA001508BGNKB:11.28426653	((Campanula_cespitosa361377PHA001512BGNNE:2.042874673	(Campanula_cochleariifolia428162PHA001514BGNII:1.78642126	Campanula_tanfanii1241195CLA001639BGNMPR:1.78642126):0.2564534134):8.394519632	(Campanula_fragilis361385CLA001533BGNNNA:2.78955372	Campanula_fragilis361385CLA001532BGNMPA:2.78955372):7.647840585):0.8468722215):0.8508037807):0.3906342391	Campanula_excisa1241076PHA001528BGNPG:12.52570455);
(((((Campanula_adsurgens1904707CLA001475BGNMLC:2.431144822	Campanula_arvatica239398CLA001486BGNMLD:2.431144822):5.357022903	Campanula_herminii239406CLA001548BGNMLF:7.788167726):4.328279679	((((((((((Campanula_albanica1904708CLA001477BGNMNV:0.2330578711	Campanula_hercegovina361388CLA001547BGNMPB:0.2330578711):0.9377062534	Campanula_crassipes1241059CAR001522BGNLMG:1.170764124):0.2266379067	Campanula_romanica1241161CAR001602BGNNAD:1.397402031):2.259807557	(Campanula_martinii1488314CLA001566BGNMND:2.790707309	((((Campanula_gelida1904710CLA001538BGNMNB:0.3742150968	Campanula_rotundifolia_sudetica1904713CLA001620BGNMNH:0.3742150968):0.7126644845	(Campanula_rotundifolia239422CLA001609BGNMPH:0.2001804458	Campanula_tatrae1904714CLA001640BGNMNM:0.2001804458):0.8866991354):0.2354044295	Campanula_marchesettii361392CLA001564BGNMPC:1.322284011):0.4695830052	(((Campanula_rotundifolia239422TROM_V_146425BMBGG:0.3131670392	Campanula_praesignis1532303PHA001586BGNALG:0.3131670392):0.00288005999	Campanula_xylocarpa1241212CAR010088BGNNDF:0.3160470992):0.9998678713	Campanula_rotundifolia239422CLA001615BGNMPP:1.31591497):0.4759520455):0.998840293):0.8665022791):0.5875858307	(((Campanula_bertolae1241035PHA001492BGNKV:0.6793699291	Campanula_pseudostenocodon1241155CLA001589BGNMPG:0.6793699291):2.632533648	Campanula_hispanica1241097CLA001549BGNMLG:3.311903577):0.3623190274	Campanula_sabatia1241166PHA001621BGNKHL:3.674222605):0.5705728138):0.258322102	(Campanula_carnica_carnica1241047PHA001502BGNINL:0.03197714674	Campanula_carnica_puberula1532300PHA001503BGNALM:0.03197714674):4.471140374):0.4065802136	(Campanula_fritschii1475209CLA001537BGNMNA:0.752039327	Campanula_macrorhiza1241126PHA001562RSZRSZAXPI000862-104:0.752039327):4.157658407):1.032686196	(((((((Campanula_baumgartenii649649CLA001491BGNMMQ:0.03272725843	Campanula_bohemica1241038CLA001494BGNMMS:0.03272725843):0.676189914	Campanula_rhomboidalis649663PHA001600BGNIK:0.7089171724):0.107829643	Campanula_serrata1241174CAR001627BGNLMN:0.8167468154):0.9168843203	Campanula_scheuchzeri361399CLA001626BGNMNI:1.733631136):1.961198144	(Campanula_micrantha1241130CLA001569BGNMPE:2.536819427	Campanula_stenocodon361402PHA001635BGNKG:2.536819427):1.158009853):0.3160071243	(Campanula_cantabrica1904709CLA001498BGNMLE:2.360436492	Campanula_precatoria1904712CLA001588BGNMLH:2.360436492):1.650399912):0.9983809121	Campanula_witasekiana440364CLA001656BGNMNN:5.009217316):0.9331666136):3.877969862	(Campanula_andorrana1907868CLA001484BGNMQM:1.784807848	Campanula_jaubertiana1907869CLA001554BGNMRB:1.784807848):8.035545944):0.749655441	Campanula_isophylla361389CLA001550BGNMME:10.57000923):1.546438172):0.738092787	((Campanula_cenisia361375PHA001508BGNKB:11.68470356	((Campanula_cespitosa361377PHA001512BGNNE:2.389295891	Campanula_cochleariifolia428162PHA001514BGNII:2.389295891):0.04977126916	Campanula_tanfanii1241195CLA001639BGNMPR:2.439067161):9.245636395):0.5092216683	(Campanula_fragilis361385CLA001533BGNNNA:3.012578356	Campanula_fragilis361385CLA001532BGNMPA:3.012578356):9.181346869):0.6606149672):0.1763186538	Campanula_excisa1241076PHA001528BGNPG:13.03085885);
(((((Campanula_adsurgens1904707CLA001475BGNMLC:2.923645031	Campanula_arvatica239398CLA001486BGNMLD:2.923645031):3.354636938	Campanula_herminii239406CLA001548BGNMLF:6.278281969):4.463114291	((((((((((Campanula_albanica1904708CLA001477BGNMNV:0.4624850126	Campanula_hercegovina361388CLA001547BGNMPB:0.4624850126):0.92800834	Campanula_crassipes1241059CAR001522BGNLMG:1.390493353):0.2425248973	Campanula_romanica1241161CAR001602BGNNAD:1.63301825):2.455198761	(Campanula_martinii1488314CLA001566BGNMND:2.855028822	((((Campanula_gelida1904710CLA001538BGNMNB:0.03847186531	Campanula_rotundifolia_sudetica1904713CLA001620BGNMNH:0.03847186531):1.317767895	(Campanula_rotundifolia239422CLA001609BGNMPH:0.4344296848	Campanula_tatrae1904714CLA001640BGNMNM:0.4344296848):0.9218100756):0.1735206443	Campanula_marchesettii361392CLA001564BGNMPC:1.529760405):0.8310668084	(((Campanula_rotundifolia239422TROM_V_146425BMBGG:0.4199495708	Campanula_praesignis1532303PHA001586BGNALG:0.4199495708):0.2593892143	Campanula_xylocarpa1241212CAR010088BGNNDF:0.6793387851):1.008294448	Campanula_rotundifolia239422CLA001615BGNMPP:1.687633233):0.6731939801):0.4942016091):1.233188189):0.5140209529	(((Campanula_bertolae1241035PHA001492BGNKV:0.5123812954	Campanula_pseudostenocodon1241155CLA001589BGNMPG:0.5123812954):3.216422512	Campanula_hispanica1241097CLA001549BGNMLG:3.728803808):0.3579923724	Campanula_sabatia1241166PHA001621BGNKHL:4.08679618):0.5154417841):0.5148328052	(Campanula_carnica_carnica1241047PHA001502BGNINL:0.07632848174	Campanula_carnica_puberula1532300PHA001503BGNALM:0.07632848174):5.040742288):0.2824194104	(Campanula_fritschii1475209CLA001537BGNMNA:0.7125915365	Campanula_macrorhiza1241126PHA001562RSZRSZAXPI000862-104:0.7125915365):4.686898643):0.6155905028	(((((((Campanula_baumgartenii649649CLA001491BGNMMQ:0.117588237	Campanula_bohemica1241038CLA001494BGNMMS:0.117588237):1.146508671	Campanula_rhomboidalis649663PHA001600BGNIK:1.264096908):0.2983357078	Campanula_serrata1241174CAR001627BGNLMN:1.562432616):1.264209907	Campanula_scheuchzeri361399CLA001626BGNMNI:2.826642523):1.225145906	(Campanula_micrantha1241130CLA001569BGNMPE:1.688952202	Campanula_stenocodon361402PHA001635BGNKG:1.688952202):2.362836226):0.4559223964	(Campanula_cantabrica1904709CLA001498BGNMLE:3.115869941	Campanula_precatoria1904712CLA001588BGNMLH:3.115869941):1.391840884):0.6769120352	Campanula_witasekiana440364CLA001656BGNMNN:5.18462286):0.8304578227):1.65309667	(Campanula_andorrana1907868CLA001484BGNMQM:3.624837193	Campanula_jaubertiana1907869CLA001554BGNMRB:3.624837193):4.04334016):1.02643299	Campanula_isophylla361389CLA001550BGNMME:8.694610343):2.046785917):0.4375646847	(Campanula_cenisia361375PHA001508BGNKB:10.79026735	(((Campanula_cespitosa361377PHA001512BGNNE:2.296851969	Campanula_cochleariifolia428162PHA001514BGNII:2.296851969):0.1276889279	Campanula_tanfanii1241195CLA001639BGNMPR:2.424540897):8.119062319	(Campanula_fragilis361385CLA001533BGNNNA:3.402764749	Campanula_fragilis361385CLA001532BGNMPA:3.402764749):7.140838468):0.2466641348):0.3886935935):0.2786043029	Campanula_excisa1241076PHA001528BGNPG:11.45756525);
(((((Campanula_adsurgens1904707CLA001475BGNMLC:2.991740653	Campanula_arvatica239398CLA001486BGNMLD:2.991740653):4.532617283	Campanula_herminii239406CLA001548BGNMLF:7.524357936):7.022742776	((((((((((Campanula_albanica1904708CLA001477BGNMNV:0.2662600558	Campanula_hercegovina361388CLA001547BGNMPB:0.2662600558):1.12291402	Campanula_crassipes1241059CAR001522BGNLMG:1.389174076):0.1568808461	Campanula_romanica1241161CAR001602BGNNAD:1.546054922):2.57277425	(Campanula_martinii1488314CLA001566BGNMND:3.437697448	((((Campanula_gelida1904710CLA001538BGNMNB:0.2905673902	Campanula_rotundifolia_sudetica1904713CLA001620BGNMNH:0.2905673902):0.9577051932	(Campanula_rotundifolia239422CLA001609BGNMPH:0.4928947766	Campanula_tatrae1904714CLA001640BGNMNM:0.4928947766):0.7553778068):0.02946941845	Campanula_marchesettii361392CLA001564BGNMPC:1.277742002):0.8893338841	(((Campanula_rotundifolia239422TROM_V_146425BMBGG:0.3659929501	Campanula_xylocarpa1241212CAR010088BGNNDF:0.3659929501):0.09427678883	Campanula_praesignis1532303PHA001586BGNALG:0.460269739):0.6263821443	Campanula_rotundifolia239422CLA001615BGNMPP:1.086651883):1.080424003):1.270621562):0.6811317247):2.631446191	(((Campanula_bertolae1241035PHA001492BGNKV:0.5305095894	Campanula_pseudostenocodon1241155CLA001589BGNMPG:0.5305095894):3.608874963	Campanula_hispanica1241097CLA001549BGNMLG:4.139384553):0.6391662846	Campanula_sabatia1241166PHA001621BGNKHL:4.778550837):1.971724526):0.6144569713	(Campanula_carnica_carnica1241047PHA001502BGNINL:0.07292632296	Campanula_carnica_puberula1532300PHA001503BGNALM:0.07292632296):7.291806011):0.1435864238	(Campanula_fritschii1475209CLA001537BGNMNA:1.402559803	Campanula_macrorhiza1241126PHA001562RSZRSZAXPI000862-104:1.402559803):6.105758955):0.7475012404	(((((((Campanula_baumgartenii649649CLA001491BGNMMQ:0.3173727419	Campanula_bohemica1241038CLA001494BGNMMS:0.3173727419):0.6252499201	Campanula_rhomboidalis649663PHA001600BGNIK:0.942622662):0.2270628919	Campanula_serrata1241174CAR001627BGNLMN:1.169685554):1.463674882	Campanula_scheuchzeri361399CLA001626BGNMNI:2.633360435):1.317125722	(Campanula_micrantha1241130CLA001569BGNMPE:2.605112098	Campanula_stenocodon361402PHA001635BGNKG:2.605112098):1.34537406):1.789411814	(Campanula_cantabrica1904709CLA001498BGNMLE:4.623309697	Campanula_precatoria1904712CLA001588BGNMLH:4.623309697):1.116588275):1.344737823	Campanula_witasekiana440364CLA001656BGNMNN:7.084635794):1.171184204):2.937704605	(Campanula_andorrana1907868CLA001484BGNMQM:3.391102441	Campanula_jaubertiana1907869CLA001554BGNMRB:3.391102441):7.802422162):0.8615068845	Campanula_isophylla361389CLA001550BGNMME:12.05503149):2.492069224):0.3523715405	(Campanula_cenisia361375PHA001508BGNKB:13.10171176	((Campanula_cespitosa361377PHA001512BGNNE:2.755913757	(Campanula_cochleariifolia428162PHA001514BGNII:2.732635706	Campanula_tanfanii1241195CLA001639BGNMPR:2.732635706):0.02327805101):10.15250642	(Campanula_fragilis361385CLA001533BGNNNA:2.288732951	Campanula_fragilis361385CLA001532BGNMPA:2.288732951):10.61968723):0.1932915836):1.797760492):0.05059674836	Campanula_excisa1241076PHA001528BGNPG:14.950069);
(((((Campanula_adsurgens1904707CLA001475BGNMLC:2.514401958	Campanula_arvatica239398CLA001486BGNMLD:2.514401958):3.57239591	Campanula_herminii239406CLA001548BGNMLF:6.086797868):6.219428735	((((((((((Campanula_albanica1904708CLA001477BGNMNV:0.2974774243	Campanula_hercegovina361388CLA001547BGNMPB:0.2974774243):0.5955244438	Campanula_crassipes1241059CAR001522BGNLMG:0.8930018681):0.09209796059	Campanula_romanica1241161CAR001602BGNNAD:0.9850998287):2.465190531	(Campanula_martinii1488314CLA001566BGNMND:2.445344747	((((Campanula_gelida1904710CLA001538BGNMNB:0.1249848442	Campanula_rotundifolia_sudetica1904713CLA001620BGNMNH:0.1249848442):0.9499809013	(Campanula_rotundifolia239422CLA001609BGNMPH:0.4441123454	Campanula_tatrae1904714CLA001640BGNMNM:0.4441123454):0.6308534002):0.08193455887	Campanula_marchesettii361392CLA001564BGNMPC:1.156900304):0.8302476384	(((Campanula_praesignis1532303PHA001586BGNALG:0.09527651011	Campanula_rotundifolia239422TROM_V_146425BMBGG:0.09527651011):0.1850759669	Campanula_xylocarpa1241212CAR010088BGNNDF:0.2803524771):0.7744704423	Campanula_rotundifolia239422CLA001615BGNMPP:1.054822919):0.9323250235):0.4581968046):1.004945612):2.087879789	(((Campanula_bertolae1241035PHA001492BGNKV:0.732433635	Campanula_pseudostenocodon1241155CLA001589BGNMPG:0.732433635):3.607525607	Campanula_hispanica1241097CLA001549BGNMLG:4.339959242):0.4857614526	Campanula_sabatia1241166PHA001621BGNKHL:4.825720694):0.7124494546):0.2807461785	(Campanula_carnica_carnica1241047PHA001502BGNINL:0.1738819541	Campanula_carnica_puberula1532300PHA001503BGNALM:0.1738819541):5.645034373):0.5725066922	(Campanula_fritschii1475209CLA001537BGNMNA:0.7926061922	Campanula_macrorhiza1241126PHA001562RSZRSZAXPI000862-104:0.7926061922):5.598816827):0.8108301164	(((((((Campanula_baumgartenii649649CLA001491BGNMMQ:0.5550250695	Campanula_bohemica1241038CLA001494BGNMMS:0.5550250695):0.1020846899	Campanula_rhomboidalis649663PHA001600BGNIK:0.6571097593):0.1399373348	Campanula_serrata1241174CAR001627BGNLMN:0.7970470941):0.9294615914	Campanula_scheuchzeri361399CLA001626BGNMNI:1.726508686):1.832716574	(Campanula_cantabrica1904709CLA001498BGNMLE:2.500789315	Campanula_precatoria1904712CLA001588BGNMLH:2.500789315):1.058435945):0.7399122069	(Campanula_micrantha1241130CLA001569BGNMPE:3.900557859	Campanula_stenocodon361402PHA001635BGNKG:3.900557859):0.3985796069):2.385663994	Campanula_witasekiana440364CLA001656BGNMNN:6.68480146):0.5174516759):2.603956777	(Campanula_andorrana1907868CLA001484BGNMQM:2.329115342	Campanula_jaubertiana1907869CLA001554BGNMRB:2.329115342):7.47709457):1.271786246	Campanula_isophylla361389CLA001550BGNMME:11.07799616):1.228230444):0.5942793641	((Campanula_cenisia361375PHA001508BGNKB:9.156893216	(Campanula_cespitosa361377PHA001512BGNNE:2.248542936	(Campanula_cochleariifolia428162PHA001514BGNII:1.943093407	Campanula_tanfanii1241195CLA001639BGNMPR:1.943093407):0.3054495292):6.90835028):2.190192036	(Campanula_fragilis361385CLA001533BGNNNA:3.350083636	Campanula_fragilis361385CLA001532BGNMPA:3.350083636):7.997001615):1.553420715):0.3747689078	Campanula_excisa1241076PHA001528BGNPG:13.27527487);
(((((Campanula_adsurgens1904707CLA001475BGNMLC:1.621889749	Campanula_arvatica239398CLA001486BGNMLD:1.621889749):3.042591474	Campanula_herminii239406CLA001548BGNMLF:4.664481223):4.665051154	((((((((((Campanula_albanica1904708CLA001477BGNMNV:0.514176968	Campanula_hercegovina361388CLA001547BGNMPB:0.514176968):0.8407697862	Campanula_crassipes1241059CAR001522BGNLMG:1.354946754):0.6610836724	Campanula_romanica1241161CAR001602BGNNAD:2.016030427):1.172303808	(Campanula_martinii1488314CLA001566BGNMND:2.500450458	((((Campanula_gelida1904710CLA001538BGNMNB:0.1332919489	Campanula_rotundifolia_sudetica1904713CLA001620BGNMNH:0.1332919489):1.000919999	(Campanula_rotundifolia239422CLA001609BGNMPH:0.3346932309	Campanula_tatrae1904714CLA001640BGNMNM:0.3346932309):0.7995187176):0.1176184397	Campanula_marchesettii361392CLA001564BGNMPC:1.251830388):0.6941009165	(((Campanula_praesignis1532303PHA001586BGNALG:0.1272296032	Campanula_rotundifolia239422TROM_V_146425BMBGG:0.1272296032):0.2457547068	Campanula_xylocarpa1241212CAR010088BGNNDF:0.37298431):1.458345535	Campanula_rotundifolia239422CLA001615BGNMPP:1.831329845):0.1146014598):0.5545191537):0.6878837762):0.5852627674	(((Campanula_bertolae1241035PHA001492BGNKV:0.6954958386	Campanula_pseudostenocodon1241155CLA001589BGNMPG:0.6954958386):1.550958753	Campanula_sabatia1241166PHA001621BGNKHL:2.246454592):0.3141627753	Campanula_hispanica1241097CLA001549BGNMLG:2.560617367):1.212979635):0.4497000792	(Campanula_carnica_carnica1241047PHA001502BGNINL:0.02157616338	Campanula_carnica_puberula1532300PHA001503BGNALM:0.02157616338):4.201720918):0.3739724233	(Campanula_fritschii1475209CLA001537BGNMNA:0.9164976788	Campanula_macrorhiza1241126PHA001562RSZRSZAXPI000862-104:0.9164976788):3.680771826):0.3859900927	(((((((Campanula_baumgartenii649649CLA001491BGNMMQ:0.1060139887	Campanula_bohemica1241038CLA001494BGNMMS:0.1060139887):0.4624745828	Campanula_rhomboidalis649663PHA001600BGNIK:0.5684885715):0.07461199151	Campanula_serrata1241174CAR001627BGNLMN:0.643100563):1.040779956	Campanula_scheuchzeri361399CLA001626BGNMNI:1.683880519):0.8615239482	(Campanula_micrantha1241130CLA001569BGNMPE:2.233902375	Campanula_stenocodon361402PHA001635BGNKG:2.233902375):0.3115020917):0.5396216212	(Campanula_cantabrica1904709CLA001498BGNMLE:2.860971888	Campanula_precatoria1904712CLA001588BGNMLH:2.860971888):0.2240542):1.472542133	Campanula_witasekiana440364CLA001656BGNMNN:4.557568221):0.4256913759):2.776587612	(Campanula_andorrana1907868CLA001484BGNMQM:2.781633826	Campanula_jaubertiana1907869CLA001554BGNMRB:2.781633826):4.978213383):0.4883237332	Campanula_isophylla361389CLA001550BGNMME:8.248170942):1.081361435):0.2693203862	((Campanula_cenisia361375PHA001508BGNKB:8.840024932	(Campanula_cespitosa361377PHA001512BGNNE:1.841634097	(Campanula_cochleariifolia428162PHA001514BGNII:1.597586482	Campanula_tanfanii1241195CLA001639BGNMPR:1.597586482):0.2440476147):6.998390835):0.3921988958	(Campanula_fragilis361385CLA001533BGNNNA:1.490974997	Campanula_fragilis361385CLA001532BGNMPA:1.490974997):7.74124883):0.3666289353):0.5361965093	Campanula_excisa1241076PHA001528BGNPG:10.13504927);
(((((Campanula_adsurgens1904707CLA001475BGNMLC:2.00711751	Campanula_arvatica239398CLA001486BGNMLD:2.00711751):5.008704277	Campanula_herminii239406CLA001548BGNMLF:7.015821787):4.47880065	((((((((((Campanula_albanica1904708CLA001477BGNMNV:0.2396264105	Campanula_hercegovina361388CLA001547BGNMPB:0.2396264105):0.8878988457	Campanula_crassipes1241059CAR001522BGNLMG:1.127525256):1.294629596	Campanula_romanica1241161CAR001602BGNNAD:2.422154852):1.342953014	(Campanula_martinii1488314CLA001566BGNMND:2.847296888	((((Campanula_gelida1904710CLA001538BGNMNB:0.1316346555	Campanula_rotundifolia_sudetica1904713CLA001620BGNMNH:0.1316346555):0.7133522977	(Campanula_rotundifolia239422CLA001609BGNMPH:0.4165982101	Campanula_tatrae1904714CLA001640BGNMNM:0.4165982101):0.4283887432):0.2759141164	Campanula_marchesettii361392CLA001564BGNMPC:1.12090107):0.5992712507	((Campanula_rotundifolia239422TROM_V_146425BMBGG:0.4043007851	(Campanula_praesignis1532303PHA001586BGNALG:0.3045579729	Campanula_xylocarpa1241212CAR010088BGNNDF:0.3045579729):0.09974281219):0.4910684983	Campanula_rotundifolia239422CLA001615BGNMPP:0.8953692834):0.8248030369):1.127124568):0.9178109785):0.7216580591	(((Campanula_bertolae1241035PHA001492BGNKV:0.7480277308	Campanula_pseudostenocodon1241155CLA001589BGNMPG:0.7480277308):2.183693318	Campanula_hispanica1241097CLA001549BGNMLG:2.931721048):0.1647043522	Campanula_sabatia1241166PHA001621BGNKHL:3.096425401):1.390340525):0.1500002096	(Campanula_carnica_carnica1241047PHA001502BGNINL:0.02814410386	Campanula_carnica_puberula1532300PHA001503BGNALM:0.02814410386):4.608622032):0.7017875006	(Campanula_fritschii1475209CLA001537BGNMNA:0.8447702941	Campanula_macrorhiza1241126PHA001562RSZRSZAXPI000862-104:0.8447702941):4.493783342):0.676601982	(((((((Campanula_baumgartenii649649CLA001491BGNMMQ:0.3939700958	Campanula_bohemica1241038CLA001494BGNMMS:0.3939700958):0.5093681117	Campanula_rhomboidalis649663PHA001600BGNIK:0.9033382075):0.1745602321	Campanula_serrata1241174CAR001627BGNLMN:1.07789844):1.852665119	Campanula_scheuchzeri361399CLA001626BGNMNI:2.930563559):1.474907159	(Campanula_micrantha1241130CLA001569BGNMPE:2.900605833	Campanula_stenocodon361402PHA001635BGNKG:2.900605833):1.504864884):0.1931753049	(Campanula_cantabrica1904709CLA001498BGNMLE:2.892944305	Campanula_precatoria1904712CLA001588BGNMLH:2.892944305):1.705701717):0.5205370287	Campanula_witasekiana440364CLA001656BGNMNN:5.119183051):0.895972567):3.789876561	(Campanula_andorrana1907868CLA001484BGNMQM:3.669550616	Campanula_jaubertiana1907869CLA001554BGNMRB:3.669550616):6.135481563):1.076591652	Campanula_isophylla361389CLA001550BGNMME:10.88162383):0.612998607):1.084338729	((Campanula_cenisia361375PHA001508BGNKB:10.5749954	(Campanula_cespitosa361377PHA001512BGNNE:2.549435021	(Campanula_cochleariifolia428162PHA001514BGNII:2.392754557	Campanula_tanfanii1241195CLA001639BGNMPR:2.392754557):0.1566804642):8.025560376):0.8807378239	(Campanula_fragilis361385CLA001533BGNNNA:2.075581567	Campanula_fragilis361385CLA001532BGNMPA:2.075581567):9.380151655):1.123227945):0.2038862757	Campanula_excisa1241076PHA001528BGNPG:12.78284744);
(((((Campanula_adsurgens1904707CLA001475BGNMLC:2.08619594	Campanula_arvatica239398CLA001486BGNMLD:2.08619594):5.554664526	Campanula_herminii239406CLA001548BGNMLF:7.640860467):6.387816448	((((((((((Campanula_albanica1904708CLA001477BGNMNV:0.2552574265	Campanula_hercegovina361388CLA001547BGNMPB:0.2552574265):1.211813643	Campanula_crassipes1241059CAR001522BGNLMG:1.46707107):0.5736129593	Campanula_romanica1241161CAR001602BGNNAD:2.040684029):0.5722462171	(Campanula_martinii1488314CLA001566BGNMND:2.15116776	((((Campanula_gelida1904710CLA001538BGNMNB:0.144220054	Campanula_rotundifolia_sudetica1904713CLA001620BGNMNH:0.144220054):0.658491803	(Campanula_rotundifolia239422CLA001609BGNMPH:0.5236572238	Campanula_tatrae1904714CLA001640BGNMNM:0.5236572238):0.2790546332):0.05058873277	Campanula_marchesettii361392CLA001564BGNMPC:0.8533005898):0.7793555539	(((Campanula_praesignis1532303PHA001586BGNALG:0.04696904701	Campanula_rotundifolia239422TROM_V_146425BMBGG:0.04696904701):0.1834941452	Campanula_xylocarpa1241212CAR010088BGNNDF:0.2304631922):1.024035809	Campanula_rotundifolia239422CLA001615BGNMPP:1.254499001):0.3781571423):0.5185116162):0.4617624862):1.59126157	(((Campanula_bertolae1241035PHA001492BGNKV:0.5112813163	Campanula_pseudostenocodon1241155CLA001589BGNMPG:0.5112813163):2.445061353	Campanula_hispanica1241097CLA001549BGNMLG:2.956342669):0.5219943529	Campanula_sabatia1241166PHA001621BGNKHL:3.478337022):0.7258547936):1.073729372	(Campanula_carnica_carnica1241047PHA001502BGNINL:0.04677669315	Campanula_carnica_puberula1532300PHA001503BGNALM:0.04677669315):5.231144495):0.2898369107	(Campanula_fritschii1475209CLA001537BGNMNA:0.4956640293	Campanula_macrorhiza1241126PHA001562RSZRSZAXPI000862-104:0.4956640293):5.072094069):0.7599836699	(((((((Campanula_baumgartenii649649CLA001491BGNMMQ:0.4503912987	Campanula_bohemica1241038CLA001494BGNMMS:0.4503912987):0.3226952482	Campanula_rhomboidalis649663PHA001600BGNIK:0.7730865468):0.2340165497	Campanula_serrata1241174CAR001627BGNLMN:1.007103097):1.114501684	Campanula_scheuchzeri361399CLA001626BGNMNI:2.121604781):0.9413587277	(Campanula_micrantha1241130CLA001569BGNMPE:2.02709785	Campanula_stenocodon361402PHA001635BGNKG:2.02709785):1.035865658):0.1253746669	(Campanula_cantabrica1904709CLA001498BGNMLE:2.397833755	Campanula_precatoria1904712CLA001588BGNMLH:2.397833755):0.7905044207):1.849136116	Campanula_witasekiana440364CLA001656BGNMNN:5.037474291):1.290267477):4.923549184	(Campanula_andorrana1907868CLA001484BGNMQM:2.002350893	Campanula_jaubertiana1907869CLA001554BGNMRB:2.002350893):9.248940059):2.444586483	Campanula_isophylla361389CLA001550BGNMME:13.69587744):0.3327994793):0.2790430448	(Campanula_cenisia361375PHA001508BGNKB:11.89341189	(((Campanula_cespitosa361377PHA001512BGNNE:2.591931241	Campanula_cochleariifolia428162PHA001514BGNII:2.591931241):0.1708124137	Campanula_tanfanii1241195CLA001639BGNMPR:2.762743654):9.075516833	(Campanula_fragilis361385CLA001533BGNNNA:2.323196255	Campanula_fragilis361385CLA001532BGNMPA:2.323196255):9.515064233):0.0551514005):2.414308071):0.69693322	Campanula_excisa1241076PHA001528BGNPG:15.00465318);
(((((Campanula_adsurgens1904707CLA001475BGNMLC:2.134550456	Campanula_arvatica239398CLA001486BGNMLD:2.134550456):5.173434665	Campanula_herminii239406CLA001548BGNMLF:7.307985121):3.984215773	((((((((((Campanula_albanica1904708CLA001477BGNMNV:0.1857207138	Campanula_hercegovina361388CLA001547BGNMPB:0.1857207138):0.9653883684	Campanula_crassipes1241059CAR001522BGNLMG:1.151109082):1.378034846	Campanula_romanica1241161CAR001602BGNNAD:2.529143928):1.051153324	(Campanula_martinii1488314CLA001566BGNMND:3.118819717	((((Campanula_gelida1904710CLA001538BGNMNB:0.1235130271	Campanula_rotundifolia_sudetica1904713CLA001620BGNMNH:0.1235130271):1.256504095	(Campanula_rotundifolia239422CLA001609BGNMPH:0.8997007824	Campanula_tatrae1904714CLA001640BGNMNM:0.8997007824):0.4803163397):0.3698449445	Campanula_marchesettii361392CLA001564BGNMPC:1.749862067):0.8107551018	(((Campanula_rotundifolia239422TROM_V_146425BMBGG:0.1188452216	Campanula_xylocarpa1241212CAR010088BGNNDF:0.1188452216):0.1235284343	Campanula_praesignis1532303PHA001586BGNALG:0.2423736559):1.422555358	Campanula_rotundifolia239422CLA001615BGNMPP:1.664929014):0.8956881548):0.5582025482):0.4614775353):1.062014827	(((Campanula_bertolae1241035PHA001492BGNKV:0.7479437447	Campanula_pseudostenocodon1241155CLA001589BGNMPG:0.7479437447):2.448187511	Campanula_hispanica1241097CLA001549BGNMLG:3.196131255):0.1809118321	Campanula_sabatia1241166PHA001621BGNKHL:3.377043087):1.265268992):0.3540960651	(Campanula_carnica_carnica1241047PHA001502BGNINL:0.2222071941	Campanula_carnica_puberula1532300PHA001503BGNALM:0.2222071941):4.77420095):0.4751344197	(Campanula_fritschii1475209CLA001537BGNMNA:1.077877493	Campanula_macrorhiza1241126PHA001562RSZRSZAXPI000862-104:1.077877493):4.393665071):1.199077926	(((((((Campanula_baumgartenii649649CLA001491BGNMMQ:0.0707633426	Campanula_bohemica1241038CLA001494BGNMMS:0.0707633426):0.6126998796	Campanula_rhomboidalis649663PHA001600BGNIK:0.6834632222):0.06594781132	Campanula_serrata1241174CAR001627BGNLMN:0.7494110335):1.418108633	Campanula_scheuchzeri361399CLA001626BGNMNI:2.167519667):1.087374293	(Campanula_micrantha1241130CLA001569BGNMPE:1.999522198	Campanula_stenocodon361402PHA001635BGNKG:1.999522198):1.255371761):0.4110918033	(Campanula_cantabrica1904709CLA001498BGNMLE:2.198245006	Campanula_precatoria1904712CLA001588BGNMLH:2.198245006):1.467740757):2.598107308	Campanula_witasekiana440364CLA001656BGNMNN:6.264093071):0.4065274198):2.928725811	(Campanula_andorrana1907868CLA001484BGNMQM:2.980463941	Campanula_jaubertiana1907869CLA001554BGNMRB:2.980463941):6.61888236):1.198764219	Campanula_isophylla361389CLA001550BGNMME:10.79811052):0.4940903743):0.6895466657	((Campanula_cenisia361375PHA001508BGNKB:10.54106475	(Campanula_cespitosa361377PHA001512BGNNE:2.683200939	(Campanula_cochleariifolia428162PHA001514BGNII:2.561738482	Campanula_tanfanii1241195CLA001639BGNMPR:2.561738482):0.1214624578):7.857863808):0.1628388997	(Campanula_fragilis361385CLA001533BGNNNA:2.044731169	Campanula_fragilis361385CLA001532BGNMPA:2.044731169):8.659172478):1.277843912):0.2455345746	Campanula_excisa1241076PHA001528BGNPG:12.22728213);
(((((Campanula_adsurgens1904707CLA001475BGNMLC:2.367369179	Campanula_arvatica239398CLA001486BGNMLD:2.367369179):7.243765562	Campanula_herminii239406CLA001548BGNMLF:9.611134741):4.387754434	((((((((((Campanula_albanica1904708CLA001477BGNMNV:0.1127282461	Campanula_hercegovina361388CLA001547BGNMPB:0.1127282461):3.082109805	Campanula_crassipes1241059CAR001522BGNLMG:3.194838051):0.2722927261	Campanula_romanica1241161CAR001602BGNNAD:3.467130777):1.07732723	(Campanula_martinii1488314CLA001566BGNMND:3.720861506	((((Campanula_gelida1904710CLA001538BGNMNB:0.5247684823	Campanula_rotundifolia_sudetica1904713CLA001620BGNMNH:0.5247684823):0.5099664385	(Campanula_rotundifolia239422CLA001609BGNMPH:0.4385707572	Campanula_tatrae1904714CLA001640BGNMNM:0.4385707572):0.5961641637):0.05956055331	Campanula_marchesettii361392CLA001564BGNMPC:1.094295474):0.8084522183	(((Campanula_rotundifolia239422TROM_V_146425BMBGG:0.2105240155	Campanula_xylocarpa1241212CAR010088BGNNDF:0.2105240155):0.163971622	Campanula_praesignis1532303PHA001586BGNALG:0.3744956375):0.9966937986	Campanula_rotundifolia239422CLA001615BGNMPP:1.371189436):0.5315582563):1.818113813):0.8235965014):0.7506104667	(((Campanula_bertolae1241035PHA001492BGNKV:0.773756039	Campanula_pseudostenocodon1241155CLA001589BGNMPG:0.773756039):3.519010137	Campanula_hispanica1241097CLA001549BGNMLG:4.292766176):0.1942067404	Campanula_sabatia1241166PHA001621BGNKHL:4.486972916):0.8080955573):0.4654880013	(Campanula_carnica_carnica1241047PHA001502BGNINL:0.1123312027	Campanula_carnica_puberula1532300PHA001503BGNALM:0.1123312027):5.648225272):0.2928954108	(Campanula_fritschii1475209CLA001537BGNMNA:1.03571953	Campanula_macrorhiza1241126PHA001562RSZRSZAXPI000862-104:1.03571953):5.017732355):1.215602939	(((((((Campanula_baumgartenii649649CLA001491BGNMMQ:0.2326370521	Campanula_bohemica1241038CLA001494BGNMMS:0.2326370521):0.6074164806	Campanula_rhomboidalis649663PHA001600BGNIK:0.8400535327):0.1098951383	Campanula_serrata1241174CAR001627BGNLMN:0.949948671):2.577711509	Campanula_scheuchzeri361399CLA001626BGNMNI:3.52766018):0.7498299247	(Campanula_micrantha1241130CLA001569BGNMPE:2.855832453	Campanula_stenocodon361402PHA001635BGNKG:2.855832453):1.421657652):0.9969234686	(Campanula_cantabrica1904709CLA001498BGNMLE:3.125253667	Campanula_precatoria1904712CLA001588BGNMLH:3.125253667):2.149159907):0.8733165221	Campanula_witasekiana440364CLA001656BGNMNN:6.147730096):1.121324729):4.960435908	(Campanula_andorrana1907868CLA001484BGNMQM:3.436875567	Campanula_jaubertiana1907869CLA001554BGNMRB:3.436875567):8.792615165):0.5633147249	Campanula_isophylla361389CLA001550BGNMME:12.79280546):1.206083717):1.219103326	((Campanula_cenisia361375PHA001508BGNKB:13.68789302	(Campanula_cespitosa361377PHA001512BGNNE:2.504814738	(Campanula_cochleariifolia428162PHA001514BGNII:2.141358272	Campanula_tanfanii1241195CLA001639BGNMPR:2.141358272):0.3634564657):11.18307828):0.3099187236	(Campanula_fragilis361385CLA001533BGNNNA:2.911972786	Campanula_fragilis361385CLA001532BGNMPA:2.911972786):11.08583896):1.220180757):0.5072107996	Campanula_excisa1241076PHA001528BGNPG:15.7252033);
(((((Campanula_adsurgens1904707CLA001475BGNMLC:2.764098347	Campanula_arvatica239398CLA001486BGNMLD:2.764098347):6.951623971	Campanula_herminii239406CLA001548BGNMLF:9.715722318):3.687015847	((((((((((Campanula_albanica1904708CLA001477BGNMNV:0.6275895515	Campanula_hercegovina361388CLA001547BGNMPB:0.6275895515):0.6941242654	Campanula_crassipes1241059CAR001522BGNLMG:1.321713817):1.317620871	Campanula_romanica1241161CAR001602BGNNAD:2.639334688):2.725581979	(Campanula_martinii1488314CLA001566BGNMND:3.886076481	((((Campanula_gelida1904710CLA001538BGNMNB:0.07896309613	Campanula_rotundifolia_sudetica1904713CLA001620BGNMNH:0.07896309613):1.053588658	(Campanula_rotundifolia239422CLA001609BGNMPH:0.4531817727	Campanula_tatrae1904714CLA001640BGNMNM:0.4531817727):0.6793699812):0.03375460074	Campanula_marchesettii361392CLA001564BGNMPC:1.166306355):1.211815318	((Campanula_rotundifolia239422TROM_V_146425BMBGG:0.922893472	(Campanula_praesignis1532303PHA001586BGNALG:0.6829515977	Campanula_xylocarpa1241212CAR010088BGNNDF:0.6829515977):0.2399418743):0.9813386998	Campanula_rotundifolia239422CLA001615BGNMPP:1.904232172):0.4738895005):1.507954809):1.478840186):0.6461559261	(((Campanula_bertolae1241035PHA001492BGNKV:0.5854678007	Campanula_pseudostenocodon1241155CLA001589BGNMPG:0.5854678007):3.189741779	Campanula_hispanica1241097CLA001549BGNMLG:3.775209579):0.9330966918	Campanula_sabatia1241166PHA001621BGNKHL:4.708306271):1.302766322):0.4814859742	(Campanula_carnica_carnica1241047PHA001502BGNINL:0.2025771672	Campanula_carnica_puberula1532300PHA001503BGNALM:0.2025771672):6.2899814):0.544074478	(Campanula_fritschii1475209CLA001537BGNMNA:1.91922046	Campanula_macrorhiza1241126PHA001562RSZRSZAXPI000862-104:1.91922046):5.117412585):0.6624208792	(((((((Campanula_baumgartenii649649CLA001491BGNMMQ:0.1705302043	Campanula_bohemica1241038CLA001494BGNMMS:0.1705302043):0.6103893734	Campanula_rhomboidalis649663PHA001600BGNIK:0.7809195777):0.1033197849	Campanula_serrata1241174CAR001627BGNLMN:0.8842393626):0.8061869529	Campanula_scheuchzeri361399CLA001626BGNMNI:1.690426315):2.596382534	(Campanula_cantabrica1904709CLA001498BGNMLE:3.291208481	Campanula_precatoria1904712CLA001588BGNMLH:3.291208481):0.9956003682):0.241282588	(Campanula_micrantha1241130CLA001569BGNMPE:4.055137451	Campanula_stenocodon361402PHA001635BGNKG:4.055137451):0.4729539863):1.919510507	Campanula_witasekiana440364CLA001656BGNMNN:6.447601944):1.25145198):3.38457047	(Campanula_andorrana1907868CLA001484BGNMQM:2.51393514	Campanula_jaubertiana1907869CLA001554BGNMRB:2.51393514):8.569689254):0.8311794032	Campanula_isophylla361389CLA001550BGNMME:11.9148038):1.487934367):0.3979161291	((Campanula_cenisia361375PHA001508BGNKB:9.29133146	(Campanula_cespitosa361377PHA001512BGNNE:2.504057724	(Campanula_cochleariifolia428162PHA001514BGNII:2.333880334	Campanula_tanfanii1241195CLA001639BGNMPR:2.333880334):0.1701773901):6.787273736):1.945633951	(Campanula_fragilis361385CLA001533BGNNNA:1.197198543	Campanula_fragilis361385CLA001532BGNMPA:1.197198543):10.03976687):2.563688883):0.448502429	Campanula_excisa1241076PHA001528BGNPG:14.24915672);
(((((Campanula_adsurgens1904707CLA001475BGNMLC:1.922723922	Campanula_arvatica239398CLA001486BGNMLD:1.922723922):2.791105812	Campanula_herminii239406CLA001548BGNMLF:4.713829734):7.361373951	((((((((((Campanula_albanica1904708CLA001477BGNMNV:0.133262001	Campanula_hercegovina361388CLA001547BGNMPB:0.133262001):1.141050974	Campanula_crassipes1241059CAR001522BGNLMG:1.274312975):0.3016879922	Campanula_romanica1241161CAR001602BGNNAD:1.576000967):1.693960969	(Campanula_martinii1488314CLA001566BGNMND:2.18882569	((((Campanula_gelida1904710CLA001538BGNMNB:0.02933520449	Campanula_rotundifolia_sudetica1904713CLA001620BGNMNH:0.02933520449):0.8199076607	(Campanula_rotundifolia239422CLA001609BGNMPH:0.3650336849	Campanula_tatrae1904714CLA001640BGNMNM:0.3650336849):0.4842091803):0.07528347907	Campanula_marchesettii361392CLA001564BGNMPC:0.9245263443):0.6783080968	(((Campanula_rotundifolia239422TROM_V_146425BMBGG:0.3338341974	Campanula_xylocarpa1241212CAR010088BGNNDF:0.3338341974):0.06285396476	Campanula_praesignis1532303PHA001586BGNALG:0.3966881622):1.013173672	Campanula_rotundifolia239422CLA001615BGNMPP:1.409861834):0.1929726072):0.5859912493):1.081136246):0.59525458	(((Campanula_bertolae1241035PHA001492BGNKV:0.4261286219	Campanula_pseudostenocodon1241155CLA001589BGNMPG:0.4261286219):1.817765629	Campanula_hispanica1241097CLA001549BGNMLG:2.243894251):0.1887936294	Campanula_sabatia1241166PHA001621BGNKHL:2.43268788):1.432528636):0.1211529288	(Campanula_carnica_carnica1241047PHA001502BGNINL:0.0807581851	Campanula_carnica_puberula1532300PHA001503BGNALM:0.0807581851):3.90561126):0.8253626776	(Campanula_fritschii1475209CLA001537BGNMNA:1.747622459	Campanula_macrorhiza1241126PHA001562RSZRSZAXPI000862-104:1.747622459):3.064109663):1.021998251	(((((((Campanula_baumgartenii649649CLA001491BGNMMQ:0.09533933172	Campanula_bohemica1241038CLA001494BGNMMS:0.09533933172):0.5864371921	Campanula_rhomboidalis649663PHA001600BGNIK:0.6817765238):0.1310212507	Campanula_serrata1241174CAR001627BGNLMN:0.8127977745):0.7358732327	Campanula_scheuchzeri361399CLA001626BGNMNI:1.548671007):1.02502053	(Campanula_micrantha1241130CLA001569BGNMPE:1.760092782	Campanula_stenocodon361402PHA001635BGNKG:1.760092782):0.8135987552):1.383208563	(Campanula_cantabrica1904709CLA001498BGNMLE:2.951751839	Campanula_precatoria1904712CLA001588BGNMLH:2.951751839):1.005148261):1.085926936	Campanula_witasekiana440364CLA001656BGNMNN:5.042827036):0.7909033368):3.136694621	(Campanula_andorrana1907868CLA001484BGNMQM:3.416915415	Campanula_jaubertiana1907869CLA001554BGNMRB:3.416915415):5.553509579):2.040158349	Campanula_isophylla361389CLA001550BGNMME:11.01058334):1.064620341):1.327418555	((Campanula_cenisia361375PHA001508BGNKB:8.71358801	(Campanula_cespitosa361377PHA001512BGNNE:2.261800223	(Campanula_cochleariifolia428162PHA001514BGNII:2.14368547	Campanula_tanfanii1241195CLA001639BGNMPR:2.14368547):0.1181147526):6.451787787):1.374400814	(Campanula_fragilis361385CLA001533BGNNNA:1.613081487	Campanula_fragilis361385CLA001532BGNMPA:1.613081487):8.474907337):3.314633416):0.1424258558	Campanula_excisa1241076PHA001528BGNPG:13.5450481);
(((((Campanula_adsurgens1904707CLA001475BGNMLC:2.960869681	Campanula_arvatica239398CLA001486BGNMLD:2.960869681):8.58517187	Campanula_herminii239406CLA001548BGNMLF:11.54604155):2.794213841	((((((((((Campanula_albanica1904708CLA001477BGNMNV:0.2544194515	Campanula_hercegovina361388CLA001547BGNMPB:0.2544194515):1.16682972	Campanula_crassipes1241059CAR001522BGNLMG:1.421249171):0.8655853656	Campanula_romanica1241161CAR001602BGNNAD:2.286834537):1.325431394	(Campanula_martinii1488314CLA001566BGNMND:2.956725055	((((Campanula_gelida1904710CLA001538BGNMNB:0.1096786934	Campanula_rotundifolia_sudetica1904713CLA001620BGNMNH:0.1096786934):0.6364565662	(Campanula_rotundifolia239422CLA001609BGNMPH:0.4247530729	Campanula_tatrae1904714CLA001640BGNMNM:0.4247530729):0.3213821866):0.1348379805	Campanula_marchesettii361392CLA001564BGNMPC:0.8809732401):1.197877866	(((Campanula_praesignis1532303PHA001586BGNALG:0.2035954766	Campanula_rotundifolia239422TROM_V_146425BMBGG:0.2035954766):0.193096053	Campanula_xylocarpa1241212CAR010088BGNNDF:0.3966915296):0.8474693618	Campanula_rotundifolia239422CLA001615BGNMPP:1.244160891):0.8346902143):0.8778739491):0.6555408758):0.980583079	(((Campanula_bertolae1241035PHA001492BGNKV:0.566339131	Campanula_pseudostenocodon1241155CLA001589BGNMPG:0.566339131):2.717229275	Campanula_hispanica1241097CLA001549BGNMLG:3.283568406):0.2967806133	Campanula_sabatia1241166PHA001621BGNKHL:3.580349019):1.01249999):0.9058863246	(Campanula_carnica_carnica1241047PHA001502BGNINL:0.1752760226	Campanula_carnica_puberula1532300PHA001503BGNALM:0.1752760226):5.323459311):0.6213980216	(Campanula_fritschii1475209CLA001537BGNMNA:1.396545575	Campanula_macrorhiza1241126PHA001562RSZRSZAXPI000862-104:1.396545575):4.723587781):0.9684285312	(((((((Campanula_baumgartenii649649CLA001491BGNMMQ:0.4643902781	Campanula_bohemica1241038CLA001494BGNMMS:0.4643902781):0.3909804949	Campanula_rhomboidalis649663PHA001600BGNIK:0.8553707731):0.154395855	Campanula_serrata1241174CAR001627BGNLMN:1.009766628):1.548173626	Campanula_scheuchzeri361399CLA001626BGNMNI:2.557940254):0.6882702324	(Campanula_micrantha1241130CLA001569BGNMPE:2.045131847	Campanula_stenocodon361402PHA001635BGNKG:2.045131847):1.201078639):0.4572869796	(Campanula_cantabrica1904709CLA001498BGNMLE:3.167793502	Campanula_precatoria1904712CLA001588BGNMLH:3.167793502):0.5357039638):2.267855695	Campanula_witasekiana440364CLA001656BGNMNN:5.97135316):1.117208727):4.846210908	(Campanula_andorrana1907868CLA001484BGNMQM:4.941860903	Campanula_jaubertiana1907869CLA001554BGNMRB:4.941860903):6.992911892):1.231111909	Campanula_isophylla361389CLA001550BGNMME:13.1658847):1.174370689):0.4468186567	(Campanula_cenisia361375PHA001508BGNKB:11.65515914	(((Campanula_cespitosa361377PHA001512BGNNE:2.96663507	Campanula_cochleariifolia428162PHA001514BGNII:2.96663507):0.007358325074	Campanula_tanfanii1241195CLA001639BGNMPR:2.973993395):7.231317181	(Campanula_fragilis361385CLA001533BGNNNA:1.94576824	Campanula_fragilis361385CLA001532BGNMPA:1.94576824):8.259542336):1.44984856):3.131914912):0.6478988034	Campanula_excisa1241076PHA001528BGNPG:15.43497285);
(((((Campanula_adsurgens1904707CLA001475BGNMLC:2.068017936	Campanula_arvatica239398CLA001486BGNMLD:2.068017936):4.530210771	Campanula_herminii239406CLA001548BGNMLF:6.598228707):8.126524934	((((((((((Campanula_albanica1904708CLA001477BGNMNV:0.4887810892	Campanula_hercegovina361388CLA001547BGNMPB:0.4887810892):2.110605214	Campanula_crassipes1241059CAR001522BGNLMG:2.599386303):0.8670452076	Campanula_romanica1241161CAR001602BGNNAD:3.466431511):2.554662616	(Campanula_martinii1488314CLA001566BGNMND:4.187052574	((((Campanula_gelida1904710CLA001538BGNMNB:0.2165704215	Campanula_rotundifolia_sudetica1904713CLA001620BGNMNH:0.2165704215):1.687578343	(Campanula_rotundifolia239422CLA001609BGNMPH:0.5618647661	Campanula_tatrae1904714CLA001640BGNMNM:0.5618647661):1.342283999):0.07209757414	Campanula_marchesettii361392CLA001564BGNMPC:1.976246339):0.98623463	(((Campanula_praesignis1532303PHA001586BGNALG:0.1773006753	Campanula_rotundifolia239422TROM_V_146425BMBGG:0.1773006753):0.2608517495	Campanula_xylocarpa1241212CAR010088BGNNDF:0.4381524247):2.028159138	Campanula_rotundifolia239422CLA001615BGNMPP:2.466311562):0.4961694064):1.224571605):1.834041552):1.320755482	(((Campanula_bertolae1241035PHA001492BGNKV:0.3520617919	Campanula_pseudostenocodon1241155CLA001589BGNMPG:0.3520617919):4.281994415	Campanula_hispanica1241097CLA001549BGNMLG:4.634056207):0.9159673555	Campanula_sabatia1241166PHA001621BGNKHL:5.550023563):1.791826046):0.1142718281	(Campanula_carnica_carnica1241047PHA001502BGNINL:0.04964095631	Campanula_carnica_puberula1532300PHA001503BGNALM:0.04964095631):7.40648048):0.3911985664	(Campanula_fritschii1475209CLA001537BGNMNA:0.4037986982	Campanula_macrorhiza1241126PHA001562RSZRSZAXPI000862-104:0.4037986982):7.443521305):0.4344494688	(((((((Campanula_baumgartenii649649CLA001491BGNMMQ:0.3514744477	Campanula_bohemica1241038CLA001494BGNMMS:0.3514744477):0.5401293123	Campanula_rhomboidalis649663PHA001600BGNIK:0.89160376):0.0692735039	Campanula_serrata1241174CAR001627BGNLMN:0.9608772639):0.5804612213	Campanula_scheuchzeri361399CLA001626BGNMNI:1.541338485):2.85559894	(Campanula_micrantha1241130CLA001569BGNMPE:2.327717051	Campanula_stenocodon361402PHA001635BGNKG:2.327717051):2.069220374):1.30239927	(Campanula_cantabrica1904709CLA001498BGNMLE:4.71647587	Campanula_precatoria1904712CLA001588BGNMLH:4.71647587):0.9828608243):1.586247574	Campanula_witasekiana440364CLA001656BGNMNN:7.285584268):0.9961852037):2.535266624	(Campanula_andorrana1907868CLA001484BGNMQM:2.72355823	Campanula_jaubertiana1907869CLA001554BGNMRB:2.72355823):8.093477866):1.021739977	Campanula_isophylla361389CLA001550BGNMME:11.83877607):2.885977568):0.1783748552	(Campanula_cenisia361375PHA001508BGNKB:13.82581324	(((Campanula_cespitosa361377PHA001512BGNNE:1.927773641	Campanula_cochleariifolia428162PHA001514BGNII:1.927773641):0.6935124925	Campanula_tanfanii1241195CLA001639BGNMPR:2.621286133):9.948813784	(Campanula_fragilis361385CLA001533BGNNNA:2.422050411	Campanula_fragilis361385CLA001532BGNMPA:2.422050411):10.14804951):1.255713319):1.077315261):0.2621132658	Campanula_excisa1241076PHA001528BGNPG:15.16524176);
(((((Campanula_adsurgens1904707CLA001475BGNMLC:3.413831948	Campanula_arvatica239398CLA001486BGNMLD:3.413831948):4.76898586	Campanula_herminii239406CLA001548BGNMLF:8.182817808):3.798802846	((((((((((Campanula_albanica1904708CLA001477BGNMNV:0.2348410518	Campanula_hercegovina361388CLA001547BGNMPB:0.2348410518):1.125515648	Campanula_crassipes1241059CAR001522BGNLMG:1.3603567):1.162695946	Campanula_romanica1241161CAR001602BGNNAD:2.523052646):2.268596217	(Campanula_martinii1488314CLA001566BGNMND:3.985693832	((((Campanula_gelida1904710CLA001538BGNMNB:0.05867896101	Campanula_rotundifolia_sudetica1904713CLA001620BGNMNH:0.05867896101):0.9521427977	(Campanula_rotundifolia239422CLA001609BGNMPH:0.3374613645	Campanula_tatrae1904714CLA001640BGNMNM:0.3374613645):0.6733603943):0.0221402876	Campanula_marchesettii361392CLA001564BGNMPC:1.032962046):1.717943938	((Campanula_praesignis1532303PHA001586BGNALG:0.2892762034	(Campanula_rotundifolia239422TROM_V_146425BMBGG:0.1875582667	Campanula_xylocarpa1241212CAR010088BGNNDF:0.1875582667):0.1017179367):1.84440213	Campanula_rotundifolia239422CLA001615BGNMPP:2.133678333):0.6172276513):1.234787848):0.8059550315):0.2935658568	(((Campanula_bertolae1241035PHA001492BGNKV:0.6280757317	Campanula_pseudostenocodon1241155CLA001589BGNMPG:0.6280757317):2.846143427	Campanula_hispanica1241097CLA001549BGNMLG:3.474219159):1.177546692	Campanula_sabatia1241166PHA001621BGNKHL:4.651765851):0.4334488698):0.2895060042	(Campanula_carnica_carnica1241047PHA001502BGNINL:0.04116770908	Campanula_carnica_puberula1532300PHA001503BGNALM:0.04116770908):5.333553015):0.5702121492	(Campanula_fritschii1475209CLA001537BGNMNA:1.382364485	Campanula_macrorhiza1241126PHA001562RSZRSZAXPI000862-104:1.382364485):4.562568389):0.7908834793	(((((((Campanula_baumgartenii649649CLA001491BGNMMQ:0.2863306259	Campanula_bohemica1241038CLA001494BGNMMS:0.2863306259):0.3425854343	Campanula_rhomboidalis649663PHA001600BGNIK:0.6289160601):0.5390771179	Campanula_serrata1241174CAR001627BGNLMN:1.167993178):0.7313153205	Campanula_scheuchzeri361399CLA001626BGNMNI:1.899308498):2.58839988	(Campanula_micrantha1241130CLA001569BGNMPE:3.112731511	Campanula_stenocodon361402PHA001635BGNKG:3.112731511):1.374976867):0.8899096168	(Campanula_cantabrica1904709CLA001498BGNMLE:3.618009981	Campanula_precatoria1904712CLA001588BGNMLH:3.618009981):1.759608015):0.9342049422	Campanula_witasekiana440364CLA001656BGNMNN:6.311822938):0.4239934154):2.621586939	(Campanula_andorrana1907868CLA001484BGNMQM:3.90907852	Campanula_jaubertiana1907869CLA001554BGNMRB:3.90907852):5.448324771):2.040447357	Campanula_isophylla361389CLA001550BGNMME:11.39785065):0.5837700048):0.6191829518	((Campanula_cenisia361375PHA001508BGNKB:11.16215336	(Campanula_cespitosa361377PHA001512BGNNE:2.020620787	(Campanula_cochleariifolia428162PHA001514BGNII:1.709033828	Campanula_tanfanii1241195CLA001639BGNMPR:1.709033828):0.3115869586):9.14153257):0.5455147102	(Campanula_fragilis361385CLA001533BGNNNA:3.028716022	Campanula_fragilis361385CLA001532BGNMPA:3.028716022):8.678952046):0.8931355377):0.4038219605	Campanula_excisa1241076PHA001528BGNPG:13.00462557);
(((((Campanula_adsurgens1904707CLA001475BGNMLC:1.82326969	Campanula_arvatica239398CLA001486BGNMLD:1.82326969):7.853636007	Campanula_herminii239406CLA001548BGNMLF:9.676905697):6.244887704	((((((((((Campanula_albanica1904708CLA001477BGNMNV:0.3989254474	Campanula_hercegovina361388CLA001547BGNMPB:0.3989254474):1.285575025	Campanula_crassipes1241059CAR001522BGNLMG:1.684500472):0.6165810899	Campanula_romanica1241161CAR001602BGNNAD:2.301081562):2.425935562	(Campanula_martinii1488314CLA001566BGNMND:3.647753392	((((Campanula_gelida1904710CLA001538BGNMNB:0.09302933443	Campanula_rotundifolia_sudetica1904713CLA001620BGNMNH:0.09302933443):1.426422612	(Campanula_rotundifolia239422CLA001609BGNMPH:0.4846559871	Campanula_tatrae1904714CLA001640BGNMNM:0.4846559871):1.034795959):0.06931775959	Campanula_marchesettii361392CLA001564BGNMPC:1.588769706):0.9598791724	(((Campanula_praesignis1532303PHA001586BGNALG:0.4264003882	Campanula_rotundifolia239422TROM_V_146425BMBGG:0.4264003882):0.1259390992	Campanula_xylocarpa1241212CAR010088BGNNDF:0.5523394873):0.7384945607	Campanula_rotundifolia239422CLA001615BGNMPP:1.290834048):1.25781483):1.099104513):1.079263733):0.7639204748	(((Campanula_bertolae1241035PHA001492BGNKV:0.8804743176	Campanula_pseudostenocodon1241155CLA001589BGNMPG:0.8804743176):2.097687099	Campanula_hispanica1241097CLA001549BGNMLG:2.978161417):0.8075087213	Campanula_sabatia1241166PHA001621BGNKHL:3.785670138):1.705267461):0.206310364	(Campanula_carnica_carnica1241047PHA001502BGNINL:0.2028894607	Campanula_carnica_puberula1532300PHA001503BGNALM:0.2028894607):5.494358503):2.029158705	(Campanula_fritschii1475209CLA001537BGNMNA:0.9401540465	Campanula_macrorhiza1241126PHA001562RSZRSZAXPI000862-104:0.9401540465):6.786252622):1.417915215	(((((((Campanula_baumgartenii649649CLA001491BGNMMQ:0.2044770633	Campanula_bohemica1241038CLA001494BGNMMS:0.2044770633):0.1911420441	Campanula_rhomboidalis649663PHA001600BGNIK:0.3956191074):0.313964033	Campanula_serrata1241174CAR001627BGNLMN:0.7095831404):0.7440610465	Campanula_scheuchzeri361399CLA001626BGNMNI:1.453644187):2.592798538	(Campanula_micrantha1241130CLA001569BGNMPE:2.074542561	Campanula_stenocodon361402PHA001635BGNKG:2.074542561):1.971900164):3.138077534	(Campanula_cantabrica1904709CLA001498BGNMLE:5.119269662	Campanula_precatoria1904712CLA001588BGNMLH:5.119269662):2.065250596):1.463668958	Campanula_witasekiana440364CLA001656BGNMNN:8.648189217):0.4961326661):4.132470629	(Campanula_andorrana1907868CLA001484BGNMQM:3.198881675	Campanula_jaubertiana1907869CLA001554BGNMRB:3.198881675):10.07791084):0.822292849	Campanula_isophylla361389CLA001550BGNMME:14.09908536):1.82270804):0.3658943572	((Campanula_cenisia361375PHA001508BGNKB:10.77044981	(Campanula_cespitosa361377PHA001512BGNNE:1.981438087	(Campanula_cochleariifolia428162PHA001514BGNII:1.395489677	Campanula_tanfanii1241195CLA001639BGNMPR:1.395489677):0.5859484105):8.789011726):1.693448036	(Campanula_fragilis361385CLA001533BGNNNA:3.476566443	Campanula_fragilis361385CLA001532BGNMPA:3.476566443):8.987331406):3.823789909):1.343314869	Campanula_excisa1241076PHA001528BGNPG:17.63100263);
(((((Campanula_adsurgens1904707CLA001475BGNMLC:2.724204688	Campanula_arvatica239398CLA001486BGNMLD:2.724204688):3.561549259	Campanula_herminii239406CLA001548BGNMLF:6.285753946):3.053726123	((((((((((Campanula_albanica1904708CLA001477BGNMNV:0.1583401352	Campanula_hercegovina361388CLA001547BGNMPB:0.1583401352):1.243058692	Campanula_crassipes1241059CAR001522BGNLMG:1.401398827):0.336711678	Campanula_romanica1241161CAR001602BGNNAD:1.738110505):0.8554130998	(Campanula_martinii1488314CLA001566BGNMND:1.406712002	((((Campanula_gelida1904710CLA001538BGNMNB:0.04372397889	Campanula_rotundifolia_sudetica1904713CLA001620BGNMNH:0.04372397889):0.7642165269	(Campanula_rotundifolia239422CLA001609BGNMPH:0.3741518286	Campanula_tatrae1904714CLA001640BGNMNM:0.3741518286):0.4337886772):0.07081051335	Campanula_marchesettii361392CLA001564BGNMPC:0.8787510191):0.2283647556	(((Campanula_praesignis1532303PHA001586BGNALG:0.3683286106	Campanula_rotundifolia239422TROM_V_146425BMBGG:0.3683286106):0.01627139397	Campanula_xylocarpa1241212CAR010088BGNNDF:0.3846000046):0.4390766381	Campanula_rotundifolia239422CLA001615BGNMPP:0.8236766427):0.283439132):0.2995962271):1.186811604):1.168463948	(((Campanula_bertolae1241035PHA001492BGNKV:0.3484052509	Campanula_pseudostenocodon1241155CLA001589BGNMPG:0.3484052509):2.244803526	Campanula_hispanica1241097CLA001549BGNMLG:2.593208777):0.3567447011	Campanula_sabatia1241166PHA001621BGNKHL:2.949953478):0.8120340753):0.1484538938	(Campanula_carnica_carnica1241047PHA001502BGNINL:0.08808558565	Campanula_carnica_puberula1532300PHA001503BGNALM:0.08808558565):3.822355862):0.2637641754	(Campanula_fritschii1475209CLA001537BGNMNA:1.118141699	Campanula_macrorhiza1241126PHA001562RSZRSZAXPI000862-104:1.118141699):3.056063924):1.761247873	(((((((Campanula_baumgartenii649649CLA001491BGNMMQ:0.161901755	Campanula_bohemica1241038CLA001494BGNMMS:0.161901755):0.2860041501	Campanula_rhomboidalis649663PHA001600BGNIK:0.4479059051):0.002708510936	Campanula_serrata1241174CAR001627BGNLMN:0.450614416):0.8328901319	Campanula_scheuchzeri361399CLA001626BGNMNI:1.283504548):2.047583948	(Campanula_micrantha1241130CLA001569BGNMPE:2.420265709	Campanula_stenocodon361402PHA001635BGNKG:2.420265709):0.9108227871):0.5648787375	(Campanula_cantabrica1904709CLA001498BGNMLE:1.868319129	Campanula_precatoria1904712CLA001588BGNMLH:1.868319129):2.027648105):1.315069018	Campanula_witasekiana440364CLA001656BGNMNN:5.211036252):0.7244172432):2.079244467	(Campanula_andorrana1907868CLA001484BGNMQM:2.792622303	Campanula_jaubertiana1907869CLA001554BGNMRB:2.792622303):5.222075659):0.7530962259	Campanula_isophylla361389CLA001550BGNMME:8.767794188):0.5716858814):0.2375789409	((Campanula_cenisia361375PHA001508BGNKB:8.397819478	((Campanula_cespitosa361377PHA001512BGNNE:1.727894668	Campanula_cochleariifolia428162PHA001514BGNII:1.727894668):0.3200329303	Campanula_tanfanii1241195CLA001639BGNMPR:2.047927599):6.349891879):0.1785316927	(Campanula_fragilis361385CLA001533BGNNNA:1.498437001	Campanula_fragilis361385CLA001532BGNMPA:1.498437001):7.077914169):1.00070784):0.5330936568	Campanula_excisa1241076PHA001528BGNPG:10.11015267);
(((((Campanula_adsurgens1904707CLA001475BGNMLC:3.11870674	Campanula_arvatica239398CLA001486BGNMLD:3.11870674):6.302712284	Campanula_herminii239406CLA001548BGNMLF:9.421419025):5.784795914	((((((((((Campanula_albanica1904708CLA001477BGNMNV:0.16263866	Campanula_hercegovina361388CLA001547BGNMPB:0.16263866):0.6780168633	Campanula_crassipes1241059CAR001522BGNLMG:0.8406555233):0.4793260293	Campanula_romanica1241161CAR001602BGNNAD:1.319981553):3.276460276	(Campanula_martinii1488314CLA001566BGNMND:3.269328643	((((Campanula_gelida1904710CLA001538BGNMNB:0.1049109937	Campanula_rotundifolia_sudetica1904713CLA001620BGNMNH:0.1049109937):0.8748325586	(Campanula_rotundifolia239422CLA001609BGNMPH:0.4265852446	Campanula_tatrae1904714CLA001640BGNMNM:0.4265852446):0.5531583077):0.1275415485	Campanula_marchesettii361392CLA001564BGNMPC:1.107285101):0.7306292574	(((Campanula_praesignis1532303PHA001586BGNALG:0.1330371272	Campanula_rotundifolia239422TROM_V_146425BMBGG:0.1330371272):0.2595146746	Campanula_xylocarpa1241212CAR010088BGNNDF:0.3925518018):1.02259078	Campanula_rotundifolia239422CLA001615BGNMPP:1.415142581):0.4227717768):1.431414285):1.327113185):0.3228006522	(((Campanula_bertolae1241035PHA001492BGNKV:0.8265507901	Campanula_pseudostenocodon1241155CLA001589BGNMPG:0.8265507901):3.077865891	Campanula_hispanica1241097CLA001549BGNMLG:3.904416682):0.5827009544	Campanula_sabatia1241166PHA001621BGNKHL:4.487117636):0.4321248451):0.6935085668	(Campanula_carnica_carnica1241047PHA001502BGNINL:0.1429595602	Campanula_carnica_puberula1532300PHA001503BGNALM:0.1429595602):5.469791488):2.041264208	(Campanula_fritschii1475209CLA001537BGNMNA:1.464164436	Campanula_macrorhiza1241126PHA001562RSZRSZAXPI000862-104:1.464164436):6.18985082):0.5226889233	(((((((Campanula_baumgartenii649649CLA001491BGNMMQ:0.360184548	Campanula_bohemica1241038CLA001494BGNMMS:0.360184548):0.8226280915	Campanula_rhomboidalis649663PHA001600BGNIK:1.182812639):0.2800734559	Campanula_serrata1241174CAR001627BGNLMN:1.462886095):0.8041578626	Campanula_scheuchzeri361399CLA001626BGNMNI:2.267043958):2.174781697	(Campanula_micrantha1241130CLA001569BGNMPE:3.634815808	Campanula_stenocodon361402PHA001635BGNKG:3.634815808):0.8070098475):0.5791602311	(Campanula_cantabrica1904709CLA001498BGNMLE:3.783655025	Campanula_precatoria1904712CLA001588BGNMLH:3.783655025):1.237330862):1.211204473	Campanula_witasekiana440364CLA001656BGNMNN:6.232190359):1.94451382):3.726915593	(Campanula_andorrana1907868CLA001484BGNMQM:4.328703785	Campanula_jaubertiana1907869CLA001554BGNMRB:4.328703785):7.574915988):1.621050838	Campanula_isophylla361389CLA001550BGNMME:13.52467061):1.681544328):0.228903815	((Campanula_cenisia361375PHA001508BGNKB:12.54686487	(Campanula_cespitosa361377PHA001512BGNNE:2.285831527	(Campanula_cochleariifolia428162PHA001514BGNII:2.174964184	Campanula_tanfanii1241195CLA001639BGNMPR:2.174964184):0.1108673436):10.26103334):0.8463922747	(Campanula_fragilis361385CLA001533BGNNNA:3.504844612	Campanula_fragilis361385CLA001532BGNMPA:3.504844612):9.888412529):2.041861612):0.7367669584	Campanula_excisa1241076PHA001528BGNPG:16.17188571);
(((((Campanula_adsurgens1904707CLA001475BGNMLC:2.36091846	Campanula_arvatica239398CLA001486BGNMLD:2.36091846):2.758586295	Campanula_herminii239406CLA001548BGNMLF:5.119504756):7.793795694	((((((((((Campanula_albanica1904708CLA001477BGNMNV:0.21499451	Campanula_hercegovina361388CLA001547BGNMPB:0.21499451):1.76999304	Campanula_crassipes1241059CAR001522BGNLMG:1.98498755):1.006836786	Campanula_romanica1241161CAR001602BGNNAD:2.991824336):1.670187962	(Campanula_martinii1488314CLA001566BGNMND:3.493711582	((((Campanula_gelida1904710CLA001538BGNMNB:0.5072848825	Campanula_rotundifolia_sudetica1904713CLA001620BGNMNH:0.5072848825):0.9199637939	(Campanula_rotundifolia239422CLA001609BGNMPH:0.3964769339	Campanula_tatrae1904714CLA001640BGNMNM:0.3964769339):1.030771742):0.1394377165	Campanula_marchesettii361392CLA001564BGNMPC:1.566686393):0.6882270817	(((Campanula_rotundifolia239422TROM_V_146425BMBGG:0.3755109352	Campanula_praesignis1532303PHA001586BGNALG:0.3755109352):0.04129441061	Campanula_xylocarpa1241212CAR010088BGNNDF:0.4168053459):1.753272455	Campanula_rotundifolia239422CLA001615BGNMPP:2.170077801):0.08483567334):1.238798107):1.168300717):0.7033308615	(((Campanula_bertolae1241035PHA001492BGNKV:0.8665891986	Campanula_pseudostenocodon1241155CLA001589BGNMPG:0.8665891986):3.198789127	Campanula_hispanica1241097CLA001549BGNMLG:4.065378326):0.4691165126	Campanula_sabatia1241166PHA001621BGNKHL:4.534494839):0.8308483211):0.5230430057	(Campanula_carnica_carnica1241047PHA001502BGNINL:0.02333269199	Campanula_carnica_puberula1532300PHA001503BGNALM:0.02333269199):5.865053473):0.5976566458	(Campanula_fritschii1475209CLA001537BGNMNA:1.394053636	Campanula_macrorhiza1241126PHA001562RSZRSZAXPI000862-104:1.394053636):5.091989175):1.038733224	(((((((Campanula_baumgartenii649649CLA001491BGNMMQ:0.3405160423	Campanula_bohemica1241038CLA001494BGNMMS:0.3405160423):0.2405746592	Campanula_rhomboidalis649663PHA001600BGNIK:0.5810907015):0.8612216831	Campanula_serrata1241174CAR001627BGNLMN:1.442312385):0.5147115074	Campanula_scheuchzeri361399CLA001626BGNMNI:1.957023892):1.152382974	(Campanula_micrantha1241130CLA001569BGNMPE:2.094314433	Campanula_stenocodon361402PHA001635BGNKG:2.094314433):1.015092434):0.5244604884	(Campanula_cantabrica1904709CLA001498BGNMLE:2.503737581	Campanula_precatoria1904712CLA001588BGNMLH:2.503737581):1.130129774):3.457000387	Campanula_witasekiana440364CLA001656BGNMNN:7.090867742):0.4339082933):3.250263111	(Campanula_andorrana1907868CLA001484BGNMQM:2.795209711	Campanula_jaubertiana1907869CLA001554BGNMRB:2.795209711):7.979829435):1.132210007	Campanula_isophylla361389CLA001550BGNMME:11.90724915):1.006051297):1.197537236	(Campanula_cenisia361375PHA001508BGNKB:12.44283547	(((Campanula_cespitosa361377PHA001512BGNNE:2.372262471	Campanula_cochleariifolia428162PHA001514BGNII:2.372262471):0.2420262016	Campanula_tanfanii1241195CLA001639BGNMPR:2.614288672):8.807882272	(Campanula_fragilis361385CLA001533BGNNNA:1.651003215	Campanula_fragilis361385CLA001532BGNMPA:1.651003215):9.771167729):1.020664529):1.668002213):0.05070650094	Campanula_excisa1241076PHA001528BGNPG:14.16154419);
(((((Campanula_adsurgens1904707CLA001475BGNMLC:1.811057938	Campanula_arvatica239398CLA001486BGNMLD:1.811057938):7.039192852	Campanula_herminii239406CLA001548BGNMLF:8.85025079):4.277249898	((((((((((Campanula_albanica1904708CLA001477BGNMNV:0.2743639122	Campanula_hercegovina361388CLA001547BGNMPB:0.2743639122):1.154854981	Campanula_crassipes1241059CAR001522BGNLMG:1.429218893):0.5864227257	Campanula_romanica1241161CAR001602BGNNAD:2.015641619):1.605956217	(Campanula_martinii1488314CLA001566BGNMND:2.701454204	((((Campanula_gelida1904710CLA001538BGNMNB:0.2828306832	Campanula_rotundifolia_sudetica1904713CLA001620BGNMNH:0.2828306832):0.7507269904	(Campanula_rotundifolia239422CLA001609BGNMPH:0.2425023565	Campanula_tatrae1904714CLA001640BGNMNM:0.2425023565):0.7910553172):0.1439796213	Campanula_marchesettii361392CLA001564BGNMPC:1.177537295):0.2541139167	((Campanula_praesignis1532303PHA001586BGNALG:0.5022083607	(Campanula_rotundifolia239422TROM_V_146425BMBGG:0.3971532863	Campanula_xylocarpa1241212CAR010088BGNNDF:0.3971532863):0.1050550744):0.6157535393	Campanula_rotundifolia239422CLA001615BGNMPP:1.1179619):0.3136893116):1.269802992):0.9201436319):0.2856597744	(((Campanula_bertolae1241035PHA001492BGNKV:0.7666344766	Campanula_pseudostenocodon1241155CLA001589BGNMPG:0.7666344766):2.020793569	Campanula_hispanica1241097CLA001549BGNMLG:2.787428045):0.445719264	Campanula_sabatia1241166PHA001621BGNKHL:3.233147309):0.6741103008):0.3716343503	(Campanula_carnica_carnica1241047PHA001502BGNINL:0.01079580049	Campanula_carnica_puberula1532300PHA001503BGNALM:0.01079580049):4.26809616):1.558623995	(Campanula_fritschii1475209CLA001537BGNMNA:0.5851087513	Campanula_macrorhiza1241126PHA001562RSZRSZAXPI000862-104:0.5851087513):5.252407204):0.4844835197	(((((((Campanula_baumgartenii649649CLA001491BGNMMQ:0.1215575008	Campanula_bohemica1241038CLA001494BGNMMS:0.1215575008):0.5116858414	Campanula_rhomboidalis649663PHA001600BGNIK:0.6332433422):0.1497487681	Campanula_serrata1241174CAR001627BGNLMN:0.7829921103):1.609462017	Campanula_scheuchzeri361399CLA001626BGNMNI:2.392454127):1.618026157	(Campanula_micrantha1241130CLA001569BGNMPE:2.454355453	Campanula_stenocodon361402PHA001635BGNKG:2.454355453):1.556124831):0.3313905434	(Campanula_cantabrica1904709CLA001498BGNMLE:2.744763554	Campanula_precatoria1904712CLA001588BGNMLH:2.744763554):1.597107273):0.8686593383	Campanula_witasekiana440364CLA001656BGNMNN:5.210530166):1.11146931):2.580887773	(Campanula_andorrana1907868CLA001484BGNMQM:1.620201997	Campanula_jaubertiana1907869CLA001554BGNMRB:1.620201997):7.282685251):3.275579449	Campanula_isophylla361389CLA001550BGNMME:12.1784667):0.949033991):1.174861801	(Campanula_cenisia361375PHA001508BGNKB:13.46524522	((Campanula_cespitosa361377PHA001512BGNNE:1.444283379	(Campanula_cochleariifolia428162PHA001514BGNII:1.24479838	Campanula_tanfanii1241195CLA001639BGNMPR:1.24479838):0.199484999):11.67384334	(Campanula_fragilis361385CLA001533BGNNNA:2.20154917	Campanula_fragilis361385CLA001532BGNMPA:2.20154917):10.91657755):0.3471184951):0.8371172694):0.3223962171	Campanula_excisa1241076PHA001528BGNPG:14.62475871);
(((((Campanula_adsurgens1904707CLA001475BGNMLC:2.550190705	Campanula_arvatica239398CLA001486BGNMLD:2.550190705):7.370997038	Campanula_herminii239406CLA001548BGNMLF:9.921187743):4.522115522	((((((((((Campanula_albanica1904708CLA001477BGNMNV:0.0400405211	Campanula_hercegovina361388CLA001547BGNMPB:0.0400405211):0.9928147042	Campanula_crassipes1241059CAR001522BGNLMG:1.032855225):0.4295407805	Campanula_romanica1241161CAR001602BGNNAD:1.462396006):2.176001271	(Campanula_martinii1488314CLA001566BGNMND:2.931806368	((((Campanula_gelida1904710CLA001538BGNMNB:0.04731442713	Campanula_rotundifolia_sudetica1904713CLA001620BGNMNH:0.04731442713):0.5867937695	(Campanula_rotundifolia239422CLA001609BGNMPH:0.1598917164	Campanula_tatrae1904714CLA001640BGNMNM:0.1598917164):0.4742164803):0.2168825639	Campanula_marchesettii361392CLA001564BGNMPC:0.8509907605):0.598429661	(((Campanula_rotundifolia239422TROM_V_146425BMBGG:0.3554055365	Campanula_praesignis1532303PHA001586BGNALG:0.3554055365):0.07648807761	Campanula_xylocarpa1241212CAR010088BGNNDF:0.4318936141):0.2106523722	Campanula_rotundifolia239422CLA001615BGNMPP:0.6425459863):0.8068744352):1.482385947):0.706590908):1.169406878	(((Campanula_bertolae1241035PHA001492BGNKV:0.6222491869	Campanula_pseudostenocodon1241155CLA001589BGNMPG:0.6222491869):2.96224039	Campanula_hispanica1241097CLA001549BGNMLG:3.584489577):0.3893243183	Campanula_sabatia1241166PHA001621BGNKHL:3.973813896):0.8339902584):0.30391603	(Campanula_carnica_carnica1241047PHA001502BGNINL:0.1132728973	Campanula_carnica_puberula1532300PHA001503BGNALM:0.1132728973):4.998447287):0.587118333	(Campanula_fritschii1475209CLA001537BGNMNA:0.5900225143	Campanula_macrorhiza1241126PHA001562RSZRSZAXPI000862-104:0.5900225143):5.108816003):0.7407872946	(((((((Campanula_baumgartenii649649CLA001491BGNMMQ:0.2503789608	Campanula_bohemica1241038CLA001494BGNMMS:0.2503789608):0.6964457159	Campanula_rhomboidalis649663PHA001600BGNIK:0.9468246768):0.3472940982	Campanula_serrata1241174CAR001627BGNLMN:1.294118775):0.9638045746	Campanula_scheuchzeri361399CLA001626BGNMNI:2.25792335):1.9458406	(Campanula_micrantha1241130CLA001569BGNMPE:3.034659346	Campanula_stenocodon361402PHA001635BGNKG:3.034659346):1.169104603):0.5533470962	(Campanula_cantabrica1904709CLA001498BGNMLE:3.490244723	Campanula_precatoria1904712CLA001588BGNMLH:3.490244723):1.266866323):1.306363492	Campanula_witasekiana440364CLA001656BGNMNN:6.063474538):0.3761512737):4.684391227	(Campanula_andorrana1907868CLA001484BGNMQM:4.138232752	Campanula_jaubertiana1907869CLA001554BGNMRB:4.138232752):6.985784286):2.044326716	Campanula_isophylla361389CLA001550BGNMME:13.16834375):1.27495951):0.3384610943	(Campanula_cenisia361375PHA001508BGNKB:11.89216152	((Campanula_cespitosa361377PHA001512BGNNE:1.216421367	(Campanula_cochleariifolia428162PHA001514BGNII:1.131310988	Campanula_tanfanii1241195CLA001639BGNMPR:1.131310988):0.0851103794):10.38216128	(Campanula_fragilis361385CLA001533BGNNNA:1.696736362	Campanula_fragilis361385CLA001532BGNMPA:1.696736362):9.901846283):0.2935788757):2.889602838):0.4085228907	Campanula_excisa1241076PHA001528BGNPG:15.19028725);
(((((Campanula_adsurgens1904707CLA001475BGNMLC:6.165031458	Campanula_arvatica239398CLA001486BGNMLD:6.165031458):2.575566277	Campanula_herminii239406CLA001548BGNMLF:8.740597735):2.748031112	((((((((((Campanula_albanica1904708CLA001477BGNMNV:0.1587537115	Campanula_hercegovina361388CLA001547BGNMPB:0.1587537115):0.8273463103	Campanula_crassipes1241059CAR001522BGNLMG:0.9861000218):0.3999202406	Campanula_romanica1241161CAR001602BGNNAD:1.386020262):3.014758276	(Campanula_martinii1488314CLA001566BGNMND:3.382779188	((((Campanula_gelida1904710CLA001538BGNMNB:0.2849486611	Campanula_rotundifolia_sudetica1904713CLA001620BGNMNH:0.2849486611):0.7960493061	(Campanula_rotundifolia239422CLA001609BGNMPH:0.3542848857	Campanula_tatrae1904714CLA001640BGNMNM:0.3542848857):0.7267130815):0.07506852963	Campanula_marchesettii361392CLA001564BGNMPC:1.156066497):1.42357134	((Campanula_xylocarpa1241212CAR010088BGNNDF:0.6066173057	(Campanula_praesignis1532303PHA001586BGNALG:0.467365689	Campanula_rotundifolia239422TROM_V_146425BMBGG:0.467365689):0.1392516167):0.4937751603	Campanula_rotundifolia239422CLA001615BGNMPP:1.100392466):1.479245371):0.8031413514):1.01799935):1.036758188	(((Campanula_bertolae1241035PHA001492BGNKV:0.5807942574	Campanula_pseudostenocodon1241155CLA001589BGNMPG:0.5807942574):3.221637032	Campanula_hispanica1241097CLA001549BGNMLG:3.80243129):0.8476253581	Campanula_sabatia1241166PHA001621BGNKHL:4.650056648):0.7874800783):0.6948807454	(Campanula_carnica_carnica1241047PHA001502BGNINL:0.01376392705	Campanula_carnica_puberula1532300PHA001503BGNALM:0.01376392705):6.118653545):0.4825760661	(Campanula_fritschii1475209CLA001537BGNMNA:1.150044188	Campanula_macrorhiza1241126PHA001562RSZRSZAXPI000862-104:1.150044188):5.46494935):0.3473716447	(((((((Campanula_baumgartenii649649CLA001491BGNMMQ:0.3735344735	Campanula_bohemica1241038CLA001494BGNMMS:0.3735344735):0.4775034079	Campanula_rhomboidalis649663PHA001600BGNIK:0.8510378814):0.2379381532	Campanula_serrata1241174CAR001627BGNLMN:1.088976035):0.982748512	Campanula_scheuchzeri361399CLA001626BGNMNI:2.071724547):1.694045815	(Campanula_micrantha1241130CLA001569BGNMPE:2.787882206	Campanula_stenocodon361402PHA001635BGNKG:2.787882206):0.9778881559):0.9625889801	(Campanula_cantabrica1904709CLA001498BGNMLE:3.277929143	Campanula_precatoria1904712CLA001588BGNMLH:3.277929143):1.450430199):1.019887091	Campanula_witasekiana440364CLA001656BGNMNN:5.748246432):1.21411875):2.6158174	(Campanula_andorrana1907868CLA001484BGNMQM:3.326321066	Campanula_jaubertiana1907869CLA001554BGNMRB:3.326321066):6.251861516):0.5401974068	Campanula_isophylla361389CLA001550BGNMME:10.11837999):1.370248858):0.908460489	(Campanula_cenisia361375PHA001508BGNKB:11.81705336	(((Campanula_cespitosa361377PHA001512BGNNE:1.581857053	Campanula_cochleariifolia428162PHA001514BGNII:1.581857053):0.2320832738	Campanula_tanfanii1241195CLA001639BGNMPR:1.813940327):9.123173523	(Campanula_fragilis361385CLA001533BGNNNA:2.037685904	Campanula_fragilis361385CLA001532BGNMPA:2.037685904):8.899427946):0.879939507):0.5800359789):0.2845722866	Campanula_excisa1241076PHA001528BGNPG:12.68166162);
(((((Campanula_adsurgens1904707CLA001475BGNMLC:2.778762223	Campanula_arvatica239398CLA001486BGNMLD:2.778762223):3.605781326	Campanula_herminii239406CLA001548BGNMLF:6.38454355):6.792424406	((((((((((Campanula_albanica1904708CLA001477BGNMNV:0.3686056398	Campanula_hercegovina361388CLA001547BGNMPB:0.3686056398):0.372629924	Campanula_crassipes1241059CAR001522BGNLMG:0.7412355638):0.6966741975	Campanula_romanica1241161CAR001602BGNNAD:1.437909761):1.590222205	(Campanula_martinii1488314CLA001566BGNMND:2.494421647	((((Campanula_gelida1904710CLA001538BGNMNB:0.06079640462	Campanula_rotundifolia_sudetica1904713CLA001620BGNMNH:0.06079640462):0.7290373529	(Campanula_rotundifolia239422CLA001609BGNMPH:0.3546778324	Campanula_tatrae1904714CLA001640BGNMNM:0.3546778324):0.4351559252):0.086889031	Campanula_marchesettii361392CLA001564BGNMPC:0.8767227885):1.270082447	(((Campanula_praesignis1532303PHA001586BGNALG:0.1264894002	Campanula_rotundifolia239422TROM_V_146425BMBGG:0.1264894002):0.3765466449	Campanula_xylocarpa1241212CAR010088BGNNDF:0.5030360451):1.163734281	Campanula_rotundifolia239422CLA001615BGNMPP:1.666770326):0.4800349101):0.3476164114):0.5337103186):1.402784125	(((Campanula_bertolae1241035PHA001492BGNKV:0.7407628326	Campanula_pseudostenocodon1241155CLA001589BGNMPG:0.7407628326):2.527545592	Campanula_hispanica1241097CLA001549BGNMLG:3.268308424):0.2710593256	Campanula_sabatia1241166PHA001621BGNKHL:3.53936775):0.8915483412):0.1698778441	(Campanula_carnica_carnica1241047PHA001502BGNINL:0.06042090716	Campanula_carnica_puberula1532300PHA001503BGNALM:0.06042090716):4.540373028):0.5536560858	(Campanula_fritschii1475209CLA001537BGNMNA:0.5133161237	Campanula_macrorhiza1241126PHA001562RSZRSZAXPI000862-104:0.5133161237):4.641133897):0.6642266214	(((((((Campanula_baumgartenii649649CLA001491BGNMMQ:0.1810784841	Campanula_bohemica1241038CLA001494BGNMMS:0.1810784841):0.510174123	Campanula_rhomboidalis649663PHA001600BGNIK:0.6912526071):0.2146534151	Campanula_serrata1241174CAR001627BGNLMN:0.9059060222):0.6439285191	Campanula_scheuchzeri361399CLA001626BGNMNI:1.549834541):1.107602063	(Campanula_micrantha1241130CLA001569BGNMPE:2.107263345	Campanula_stenocodon361402PHA001635BGNKG:2.107263345):0.5501732594):0.49945957	(Campanula_cantabrica1904709CLA001498BGNMLE:2.215753566	Campanula_precatoria1904712CLA001588BGNMLH:2.215753566):0.941142609):2.084392987	Campanula_witasekiana440364CLA001656BGNMNN:5.241289161):0.5773874815):4.535433677	(Campanula_andorrana1907868CLA001484BGNMQM:2.138417428	Campanula_jaubertiana1907869CLA001554BGNMRB:2.138417428):8.215692891):0.8515672889	Campanula_isophylla361389CLA001550BGNMME:11.20567761):1.971290347):0.09939600504	(Campanula_cenisia361375PHA001508BGNKB:12.50784362	(((Campanula_cespitosa361377PHA001512BGNNE:1.290858438	Campanula_cochleariifolia428162PHA001514BGNII:1.290858438):0.08796575949	Campanula_tanfanii1241195CLA001639BGNMPR:1.378824198):10.29623543	(Campanula_fragilis361385CLA001533BGNNNA:2.306165414	Campanula_fragilis361385CLA001532BGNMPA:2.306165414):9.368894212):0.8327839921):0.7685203424):0.3086913815	Campanula_excisa1241076PHA001528BGNPG:13.58505534);
(((((Campanula_adsurgens1904707CLA001475BGNMLC:3.11610942	Campanula_arvatica239398CLA001486BGNMLD:3.11610942):3.922916985	Campanula_herminii239406CLA001548BGNMLF:7.039026405):6.65842793	((((((((((Campanula_albanica1904708CLA001477BGNMNV:0.03673847192	Campanula_hercegovina361388CLA001547BGNMPB:0.03673847192):0.7613720899	Campanula_crassipes1241059CAR001522BGNLMG:0.7981105618):0.3160425229	Campanula_romanica1241161CAR001602BGNNAD:1.114153085):4.289283889	(Campanula_martinii1488314CLA001566BGNMND:4.542975359	((((Campanula_gelida1904710CLA001538BGNMNB:0.159911448	Campanula_rotundifolia_sudetica1904713CLA001620BGNMNH:0.159911448):1.954491486	(Campanula_rotundifolia239422CLA001609BGNMPH:0.5699285156	Campanula_tatrae1904714CLA001640BGNMNM:0.5699285156):1.544474418):0.1247953972	Campanula_marchesettii361392CLA001564BGNMPC:2.239198331):1.099611736	(((Campanula_praesignis1532303PHA001586BGNALG:0.2245421966	Campanula_rotundifolia239422TROM_V_146425BMBGG:0.2245421966):0.06543462315	Campanula_xylocarpa1241212CAR010088BGNNDF:0.2899768198):2.903140782	Campanula_rotundifolia239422CLA001615BGNMPP:3.193117602):0.1456924648):1.204165292):0.8604616143):1.230375246	(((Campanula_bertolae1241035PHA001492BGNKV:0.5578593162	Campanula_pseudostenocodon1241155CLA001589BGNMPG:0.5578593162):4.086054197	Campanula_hispanica1241097CLA001549BGNMLG:4.643913513):0.3779573004	Campanula_sabatia1241166PHA001621BGNKHL:5.021870813):1.611941406):0.2144259097	(Campanula_carnica_carnica1241047PHA001502BGNINL:0.03202002291	Campanula_carnica_puberula1532300PHA001503BGNALM:0.03202002291):6.816218107):0.3502981269	(Campanula_fritschii1475209CLA001537BGNMNA:1.293723913	Campanula_macrorhiza1241126PHA001562RSZRSZAXPI000862-104:1.293723913):5.904812344):1.253038896	(((((((Campanula_baumgartenii649649CLA001491BGNMMQ:0.250727833	Campanula_bohemica1241038CLA001494BGNMMS:0.250727833):0.2792465289	Campanula_rhomboidalis649663PHA001600BGNIK:0.5299743619):0.4454985426	Campanula_serrata1241174CAR001627BGNLMN:0.9754729045):1.285688846	Campanula_scheuchzeri361399CLA001626BGNMNI:2.261161751):1.221751857	(Campanula_micrantha1241130CLA001569BGNMPE:2.726911942	Campanula_stenocodon361402PHA001635BGNKG:2.726911942):0.7560016654):0.668986619	(Campanula_cantabrica1904709CLA001498BGNMLE:3.207624629	Campanula_precatoria1904712CLA001588BGNMLH:3.207624629):0.9442755981):1.504629139	Campanula_witasekiana440364CLA001656BGNMNN:5.656529366):2.795045787):2.772174446	(Campanula_andorrana1907868CLA001484BGNMQM:2.800324993	Campanula_jaubertiana1907869CLA001554BGNMRB:2.800324993):8.423424605):0.8039108872	Campanula_isophylla361389CLA001550BGNMME:12.02766049):1.669793849):0.4342552364	((Campanula_cenisia361375PHA001508BGNKB:12.55496201	(Campanula_cespitosa361377PHA001512BGNNE:2.816595229	(Campanula_cochleariifolia428162PHA001514BGNII:2.60810589	Campanula_tanfanii1241195CLA001639BGNMPR:2.60810589):0.2084893392):9.738366785):0.4099998621	(Campanula_fragilis361385CLA001533BGNNNA:2.54574735	Campanula_fragilis361385CLA001532BGNMPA:2.54574735):10.41921453):1.166747695):0.05525402115	Campanula_excisa1241076PHA001528BGNPG:14.18696359);
(((((Campanula_adsurgens1904707CLA001475BGNMLC:2.576460852	Campanula_arvatica239398CLA001486BGNMLD:2.576460852):5.023914291	Campanula_herminii239406CLA001548BGNMLF:7.600375143):2.770148613	((((((((((Campanula_albanica1904708CLA001477BGNMNV:0.03802068011	Campanula_hercegovina361388CLA001547BGNMPB:0.03802068011):0.5118183406	Campanula_crassipes1241059CAR001522BGNLMG:0.5498390207):0.7107529274	Campanula_romanica1241161CAR001602BGNNAD:1.260591948):2.018055564	(Campanula_martinii1488314CLA001566BGNMND:2.217688688	((((Campanula_gelida1904710CLA001538BGNMNB:0.02647861972	Campanula_rotundifolia_sudetica1904713CLA001620BGNMNH:0.02647861972):0.8733955049	(Campanula_rotundifolia239422CLA001609BGNMPH:0.3335872574	Campanula_tatrae1904714CLA001640BGNMNM:0.3335872574):0.5662868672):0.1596386643	Campanula_marchesettii361392CLA001564BGNMPC:1.059512789):0.485198316	((Campanula_praesignis1532303PHA001586BGNALG:0.1058271635	(Campanula_rotundifolia239422TROM_V_146425BMBGG:0.0867503105	Campanula_xylocarpa1241212CAR010088BGNNDF:0.0867503105):0.01907685296):0.9800983385	Campanula_rotundifolia239422CLA001615BGNMPP:1.085925502):0.4587856029):0.6729775827):1.060958825):1.14944962	(((Campanula_bertolae1241035PHA001492BGNKV:0.6196047644	Campanula_pseudostenocodon1241155CLA001589BGNMPG:0.6196047644):2.518699813	Campanula_hispanica1241097CLA001549BGNMLG:3.138304578):0.5137645586	Campanula_sabatia1241166PHA001621BGNKHL:3.652069136):0.7760279963):0.1515554723	(Campanula_carnica_carnica1241047PHA001502BGNINL:0.06237182952	Campanula_carnica_puberula1532300PHA001503BGNALM:0.06237182952):4.517280775):0.1223480562	(Campanula_fritschii1475209CLA001537BGNMNA:0.635794159	Campanula_macrorhiza1241126PHA001562RSZRSZAXPI000862-104:0.635794159):4.066206502):1.138474747	(((((((Campanula_baumgartenii649649CLA001491BGNMMQ:0.1560069865	Campanula_bohemica1241038CLA001494BGNMMS:0.1560069865):0.6743446443	Campanula_rhomboidalis649663PHA001600BGNIK:0.8303516307):0.02665532694	Campanula_serrata1241174CAR001627BGNLMN:0.8570069577):1.00903798	Campanula_scheuchzeri361399CLA001626BGNMNI:1.866044938):2.172449135	(Campanula_micrantha1241130CLA001569BGNMPE:3.097385013	Campanula_stenocodon361402PHA001635BGNKG:3.097385013):0.9411090596):0.1673313289	(Campanula_cantabrica1904709CLA001498BGNMLE:2.113571285	Campanula_precatoria1904712CLA001588BGNMLH:2.113571285):2.092254116):1.147048912	Campanula_witasekiana440364CLA001656BGNMNN:5.352874313):0.4876010947):2.665497269	(Campanula_andorrana1907868CLA001484BGNMQM:2.488030916	Campanula_jaubertiana1907869CLA001554BGNMRB:2.488030916):6.017941762):0.8872410509	Campanula_isophylla361389CLA001550BGNMME:9.393213728):0.9773100282):0.6061347632	((Campanula_cenisia361375PHA001508BGNKB:8.304312059	(Campanula_cespitosa361377PHA001512BGNNE:2.115818833	(Campanula_cochleariifolia428162PHA001514BGNII:1.855425564	Campanula_tanfanii1241195CLA001639BGNMPR:1.855425564):0.2603932694):6.188493227):2.103991	(Campanula_fragilis361385CLA001533BGNNNA:1.563379507	Campanula_fragilis361385CLA001532BGNMPA:1.563379507):8.844923552):0.5683554601):0.387465786	Campanula_excisa1241076PHA001528BGNPG:11.36412431);
(((((Campanula_adsurgens1904707CLA001475BGNMLC:1.765960469	Campanula_arvatica239398CLA001486BGNMLD:1.765960469):4.1782593	Campanula_herminii239406CLA001548BGNMLF:5.94421977):5.839035363	((((((((((Campanula_albanica1904708CLA001477BGNMNV:0.1882194294	Campanula_hercegovina361388CLA001547BGNMPB:0.1882194294):1.065032166	Campanula_crassipes1241059CAR001522BGNLMG:1.253251595):0.3185235882	Campanula_romanica1241161CAR001602BGNNAD:1.571775184):2.277701717	(Campanula_martinii1488314CLA001566BGNMND:3.049005214	((((Campanula_gelida1904710CLA001538BGNMNB:0.03967185992	Campanula_rotundifolia_sudetica1904713CLA001620BGNMNH:0.03967185992):0.7285946658	(Campanula_rotundifolia239422CLA001609BGNMPH:0.3230728513	Campanula_tatrae1904714CLA001640BGNMNM:0.3230728513):0.4451936744):0.09468645072	Campanula_marchesettii361392CLA001564BGNMPC:0.8629529764):0.8069530232	(((Campanula_praesignis1532303PHA001586BGNALG:0.3167397732	Campanula_rotundifolia239422TROM_V_146425BMBGG:0.3167397732):0.04625031943	Campanula_xylocarpa1241212CAR010088BGNNDF:0.3629900926):1.227060327	Campanula_rotundifolia239422CLA001615BGNMPP:1.590050419):0.07985558034):1.379099215):0.8004716861):0.6281031949	(((Campanula_bertolae1241035PHA001492BGNKV:0.6207292359	Campanula_pseudostenocodon1241155CLA001589BGNMPG:0.6207292359):2.373409121	Campanula_hispanica1241097CLA001549BGNMLG:2.994138357):0.3427756494	Campanula_sabatia1241166PHA001621BGNKHL:3.336914006):1.140666089):0.3948387622	(Campanula_carnica_carnica1241047PHA001502BGNINL:0.1285812689	Campanula_carnica_puberula1532300PHA001503BGNALM:0.1285812689):4.743837589):0.6231644264	(Campanula_fritschii1475209CLA001537BGNMNA:0.9510751967	Campanula_macrorhiza1241126PHA001562RSZRSZAXPI000862-104:0.9510751967):4.544508087):0.6318886547	(((((((Campanula_baumgartenii649649CLA001491BGNMMQ:0.1748576739	Campanula_bohemica1241038CLA001494BGNMMS:0.1748576739):0.5411176478	Campanula_rhomboidalis649663PHA001600BGNIK:0.7159753217):0.2723155281	Campanula_serrata1241174CAR001627BGNLMN:0.9882908498):1.168107419	Campanula_scheuchzeri361399CLA001626BGNMNI:2.156398269):1.078419902	(Campanula_micrantha1241130CLA001569BGNMPE:2.055513283	Campanula_stenocodon361402PHA001635BGNKG:2.055513283):1.179304889):0.2722459325	(Campanula_cantabrica1904709CLA001498BGNMLE:1.598741101	Campanula_precatoria1904712CLA001588BGNMLH:1.598741101):1.908323003):1.202940296	Campanula_witasekiana440364CLA001656BGNMNN:4.7100044):1.417467539):3.591570881	(Campanula_andorrana1907868CLA001484BGNMQM:2.031333476	Campanula_jaubertiana1907869CLA001554BGNMRB:2.031333476):7.687709343):1.433524479	Campanula_isophylla361389CLA001550BGNMME:11.1525673):0.6306878338):0.5121941854	((Campanula_cenisia361375PHA001508BGNKB:11.40239086	((Campanula_cespitosa361377PHA001512BGNNE:1.96349627	Campanula_cochleariifolia428162PHA001514BGNII:1.96349627):0.4270772682	Campanula_tanfanii1241195CLA001639BGNMPR:2.390573538):9.011817326):0.3871556824	(Campanula_fragilis361385CLA001533BGNNNA:2.723585405	Campanula_fragilis361385CLA001532BGNMPA:2.723585405):9.065961142):0.5059027712):0.8750188263	Campanula_excisa1241076PHA001528BGNPG:13.17046814);
(((((Campanula_adsurgens1904707CLA001475BGNMLC:2.671020547	Campanula_arvatica239398CLA001486BGNMLD:2.671020547):3.32044446	Campanula_herminii239406CLA001548BGNMLF:5.991465007):5.303272578	((((((((((Campanula_albanica1904708CLA001477BGNMNV:0.0964435059	Campanula_hercegovina361388CLA001547BGNMPB:0.0964435059):1.364940178	Campanula_crassipes1241059CAR001522BGNLMG:1.461383684):0.2851948904	Campanula_romanica1241161CAR001602BGNNAD:1.746578574):2.631667948	(Campanula_martinii1488314CLA001566BGNMND:3.694215671	((((Campanula_gelida1904710CLA001538BGNMNB:0.376021168	Campanula_rotundifolia_sudetica1904713CLA001620BGNMNH:0.376021168):1.091861049	(Campanula_rotundifolia239422CLA001609BGNMPH:0.5143418783	Campanula_tatrae1904714CLA001640BGNMNM:0.5143418783):0.9535403387):0.1117392334	Campanula_marchesettii361392CLA001564BGNMPC:1.57962145):0.7624210451	(((Campanula_rotundifolia239422TROM_V_146425BMBGG:0.1949765526	Campanula_praesignis1532303PHA001586BGNALG:0.1949765526):0.2370670771	Campanula_xylocarpa1241212CAR010088BGNNDF:0.4320436297):1.249549203	Campanula_rotundifolia239422CLA001615BGNMPP:1.681592833):0.6604496629):1.352173176):0.6840308507):0.5431460831	(((Campanula_bertolae1241035PHA001492BGNKV:0.6825246734	Campanula_pseudostenocodon1241155CLA001589BGNMPG:0.6825246734):3.021061935	Campanula_hispanica1241097CLA001549BGNMLG:3.703586608):0.8175913986	Campanula_sabatia1241166PHA001621BGNKHL:4.521178007):0.4002145986):0.4453064799	(Campanula_carnica_carnica1241047PHA001502BGNINL:0.09211983378	Campanula_carnica_puberula1532300PHA001503BGNALM:0.09211983378):5.274579251):0.3134024584	(Campanula_fritschii1475209CLA001537BGNMNA:1.017769496	Campanula_macrorhiza1241126PHA001562RSZRSZAXPI000862-104:1.017769496):4.662332048):0.7231802094	(((((((Campanula_baumgartenii649649CLA001491BGNMMQ:0.2763289647	Campanula_bohemica1241038CLA001494BGNMMS:0.2763289647):0.582087532	Campanula_rhomboidalis649663PHA001600BGNIK:0.8584164967):0.1875737327	Campanula_serrata1241174CAR001627BGNLMN:1.045990229):1.606806276	Campanula_scheuchzeri361399CLA001626BGNMNI:2.652796506):0.7959826916	(Campanula_micrantha1241130CLA001569BGNMPE:2.256504326	Campanula_stenocodon361402PHA001635BGNKG:2.256504326):1.192274871):0.6722674783	(Campanula_cantabrica1904709CLA001498BGNMLE:2.959137607	Campanula_precatoria1904712CLA001588BGNMLH:2.959137607):1.161909069):1.298808329	Campanula_witasekiana440364CLA001656BGNMNN:5.419855005):0.9834267484):1.827785438	(Campanula_andorrana1907868CLA001484BGNMQM:2.222607173	Campanula_jaubertiana1907869CLA001554BGNMRB:2.222607173):6.008460018):1.992079027	Campanula_isophylla361389CLA001550BGNMME:10.22314622):1.071591368):0.5757887657	(Campanula_cenisia361375PHA001508BGNKB:10.89723031	(((Campanula_cespitosa361377PHA001512BGNNE:2.185573439	Campanula_cochleariifolia428162PHA001514BGNII:2.185573439):0.2294966049	Campanula_tanfanii1241195CLA001639BGNMPR:2.415070044):8.408049498	(Campanula_fragilis361385CLA001533BGNNNA:3.627620479	Campanula_fragilis361385CLA001532BGNMPA:3.627620479):7.195499063):0.07411076524):0.9732960444):0.2754092285	Campanula_excisa1241076PHA001528BGNPG:12.14593558);
(((((Campanula_adsurgens1904707CLA001475BGNMLC:2.683379931	Campanula_arvatica239398CLA001486BGNMLD:2.683379931):2.439351896	Campanula_herminii239406CLA001548BGNMLF:5.122731828):7.32110476	((((((((((Campanula_albanica1904708CLA001477BGNMNV:0.2808083492	Campanula_hercegovina361388CLA001547BGNMPB:0.2808083492):1.30642855	Campanula_crassipes1241059CAR001522BGNLMG:1.587236899):0.8682552578	Campanula_romanica1241161CAR001602BGNNAD:2.455492157):1.572234192	(Campanula_martinii1488314CLA001566BGNMND:2.851323176	((((Campanula_gelida1904710CLA001538BGNMNB:0.1617128886	Campanula_rotundifolia_sudetica1904713CLA001620BGNMNH:0.1617128886):0.8420575777	(Campanula_rotundifolia239422CLA001609BGNMPH:0.4124345446	Campanula_tatrae1904714CLA001640BGNMNM:0.4124345446):0.5913359217):0.3148446265	Campanula_marchesettii361392CLA001564BGNMPC:1.318615093):1.217486983	(((Campanula_praesignis1532303PHA001586BGNALG:0.2340305942	Campanula_xylocarpa1241212CAR010088BGNNDF:0.2340305942):0.3277382199	Campanula_rotundifolia239422TROM_V_146425BMBGG:0.5617688141):1.640000305	Campanula_rotundifolia239422CLA001615BGNMPP:2.201769119):0.3343329565):0.3152211):1.176403173):0.8252999221	(((Campanula_bertolae1241035PHA001492BGNKV:0.4132897914	Campanula_pseudostenocodon1241155CLA001589BGNMPG:0.4132897914):3.273683001	Campanula_hispanica1241097CLA001549BGNMLG:3.686972792):0.4147382357	Campanula_sabatia1241166PHA001621BGNKHL:4.101711028):0.7513152427):0.1178208616	(Campanula_carnica_carnica1241047PHA001502BGNINL:0.0525279571	Campanula_carnica_puberula1532300PHA001503BGNALM:0.0525279571):4.918319175):0.5405322027	(Campanula_fritschii1475209CLA001537BGNMNA:1.047701075	Campanula_macrorhiza1241126PHA001562RSZRSZAXPI000862-104:1.047701075):4.46367826):2.05606948	(((((((Campanula_baumgartenii649649CLA001491BGNMMQ:0.5853955393	Campanula_bohemica1241038CLA001494BGNMMS:0.5853955393):0.3054630731	Campanula_rhomboidalis649663PHA001600BGNIK:0.8908586124):0.05477471514	Campanula_serrata1241174CAR001627BGNLMN:0.9456333275):1.065523976	Campanula_scheuchzeri361399CLA001626BGNMNI:2.011157304):0.9663975339	(Campanula_micrantha1241130CLA001569BGNMPE:2.166036654	Campanula_stenocodon361402PHA001635BGNKG:2.166036654):0.8115181837):1.076786509	(Campanula_cantabrica1904709CLA001498BGNMLE:2.194996796	Campanula_precatoria1904712CLA001588BGNMLH:2.194996796):1.859344551):1.252014314	Campanula_witasekiana440364CLA001656BGNMNN:5.306355661):2.261093154):2.590770243	(Campanula_andorrana1907868CLA001484BGNMQM:2.181210213	Campanula_jaubertiana1907869CLA001554BGNMRB:2.181210213):7.977008845):0.6075619755	Campanula_isophylla361389CLA001550BGNMME:10.76578103):1.678055554):0.4938504857	(Campanula_cenisia361375PHA001508BGNKB:12.3359404	(((Campanula_cespitosa361377PHA001512BGNNE:2.807038558	Campanula_cochleariifolia428162PHA001514BGNII:2.807038558):0.3079632827	Campanula_tanfanii1241195CLA001639BGNMPR:3.11500184):9.062780038	(Campanula_fragilis361385CLA001533BGNNNA:1.958098818	Campanula_fragilis361385CLA001532BGNMPA:1.958098818):10.21968306):0.1581585236):0.601746672):0.09523840908	Campanula_excisa1241076PHA001528BGNPG:13.03292548);
(((((Campanula_adsurgens1904707CLA001475BGNMLC:2.228690174	Campanula_arvatica239398CLA001486BGNMLD:2.228690174):2.988461288	Campanula_herminii239406CLA001548BGNMLF:5.217151462):9.168833337	((((((((((Campanula_albanica1904708CLA001477BGNMNV:0.3827438666	Campanula_hercegovina361388CLA001547BGNMPB:0.3827438666):2.197515202	Campanula_crassipes1241059CAR001522BGNLMG:2.580259068):1.456605983	Campanula_romanica1241161CAR001602BGNNAD:4.036865051):0.5525892315	(Campanula_martinii1488314CLA001566BGNMND:3.722153156	((((Campanula_gelida1904710CLA001538BGNMNB:0.08642456301	Campanula_rotundifolia_sudetica1904713CLA001620BGNMNH:0.08642456301):1.283929329	(Campanula_rotundifolia239422CLA001609BGNMPH:0.6791996256	Campanula_tatrae1904714CLA001640BGNMNM:0.6791996256):0.6911542666):0.1514197775	Campanula_marchesettii361392CLA001564BGNMPC:1.52177367):1.517901733	(((Campanula_praesignis1532303PHA001586BGNALG:0.1847457207	Campanula_rotundifolia239422TROM_V_146425BMBGG:0.1847457207):0.4472395854	Campanula_xylocarpa1241212CAR010088BGNNDF:0.6319853061):1.254234322	Campanula_rotundifolia239422CLA001615BGNMPP:1.886219628):1.153455774):0.6824777542):0.8673011261):1.48299449	(((Campanula_bertolae1241035PHA001492BGNKV:0.671214175	Campanula_pseudostenocodon1241155CLA001589BGNMPG:0.671214175):2.719201429	Campanula_hispanica1241097CLA001549BGNMLG:3.390415604):0.9654759979	Campanula_sabatia1241166PHA001621BGNKHL:4.355891602):1.716557171):0.3466174816	(Campanula_carnica_carnica1241047PHA001502BGNINL:0.1140749311	Campanula_carnica_puberula1532300PHA001503BGNALM:0.1140749311):6.304991323):0.1522965189	(Campanula_fritschii1475209CLA001537BGNMNA:1.270871486	Campanula_macrorhiza1241126PHA001562RSZRSZAXPI000862-104:1.270871486):5.300491288):0.8761296749	(((((((Campanula_baumgartenii649649CLA001491BGNMMQ:0.2374754012	Campanula_bohemica1241038CLA001494BGNMMS:0.2374754012):0.9611818028	Campanula_rhomboidalis649663PHA001600BGNIK:1.198657204):0.0665967641	Campanula_serrata1241174CAR001627BGNLMN:1.265253968):0.8109507409	Campanula_scheuchzeri361399CLA001626BGNMNI:2.076204709):2.293702386	(Campanula_micrantha1241130CLA001569BGNMPE:2.348881937	Campanula_stenocodon361402PHA001635BGNKG:2.348881937):2.021025158):0.5784582886	(Campanula_cantabrica1904709CLA001498BGNMLE:3.014900853	Campanula_precatoria1904712CLA001588BGNMLH:3.014900853):1.933464531):1.171971536	Campanula_witasekiana440364CLA001656BGNMNN:6.12033692):1.327155528):3.365838813	(Campanula_andorrana1907868CLA001484BGNMQM:3.430766829	Campanula_jaubertiana1907869CLA001554BGNMRB:3.430766829):7.382564433):2.222388725	Campanula_isophylla361389CLA001550BGNMME:13.03571999):1.350264813):0.3724400416	(Campanula_cenisia361375PHA001508BGNKB:14.35111592	((Campanula_cespitosa361377PHA001512BGNNE:4.120984349	(Campanula_cochleariifolia428162PHA001514BGNII:3.969504303	Campanula_tanfanii1241195CLA001639BGNMPR:3.969504303):0.1514800458):9.726771022	(Campanula_fragilis361385CLA001533BGNNNA:1.206489546	Campanula_fragilis361385CLA001532BGNMPA:1.206489546):12.64126583):0.5033605534):0.4073089157):0.5933396468	Campanula_excisa1241076PHA001528BGNPG:15.35176449);
(((((Campanula_adsurgens1904707CLA001475BGNMLC:3.013110521	Campanula_arvatica239398CLA001486BGNMLD:3.013110521):2.621106459	Campanula_herminii239406CLA001548BGNMLF:5.634216981):8.579647288	((((((((((Campanula_albanica1904708CLA001477BGNMNV:0.6225198065	Campanula_hercegovina361388CLA001547BGNMPB:0.6225198065):0.8675289618	Campanula_crassipes1241059CAR001522BGNLMG:1.490048768):0.8669702167	Campanula_romanica1241161CAR001602BGNNAD:2.357018985):1.593172349	(Campanula_martinii1488314CLA001566BGNMND:3.314274869	((((Campanula_gelida1904710CLA001538BGNMNB:0.1437284607	Campanula_rotundifolia_sudetica1904713CLA001620BGNMNH:0.1437284607):1.25618919	(Campanula_rotundifolia239422CLA001609BGNMPH:0.509960392	Campanula_tatrae1904714CLA001640BGNMNM:0.509960392):0.8899572588):0.1766689726	Campanula_marchesettii361392CLA001564BGNMPC:1.576586623):0.8925630628	(((Campanula_praesignis1532303PHA001586BGNALG:0.4069374287	Campanula_xylocarpa1241212CAR010088BGNNDF:0.4069374287):0.003778547063	Campanula_rotundifolia239422TROM_V_146425BMBGG:0.4107159758):0.6686152727	Campanula_rotundifolia239422CLA001615BGNMPP:1.079331248):1.389818438):0.8451251824):0.6359164658):1.216665966	(((Campanula_bertolae1241035PHA001492BGNKV:0.6341394569	Campanula_pseudostenocodon1241155CLA001589BGNMPG:0.6341394569):3.148052994	Campanula_hispanica1241097CLA001549BGNMLG:3.782192451):0.3277727561	Campanula_sabatia1241166PHA001621BGNKHL:4.109965207):1.056892093):0.3559933038	(Campanula_carnica_carnica1241047PHA001502BGNINL:0.2030942631	Campanula_carnica_puberula1532300PHA001503BGNALM:0.2030942631):5.319756341):0.696206249	(Campanula_fritschii1475209CLA001537BGNMNA:1.469296404	Campanula_macrorhiza1241126PHA001562RSZRSZAXPI000862-104:1.469296404):4.749760449):0.959851947	(((((((Campanula_baumgartenii649649CLA001491BGNMMQ:0.4406201158	Campanula_bohemica1241038CLA001494BGNMMS:0.4406201158):0.9962533445	Campanula_rhomboidalis649663PHA001600BGNIK:1.43687346):0.09395547895	Campanula_serrata1241174CAR001627BGNLMN:1.530828939):1.19396625	Campanula_scheuchzeri361399CLA001626BGNMNI:2.724795189):1.921555185	(Campanula_micrantha1241130CLA001569BGNMPE:3.514477188	Campanula_stenocodon361402PHA001635BGNKG:3.514477188):1.131873186):0.4992081706	(Campanula_cantabrica1904709CLA001498BGNMLE:2.008997171	Campanula_precatoria1904712CLA001588BGNMLH:2.008997171):3.136561373):1.593317523	Campanula_witasekiana440364CLA001656BGNMNN:6.738876067):0.440032733):3.996870928	(Campanula_andorrana1907868CLA001484BGNMQM:2.375706863	Campanula_jaubertiana1907869CLA001554BGNMRB:2.375706863):8.800072865):1.844618718	Campanula_isophylla361389CLA001550BGNMME:13.02039845):1.193465822):0.2473358048	((Campanula_cenisia361375PHA001508BGNKB:13.34114468	((Campanula_cespitosa361377PHA001512BGNNE:2.389482288	Campanula_cochleariifolia428162PHA001514BGNII:2.389482288):0.2034042416	Campanula_tanfanii1241195CLA001639BGNMPR:2.59288653):10.74825815):0.6418491811	(Campanula_fragilis361385CLA001533BGNNNA:2.443585452	Campanula_fragilis361385CLA001532BGNMPA:2.443585452):11.53940841):0.4782062087):0.3603407744	Campanula_excisa1241076PHA001528BGNPG:14.82154085);
(((((Campanula_adsurgens1904707CLA001475BGNMLC:2.888769594	Campanula_arvatica239398CLA001486BGNMLD:2.888769594):3.156218557	Campanula_herminii239406CLA001548BGNMLF:6.044988151):6.217696278	(((((((((Campanula_albanica1904708CLA001477BGNMNV:0.09083954233	Campanula_hercegovina361388CLA001547BGNMPB:0.09083954233):1.745640082	(Campanula_crassipes1241059CAR001522BGNLMG:1.589446532	Campanula_romanica1241161CAR001602BGNNAD:1.589446532):0.2470330918):1.017991877	(Campanula_martinii1488314CLA001566BGNMND:1.875883007	((((Campanula_gelida1904710CLA001538BGNMNB:0.08436065941	Campanula_rotundifolia_sudetica1904713CLA001620BGNMNH:0.08436065941):0.8737758779	(Campanula_rotundifolia239422CLA001609BGNMPH:0.3281119344	Campanula_tatrae1904714CLA001640BGNMNM:0.3281119344):0.6300246029):0.2668529713	Campanula_marchesettii361392CLA001564BGNMPC:1.224989509):0.4605130984	(((Campanula_praesignis1532303PHA001586BGNALG:0.09693446725	Campanula_rotundifolia239422TROM_V_146425BMBGG:0.09693446725):0.1135799133	Campanula_xylocarpa1241212CAR010088BGNNDF:0.2105143806):0.7805910351	Campanula_rotundifolia239422CLA001615BGNMPP:0.9911054157):0.6943971913):0.1903803997):0.978588494):0.6707903149	(((Campanula_bertolae1241035PHA001492BGNKV:0.557266346	Campanula_pseudostenocodon1241155CLA001589BGNMPG:0.557266346):2.519842683	Campanula_hispanica1241097CLA001549BGNMLG:3.077109029):0.08596235743	Campanula_sabatia1241166PHA001621BGNKHL:3.163071386):0.3621904297):0.3806503195	(Campanula_carnica_carnica1241047PHA001502BGNINL:0.0395110636	Campanula_carnica_puberula1532300PHA001503BGNALM:0.0395110636):3.866401072):0.4936658345	(Campanula_fritschii1475209CLA001537BGNMNA:0.223333139	Campanula_macrorhiza1241126PHA001562RSZRSZAXPI000862-104:0.223333139):4.176244831):0.7057276119	(((((((Campanula_baumgartenii649649CLA001491BGNMMQ:0.218268031	Campanula_bohemica1241038CLA001494BGNMMS:0.218268031):0.09891592786	Campanula_rhomboidalis649663PHA001600BGNIK:0.3171839589):0.26875947	Campanula_serrata1241174CAR001627BGNLMN:0.5859434289):1.424747649	Campanula_scheuchzeri361399CLA001626BGNMNI:2.010691078):1.353996445	(Campanula_micrantha1241130CLA001569BGNMPE:2.867569769	Campanula_stenocodon361402PHA001635BGNKG:2.867569769):0.4971177538):0.1554815926	(Campanula_cantabrica1904709CLA001498BGNMLE:3.07331997	Campanula_precatoria1904712CLA001588BGNMLH:3.07331997):0.4468491451):0.7734273374	Campanula_witasekiana440364CLA001656BGNMNN:4.293596452):0.8117091292):4.698159188	(Campanula_andorrana1907868CLA001484BGNMQM:2.686088073	Campanula_jaubertiana1907869CLA001554BGNMRB:2.686088073):7.117376697):1.770731485	Campanula_isophylla361389CLA001550BGNMME:11.57419625):0.6884881746):0.4931435674	Campanula_excisa1241076PHA001528BGNPG:12.755828):0.1972966814	(Campanula_cenisia361375PHA001508BGNKB:12.65583275	((Campanula_cespitosa361377PHA001512BGNNE:2.236805271	(Campanula_cochleariifolia428162PHA001514BGNII:2.140447966	Campanula_tanfanii1241195CLA001639BGNMPR:2.140447966):0.09635730458):10.24749458	(Campanula_fragilis361385CLA001533BGNNNA:1.340592796	Campanula_fragilis361385CLA001532BGNMPA:1.340592796):11.14370705):0.1715328994):0.2972919314);
(((((Campanula_adsurgens1904707CLA001475BGNMLC:3.243756231	Campanula_arvatica239398CLA001486BGNMLD:3.243756231):2.970457911	Campanula_herminii239406CLA001548BGNMLF:6.214214142):6.826934659	((((((((((Campanula_albanica1904708CLA001477BGNMNV:0.2178848695	Campanula_hercegovina361388CLA001547BGNMPB:0.2178848695):0.7875963926	Campanula_crassipes1241059CAR001522BGNLMG:1.005481262):0.4655528897	Campanula_romanica1241161CAR001602BGNNAD:1.471034152):2.597303549	(Campanula_martinii1488314CLA001566BGNMND:3.189036535	((((Campanula_gelida1904710CLA001538BGNMNB:0.06058777308	Campanula_rotundifolia_sudetica1904713CLA001620BGNMNH:0.06058777308):1.022238078	(Campanula_rotundifolia239422CLA001609BGNMPH:0.5846070459	Campanula_tatrae1904714CLA001640BGNMNM:0.5846070459):0.4982188054):0.1456701245	Campanula_marchesettii361392CLA001564BGNMPC:1.228495976):1.110979997	((Campanula_rotundifolia239422TROM_V_146425BMBGG:0.5441689036	(Campanula_praesignis1532303PHA001586BGNALG:0.374802068	Campanula_xylocarpa1241212CAR010088BGNNDF:0.374802068):0.1693668356):1.082996761	Campanula_rotundifolia239422CLA001615BGNMPP:1.627165665):0.7123103083):0.8495605615):0.879301166):0.4422522885	(((Campanula_bertolae1241035PHA001492BGNKV:0.4422154018	Campanula_pseudostenocodon1241155CLA001589BGNMPG:0.4422154018):2.067132767	Campanula_hispanica1241097CLA001549BGNMLG:2.509348169):1.008540458	Campanula_sabatia1241166PHA001621BGNKHL:3.517888627):0.9927013625):0.1743944941	(Campanula_carnica_carnica1241047PHA001502BGNINL:0.178296752	Campanula_carnica_puberula1532300PHA001503BGNALM:0.178296752):4.506687731):0.5146319424	(Campanula_fritschii1475209CLA001537BGNMNA:1.09057277	Campanula_macrorhiza1241126PHA001562RSZRSZAXPI000862-104:1.09057277):4.109043656):0.988925123	(((((((Campanula_baumgartenii649649CLA001491BGNMMQ:0.2498967187	Campanula_bohemica1241038CLA001494BGNMMS:0.2498967187):0.438819006	Campanula_rhomboidalis649663PHA001600BGNIK:0.6887157247):0.1784865452	Campanula_serrata1241174CAR001627BGNLMN:0.8672022699):0.7426176176	Campanula_scheuchzeri361399CLA001626BGNMNI:1.609819888):1.848524303	(Campanula_micrantha1241130CLA001569BGNMPE:2.935484602	Campanula_stenocodon361402PHA001635BGNKG:2.935484602):0.5228595882):0.2051152746	(Campanula_cantabrica1904709CLA001498BGNMLE:1.726762192	Campanula_precatoria1904712CLA001588BGNMLH:1.726762192):1.936697273):1.535565822	Campanula_witasekiana440364CLA001656BGNMNN:5.199025287):0.9895162613):4.209809986	(Campanula_andorrana1907868CLA001484BGNMQM:3.522283789	Campanula_jaubertiana1907869CLA001554BGNMRB:3.522283789):6.876067746):0.9186268319	Campanula_isophylla361389CLA001550BGNMME:11.31697837):1.724170434):0.4331924652	((Campanula_cenisia361375PHA001508BGNKB:12.01595986	(Campanula_cespitosa361377PHA001512BGNNE:1.828640182	(Campanula_cochleariifolia428162PHA001514BGNII:1.544472269	Campanula_tanfanii1241195CLA001639BGNMPR:1.544472269):0.2841679123):10.18731968):0.6818630691	(Campanula_fragilis361385CLA001533BGNNNA:2.707492145	Campanula_fragilis361385CLA001532BGNMPA:2.707492145):9.990330781):0.77651834):0.4063860634	Campanula_excisa1241076PHA001528BGNPG:13.88072733);
(((((Campanula_adsurgens1904707CLA001475BGNMLC:3.375340997	Campanula_arvatica239398CLA001486BGNMLD:3.375340997):3.264167878	Campanula_herminii239406CLA001548BGNMLF:6.639508875):6.185527732	((((((((((Campanula_albanica1904708CLA001477BGNMNV:0.0823452873	Campanula_hercegovina361388CLA001547BGNMPB:0.0823452873):0.8007364329	Campanula_crassipes1241059CAR001522BGNLMG:0.8830817202):0.2827379588	Campanula_romanica1241161CAR001602BGNNAD:1.165819679):2.134573751	(Campanula_martinii1488314CLA001566BGNMND:3.127605236	((((Campanula_gelida1904710CLA001538BGNMNB:0.1105615838	Campanula_rotundifolia_sudetica1904713CLA001620BGNMNH:0.1105615838):0.7572341098	(Campanula_rotundifolia239422CLA001609BGNMPH:0.2360419688	Campanula_tatrae1904714CLA001640BGNMNM:0.2360419688):0.6317537248):0.109070479	Campanula_marchesettii361392CLA001564BGNMPC:0.9768661726):0.8310887486	(((Campanula_praesignis1532303PHA001586BGNALG:0.2834868756	Campanula_rotundifolia239422TROM_V_146425BMBGG:0.2834868756):0.046492695	Campanula_xylocarpa1241212CAR010088BGNNDF:0.3299795706):0.9540391652	Campanula_rotundifolia239422CLA001615BGNMPP:1.284018736):0.5239361853):1.319650314):0.1727881946):1.702526445	(((Campanula_bertolae1241035PHA001492BGNKV:0.6220348127	Campanula_pseudostenocodon1241155CLA001589BGNMPG:0.6220348127):2.377400949	Campanula_hispanica1241097CLA001549BGNMLG:2.999435762):0.1358450171	Campanula_sabatia1241166PHA001621BGNKHL:3.135280779):1.867639096):0.4410629033	(Campanula_carnica_carnica1241047PHA001502BGNINL:0.05577185687	Campanula_carnica_puberula1532300PHA001503BGNALM:0.05577185687):5.388210921):0.4641599757	(Campanula_fritschii1475209CLA001537BGNMNA:0.8101344252	Campanula_macrorhiza1241126PHA001562RSZRSZAXPI000862-104:0.8101344252):5.098008329):0.7174678159	(((((((Campanula_baumgartenii649649CLA001491BGNMMQ:0.05102468516	Campanula_bohemica1241038CLA001494BGNMMS:0.05102468516):0.8942821992	Campanula_rhomboidalis649663PHA001600BGNIK:0.9453068844):0.4347689989	Campanula_serrata1241174CAR001627BGNLMN:1.380075883):1.172704053	Campanula_scheuchzeri361399CLA001626BGNMNI:2.552779936):0.8104142567	(Campanula_micrantha1241130CLA001569BGNMPE:2.190602949	Campanula_stenocodon361402PHA001635BGNKG:2.190602949):1.172591244):0.2601843424	(Campanula_cantabrica1904709CLA001498BGNMLE:1.561244451	Campanula_precatoria1904712CLA001588BGNMLH:1.561244451):2.062134085):1.417661696	Campanula_witasekiana440364CLA001656BGNMNN:5.041040231):1.584570339):3.709684944	(Campanula_andorrana1907868CLA001484BGNMQM:3.81776716	Campanula_jaubertiana1907869CLA001554BGNMRB:3.81776716):6.517528354):1.224532675	Campanula_isophylla361389CLA001550BGNMME:11.55982819):1.265208418):0.5045961626	(Campanula_cenisia361375PHA001508BGNKB:12.58643722	((Campanula_cespitosa361377PHA001512BGNNE:2.270472352	(Campanula_cochleariifolia428162PHA001514BGNII:1.643838899	Campanula_tanfanii1241195CLA001639BGNMPR:1.643838899):0.6266334528):10.06148341	(Campanula_fragilis361385CLA001533BGNNNA:2.144133762	Campanula_fragilis361385CLA001532BGNMPA:2.144133762):10.187822):0.2544814644):0.7431955455):0.2947344001	Campanula_excisa1241076PHA001528BGNPG:13.62436717);
(((((Campanula_adsurgens1904707CLA001475BGNMLC:2.522433095	Campanula_arvatica239398CLA001486BGNMLD:2.522433095):5.669224737	Campanula_herminii239406CLA001548BGNMLF:8.191657831):3.048803884	((((((((((Campanula_albanica1904708CLA001477BGNMNV:0.277466486	Campanula_hercegovina361388CLA001547BGNMPB:0.277466486):1.465872016	Campanula_crassipes1241059CAR001522BGNLMG:1.743338502):0.4770810637	Campanula_romanica1241161CAR001602BGNNAD:2.220419566):1.438499749	(Campanula_martinii1488314CLA001566BGNMND:2.804798788	((((Campanula_gelida1904710CLA001538BGNMNB:0.1549991316	Campanula_rotundifolia_sudetica1904713CLA001620BGNMNH:0.1549991316):1.066914274	(Campanula_rotundifolia239422CLA001609BGNMPH:0.3800273606	Campanula_tatrae1904714CLA001640BGNMNM:0.3800273606):0.8418860454):0.1017496936	Campanula_marchesettii361392CLA001564BGNMPC:1.3236631):1.000437673	((Campanula_praesignis1532303PHA001586BGNALG:0.457686238	(Campanula_rotundifolia239422TROM_V_146425BMBGG:0.2298042473	Campanula_xylocarpa1241212CAR010088BGNNDF:0.2298042473):0.2278819908):1.449183132	Campanula_rotundifolia239422CLA001615BGNMPP:1.90686937):0.4172314025):0.4806980157):0.854120526):1.415082573	(((Campanula_bertolae1241035PHA001492BGNKV:0.8182392101	Campanula_pseudostenocodon1241155CLA001589BGNMPG:0.8182392101):2.181661451	Campanula_hispanica1241097CLA001549BGNMLG:2.999900661):0.2719230348	Campanula_sabatia1241166PHA001621BGNKHL:3.271823696):1.802178191):0.0742014615	(Campanula_carnica_carnica1241047PHA001502BGNINL:0.07587101175	Campanula_carnica_puberula1532300PHA001503BGNALM:0.07587101175):5.072332337):0.1317064949	(Campanula_fritschii1475209CLA001537BGNMNA:1.067460754	Campanula_macrorhiza1241126PHA001562RSZRSZAXPI000862-104:1.067460754):4.21244909):0.8367344099	(((((((Campanula_baumgartenii649649CLA001491BGNMMQ:0.1608254092	Campanula_bohemica1241038CLA001494BGNMMS:0.1608254092):0.4802349821	Campanula_rhomboidalis649663PHA001600BGNIK:0.6410603912):0.5070515771	Campanula_serrata1241174CAR001627BGNLMN:1.148111968):0.7037664082	Campanula_scheuchzeri361399CLA001626BGNMNI:1.851878376):1.876096492	(Campanula_micrantha1241130CLA001569BGNMPE:3.275195116	Campanula_stenocodon361402PHA001635BGNKG:3.275195116):0.4527797526):0.2303025944	(Campanula_cantabrica1904709CLA001498BGNMLE:3.032222445	Campanula_precatoria1904712CLA001588BGNMLH:3.032222445):0.9260550175):1.141516655	Campanula_witasekiana440364CLA001656BGNMNN:5.099794117):1.016850136):3.101601608	(Campanula_andorrana1907868CLA001484BGNMQM:2.375784703	Campanula_jaubertiana1907869CLA001554BGNMRB:2.375784703):6.842461158):1.332245871	Campanula_isophylla361389CLA001550BGNMME:10.55049173):0.6899699835):0.6316509973	((Campanula_cenisia361375PHA001508BGNKB:10.91454571	((Campanula_cespitosa361377PHA001512BGNNE:2.585233362	Campanula_cochleariifolia428162PHA001514BGNII:2.585233362):0.1610497882	Campanula_tanfanii1241195CLA001639BGNMPR:2.74628315):8.168262565):0.615430619	(Campanula_fragilis361385CLA001533BGNNNA:1.849822679	Campanula_fragilis361385CLA001532BGNMPA:1.849822679):9.680153655):0.3421363794):0.618581446	Campanula_excisa1241076PHA001528BGNPG:12.49069416);
(((((Campanula_adsurgens1904707CLA001475BGNMLC:1.594766036	Campanula_arvatica239398CLA001486BGNMLD:1.594766036):4.417422676	Campanula_herminii239406CLA001548BGNMLF:6.012188712):6.14824058	(((((((((Campanula_albanica1904708CLA001477BGNMNV:0.5304482335	Campanula_hercegovina361388CLA001547BGNMPB:0.5304482335):0.6987866134	Campanula_crassipes1241059CAR001522BGNLMG:1.229234847):1.244166879	Campanula_romanica1241161CAR001602BGNNAD:2.473401726):2.091065282	((((Campanula_bertolae1241035PHA001492BGNKV:0.7620826371	Campanula_pseudostenocodon1241155CLA001589BGNMPG:0.7620826371):2.311629015	(Campanula_hispanica1241097CLA001549BGNMLG:2.895582051	Campanula_sabatia1241166PHA001621BGNKHL:2.895582051):0.1781296004):0.7062780996	Campanula_martinii1488314CLA001566BGNMND:3.779989751):0.2943124876	((((Campanula_gelida1904710CLA001538BGNMNB:0.1904141269	Campanula_rotundifolia_sudetica1904713CLA001620BGNMNH:0.1904141269):0.5471378479	(Campanula_rotundifolia239422CLA001609BGNMPH:0.2221881547	Campanula_tatrae1904714CLA001640BGNMNM:0.2221881547):0.5153638201):0.02506739112	Campanula_marchesettii361392CLA001564BGNMPC:0.7626193659):1.079366937	(((Campanula_praesignis1532303PHA001586BGNALG:0.2336610781	Campanula_rotundifolia239422TROM_V_146425BMBGG:0.2336610781):0.1137086759	Campanula_xylocarpa1241212CAR010088BGNNDF:0.347369754):0.8118101094	Campanula_rotundifolia239422CLA001615BGNMPP:1.159179863):0.6828064392):2.232315936):0.4901647697):0.5388090551	(Campanula_carnica_carnica1241047PHA001502BGNINL:0.01856448789	Campanula_carnica_puberula1532300PHA001503BGNALM:0.01856448789):5.084711576):0.4127060701	(Campanula_fritschii1475209CLA001537BGNMNA:1.254031916	Campanula_macrorhiza1241126PHA001562RSZRSZAXPI000862-104:1.254031916):4.261950217):0.6342188594	(((((((Campanula_baumgartenii649649CLA001491BGNMMQ:0.1051253348	Campanula_bohemica1241038CLA001494BGNMMS:0.1051253348):0.3524581206	Campanula_rhomboidalis649663PHA001600BGNIK:0.4575834554):0.1944496285	Campanula_serrata1241174CAR001627BGNLMN:0.6520330839):0.533603443	Campanula_scheuchzeri361399CLA001626BGNMNI:1.185636527):1.604806728	(Campanula_micrantha1241130CLA001569BGNMPE:2.143782341	Campanula_stenocodon361402PHA001635BGNKG:2.143782341):0.6466609137):0.5544675404	(Campanula_cantabrica1904709CLA001498BGNMLE:2.536725303	Campanula_precatoria1904712CLA001588BGNMLH:2.536725303):0.8081854921):1.428532185	Campanula_witasekiana440364CLA001656BGNMNN:4.773442979):1.376758014):3.874355548	(Campanula_andorrana1907868CLA001484BGNMQM:4.41254391	Campanula_jaubertiana1907869CLA001554BGNMRB:4.41254391):5.612012631):1.628852939	Campanula_isophylla361389CLA001550BGNMME:11.65340948):0.507019812):0.3369788199	((Campanula_cenisia361375PHA001508BGNKB:9.866094098	((Campanula_cespitosa361377PHA001512BGNNE:2.28100055	Campanula_cochleariifolia428162PHA001514BGNII:2.28100055):0.1083192784	Campanula_tanfanii1241195CLA001639BGNMPR:2.389319829):7.47677427):0.8086728698	(Campanula_fragilis361385CLA001533BGNNNA:3.007634973	Campanula_fragilis361385CLA001532BGNMPA:3.007634973):7.667131996):1.822641144):0.5838472521	Campanula_excisa1241076PHA001528BGNPG:13.08125536);
(((((Campanula_adsurgens1904707CLA001475BGNMLC:2.459315429	Campanula_arvatica239398CLA001486BGNMLD:2.459315429):5.39576721	Campanula_herminii239406CLA001548BGNMLF:7.855082639):2.337131778	((((((((((Campanula_albanica1904708CLA001477BGNMNV:0.3608157131	Campanula_hercegovina361388CLA001547BGNMPB:0.3608157131):0.8068545422	Campanula_crassipes1241059CAR001522BGNLMG:1.167670255):0.4994241193	Campanula_romanica1241161CAR001602BGNNAD:1.667094375):1.689582875	(Campanula_martinii1488314CLA001566BGNMND:2.34419286	((((Campanula_gelida1904710CLA001538BGNMNB:0.1589759143	Campanula_rotundifolia_sudetica1904713CLA001620BGNMNH:0.1589759143):0.4175402369	(Campanula_rotundifolia239422CLA001609BGNMPH:0.210140558	Campanula_tatrae1904714CLA001640BGNMNM:0.210140558):0.3663755932):0.1101023829	Campanula_marchesettii361392CLA001564BGNMPC:0.686618534):0.7672157489	(((Campanula_xylocarpa1241212CAR010088BGNNDF:0.2935699097	Campanula_rotundifolia239422TROM_V_146425BMBGG:0.2935699097):0.008396161112	Campanula_praesignis1532303PHA001586BGNALG:0.3019660709):0.7263544752	Campanula_rotundifolia239422CLA001615BGNMPP:1.028320546):0.4255137369):0.8903585772):1.01248439):1.030285902	(((Campanula_bertolae1241035PHA001492BGNKV:0.4427700723	Campanula_pseudostenocodon1241155CLA001589BGNMPG:0.4427700723):2.978201827	Campanula_hispanica1241097CLA001549BGNMLG:3.4209719):0.2224547062	Campanula_sabatia1241166PHA001621BGNKHL:3.643426606):0.7435365456):0.4234857252	(Campanula_carnica_carnica1241047PHA001502BGNINL:0.09703266739	Campanula_carnica_puberula1532300PHA001503BGNALM:0.09703266739):4.713416209):0.4457092079	(Campanula_fritschii1475209CLA001537BGNMNA:0.4855922506	Campanula_macrorhiza1241126PHA001562RSZRSZAXPI000862-104:0.4855922506):4.770565834):0.8326397806	(((((((Campanula_baumgartenii649649CLA001491BGNMMQ:0.1309183274	Campanula_bohemica1241038CLA001494BGNMMS:0.1309183274):1.231721871	Campanula_rhomboidalis649663PHA001600BGNIK:1.362640199):0.07729615363	Campanula_serrata1241174CAR001627BGNLMN:1.439936352):0.6438996263	Campanula_scheuchzeri361399CLA001626BGNMNI:2.083835978):0.8289836502	(Campanula_micrantha1241130CLA001569BGNMPE:1.703827353	Campanula_stenocodon361402PHA001635BGNKG:1.703827353):1.208992276):1.004252548	(Campanula_cantabrica1904709CLA001498BGNMLE:2.259852709	Campanula_precatoria1904712CLA001588BGNMLH:2.259852709):1.657219468):1.628911899	Campanula_witasekiana440364CLA001656BGNMNN:5.545984076):0.5428137889):2.265255288	(Campanula_andorrana1907868CLA001484BGNMQM:1.584170021	Campanula_jaubertiana1907869CLA001554BGNMRB:1.584170021):6.769883132):0.8003911244	Campanula_isophylla361389CLA001550BGNMME:9.154444277):1.03777014):0.3812214665	(Campanula_cenisia361375PHA001508BGNKB:9.764765423	((Campanula_cespitosa361377PHA001512BGNNE:1.530461206	(Campanula_cochleariifolia428162PHA001514BGNII:1.424824209	Campanula_tanfanii1241195CLA001639BGNMPR:1.424824209):0.1056369973):6.898819969	(Campanula_fragilis361385CLA001533BGNNNA:1.552332429	Campanula_fragilis361385CLA001532BGNMPA:1.552332429):6.876948746):1.335484248):0.8086704613):1.631663503	Campanula_excisa1241076PHA001528BGNPG:12.20509939);
(((((Campanula_adsurgens1904707CLA001475BGNMLC:2.460099726	Campanula_arvatica239398CLA001486BGNMLD:2.460099726):7.414284795	Campanula_herminii239406CLA001548BGNMLF:9.874384521):1.397529457	((((((((((Campanula_albanica1904708CLA001477BGNMNV:0.3155625873	Campanula_hercegovina361388CLA001547BGNMPB:0.3155625873):1.144103659	Campanula_crassipes1241059CAR001522BGNLMG:1.459666246):0.1184521312	Campanula_romanica1241161CAR001602BGNNAD:1.578118377):1.655814047	(Campanula_martinii1488314CLA001566BGNMND:2.358497284	((((Campanula_gelida1904710CLA001538BGNMNB:0.08644413265	Campanula_rotundifolia_sudetica1904713CLA001620BGNMNH:0.08644413265):0.5462492467	(Campanula_rotundifolia239422CLA001609BGNMPH:0.355753207	Campanula_tatrae1904714CLA001640BGNMNM:0.355753207):0.2769401723):0.1279866169	Campanula_marchesettii361392CLA001564BGNMPC:0.7606799962):1.182990761	(((Campanula_praesignis1532303PHA001586BGNALG:0.3348024537	Campanula_xylocarpa1241212CAR010088BGNNDF:0.3348024537):0.07736373494	Campanula_rotundifolia239422TROM_V_146425BMBGG:0.4121661886):0.8133627239	Campanula_rotundifolia239422CLA001615BGNMPP:1.225528913):0.7181418448):0.4148265264):0.8754351408):1.250695997	(Campanula_carnica_carnica1241047PHA001502BGNINL:0.03722442838	Campanula_carnica_puberula1532300PHA001503BGNALM:0.03722442838):4.447403993):0.2967669049	(((Campanula_bertolae1241035PHA001492BGNKV:0.734361635	Campanula_pseudostenocodon1241155CLA001589BGNMPG:0.734361635):2.857063149	Campanula_hispanica1241097CLA001549BGNMLG:3.591424784):0.3549243234	Campanula_sabatia1241166PHA001621BGNKHL:3.946349107):0.835046219):0.5968721479	(Campanula_fritschii1475209CLA001537BGNMNA:0.6120157035	Campanula_macrorhiza1241126PHA001562RSZRSZAXPI000862-104:0.6120157035):4.766251771):0.5082181223	(((((((Campanula_baumgartenii649649CLA001491BGNMMQ:0.1187273895	Campanula_bohemica1241038CLA001494BGNMMS:0.1187273895):0.5095761952	Campanula_rhomboidalis649663PHA001600BGNIK:0.6283035847):0.300505013	Campanula_serrata1241174CAR001627BGNLMN:0.9288085977):0.3152480872	Campanula_scheuchzeri361399CLA001626BGNMNI:1.244056685):0.9503475792	(Campanula_micrantha1241130CLA001569BGNMPE:1.421442179	Campanula_stenocodon361402PHA001635BGNKG:1.421442179):0.7729620851):0.8880446497	(Campanula_cantabrica1904709CLA001498BGNMLE:2.416283243	Campanula_precatoria1904712CLA001588BGNMLH:2.416283243):0.6661656707):1.007685237	Campanula_witasekiana440364CLA001656BGNMNN:4.090134151):1.796351445):2.130146567	(Campanula_andorrana1907868CLA001484BGNMQM:3.473051186	Campanula_jaubertiana1907869CLA001554BGNMRB:3.473051186):4.543580977):1.829244838	Campanula_isophylla361389CLA001550BGNMME:9.845877002):1.426036976):0.3313819335	(Campanula_cenisia361375PHA001508BGNKB:10.67534156	(((Campanula_cespitosa361377PHA001512BGNNE:2.096337326	Campanula_cochleariifolia428162PHA001514BGNII:2.096337326):0.04779985284	Campanula_tanfanii1241195CLA001639BGNMPR:2.144137179):8.495160245	(Campanula_fragilis361385CLA001533BGNNNA:1.285558135	Campanula_fragilis361385CLA001532BGNMPA:1.285558135):9.353739289):0.0360441359):0.927954352):0.572305925	Campanula_excisa1241076PHA001528BGNPG:12.17560184);
(((((Campanula_adsurgens1904707CLA001475BGNMLC:1.488249314	Campanula_arvatica239398CLA001486BGNMLD:1.488249314):6.418860376	Campanula_herminii239406CLA001548BGNMLF:7.90710969):4.787509936	((((((((((Campanula_albanica1904708CLA001477BGNMNV:0.1270024289	Campanula_hercegovina361388CLA001547BGNMPB:0.1270024289):2.177793487	Campanula_crassipes1241059CAR001522BGNLMG:2.304795916):1.080872313	Campanula_romanica1241161CAR001602BGNNAD:3.385668229):1.507580256	(Campanula_martinii1488314CLA001566BGNMND:3.951366002	((((Campanula_gelida1904710CLA001538BGNMNB:0.2572225847	Campanula_rotundifolia_sudetica1904713CLA001620BGNMNH:0.2572225847):1.550306144	(Campanula_rotundifolia239422CLA001609BGNMPH:0.24358604	Campanula_tatrae1904714CLA001640BGNMNM:0.24358604):1.563942689):0.1678392392	Campanula_marchesettii361392CLA001564BGNMPC:1.975367968):0.8509008708	(((Campanula_praesignis1532303PHA001586BGNALG:0.1933441567	Campanula_xylocarpa1241212CAR010088BGNNDF:0.1933441567):0.1079241797	Campanula_rotundifolia239422TROM_V_146425BMBGG:0.3012683365):1.742390201	Campanula_rotundifolia239422CLA001615BGNMPP:2.043658537):0.7826103018):1.125097163):0.941882483):1.393871746	(((Campanula_bertolae1241035PHA001492BGNKV:0.5490228294	Campanula_pseudostenocodon1241155CLA001589BGNMPG:0.5490228294):3.899116629	Campanula_hispanica1241097CLA001549BGNMLG:4.448139458):0.8499000568	Campanula_sabatia1241166PHA001621BGNKHL:5.298039515):0.9890807159):0.1590672178	(Campanula_carnica_carnica1241047PHA001502BGNINL:0.1300946936	Campanula_carnica_puberula1532300PHA001503BGNALM:0.1300946936):6.316092755):0.9137856669	(Campanula_fritschii1475209CLA001537BGNMNA:1.850889461	Campanula_macrorhiza1241126PHA001562RSZRSZAXPI000862-104:1.850889461):5.509083655):0.5829728504	(((((((Campanula_baumgartenii649649CLA001491BGNMMQ:0.2416656118	Campanula_bohemica1241038CLA001494BGNMMS:0.2416656118):0.4287863998	Campanula_rhomboidalis649663PHA001600BGNIK:0.6704520116):0.06520357037	Campanula_serrata1241174CAR001627BGNLMN:0.735655582):1.7641928	Campanula_scheuchzeri361399CLA001626BGNMNI:2.499848382):1.031504729	(Campanula_micrantha1241130CLA001569BGNMPE:3.026938511	Campanula_stenocodon361402PHA001635BGNKG:3.026938511):0.5044145991):0.5771525608	(Campanula_cantabrica1904709CLA001498BGNMLE:3.020035398	Campanula_precatoria1904712CLA001588BGNMLH:3.020035398):1.088470274):2.528656135	Campanula_witasekiana440364CLA001656BGNMNN:6.637161806):1.30578416):2.631721559	(Campanula_andorrana1907868CLA001484BGNMQM:4.661613856	Campanula_jaubertiana1907869CLA001554BGNMRB:4.661613856):5.913053668):0.9426743909	Campanula_isophylla361389CLA001550BGNMME:11.51734192):1.17727771):0.6321408748	Campanula_excisa1241076PHA001528BGNPG:13.3267605):0.25456192	(Campanula_cenisia361375PHA001508BGNKB:12.90044401	((Campanula_cespitosa361377PHA001512BGNNE:3.578750271	(Campanula_cochleariifolia428162PHA001514BGNII:3.34551634	Campanula_tanfanii1241195CLA001639BGNMPR:3.34551634):0.2332339315):8.277880042	(Campanula_fragilis361385CLA001533BGNNNA:2.521317306	Campanula_fragilis361385CLA001532BGNMPA:2.521317306):9.335313007):1.043813702):0.6808784062);
(((((Campanula_adsurgens1904707CLA001475BGNMLC:3.163065971	Campanula_arvatica239398CLA001486BGNMLD:3.163065971):7.815351653	Campanula_herminii239406CLA001548BGNMLF:10.97841762):6.383665144	((((((((((Campanula_albanica1904708CLA001477BGNMNV:0.2278412306	Campanula_hercegovina361388CLA001547BGNMPB:0.2278412306):1.331937198	Campanula_crassipes1241059CAR001522BGNLMG:1.559778428):1.420567336	Campanula_romanica1241161CAR001602BGNNAD:2.980345765):1.915512178	(Campanula_martinii1488314CLA001566BGNMND:3.334605522	((((Campanula_gelida1904710CLA001538BGNMNB:0.1922820238	Campanula_rotundifolia_sudetica1904713CLA001620BGNMNH:0.1922820238):1.506375405	(Campanula_rotundifolia239422CLA001609BGNMPH:0.3285499523	Campanula_tatrae1904714CLA001640BGNMNM:0.3285499523):1.370107476):0.07140170458	Campanula_marchesettii361392CLA001564BGNMPC:1.770059133):0.7652770086	(((Campanula_praesignis1532303PHA001586BGNALG:1.012985527	Campanula_rotundifolia239422TROM_V_146425BMBGG:1.012985527):0.009497578686	Campanula_xylocarpa1241212CAR010088BGNNDF:1.022483105):1.353602617	Campanula_rotundifolia239422CLA001615BGNMPP:2.376085722):0.1592504194):0.79926938):1.561252421):0.9405146017	(Campanula_carnica_carnica1241047PHA001502BGNINL:0.07948179124	Campanula_carnica_puberula1532300PHA001503BGNALM:0.07948179124):5.756890753):0.2186311865	(((Campanula_bertolae1241035PHA001492BGNKV:0.6038136825	Campanula_pseudostenocodon1241155CLA001589BGNMPG:0.6038136825):3.553557106	Campanula_hispanica1241097CLA001549BGNMLG:4.157370788):0.8540885361	Campanula_sabatia1241166PHA001621BGNKHL:5.011459324):1.043544407):0.6856133349	(Campanula_fritschii1475209CLA001537BGNMNA:1.673948896	Campanula_macrorhiza1241126PHA001562RSZRSZAXPI000862-104:1.673948896):5.06666817):2.46037999	(((((((Campanula_baumgartenii649649CLA001491BGNMMQ:0.1461294366	Campanula_bohemica1241038CLA001494BGNMMS:0.1461294366):0.3094782377	Campanula_rhomboidalis649663PHA001600BGNIK:0.4556076743):0.167000481	Campanula_serrata1241174CAR001627BGNLMN:0.6226081553):2.155361836	Campanula_scheuchzeri361399CLA001626BGNMNI:2.777969991):2.532936867	(Campanula_micrantha1241130CLA001569BGNMPE:3.527915705	Campanula_stenocodon361402PHA001635BGNKG:3.527915705):1.782991153):0.8711656752	(Campanula_cantabrica1904709CLA001498BGNMLE:3.495923137	Campanula_precatoria1904712CLA001588BGNMLH:3.495923137):2.686149397):2.6546562	Campanula_witasekiana440364CLA001656BGNMNN:8.836728733):0.3642683228):4.537120033	(Campanula_andorrana1907868CLA001484BGNMQM:2.597799842	Campanula_jaubertiana1907869CLA001554BGNMRB:2.597799842):11.14031725):1.729811806	Campanula_isophylla361389CLA001550BGNMME:15.46792889):1.894153874):0.8964333265	((Campanula_cenisia361375PHA001508BGNKB:11.05497263	(Campanula_cespitosa361377PHA001512BGNNE:2.49781502	(Campanula_cochleariifolia428162PHA001514BGNII:2.239514521	Campanula_tanfanii1241195CLA001639BGNMPR:2.239514521):0.2583004995):8.557157606):0.6102771984	(Campanula_fragilis361385CLA001533BGNNNA:3.642633685	Campanula_fragilis361385CLA001532BGNMPA:3.642633685):8.02261614):6.59326627):0.2707126126	Campanula_excisa1241076PHA001528BGNPG:18.52922871);
(((((Campanula_adsurgens1904707CLA001475BGNMLC:1.515494947	Campanula_arvatica239398CLA001486BGNMLD:1.515494947):7.407739321	Campanula_herminii239406CLA001548BGNMLF:8.923234267):5.653726856	((((((((((Campanula_albanica1904708CLA001477BGNMNV:0.3354381794	Campanula_hercegovina361388CLA001547BGNMPB:0.3354381794):1.31593907	Campanula_crassipes1241059CAR001522BGNLMG:1.651377249):0.7930458389	Campanula_romanica1241161CAR001602BGNNAD:2.444423088):1.049596927	(Campanula_martinii1488314CLA001566BGNMND:2.645400471	((((Campanula_gelida1904710CLA001538BGNMNB:0.3970124895	Campanula_rotundifolia_sudetica1904713CLA001620BGNMNH:0.3970124895):1.203404748	(Campanula_rotundifolia239422CLA001609BGNMPH:0.4593315383	Campanula_tatrae1904714CLA001640BGNMNM:0.4593315383):1.141085699):0.0504029482	Campanula_marchesettii361392CLA001564BGNMPC:1.650820186):0.3826950928	(((Campanula_praesignis1532303PHA001586BGNALG:0.1738124486	Campanula_rotundifolia239422TROM_V_146425BMBGG:0.1738124486):0.1737150395	Campanula_xylocarpa1241212CAR010088BGNNDF:0.3475274881):1.090397709	Campanula_rotundifolia239422CLA001615BGNMPP:1.437925197):0.5955900813):0.6118851923):0.8486195446):1.486682065	(((Campanula_bertolae1241035PHA001492BGNKV:0.6079802009	Campanula_pseudostenocodon1241155CLA001589BGNMPG:0.6079802009):3.396488124	Campanula_hispanica1241097CLA001549BGNMLG:4.004468325):0.5934957062	Campanula_sabatia1241166PHA001621BGNKHL:4.597964031):0.3827380493):0.8899444915	(Campanula_carnica_carnica1241047PHA001502BGNINL:0.1590754047	Campanula_carnica_puberula1532300PHA001503BGNALM:0.1590754047):5.711571167):1.791194758	(Campanula_fritschii1475209CLA001537BGNMNA:1.453334679	Campanula_macrorhiza1241126PHA001562RSZRSZAXPI000862-104:1.453334679):6.208506651):0.6842925923	(((((((Campanula_baumgartenii649649CLA001491BGNMMQ:0.2740404991	Campanula_bohemica1241038CLA001494BGNMMS:0.2740404991):0.4023688671	Campanula_rhomboidalis649663PHA001600BGNIK:0.6764093662):0.2002158099	Campanula_serrata1241174CAR001627BGNLMN:0.8766251761):1.416357086	Campanula_scheuchzeri361399CLA001626BGNMNI:2.292982262):1.786372321	(Campanula_micrantha1241130CLA001569BGNMPE:3.775481274	Campanula_stenocodon361402PHA001635BGNKG:3.775481274):0.3038733087):1.020763122	(Campanula_cantabrica1904709CLA001498BGNMLE:3.974855246	Campanula_precatoria1904712CLA001588BGNMLH:3.974855246):1.125262458):2.315978599	Campanula_witasekiana440364CLA001656BGNMNN:7.416096303):0.9300376192):3.82288768	(Campanula_andorrana1907868CLA001484BGNMQM:3.197819605	Campanula_jaubertiana1907869CLA001554BGNMRB:3.197819605):8.971201998):1.479411036	Campanula_isophylla361389CLA001550BGNMME:13.64843264):0.9285284854):0.8739434914	(Campanula_cenisia361375PHA001508BGNKB:12.3433783	((Campanula_cespitosa361377PHA001512BGNNE:2.45729242	(Campanula_cochleariifolia428162PHA001514BGNII:2.350023434	Campanula_tanfanii1241195CLA001639BGNMPR:2.350023434):0.1072689865):9.545853762	(Campanula_fragilis361385CLA001533BGNNNA:3.036080856	Campanula_fragilis361385CLA001532BGNMPA:3.036080856):8.967065327):0.3402321182):3.107526315):0.3159219934	Campanula_excisa1241076PHA001528BGNPG:15.76682661);
(((((Campanula_adsurgens1904707CLA001475BGNMLC:2.292676783	Campanula_arvatica239398CLA001486BGNMLD:2.292676783):2.64904553	Campanula_herminii239406CLA001548BGNMLF:4.941722313):6.681696084	(((((((((Campanula_albanica1904708CLA001477BGNMNV:0.2869653481	Campanula_hercegovina361388CLA001547BGNMPB:0.2869653481):1.347618028	Campanula_crassipes1241059CAR001522BGNLMG:1.634583376):1.073515154	Campanula_romanica1241161CAR001602BGNNAD:2.70809853):1.70821224	((((Campanula_bertolae1241035PHA001492BGNKV:0.5279171302	Campanula_pseudostenocodon1241155CLA001589BGNMPG:0.5279171302):2.619842814	(Campanula_hispanica1241097CLA001549BGNMLG:2.882800022	Campanula_sabatia1241166PHA001621BGNKHL:2.882800022):0.2649599222):0.4948373185	Campanula_martinii1488314CLA001566BGNMND:3.642597262):0.3537300711	((((Campanula_gelida1904710CLA001538BGNMNB:0.045859476	Campanula_rotundifolia_sudetica1904713CLA001620BGNMNH:0.045859476):0.6800791222	(Campanula_rotundifolia239422CLA001609BGNMPH:0.3042781911	Campanula_tatrae1904714CLA001640BGNMNM:0.3042781911):0.4216604071):0.1269171077	Campanula_marchesettii361392CLA001564BGNMPC:0.8528557059):1.114958067	(((Campanula_rotundifolia239422TROM_V_146425BMBGG:0.3602845362	Campanula_xylocarpa1241212CAR010088BGNNDF:0.3602845362):0.04640691361	Campanula_praesignis1532303PHA001586BGNALG:0.4066914498):1.111747804	Campanula_rotundifolia239422CLA001615BGNMPP:1.518439254):0.4493745196):2.02851356):0.4199834362):1.406774132	(Campanula_carnica_carnica1241047PHA001502BGNINL:0.09632865297	Campanula_carnica_puberula1532300PHA001503BGNALM:0.09632865297):5.726756249):0.8262756988	(Campanula_fritschii1475209CLA001537BGNMNA:0.4772980361	Campanula_macrorhiza1241126PHA001562RSZRSZAXPI000862-104:0.4772980361):6.172062565):0.7506525799	(((((((Campanula_baumgartenii649649CLA001491BGNMMQ:0.1596793039	Campanula_bohemica1241038CLA001494BGNMMS:0.1596793039):0.4812007726	Campanula_rhomboidalis649663PHA001600BGNIK:0.6408800765):0.04059152486	Campanula_serrata1241174CAR001627BGNLMN:0.6814716014):1.465906489	Campanula_scheuchzeri361399CLA001626BGNMNI:2.14737809):0.7414237911	(Campanula_micrantha1241130CLA001569BGNMPE:1.928185878	Campanula_stenocodon361402PHA001635BGNKG:1.928185878):0.9606160033):2.495780798	(Campanula_cantabrica1904709CLA001498BGNMLE:2.963306571	Campanula_precatoria1904712CLA001588BGNMLH:2.963306571):2.421276108):0.9106647901	Campanula_witasekiana440364CLA001656BGNMNN:6.29524747):1.104765711):2.753200146	(Campanula_andorrana1907868CLA001484BGNMQM:1.790614637	Campanula_jaubertiana1907869CLA001554BGNMRB:1.790614637):8.36259869):1.056745128	Campanula_isophylla361389CLA001550BGNMME:11.20995846):0.4134599416):0.2564717742	(Campanula_cenisia361375PHA001508BGNKB:11.29304524	((Campanula_cespitosa361377PHA001512BGNNE:3.430221396	(Campanula_cochleariifolia428162PHA001514BGNII:3.021864904	Campanula_tanfanii1241195CLA001639BGNMPR:3.021864904):0.4083564925):7.105597286	(Campanula_fragilis361385CLA001533BGNNNA:1.890981111	Campanula_fragilis361385CLA001532BGNMPA:1.890981111):8.644837571):0.7572265584):0.5868449307):0.1630882238	Campanula_excisa1241076PHA001528BGNPG:12.04297839);
(((((Campanula_adsurgens1904707CLA001475BGNMLC:2.56082373	Campanula_arvatica239398CLA001486BGNMLD:2.56082373):7.507561607	Campanula_herminii239406CLA001548BGNMLF:10.06838534):3.869629007	((((((((((Campanula_albanica1904708CLA001477BGNMNV:0.5639024322	Campanula_hercegovina361388CLA001547BGNMPB:0.5639024322):1.560571846	Campanula_crassipes1241059CAR001522BGNLMG:2.124474278):0.1791730487	Campanula_romanica1241161CAR001602BGNNAD:2.303647327):2.404826734	(Campanula_martinii1488314CLA001566BGNMND:3.333399851	((((Campanula_gelida1904710CLA001538BGNMNB:0.09482139234	Campanula_rotundifolia_sudetica1904713CLA001620BGNMNH:0.09482139234):0.952960815	Campanula_marchesettii361392CLA001564BGNMPC:1.047782207):0.5533614128	(Campanula_rotundifolia239422CLA001609BGNMPH:0.7192227973	Campanula_tatrae1904714CLA001640BGNMNM:0.7192227973):0.8819208229):0.6516977979	(((Campanula_rotundifolia239422TROM_V_146425BMBGG:0.5283257698	Campanula_praesignis1532303PHA001586BGNALG:0.5283257698):0.2420102061	Campanula_xylocarpa1241212CAR010088BGNNDF:0.7703359759):0.3008191612	Campanula_rotundifolia239422CLA001615BGNMPP:1.071155137):1.181686281):1.080558432):1.37507421):0.8830229931	(((Campanula_bertolae1241035PHA001492BGNKV:1.097912668	Campanula_pseudostenocodon1241155CLA001589BGNMPG:1.097912668):3.464538295	Campanula_hispanica1241097CLA001549BGNMLG:4.562450963):0.3576648502	Campanula_sabatia1241166PHA001621BGNKHL:4.920115813):0.6713812405):0.8039020722	(Campanula_carnica_carnica1241047PHA001502BGNINL:0.1173409631	Campanula_carnica_puberula1532300PHA001503BGNALM:0.1173409631):6.278058163):0.8368266843	(Campanula_fritschii1475209CLA001537BGNMNA:1.808822418	Campanula_macrorhiza1241126PHA001562RSZRSZAXPI000862-104:1.808822418):5.423403393):2.478870555	(((((((Campanula_baumgartenii649649CLA001491BGNMMQ:0.1566079768	Campanula_bohemica1241038CLA001494BGNMMS:0.1566079768):0.8172665735	Campanula_rhomboidalis649663PHA001600BGNIK:0.9738745503):0.1813936988	Campanula_serrata1241174CAR001627BGNLMN:1.155268249):0.9010401347	Campanula_scheuchzeri361399CLA001626BGNMNI:2.056308384):2.902288961	(Campanula_micrantha1241130CLA001569BGNMPE:3.779296945	Campanula_stenocodon361402PHA001635BGNKG:3.779296945):1.1793004):0.1986885103	(Campanula_cantabrica1904709CLA001498BGNMLE:4.472581714	Campanula_precatoria1904712CLA001588BGNMLH:4.472581714):0.6847041413):2.160404506	Campanula_witasekiana440364CLA001656BGNMNN:7.317690361):2.393406004):2.150826858	(Campanula_andorrana1907868CLA001484BGNMQM:2.788058992	Campanula_jaubertiana1907869CLA001554BGNMRB:2.788058992):9.073864231):1.825573981	Campanula_isophylla361389CLA001550BGNMME:13.6874972):0.2505171402):1.158208696	(Campanula_cenisia361375PHA001508BGNKB:14.79459648	(((Campanula_cespitosa361377PHA001512BGNNE:1.992782339	Campanula_cochleariifolia428162PHA001514BGNII:1.992782339):0.1617343895	Campanula_tanfanii1241195CLA001639BGNMPR:2.154516729):11.78377786	(Campanula_fragilis361385CLA001533BGNNNA:2.910644819	Campanula_fragilis361385CLA001532BGNMPA:2.910644819):11.02764977):0.8563018893):0.3016265616):0.4373979243	Campanula_excisa1241076PHA001528BGNPG:15.53362097);
(((((Campanula_adsurgens1904707CLA001475BGNMLC:3.536855765	Campanula_arvatica239398CLA001486BGNMLD:3.536855765):3.161055956	Campanula_herminii239406CLA001548BGNMLF:6.69791172):6.175601049	((((((((((Campanula_albanica1904708CLA001477BGNMNV:0.5102442249	Campanula_hercegovina361388CLA001547BGNMPB:0.5102442249):0.9160330384	Campanula_crassipes1241059CAR001522BGNLMG:1.426277263):1.127513665	Campanula_romanica1241161CAR001602BGNNAD:2.553790929):1.493064122	(Campanula_martinii1488314CLA001566BGNMND:3.530874594	((((Campanula_gelida1904710CLA001538BGNMNB:0.05124222397	Campanula_rotundifolia_sudetica1904713CLA001620BGNMNH:0.05124222397):1.017860857	(Campanula_rotundifolia239422CLA001609BGNMPH:0.4598328483	Campanula_tatrae1904714CLA001640BGNMNM:0.4598328483):0.6092702329):0.07712962696	Campanula_marchesettii361392CLA001564BGNMPC:1.146232708):0.5616548031	(((Campanula_xylocarpa1241212CAR010088BGNNDF:0.3838565063	Campanula_rotundifolia239422TROM_V_146425BMBGG:0.3838565063):0.1759844872	Campanula_praesignis1532303PHA001586BGNALG:0.5598409935):0.3027271533	Campanula_rotundifolia239422CLA001615BGNMPP:0.8625681467):0.8453193645):1.822987082):0.5159804566):1.422800051	(((Campanula_bertolae1241035PHA001492BGNKV:0.7036580586	Campanula_pseudostenocodon1241155CLA001589BGNMPG:0.7036580586):2.997510231	Campanula_hispanica1241097CLA001549BGNMLG:3.701168289):0.1976808797	Campanula_sabatia1241166PHA001621BGNKHL:3.898849169):1.570805932):0.4279436131	(Campanula_carnica_carnica1241047PHA001502BGNINL:0.0183999762	Campanula_carnica_puberula1532300PHA001503BGNALM:0.0183999762):5.879198738):0.6782441253	(Campanula_fritschii1475209CLA001537BGNMNA:0.5156701715	Campanula_macrorhiza1241126PHA001562RSZRSZAXPI000862-104:0.5156701715):6.060172668):0.8344842655	(((((((Campanula_baumgartenii649649CLA001491BGNMMQ:0.1687291118	Campanula_bohemica1241038CLA001494BGNMMS:0.1687291118):1.000969796	Campanula_rhomboidalis649663PHA001600BGNIK:1.169698908):0.1195218163	Campanula_serrata1241174CAR001627BGNLMN:1.289220724):0.9464779597	Campanula_scheuchzeri361399CLA001626BGNMNI:2.235698684):2.128215326	(Campanula_micrantha1241130CLA001569BGNMPE:3.302697451	Campanula_stenocodon361402PHA001635BGNKG:3.302697451):1.061216559):0.5060136782	(Campanula_cantabrica1904709CLA001498BGNMLE:3.143950108	Campanula_precatoria1904712CLA001588BGNMLH:3.143950108):1.725977581):1.981542459	Campanula_witasekiana440364CLA001656BGNMNN:6.851470147):0.5588569579):3.495958292	(Campanula_andorrana1907868CLA001484BGNMQM:2.888911378	Campanula_jaubertiana1907869CLA001554BGNMRB:2.888911378):8.017374019):1.250921865	Campanula_isophylla361389CLA001550BGNMME:12.15720726):0.7163055081):1.041995237	(Campanula_cenisia361375PHA001508BGNKB:12.9476238	((Campanula_cespitosa361377PHA001512BGNNE:1.777112017	(Campanula_cochleariifolia428162PHA001514BGNII:1.750064734	Campanula_tanfanii1241195CLA001639BGNMPR:1.750064734):0.02704728247):10.31163032	(Campanula_fragilis361385CLA001533BGNNNA:1.406400962	Campanula_fragilis361385CLA001532BGNMPA:1.406400962):10.68234137):0.8588814649):0.9678842068):1.461150151	Campanula_excisa1241076PHA001528BGNPG:15.37665816);
((((Campanula_adsurgens1904707CLA001475BGNMLC:1.612653475	Campanula_arvatica239398CLA001486BGNMLD:1.612653475):3.087630277	Campanula_herminii239406CLA001548BGNMLF:4.700283752):8.132594459	((((((((((Campanula_albanica1904708CLA001477BGNMNV:0.4131331417	Campanula_hercegovina361388CLA001547BGNMPB:0.4131331417):0.7446647441	Campanula_crassipes1241059CAR001522BGNLMG:1.157797886):1.598613903	Campanula_romanica1241161CAR001602BGNNAD:2.756411789):1.313732098	(Campanula_martinii1488314CLA001566BGNMND:3.6261177	((((Campanula_gelida1904710CLA001538BGNMNB:0.3712972358	Campanula_rotundifolia_sudetica1904713CLA001620BGNMNH:0.3712972358):1.198321428	(Campanula_rotundifolia239422CLA001609BGNMPH:0.4609969462	Campanula_tatrae1904714CLA001640BGNMNM:0.4609969462):1.108621717):0.119594769	Campanula_marchesettii361392CLA001564BGNMPC:1.689213433):0.876881059	(((Campanula_praesignis1532303PHA001586BGNALG:0.4223360865	Campanula_rotundifolia239422TROM_V_146425BMBGG:0.4223360865):0.1061697053	Campanula_xylocarpa1241212CAR010088BGNNDF:0.5285057918):1.644251868	Campanula_rotundifolia239422CLA001615BGNMPP:2.17275766):0.3933368317):1.060023208):0.4440261867):0.9989758604	(((Campanula_bertolae1241035PHA001492BGNKV:0.628788634	Campanula_pseudostenocodon1241155CLA001589BGNMPG:0.628788634):3.427067853	Campanula_hispanica1241097CLA001549BGNMLG:4.055856487):0.4381549028	Campanula_sabatia1241166PHA001621BGNKHL:4.49401139):0.5751083572):0.6651195495	(Campanula_carnica_carnica1241047PHA001502BGNINL:0.2915396701	Campanula_carnica_puberula1532300PHA001503BGNALM:0.2915396701):5.442699626):0.4263585745	(Campanula_fritschii1475209CLA001537BGNMNA:0.983844257	Campanula_macrorhiza1241126PHA001562RSZRSZAXPI000862-104:0.983844257):5.176753614):0.647012213	(((((((Campanula_baumgartenii649649CLA001491BGNMMQ:0.2238147008	Campanula_bohemica1241038CLA001494BGNMMS:0.2238147008):0.7483933461	Campanula_rhomboidalis649663PHA001600BGNIK:0.9722080468):0.3300323178	Campanula_serrata1241174CAR001627BGNLMN:1.302240365):0.9026955042	Campanula_scheuchzeri361399CLA001626BGNMNI:2.204935869):2.418563398	(Campanula_micrantha1241130CLA001569BGNMPE:3.508548871	Campanula_stenocodon361402PHA001635BGNKG:3.508548871):1.114950396):0.6235872595	(Campanula_cantabrica1904709CLA001498BGNMLE:3.721847545	Campanula_precatoria1904712CLA001588BGNMLH:3.721847545):1.525238982):1.293808544	Campanula_witasekiana440364CLA001656BGNMNN:6.54089507):0.2667150137):4.006970832	(Campanula_andorrana1907868CLA001484BGNMQM:5.37535901	Campanula_jaubertiana1907869CLA001554BGNMRB:5.37535901):5.439221905):1.093617122	Campanula_isophylla361389CLA001550BGNMME:11.90819804):0.9246801744):0.5488607859	(((Campanula_cenisia361375PHA001508BGNKB:11.14487081	(Campanula_cespitosa361377PHA001512BGNNE:3.206480724	(Campanula_cochleariifolia428162PHA001514BGNII:2.410520647	Campanula_tanfanii1241195CLA001639BGNMPR:2.410520647):0.7959600775):7.938390089):1.078701262	(Campanula_fragilis361385CLA001533BGNNNA:3.089214345	Campanula_fragilis361385CLA001532BGNMPA:3.089214345):9.13435773):0.9091368725	Campanula_excisa1241076PHA001528BGNPG:13.13270895):0.2490300502);
(((((Campanula_adsurgens1904707CLA001475BGNMLC:4.239026257	Campanula_arvatica239398CLA001486BGNMLD:4.239026257):3.328450079	Campanula_herminii239406CLA001548BGNMLF:7.567476336):4.432485464	((((((((((Campanula_albanica1904708CLA001477BGNMNV:0.1982217433	Campanula_hercegovina361388CLA001547BGNMPB:0.1982217433):2.406687653	Campanula_crassipes1241059CAR001522BGNLMG:2.604909396):0.2947818991	Campanula_romanica1241161CAR001602BGNNAD:2.899691295):1.650689894	(Campanula_martinii1488314CLA001566BGNMND:2.655264363	((((Campanula_gelida1904710CLA001538BGNMNB:0.1893481029	Campanula_rotundifolia_sudetica1904713CLA001620BGNMNH:0.1893481029):0.7148271135	(Campanula_rotundifolia239422CLA001609BGNMPH:0.3130694066	Campanula_tatrae1904714CLA001640BGNMNM:0.3130694066):0.5911058098):0.0168701495	Campanula_marchesettii361392CLA001564BGNMPC:0.9210453659):0.7629338842	((Campanula_praesignis1532303PHA001586BGNALG:0.120001553	(Campanula_rotundifolia239422TROM_V_146425BMBGG:0.1037233177	Campanula_xylocarpa1241212CAR010088BGNNDF:0.1037233177):0.0162782353):1.305825941	Campanula_rotundifolia239422CLA001615BGNMPP:1.425827494):0.2581517562):0.9712851133):1.895116826):1.245072456	(((Campanula_bertolae1241035PHA001492BGNKV:0.526530468	Campanula_pseudostenocodon1241155CLA001589BGNMPG:0.526530468):3.58088228	Campanula_hispanica1241097CLA001549BGNMLG:4.107412748):0.3249010763	Campanula_sabatia1241166PHA001621BGNKHL:4.432313825):1.363139821):0.1935781659	(Campanula_carnica_carnica1241047PHA001502BGNINL:0.1897335077	Campanula_carnica_puberula1532300PHA001503BGNALM:0.1897335077):5.799298304):0.2409924486	(Campanula_fritschii1475209CLA001537BGNMNA:0.6502686453	Campanula_macrorhiza1241126PHA001562RSZRSZAXPI000862-104:0.6502686453):5.579755615):1.057715042	(((((((Campanula_baumgartenii649649CLA001491BGNMMQ:0.5822449957	Campanula_bohemica1241038CLA001494BGNMMS:0.5822449957):0.1914833288	Campanula_rhomboidalis649663PHA001600BGNIK:0.7737283245):0.4143210698	Campanula_serrata1241174CAR001627BGNLMN:1.188049394):0.9437989145	Campanula_scheuchzeri361399CLA001626BGNMNI:2.131848309):1.586724818	(Campanula_micrantha1241130CLA001569BGNMPE:3.163185328	Campanula_stenocodon361402PHA001635BGNKG:3.163185328):0.5553877988):0.2289566876	(Campanula_cantabrica1904709CLA001498BGNMLE:2.919737123	Campanula_precatoria1904712CLA001588BGNMLH:2.919737123):1.027792692):1.979100745	Campanula_witasekiana440364CLA001656BGNMNN:5.92663056):1.361108742):2.379942316	(Campanula_andorrana1907868CLA001484BGNMQM:2.453261061	Campanula_jaubertiana1907869CLA001554BGNMRB:2.453261061):7.214420557):1.012863095	Campanula_isophylla361389CLA001550BGNMME:10.68054471):1.319417087):0.3248392934	(Campanula_cenisia361375PHA001508BGNKB:10.02453472	((Campanula_cespitosa361377PHA001512BGNNE:1.863727028	(Campanula_cochleariifolia428162PHA001514BGNII:1.820507396	Campanula_tanfanii1241195CLA001639BGNMPR:1.820507396):0.04321963206):7.230713242	(Campanula_fragilis361385CLA001533BGNNNA:2.030675517	Campanula_fragilis361385CLA001532BGNMPA:2.030675517):7.063764753):0.9300944456):2.300266378):0.6054907472	Campanula_excisa1241076PHA001528BGNPG:12.93029184);
(((((Campanula_adsurgens1904707CLA001475BGNMLC:0.993764614	Campanula_arvatica239398CLA001486BGNMLD:0.993764614):3.19366161	Campanula_herminii239406CLA001548BGNMLF:4.187426224):9.716645373	((((((((((Campanula_albanica1904708CLA001477BGNMNV:0.2004755526	Campanula_hercegovina361388CLA001547BGNMPB:0.2004755526):0.6047657496	Campanula_crassipes1241059CAR001522BGNLMG:0.8052413022):0.5119948881	Campanula_romanica1241161CAR001602BGNNAD:1.31723619):2.04941171	(Campanula_martinii1488314CLA001566BGNMND:3.126656332	((((Campanula_gelida1904710CLA001538BGNMNB:0.0778368422	Campanula_rotundifolia_sudetica1904713CLA001620BGNMNH:0.0778368422):1.114659847	(Campanula_rotundifolia239422CLA001609BGNMPH:0.5693369769	Campanula_tatrae1904714CLA001640BGNMNM:0.5693369769):0.6231597122):0.1073417003	Campanula_marchesettii361392CLA001564BGNMPC:1.299838389):0.6260497486	(((Campanula_praesignis1532303PHA001586BGNALG:0.2350280677	Campanula_rotundifolia239422TROM_V_146425BMBGG:0.2350280677):0.01832165464	Campanula_xylocarpa1241212CAR010088BGNNDF:0.2533497224):0.7307120563	Campanula_rotundifolia239422CLA001615BGNMPP:0.9840617787):0.9418263594):1.200768194):0.2399915691):1.347847536	(((Campanula_bertolae1241035PHA001492BGNKV:0.6588290517	Campanula_pseudostenocodon1241155CLA001589BGNMPG:0.6588290517):2.75555113	Campanula_hispanica1241097CLA001549BGNMLG:3.414380182):0.3953740081	Campanula_sabatia1241166PHA001621BGNKHL:3.80975419):0.9047412466):0.5329022289	(Campanula_carnica_carnica1241047PHA001502BGNINL:0.06528006091	Campanula_carnica_puberula1532300PHA001503BGNALM:0.06528006091):5.182117604):0.3182082171	(Campanula_fritschii1475209CLA001537BGNMNA:0.7469625998	Campanula_macrorhiza1241126PHA001562RSZRSZAXPI000862-104:0.7469625998):4.818643283):1.683971734	(((((((Campanula_baumgartenii649649CLA001491BGNMMQ:0.4456470334	Campanula_bohemica1241038CLA001494BGNMMS:0.4456470334):0.8490804281	Campanula_rhomboidalis649663PHA001600BGNIK:1.294727462):0.1593154564	Campanula_serrata1241174CAR001627BGNLMN:1.454042918):0.3633268329	Campanula_scheuchzeri361399CLA001626BGNMNI:1.817369751):2.027097951	(Campanula_micrantha1241130CLA001569BGNMPE:2.670201015	Campanula_stenocodon361402PHA001635BGNKG:2.670201015):1.174266687):0.9569015734	(Campanula_cantabrica1904709CLA001498BGNMLE:4.112993596	Campanula_precatoria1904712CLA001588BGNMLH:4.112993596):0.6883756796):1.965760776	Campanula_witasekiana440364CLA001656BGNMNN:6.767130051):0.482447565):4.018284227	(Campanula_andorrana1907868CLA001484BGNMQM:3.544000768	Campanula_jaubertiana1907869CLA001554BGNMRB:3.544000768):7.723861075):0.8820497049	Campanula_isophylla361389CLA001550BGNMME:12.14991155):1.754160049):0.7079749459	(Campanula_cenisia361375PHA001508BGNKB:13.51702	((Campanula_cespitosa361377PHA001512BGNNE:1.663285131	(Campanula_cochleariifolia428162PHA001514BGNII:1.545359935	Campanula_tanfanii1241195CLA001639BGNMPR:1.545359935):0.1179251958):11.31638028	(Campanula_fragilis361385CLA001533BGNNNA:1.908099234	Campanula_fragilis361385CLA001532BGNMPA:1.908099234):11.07156617):0.5373545918):1.095026542):1.221954424	Campanula_excisa1241076PHA001528BGNPG:15.83400097);
(((((Campanula_adsurgens1904707CLA001475BGNMLC:1.805902842	Campanula_arvatica239398CLA001486BGNMLD:1.805902842):3.322158071	Campanula_herminii239406CLA001548BGNMLF:5.128060913):7.321450987	((((((((((Campanula_albanica1904708CLA001477BGNMNV:0.3285282427	Campanula_hercegovina361388CLA001547BGNMPB:0.3285282427):1.419480013	Campanula_crassipes1241059CAR001522BGNLMG:1.748008256):0.6500424245	Campanula_romanica1241161CAR001602BGNNAD:2.39805068):1.211431759	(Campanula_martinii1488314CLA001566BGNMND:2.283746458	((((Campanula_gelida1904710CLA001538BGNMNB:0.1694129641	Campanula_rotundifolia_sudetica1904713CLA001620BGNMNH:0.1694129641):0.8698467314	(Campanula_rotundifolia239422CLA001609BGNMPH:0.3152647525	Campanula_tatrae1904714CLA001640BGNMNM:0.3152647525):0.7239949431):0.03679201649	Campanula_marchesettii361392CLA001564BGNMPC:1.076051712):0.6802355375	(((Campanula_xylocarpa1241212CAR010088BGNNDF:0.37826089	Campanula_praesignis1532303PHA001586BGNALG:0.37826089):0.1727627817	Campanula_rotundifolia239422TROM_V_146425BMBGG:0.5510236716):0.5829660138	Campanula_rotundifolia239422CLA001615BGNMPP:1.133989685):0.6222975642):0.527459208):1.325735981):1.154624865	(((Campanula_bertolae1241035PHA001492BGNKV:0.5213624891	Campanula_pseudostenocodon1241155CLA001589BGNMPG:0.5213624891):3.136969018	Campanula_hispanica1241097CLA001549BGNMLG:3.658331508):0.296520768	Campanula_sabatia1241166PHA001621BGNKHL:3.954852276):0.809255028):0.5110909652	(Campanula_carnica_carnica1241047PHA001502BGNINL:0.4234215296	Campanula_carnica_puberula1532300PHA001503BGNALM:0.4234215296):4.851776739):0.3774703243	(Campanula_fritschii1475209CLA001537BGNMNA:1.496925174	Campanula_macrorhiza1241126PHA001562RSZRSZAXPI000862-104:1.496925174):4.155743419):0.4143950252	(((((((Campanula_baumgartenii649649CLA001491BGNMMQ:0.2376969731	Campanula_bohemica1241038CLA001494BGNMMS:0.2376969731):0.385576119	Campanula_rhomboidalis649663PHA001600BGNIK:0.6232730921):0.1273791428	Campanula_serrata1241174CAR001627BGNLMN:0.7506522349):0.8100637708	Campanula_scheuchzeri361399CLA001626BGNMNI:1.560716006):1.815492185	(Campanula_micrantha1241130CLA001569BGNMPE:2.560964223	Campanula_stenocodon361402PHA001635BGNKG:2.560964223):0.8152439681):0.385831548	(Campanula_cantabrica1904709CLA001498BGNMLE:2.468552293	Campanula_precatoria1904712CLA001588BGNMLH:2.468552293):1.293487446):1.139398549	Campanula_witasekiana440364CLA001656BGNMNN:4.901438288):1.16562533):3.693161258	(Campanula_andorrana1907868CLA001484BGNMQM:4.031216671	Campanula_jaubertiana1907869CLA001554BGNMRB:4.031216671):5.729008206):1.034940364	Campanula_isophylla361389CLA001550BGNMME:10.79516524):1.65434666):0.2043666264	(Campanula_cenisia361375PHA001508BGNKB:11.08783085	((Campanula_cespitosa361377PHA001512BGNNE:2.968155108	(Campanula_cochleariifolia428162PHA001514BGNII:2.868109302	Campanula_tanfanii1241195CLA001639BGNMPR:2.868109302):0.1000458064):7.99997024	(Campanula_fragilis361385CLA001533BGNNNA:1.545103253	Campanula_fragilis361385CLA001532BGNMPA:1.545103253):9.423022095):0.1197054999):1.566047678):0.1225076142	Campanula_excisa1241076PHA001528BGNPG:12.77638614);
(((((Campanula_adsurgens1904707CLA001475BGNMLC:2.119554931	Campanula_arvatica239398CLA001486BGNMLD:2.119554931):3.549844395	Campanula_herminii239406CLA001548BGNMLF:5.669399326):7.575588135	((((((((((Campanula_albanica1904708CLA001477BGNMNV:0.2207080324	Campanula_hercegovina361388CLA001547BGNMPB:0.2207080324):1.958470166	Campanula_crassipes1241059CAR001522BGNLMG:2.179178198):0.6926750036	Campanula_romanica1241161CAR001602BGNNAD:2.871853202):1.153896525	(Campanula_martinii1488314CLA001566BGNMND:3.171467399	((((Campanula_gelida1904710CLA001538BGNMNB:0.3822048238	Campanula_rotundifolia_sudetica1904713CLA001620BGNMNH:0.3822048238):0.6316153022	(Campanula_rotundifolia239422CLA001609BGNMPH:0.4028746889	Campanula_tatrae1904714CLA001640BGNMNM:0.4028746889):0.6109454371):0.2625734197	Campanula_marchesettii361392CLA001564BGNMPC:1.276393546):0.6230045628	((Campanula_xylocarpa1241212CAR010088BGNNDF:0.6730648822	(Campanula_praesignis1532303PHA001586BGNALG:0.3032303222	Campanula_rotundifolia239422TROM_V_146425BMBGG:0.3032303222):0.36983456):0.8717950673	Campanula_rotundifolia239422CLA001615BGNMPP:1.54485995):0.3545381589):1.27206929):0.8542823281):0.937694502	(((Campanula_bertolae1241035PHA001492BGNKV:0.4526748638	Campanula_pseudostenocodon1241155CLA001589BGNMPG:0.4526748638):3.377512383	Campanula_hispanica1241097CLA001549BGNMLG:3.830187247):0.349204169	Campanula_sabatia1241166PHA001621BGNKHL:4.179391416):0.7840528124):0.4552981166	(Campanula_carnica_carnica1241047PHA001502BGNINL:0.1866134318	Campanula_carnica_puberula1532300PHA001503BGNALM:0.1866134318):5.232128913):0.4009303049	(Campanula_fritschii1475209CLA001537BGNMNA:0.8179231363	Campanula_macrorhiza1241126PHA001562RSZRSZAXPI000862-104:0.8179231363):5.001749514):0.7044299876	(((((((Campanula_baumgartenii649649CLA001491BGNMMQ:0.0938236386	Campanula_bohemica1241038CLA001494BGNMMS:0.0938236386):0.9932825822	Campanula_rhomboidalis649663PHA001600BGNIK:1.087106221):0.2628940227	Campanula_serrata1241174CAR001627BGNLMN:1.350000244):0.7680435777	Campanula_scheuchzeri361399CLA001626BGNMNI:2.118043821):2.205528346	(Campanula_micrantha1241130CLA001569BGNMPE:2.383656514	Campanula_stenocodon361402PHA001635BGNKG:2.383656514):1.939915653):0.5002678092	(Campanula_cantabrica1904709CLA001498BGNMLE:3.137084739	Campanula_precatoria1904712CLA001588BGNMLH:3.137084739):1.686755238):1.164225254	Campanula_witasekiana440364CLA001656BGNMNN:5.98806523):0.5360374074):3.122219696	(Campanula_andorrana1907868CLA001484BGNMQM:3.313108716	Campanula_jaubertiana1907869CLA001554BGNMRB:3.313108716):6.333213618):1.596306334	Campanula_isophylla361389CLA001550BGNMME:11.24262867):2.002358793):0.6742312454	(Campanula_cenisia361375PHA001508BGNKB:13.14295356	((Campanula_cespitosa361377PHA001512BGNNE:2.185899052	(Campanula_cochleariifolia428162PHA001514BGNII:1.991073905	Campanula_tanfanii1241195CLA001639BGNMPR:1.991073905):0.1948251477):9.804969684	(Campanula_fragilis361385CLA001533BGNNNA:1.595112657	Campanula_fragilis361385CLA001532BGNMPA:1.595112657):10.39575608):1.15208482):0.7762651507):0.2512881529	Campanula_excisa1241076PHA001528BGNPG:14.17050686);
(((((Campanula_adsurgens1904707CLA001475BGNMLC:2.531930214	Campanula_arvatica239398CLA001486BGNMLD:2.531930214):6.221619586	Campanula_herminii239406CLA001548BGNMLF:8.7535498):2.613900289	((((((((((Campanula_albanica1904708CLA001477BGNMNV:0.2824372788	Campanula_hercegovina361388CLA001547BGNMPB:0.2824372788):1.28943615	Campanula_crassipes1241059CAR001522BGNLMG:1.571873429):0.2715846688	Campanula_romanica1241161CAR001602BGNNAD:1.843458097):2.371161298	(Campanula_martinii1488314CLA001566BGNMND:4.017804198	((((Campanula_gelida1904710CLA001538BGNMNB:0.2502941635	Campanula_rotundifolia_sudetica1904713CLA001620BGNMNH:0.2502941635):0.6226518649	(Campanula_rotundifolia239422CLA001609BGNMPH:0.3579443789	Campanula_tatrae1904714CLA001640BGNMNM:0.3579443789):0.5150016495):0.2167467797	Campanula_marchesettii361392CLA001564BGNMPC:1.089692808):2.104321561	(((Campanula_praesignis1532303PHA001586BGNALG:0.06866669475	Campanula_rotundifolia239422TROM_V_146425BMBGG:0.06866669475):0.1190087198	Campanula_xylocarpa1241212CAR010088BGNNDF:0.1876754146):2.116936049	Campanula_rotundifolia239422CLA001615BGNMPP:2.304611463):0.8894029059):0.8237898292):0.1968151972):1.112453975	(((Campanula_bertolae1241035PHA001492BGNKV:0.533658533	Campanula_pseudostenocodon1241155CLA001589BGNMPG:0.533658533):3.822027442	Campanula_hispanica1241097CLA001549BGNMLG:4.355685975):0.3385576409	Campanula_sabatia1241166PHA001621BGNKHL:4.694243616):0.6328297541):0.7841094906	(Campanula_carnica_carnica1241047PHA001502BGNINL:0.1147107495	Campanula_carnica_puberula1532300PHA001503BGNALM:0.1147107495):5.996472111):0.498503136	(Campanula_fritschii1475209CLA001537BGNMNA:0.4629713129	Campanula_macrorhiza1241126PHA001562RSZRSZAXPI000862-104:0.4629713129):6.146714684):1.109093246	(((((((Campanula_baumgartenii649649CLA001491BGNMMQ:0.3183836889	Campanula_bohemica1241038CLA001494BGNMMS:0.3183836889):0.09272302949	Campanula_rhomboidalis649663PHA001600BGNIK:0.4111067184):0.3736396617	Campanula_serrata1241174CAR001627BGNLMN:0.7847463801):1.106363574	Campanula_scheuchzeri361399CLA001626BGNMNI:1.891109954):1.202477623	(Campanula_micrantha1241130CLA001569BGNMPE:1.816403736	Campanula_stenocodon361402PHA001635BGNKG:1.816403736):1.277183841):0.8114198831	(Campanula_cantabrica1904709CLA001498BGNMLE:3.055627843	Campanula_precatoria1904712CLA001588BGNMLH:3.055627843):0.849379617):1.929447443	Campanula_witasekiana440364CLA001656BGNMNN:5.834454903):1.884324339):2.226135418	(Campanula_andorrana1907868CLA001484BGNMQM:3.067091348	Campanula_jaubertiana1907869CLA001554BGNMRB:3.067091348):6.877823312):0.6072785601	Campanula_isophylla361389CLA001550BGNMME:10.55219322):0.8152568682):0.9656285371	(Campanula_cenisia361375PHA001508BGNKB:9.003727813	((Campanula_cespitosa361377PHA001512BGNNE:3.188157439	(Campanula_cochleariifolia428162PHA001514BGNII:1.935420748	Campanula_tanfanii1241195CLA001639BGNMPR:1.935420748):1.252736691):4.859844376	(Campanula_fragilis361385CLA001533BGNNNA:3.272811369	Campanula_fragilis361385CLA001532BGNMPA:3.272811369):4.775190446):0.9557259979):3.329350812):0.3263870381	Campanula_excisa1241076PHA001528BGNPG:12.65946566);
(((((Campanula_adsurgens1904707CLA001475BGNMLC:2.736007671	Campanula_arvatica239398CLA001486BGNMLD:2.736007671):4.564104162	Campanula_herminii239406CLA001548BGNMLF:7.300111833):7.278795212	((((((((((Campanula_albanica1904708CLA001477BGNMNV:0.1323619095	Campanula_hercegovina361388CLA001547BGNMPB:0.1323619095):1.992795156	Campanula_crassipes1241059CAR001522BGNLMG:2.125157066):0.9350993853	Campanula_romanica1241161CAR001602BGNNAD:3.060256451):1.953689767	(Campanula_martinii1488314CLA001566BGNMND:3.731539274	((((Campanula_gelida1904710CLA001538BGNMNB:0.1252034446	Campanula_rotundifolia_sudetica1904713CLA001620BGNMNH:0.1252034446):0.514118557	(Campanula_rotundifolia239422CLA001609BGNMPH:0.2989053665	Campanula_tatrae1904714CLA001640BGNMNM:0.2989053665):0.3404166351):0.3862923044	Campanula_marchesettii361392CLA001564BGNMPC:1.025614306):1.405357544	(((Campanula_praesignis1532303PHA001586BGNALG:0.323481545	Campanula_xylocarpa1241212CAR010088BGNNDF:0.323481545):0.03290881575	Campanula_rotundifolia239422TROM_V_146425BMBGG:0.3563903608):0.8503902561	Campanula_rotundifolia239422CLA001615BGNMPP:1.206780617):1.224191233):1.300567424):1.282406944):0.773789387	(((Campanula_bertolae1241035PHA001492BGNKV:1.35868207	Campanula_pseudostenocodon1241155CLA001589BGNMPG:1.35868207):3.152549863	Campanula_hispanica1241097CLA001549BGNMLG:4.511231934):0.5270585714	Campanula_sabatia1241166PHA001621BGNKHL:5.038290505):0.7494450997):1.035869171	(Campanula_carnica_carnica1241047PHA001502BGNINL:0.09937369082	Campanula_carnica_puberula1532300PHA001503BGNALM:0.09937369082):6.724231085):0.2519607976	(Campanula_fritschii1475209CLA001537BGNMNA:1.543727577	Campanula_macrorhiza1241126PHA001562RSZRSZAXPI000862-104:1.543727577):5.531837996):0.7252728412	(((((((Campanula_baumgartenii649649CLA001491BGNMMQ:0.1087296251	Campanula_bohemica1241038CLA001494BGNMMS:0.1087296251):0.8804370675	Campanula_rhomboidalis649663PHA001600BGNIK:0.9891666926):0.1208576053	Campanula_serrata1241174CAR001627BGNLMN:1.110024298):0.7649197848	Campanula_scheuchzeri361399CLA001626BGNMNI:1.874944083):2.286069662	(Campanula_micrantha1241130CLA001569BGNMPE:3.296505632	Campanula_stenocodon361402PHA001635BGNKG:3.296505632):0.8645081125):1.571436459	(Campanula_cantabrica1904709CLA001498BGNMLE:4.236332871	Campanula_precatoria1904712CLA001588BGNMLH:4.236332871):1.496117333):0.8669216591	Campanula_witasekiana440364CLA001656BGNMNN:6.599371863):1.201466551):3.740748562	(Campanula_andorrana1907868CLA001484BGNMQM:3.100977441	Campanula_jaubertiana1907869CLA001554BGNMRB:3.100977441):8.440609535):2.139817455	Campanula_isophylla361389CLA001550BGNMME:13.68140443):0.8975026137):0.7001426198	((Campanula_cenisia361375PHA001508BGNKB:13.41645761	(Campanula_cespitosa361377PHA001512BGNNE:3.175918373	(Campanula_cochleariifolia428162PHA001514BGNII:3.006923546	Campanula_tanfanii1241195CLA001639BGNMPR:3.006923546):0.1689948265):10.24053924):1.06679186	(Campanula_fragilis361385CLA001533BGNNNA:4.372877002	Campanula_fragilis361385CLA001532BGNMPA:4.372877002):10.11037247):0.7958001922):0.5425260886	Campanula_excisa1241076PHA001528BGNPG:15.82157575);
(((((Campanula_adsurgens1904707CLA001475BGNMLC:5.079897893	Campanula_arvatica239398CLA001486BGNMLD:5.079897893):6.700971387	Campanula_herminii239406CLA001548BGNMLF:11.78086928):4.571017504	((((((((((Campanula_albanica1904708CLA001477BGNMNV:0.2461724304	Campanula_hercegovina361388CLA001547BGNMPB:0.2461724304):0.4293829335	Campanula_crassipes1241059CAR001522BGNLMG:0.6755553639):2.141810372	Campanula_romanica1241161CAR001602BGNNAD:2.817365736):1.216670474	(Campanula_martinii1488314CLA001566BGNMND:3.01016786	((((Campanula_gelida1904710CLA001538BGNMNB:0.1044798766	Campanula_rotundifolia_sudetica1904713CLA001620BGNMNH:0.1044798766):1.30107747	(Campanula_rotundifolia239422CLA001609BGNMPH:0.345576723	Campanula_tatrae1904714CLA001640BGNMNM:0.345576723):1.059980623):0.01566194559	Campanula_marchesettii361392CLA001564BGNMPC:1.421219292):1.145202596	((Campanula_praesignis1532303PHA001586BGNALG:0.3582477887	(Campanula_rotundifolia239422TROM_V_146425BMBGG:0.3316431981	Campanula_xylocarpa1241212CAR010088BGNNDF:0.3316431981):0.02660459053):0.7925133597	Campanula_rotundifolia239422CLA001615BGNMPP:1.150761148):1.415660739):0.443745972):1.02386835):1.0001494	(((Campanula_bertolae1241035PHA001492BGNKV:0.4281125085	Campanula_pseudostenocodon1241155CLA001589BGNMPG:0.4281125085):2.605445171	Campanula_hispanica1241097CLA001549BGNMLG:3.03355768):0.9894094495	Campanula_sabatia1241166PHA001621BGNKHL:4.022967129):1.01121848):0.373896262	(Campanula_carnica_carnica1241047PHA001502BGNINL:0.01549982861	Campanula_carnica_puberula1532300PHA001503BGNALM:0.01549982861):5.392582043):1.107197074	(Campanula_fritschii1475209CLA001537BGNMNA:1.13319229	Campanula_macrorhiza1241126PHA001562RSZRSZAXPI000862-104:1.13319229):5.382086655):1.952190884	(((((((Campanula_baumgartenii649649CLA001491BGNMMQ:0.1993571851	Campanula_bohemica1241038CLA001494BGNMMS:0.1993571851):1.672312405	Campanula_rhomboidalis649663PHA001600BGNIK:1.87166959):0.04900367443	Campanula_serrata1241174CAR001627BGNLMN:1.920673265):1.216332476	Campanula_scheuchzeri361399CLA001626BGNMNI:3.137005741):2.233899004	(Campanula_micrantha1241130CLA001569BGNMPE:4.552078757	Campanula_stenocodon361402PHA001635BGNKG:4.552078757):0.8188259886):1.350523406	(Campanula_cantabrica1904709CLA001498BGNMLE:4.300313733	Campanula_precatoria1904712CLA001588BGNMLH:4.300313733):2.421114418):0.9044330688	Campanula_witasekiana440364CLA001656BGNMNN:7.62586122):0.8416086085):3.913802762	(Campanula_andorrana1907868CLA001484BGNMQM:2.656499711	Campanula_jaubertiana1907869CLA001554BGNMRB:2.656499711):9.72477288):1.402859872	Campanula_isophylla361389CLA001550BGNMME:13.78413246):2.567754322):0.3625523434	((Campanula_cenisia361375PHA001508BGNKB:14.97796688	(Campanula_cespitosa361377PHA001512BGNNE:3.48682804	(Campanula_cochleariifolia428162PHA001514BGNII:3.388893043	Campanula_tanfanii1241195CLA001639BGNMPR:3.388893043):0.09793499683):11.49113884):0.442638432	(Campanula_fragilis361385CLA001533BGNNNA:3.098033218	Campanula_fragilis361385CLA001532BGNMPA:3.098033218):12.32257209):1.293833816):0.4165726157	Campanula_excisa1241076PHA001528BGNPG:17.13101174);
((((Campanula_adsurgens1904707CLA001475BGNMLC:2.438903728	Campanula_arvatica239398CLA001486BGNMLD:2.438903728):10.04226396	Campanula_herminii239406CLA001548BGNMLF:12.48116769):2.514417594	((((((((((Campanula_albanica1904708CLA001477BGNMNV:0.4238937495	Campanula_hercegovina361388CLA001547BGNMPB:0.4238937495):1.323410096	Campanula_crassipes1241059CAR001522BGNLMG:1.747303845):0.6532434351	Campanula_romanica1241161CAR001602BGNNAD:2.40054728):2.846384363	(Campanula_martinii1488314CLA001566BGNMND:4.408387418	((((Campanula_gelida1904710CLA001538BGNMNB:0.09541123407	Campanula_rotundifolia_sudetica1904713CLA001620BGNMNH:0.09541123407):1.254354346	(Campanula_rotundifolia239422CLA001609BGNMPH:0.3312603775	Campanula_tatrae1904714CLA001640BGNMNM:0.3312603775):1.018505203):0.06897896333	Campanula_marchesettii361392CLA001564BGNMPC:1.418744543):0.6581504274	((Campanula_praesignis1532303PHA001586BGNALG:0.4867527694	(Campanula_rotundifolia239422TROM_V_146425BMBGG:0.3896353097	Campanula_xylocarpa1241212CAR010088BGNNDF:0.3896353097):0.0971174597):1.422528377	Campanula_rotundifolia239422CLA001615BGNMPP:1.909281147):0.1676138239):2.331492447):0.8385442253):0.422354677	(((Campanula_bertolae1241035PHA001492BGNKV:0.3423206225	Campanula_pseudostenocodon1241155CLA001589BGNMPG:0.3423206225):4.321792805	Campanula_hispanica1241097CLA001549BGNMLG:4.664113427):0.3075272199	Campanula_sabatia1241166PHA001621BGNKHL:4.971640647):0.6976456728):0.5295629393	(Campanula_carnica_carnica1241047PHA001502BGNINL:0.1014078716	Campanula_carnica_puberula1532300PHA001503BGNALM:0.1014078716):6.097441388):0.2857978512	(Campanula_fritschii1475209CLA001537BGNMNA:1.094100536	Campanula_macrorhiza1241126PHA001562RSZRSZAXPI000862-104:1.094100536):5.390546575):1.383355379	(((((((Campanula_baumgartenii649649CLA001491BGNMMQ:0.1157313924	Campanula_bohemica1241038CLA001494BGNMMS:0.1157313924):0.3127131913	Campanula_rhomboidalis649663PHA001600BGNIK:0.4284445837):0.1022637524	Campanula_serrata1241174CAR001627BGNLMN:0.5307083361):2.16832154	Campanula_scheuchzeri361399CLA001626BGNMNI:2.699029876):1.811008201	(Campanula_micrantha1241130CLA001569BGNMPE:3.509830455	Campanula_stenocodon361402PHA001635BGNKG:3.509830455):1.000207622):0.06330146178	(Campanula_cantabrica1904709CLA001498BGNMLE:3.157188605	Campanula_precatoria1904712CLA001588BGNMLH:3.157188605):1.416150934):1.808628244	Campanula_witasekiana440364CLA001656BGNMNN:6.381967783):1.486034707):1.912240134	(Campanula_andorrana1907868CLA001484BGNMQM:4.061288091	Campanula_jaubertiana1907869CLA001554BGNMRB:4.061288091):5.718954533):2.356474802	Campanula_isophylla361389CLA001550BGNMME:12.13671743):2.858867859):0.5639135623	((Campanula_cenisia361375PHA001508BGNKB:13.82738908	((Campanula_cespitosa361377PHA001512BGNNE:2.180869639	(Campanula_cochleariifolia428162PHA001514BGNII:1.952498417	Campanula_tanfanii1241195CLA001639BGNMPR:1.952498417):0.2283712227):10.79892999	(Campanula_fragilis361385CLA001533BGNNNA:3.157338764	Campanula_fragilis361385CLA001532BGNMPA:3.157338764):9.822460864):0.8475894549):1.498777441	Campanula_excisa1241076PHA001528BGNPG:15.32616652):0.233332323);
(((((Campanula_adsurgens1904707CLA001475BGNMLC:2.198469345	Campanula_arvatica239398CLA001486BGNMLD:2.198469345):4.282161324	Campanula_herminii239406CLA001548BGNMLF:6.48063067):5.493718013	(((((((((Campanula_albanica1904708CLA001477BGNMNV:0.2416940455	Campanula_hercegovina361388CLA001547BGNMPB:0.2416940455):0.8255479495	Campanula_crassipes1241059CAR001522BGNLMG:1.067241995):0.8534917992	Campanula_romanica1241161CAR001602BGNNAD:1.920733794):2.773070871	(((((Campanula_bertolae1241035PHA001492BGNKV:1.15031388	Campanula_pseudostenocodon1241155CLA001589BGNMPG:1.15031388):1.243968891	Campanula_sabatia1241166PHA001621BGNKHL:2.394282771):0.2883314409	Campanula_hispanica1241097CLA001549BGNMLG:2.682614212):0.4010602627	Campanula_martinii1488314CLA001566BGNMND:3.083674474):0.5150285463	((((Campanula_gelida1904710CLA001538BGNMNB:0.04456685795	Campanula_rotundifolia_sudetica1904713CLA001620BGNMNH:0.04456685795):1.149772412	(Campanula_rotundifolia239422CLA001609BGNMPH:0.4158404592	Campanula_tatrae1904714CLA001640BGNMNM:0.4158404592):0.778498811):0.220601753	Campanula_marchesettii361392CLA001564BGNMPC:1.414941023):0.6883678296	(((Campanula_praesignis1532303PHA001586BGNALG:0.1615001204	Campanula_rotundifolia239422TROM_V_146425BMBGG:0.1615001204):0.1483448988	Campanula_xylocarpa1241212CAR010088BGNNDF:0.3098450192):1.116632576	Campanula_rotundifolia239422CLA001615BGNMPP:1.426477595):0.6768312573):1.495394168):1.095101644):1.066199426	(Campanula_carnica_carnica1241047PHA001502BGNINL:0.0441767864	Campanula_carnica_puberula1532300PHA001503BGNALM:0.0441767864):5.715827304):0.8572885781	(Campanula_fritschii1475209CLA001537BGNMNA:1.491192303	Campanula_macrorhiza1241126PHA001562RSZRSZAXPI000862-104:1.491192303):5.126100366):0.7489102247	(((((((Campanula_baumgartenii649649CLA001491BGNMMQ:0.1174539278	Campanula_bohemica1241038CLA001494BGNMMS:0.1174539278):0.6393566416	Campanula_rhomboidalis649663PHA001600BGNIK:0.7568105694):0.2555549849	Campanula_serrata1241174CAR001627BGNLMN:1.012365554):1.164955571	Campanula_scheuchzeri361399CLA001626BGNMNI:2.177321125):1.095142674	(Campanula_micrantha1241130CLA001569BGNMPE:1.724356151	Campanula_stenocodon361402PHA001635BGNKG:1.724356151):1.548107648):1.235808239	(Campanula_cantabrica1904709CLA001498BGNMLE:3.543668997	Campanula_precatoria1904712CLA001588BGNMLH:3.543668997):0.9646030411):2.017539685	Campanula_witasekiana440364CLA001656BGNMNN:6.525811724):0.8403911699):1.225988907	(Campanula_andorrana1907868CLA001484BGNMQM:2.662481547	Campanula_jaubertiana1907869CLA001554BGNMRB:2.662481547):5.929710253):1.112214733	Campanula_isophylla361389CLA001550BGNMME:9.704406533):2.269942149):1.001256056	((Campanula_cenisia361375PHA001508BGNKB:10.4434348	((Campanula_cespitosa361377PHA001512BGNNE:2.970935918	Campanula_cochleariifolia428162PHA001514BGNII:2.970935918):0.08903445047	Campanula_tanfanii1241195CLA001639BGNMPR:3.059970369):7.383464432):1.247821675	(Campanula_fragilis361385CLA001533BGNNNA:1.895552159	Campanula_fragilis361385CLA001532BGNMPA:1.895552159):9.795704316):1.284348263):0.9489491912	Campanula_excisa1241076PHA001528BGNPG:13.92455393);
(((((Campanula_adsurgens1904707CLA001475BGNMLC:1.95334716	Campanula_arvatica239398CLA001486BGNMLD:1.95334716):5.323174737	Campanula_herminii239406CLA001548BGNMLF:7.276521897):5.796537562	((((((((((Campanula_albanica1904708CLA001477BGNMNV:0.1081801212	Campanula_hercegovina361388CLA001547BGNMPB:0.1081801212):0.9563829729	Campanula_crassipes1241059CAR001522BGNLMG:1.064563094):1.304885846	Campanula_romanica1241161CAR001602BGNNAD:2.36944894):1.786281912	(Campanula_martinii1488314CLA001566BGNMND:3.11954714	((((Campanula_gelida1904710CLA001538BGNMNB:0.4371887665	Campanula_rotundifolia_sudetica1904713CLA001620BGNMNH:0.4371887665):1.112658918	(Campanula_rotundifolia239422CLA001609BGNMPH:0.1934046525	Campanula_tatrae1904714CLA001640BGNMNM:0.1934046525):1.356443032):0.127365751	Campanula_marchesettii361392CLA001564BGNMPC:1.677213435):0.7626098738	((Campanula_xylocarpa1241212CAR010088BGNNDF:0.3832362775	(Campanula_praesignis1532303PHA001586BGNALG:0.334482377	Campanula_rotundifolia239422TROM_V_146425BMBGG:0.334482377):0.04875390053):1.154962466	Campanula_rotundifolia239422CLA001615BGNMPP:1.538198743):0.9016245657):0.6797238314):1.036183712):1.491919115	(((Campanula_bertolae1241035PHA001492BGNKV:0.8862999311	Campanula_pseudostenocodon1241155CLA001589BGNMPG:0.8862999311):3.697474272	Campanula_hispanica1241097CLA001549BGNMLG:4.583774203):0.2063477882	Campanula_sabatia1241166PHA001621BGNKHL:4.790121992):0.8575279755):0.2252024141	(Campanula_carnica_carnica1241047PHA001502BGNINL:0.1080897348	Campanula_carnica_puberula1532300PHA001503BGNALM:0.1080897348):5.764762646):0.2342966592	(Campanula_fritschii1475209CLA001537BGNMNA:0.8959169581	Campanula_macrorhiza1241126PHA001562RSZRSZAXPI000862-104:0.8959169581):5.211232082):1.207736747	(((((((Campanula_baumgartenii649649CLA001491BGNMMQ:0.5253903516	Campanula_bohemica1241038CLA001494BGNMMS:0.5253903516):0.4610749888	Campanula_rhomboidalis649663PHA001600BGNIK:0.9864653404):0.2718146517	Campanula_serrata1241174CAR001627BGNLMN:1.258279992):1.145737976	Campanula_scheuchzeri361399CLA001626BGNMNI:2.404017968):1.062195713	(Campanula_micrantha1241130CLA001569BGNMPE:2.382007558	Campanula_stenocodon361402PHA001635BGNKG:2.382007558):1.084206124):0.312017191	(Campanula_cantabrica1904709CLA001498BGNMLE:2.869542386	Campanula_precatoria1904712CLA001588BGNMLH:2.869542386):0.9086884864):2.896001207	Campanula_witasekiana440364CLA001656BGNMNN:6.674232079):0.640653708):3.343307857	(Campanula_andorrana1907868CLA001484BGNMQM:1.969020576	Campanula_jaubertiana1907869CLA001554BGNMRB:1.969020576):8.689173069):1.318259706	Campanula_isophylla361389CLA001550BGNMME:11.97645335):1.096606108):0.2339846212	(Campanula_cenisia361375PHA001508BGNKB:11.61790161	((Campanula_cespitosa361377PHA001512BGNNE:1.965095724	(Campanula_cochleariifolia428162PHA001514BGNII:1.732299444	Campanula_tanfanii1241195CLA001639BGNMPR:1.732299444):0.2327962794):9.218456312	(Campanula_fragilis361385CLA001533BGNNNA:1.847748801	Campanula_fragilis361385CLA001532BGNMPA:1.847748801):9.335803235):0.434349575):1.68914247):0.1475227049	Campanula_excisa1241076PHA001528BGNPG:13.45456679);
(((((Campanula_adsurgens1904707CLA001475BGNMLC:4.481597731	Campanula_arvatica239398CLA001486BGNMLD:4.481597731):1.932906037	Campanula_herminii239406CLA001548BGNMLF:6.414503768):4.847359602	((((((((((Campanula_albanica1904708CLA001477BGNMNV:0.3294899305	Campanula_hercegovina361388CLA001547BGNMPB:0.3294899305):1.004380281	Campanula_crassipes1241059CAR001522BGNLMG:1.333870211):0.7836340511	Campanula_romanica1241161CAR001602BGNNAD:2.117504262):1.661116081	(Campanula_martinii1488314CLA001566BGNMND:2.667068589	((((Campanula_gelida1904710CLA001538BGNMNB:0.1231644626	Campanula_rotundifolia_sudetica1904713CLA001620BGNMNH:0.1231644626):1.391889673	(Campanula_rotundifolia239422CLA001609BGNMPH:0.6071478088	Campanula_tatrae1904714CLA001640BGNMNM:0.6071478088):0.9079063265):0.2742773856	Campanula_marchesettii361392CLA001564BGNMPC:1.789331521):0.4630444607	(((Campanula_praesignis1532303PHA001586BGNALG:0.2877844224	Campanula_xylocarpa1241212CAR010088BGNNDF:0.2877844224):0.03279060409	Campanula_rotundifolia239422TROM_V_146425BMBGG:0.3205750265):1.585390251	Campanula_rotundifolia239422CLA001615BGNMPP:1.905965277):0.3464107046):0.4146926074):1.111551754):0.6913080804	(((Campanula_bertolae1241035PHA001492BGNKV:0.7316661732	Campanula_pseudostenocodon1241155CLA001589BGNMPG:0.7316661732):2.928399337	Campanula_hispanica1241097CLA001549BGNMLG:3.66006551):0.1382560998	Campanula_sabatia1241166PHA001621BGNKHL:3.79832161):0.6716068141):0.8685495041	(Campanula_carnica_carnica1241047PHA001502BGNINL:0.1280273149	Campanula_carnica_puberula1532300PHA001503BGNALM:0.1280273149):5.210450613):0.7115449068	(Campanula_fritschii1475209CLA001537BGNMNA:1.003921326	Campanula_macrorhiza1241126PHA001562RSZRSZAXPI000862-104:1.003921326):5.046101508):1.128966062	(((((((Campanula_baumgartenii649649CLA001491BGNMMQ:0.4367300977	Campanula_bohemica1241038CLA001494BGNMMS:0.4367300977):0.1796095122	Campanula_rhomboidalis649663PHA001600BGNIK:0.6163396099):0.5206450688	Campanula_serrata1241174CAR001627BGNLMN:1.136984679):0.6408598933	Campanula_scheuchzeri361399CLA001626BGNMNI:1.777844572):2.369858584	(Campanula_micrantha1241130CLA001569BGNMPE:3.188642974	Campanula_stenocodon361402PHA001635BGNKG:3.188642974):0.9590601819):0.1140170231	(Campanula_cantabrica1904709CLA001498BGNMLE:1.392632261	Campanula_precatoria1904712CLA001588BGNMLH:1.392632261):2.869087918):1.099169501	Campanula_witasekiana440364CLA001656BGNMNN:5.36088968):1.818099216):2.879654019	(Campanula_andorrana1907868CLA001484BGNMQM:2.263099566	Campanula_jaubertiana1907869CLA001554BGNMRB:2.263099566):7.79554335):0.5633221662	Campanula_isophylla361389CLA001550BGNMME:10.62196508):0.6398982888):0.3281610492	(Campanula_cenisia361375PHA001508BGNKB:10.18841628	((Campanula_cespitosa361377PHA001512BGNNE:2.304843172	(Campanula_cochleariifolia428162PHA001514BGNII:1.957681071	Campanula_tanfanii1241195CLA001639BGNMPR:1.957681071):0.3471621011):7.665855304	(Campanula_fragilis361385CLA001533BGNNNA:1.993774086	Campanula_fragilis361385CLA001532BGNMPA:1.993774086):7.97692439):0.2177178044):1.401608139):0.05827100487	Campanula_excisa1241076PHA001528BGNPG:11.64829542);
(((((Campanula_adsurgens1904707CLA001475BGNMLC:2.989027071	Campanula_arvatica239398CLA001486BGNMLD:2.989027071):7.136973592	Campanula_herminii239406CLA001548BGNMLF:10.12600066):3.006885332	((((((((((Campanula_albanica1904708CLA001477BGNMNV:0.2632597953	Campanula_hercegovina361388CLA001547BGNMPB:0.2632597953):1.060522649	Campanula_crassipes1241059CAR001522BGNLMG:1.323782444):1.22415072	Campanula_romanica1241161CAR001602BGNNAD:2.547933164):3.24274995	(Campanula_martinii1488314CLA001566BGNMND:4.840177675	((((Campanula_gelida1904710CLA001538BGNMNB:0.2552981811	Campanula_rotundifolia_sudetica1904713CLA001620BGNMNH:0.2552981811):1.997976245	(Campanula_rotundifolia239422CLA001609BGNMPH:1.596922678	Campanula_tatrae1904714CLA001640BGNMNM:1.596922678):0.6563517484):0.1181399702	Campanula_marchesettii361392CLA001564BGNMPC:2.371414396):1.216220294	(((Campanula_praesignis1532303PHA001586BGNALG:0.1987831448	Campanula_rotundifolia239422TROM_V_146425BMBGG:0.1987831448):0.41568275	Campanula_xylocarpa1241212CAR010088BGNNDF:0.6144658948):1.412487487	Campanula_rotundifolia239422CLA001615BGNMPP:2.026953381):1.560681308):1.252542985):0.9505054393):0.4585434143	(((Campanula_bertolae1241035PHA001492BGNKV:0.8839520184	Campanula_pseudostenocodon1241155CLA001589BGNMPG:0.8839520184):3.650568468	Campanula_hispanica1241097CLA001549BGNMLG:4.534520487):0.7761062676	Campanula_sabatia1241166PHA001621BGNKHL:5.310626755):0.938599774):0.9102383818	(Campanula_carnica_carnica1241047PHA001502BGNINL:0.2472189104	Campanula_carnica_puberula1532300PHA001503BGNALM:0.2472189104):6.912246):0.2357470252	(Campanula_fritschii1475209CLA001537BGNMNA:1.28506065	Campanula_macrorhiza1241126PHA001562RSZRSZAXPI000862-104:1.28506065):6.110151286):0.4053372649	(((((((Campanula_baumgartenii649649CLA001491BGNMMQ:0.2341279112	Campanula_bohemica1241038CLA001494BGNMMS:0.2341279112):0.4848599237	Campanula_rhomboidalis649663PHA001600BGNIK:0.718987835):0.07225594306	Campanula_serrata1241174CAR001627BGNLMN:0.791243778):1.679597374	Campanula_scheuchzeri361399CLA001626BGNMNI:2.470841152):2.03389724	(Campanula_micrantha1241130CLA001569BGNMPE:3.872392377	Campanula_stenocodon361402PHA001635BGNKG:3.872392377):0.6323460148):0.8736576458	(Campanula_cantabrica1904709CLA001498BGNMLE:3.022477434	Campanula_precatoria1904712CLA001588BGNMLH:3.022477434):2.355918603):1.096703063	Campanula_witasekiana440364CLA001656BGNMNN:6.475099101):1.3254501):2.312167819	(Campanula_andorrana1907868CLA001484BGNMQM:2.642091145	Campanula_jaubertiana1907869CLA001554BGNMRB:2.642091145):7.470625874):1.125593846	Campanula_isophylla361389CLA001550BGNMME:11.23831087):1.894575129):0.3596946559	(Campanula_cenisia361375PHA001508BGNKB:10.93607662	((Campanula_cespitosa361377PHA001512BGNNE:3.570385552	(Campanula_cochleariifolia428162PHA001514BGNII:3.5009027	Campanula_tanfanii1241195CLA001639BGNMPR:3.5009027):0.06948285212):5.578933893	(Campanula_fragilis361385CLA001533BGNNNA:3.985711135	Campanula_fragilis361385CLA001532BGNMPA:3.985711135):5.16360831):1.786757179):2.556504027):0.7735069346	Campanula_excisa1241076PHA001528BGNPG:14.26608759);
(((((Campanula_adsurgens1904707CLA001475BGNMLC:2.387037154	Campanula_arvatica239398CLA001486BGNMLD:2.387037154):5.196705305	Campanula_herminii239406CLA001548BGNMLF:7.583742459):2.716585999	((((((((((Campanula_albanica1904708CLA001477BGNMNV:0.3272490142	Campanula_hercegovina361388CLA001547BGNMPB:0.3272490142):0.6022443479	Campanula_crassipes1241059CAR001522BGNLMG:0.929493362):0.2500125984	Campanula_romanica1241161CAR001602BGNNAD:1.17950596):1.828497824	(Campanula_martinii1488314CLA001566BGNMND:2.469640266	((((Campanula_gelida1904710CLA001538BGNMNB:0.2177340843	Campanula_rotundifolia_sudetica1904713CLA001620BGNMNH:0.2177340843):0.6559590865	(Campanula_rotundifolia239422CLA001609BGNMPH:0.2611533022	Campanula_tatrae1904714CLA001640BGNMNM:0.2611533022):0.6125398686):0.06355052977	Campanula_marchesettii361392CLA001564BGNMPC:0.9372437006):0.9216074602	(((Campanula_praesignis1532303PHA001586BGNALG:0.1026086912	Campanula_rotundifolia239422TROM_V_146425BMBGG:0.1026086912):0.1877770387	Campanula_xylocarpa1241212CAR010088BGNNDF:0.2903857299):1.269284421	Campanula_rotundifolia239422CLA001615BGNMPP:1.559670151):0.29918101):0.6107891047):0.5383635192):0.580341493	(((Campanula_bertolae1241035PHA001492BGNKV:0.5592467265	Campanula_pseudostenocodon1241155CLA001589BGNMPG:0.5592467265):1.847017938	Campanula_hispanica1241097CLA001549BGNMLG:2.406264664):0.3386138353	Campanula_sabatia1241166PHA001621BGNKHL:2.7448785):0.8434667782):0.3344205953	(Campanula_carnica_carnica1241047PHA001502BGNINL:0.7868187106	Campanula_carnica_puberula1532300PHA001503BGNALM:0.7868187106):3.135947162):0.2324728768	(Campanula_fritschii1475209CLA001537BGNMNA:0.6399996302	Campanula_macrorhiza1241126PHA001562RSZRSZAXPI000862-104:0.6399996302):3.51523912):0.4836270261	(((((((Campanula_baumgartenii649649CLA001491BGNMMQ:0.03365699018	Campanula_bohemica1241038CLA001494BGNMMS:0.03365699018):0.3300843585	Campanula_rhomboidalis649663PHA001600BGNIK:0.3637413487):0.2374245737	Campanula_serrata1241174CAR001627BGNLMN:0.6011659224):0.6776889931	Campanula_scheuchzeri361399CLA001626BGNMNI:1.278854916):1.015841145	(Campanula_micrantha1241130CLA001569BGNMPE:1.91443132	Campanula_stenocodon361402PHA001635BGNKG:1.91443132):0.3802647408):1.054851163	(Campanula_cantabrica1904709CLA001498BGNMLE:2.118381794	Campanula_precatoria1904712CLA001588BGNMLH:2.118381794):1.231165429):1.050041684	Campanula_witasekiana440364CLA001656BGNMNN:4.399588907):0.2392768686):2.564976893	(Campanula_andorrana1907868CLA001484BGNMQM:3.903695919	Campanula_jaubertiana1907869CLA001554BGNMRB:3.903695919):3.300146749):1.403646945	Campanula_isophylla361389CLA001550BGNMME:8.607489613):1.692838844):0.2305076529	((Campanula_cenisia361375PHA001508BGNKB:8.943600279	(Campanula_cespitosa361377PHA001512BGNNE:2.404107128	(Campanula_cochleariifolia428162PHA001514BGNII:2.121145006	Campanula_tanfanii1241195CLA001639BGNMPR:2.121145006):0.2829621225):6.539493151):0.1691612189	(Campanula_fragilis361385CLA001533BGNNNA:1.650714326	Campanula_fragilis361385CLA001532BGNMPA:1.650714326):7.462047172):1.418074612):0.06703162255	Campanula_excisa1241076PHA001528BGNPG:10.59786773);
(((((Campanula_adsurgens1904707CLA001475BGNMLC:1.504998769	Campanula_arvatica239398CLA001486BGNMLD:1.504998769):9.322176632	Campanula_herminii239406CLA001548BGNMLF:10.8271754):2.299293413	((((((((((Campanula_albanica1904708CLA001477BGNMNV:0.2654991907	Campanula_hercegovina361388CLA001547BGNMPB:0.2654991907):0.4787941698	Campanula_crassipes1241059CAR001522BGNLMG:0.7442933606):0.9094344757	Campanula_romanica1241161CAR001602BGNNAD:1.653727836):2.176871024	(Campanula_martinii1488314CLA001566BGNMND:3.288974777	((((Campanula_gelida1904710CLA001538BGNMNB:0.1699072143	Campanula_rotundifolia_sudetica1904713CLA001620BGNMNH:0.1699072143):0.778079027	(Campanula_rotundifolia239422CLA001609BGNMPH:0.4428650178	Campanula_tatrae1904714CLA001640BGNMNM:0.4428650178):0.5051212235):0.1244369007	Campanula_marchesettii361392CLA001564BGNMPC:1.072423142):0.6521864772	(((Campanula_praesignis1532303PHA001586BGNALG:0.1779887719	Campanula_rotundifolia239422TROM_V_146425BMBGG:0.1779887719):0.4146518362	Campanula_xylocarpa1241212CAR010088BGNNDF:0.5926406081):0.9947937517	Campanula_rotundifolia239422CLA001615BGNMPP:1.58743436):0.1371752594):1.564365158):0.5416240829):0.5309996102	(((Campanula_bertolae1241035PHA001492BGNKV:0.4551490518	Campanula_pseudostenocodon1241155CLA001589BGNMPG:0.4551490518):2.465752129	Campanula_hispanica1241097CLA001549BGNMLG:2.920901181):0.2794424015	Campanula_sabatia1241166PHA001621BGNKHL:3.200343582):1.161254888):0.8304323712	(Campanula_carnica_carnica1241047PHA001502BGNINL:0.01691686806	Campanula_carnica_puberula1532300PHA001503BGNALM:0.01691686806):5.175113973):0.2056152055	(Campanula_fritschii1475209CLA001537BGNMNA:1.228641112	Campanula_macrorhiza1241126PHA001562RSZRSZAXPI000862-104:1.228641112):4.169004935):0.7802664575	(((((((Campanula_baumgartenii649649CLA001491BGNMMQ:0.2017340294	Campanula_bohemica1241038CLA001494BGNMMS:0.2017340294):0.5226888031	Campanula_rhomboidalis649663PHA001600BGNIK:0.7244228325):0.03425152463	Campanula_serrata1241174CAR001627BGNLMN:0.7586743572):0.9294654558	Campanula_scheuchzeri361399CLA001626BGNMNI:1.688139813):0.8942625563	(Campanula_micrantha1241130CLA001569BGNMPE:1.730932259	Campanula_stenocodon361402PHA001635BGNKG:1.730932259):0.8514701103):0.2632288102	(Campanula_cantabrica1904709CLA001498BGNMLE:1.919760406	Campanula_precatoria1904712CLA001588BGNMLH:1.919760406):0.9258707739):0.9943788816	Campanula_witasekiana440364CLA001656BGNMNN:3.840010061):2.337902443):3.695874746	(Campanula_andorrana1907868CLA001484BGNMQM:3.652346434	Campanula_jaubertiana1907869CLA001554BGNMRB:3.652346434):6.221440816):0.8471300347	Campanula_isophylla361389CLA001550BGNMME:10.72091728):2.405551529):0.377452385	(Campanula_cenisia361375PHA001508BGNKB:12.05714988	((Campanula_cespitosa361377PHA001512BGNNE:2.752066333	(Campanula_cochleariifolia428162PHA001514BGNII:2.543812274	Campanula_tanfanii1241195CLA001639BGNMPR:2.543812274):0.2082540591):9.067682186	(Campanula_fragilis361385CLA001533BGNNNA:2.281828089	Campanula_fragilis361385CLA001532BGNMPA:2.281828089):9.53792043):0.2374013575):1.446771322):0.2646176207	Campanula_excisa1241076PHA001528BGNPG:13.76853882);
(((((Campanula_adsurgens1904707CLA001475BGNMLC:1.764438635	Campanula_arvatica239398CLA001486BGNMLD:1.764438635):3.245174857	Campanula_herminii239406CLA001548BGNMLF:5.009613493):4.40319665	((((((((((Campanula_albanica1904708CLA001477BGNMNV:0.1615832127	Campanula_hercegovina361388CLA001547BGNMPB:0.1615832127):1.039682081	Campanula_crassipes1241059CAR001522BGNLMG:1.201265293):0.4413574771	Campanula_romanica1241161CAR001602BGNNAD:1.64262277):1.484455955	(Campanula_martinii1488314CLA001566BGNMND:2.852143375	((((Campanula_gelida1904710CLA001538BGNMNB:0.2800327138	Campanula_rotundifolia_sudetica1904713CLA001620BGNMNH:0.2800327138):1.181440414	(Campanula_rotundifolia239422CLA001609BGNMPH:0.3044804243	Campanula_tatrae1904714CLA001640BGNMNM:0.3044804243):1.156992704):0.456607387	Campanula_marchesettii361392CLA001564BGNMPC:1.918080515):0.6109360847	((Campanula_praesignis1532303PHA001586BGNALG:0.320947688	(Campanula_rotundifolia239422TROM_V_146425BMBGG:0.2646752315	Campanula_xylocarpa1241212CAR010088BGNNDF:0.2646752315):0.0562724565):1.519245862	Campanula_rotundifolia239422CLA001615BGNMPP:1.84019355):0.6888230492):0.3231267757):0.2749353496):1.352210654	(((Campanula_bertolae1241035PHA001492BGNKV:1.011283986	Campanula_pseudostenocodon1241155CLA001589BGNMPG:1.011283986):2.212761233	Campanula_hispanica1241097CLA001549BGNMLG:3.22404522):0.2814406713	Campanula_sabatia1241166PHA001621BGNKHL:3.505485891):0.9738034885):0.1028664324	(Campanula_carnica_carnica1241047PHA001502BGNINL:0.08090326932	Campanula_carnica_puberula1532300PHA001503BGNALM:0.08090326932):4.501252542):0.2786014155	(Campanula_fritschii1475209CLA001537BGNMNA:1.567756761	Campanula_macrorhiza1241126PHA001562RSZRSZAXPI000862-104:1.567756761):3.293000466):0.9668136318	(((((((Campanula_baumgartenii649649CLA001491BGNMMQ:0.1644739722	Campanula_bohemica1241038CLA001494BGNMMS:0.1644739722):0.5158075254	Campanula_rhomboidalis649663PHA001600BGNIK:0.6802814977):0.7499098033	Campanula_serrata1241174CAR001627BGNLMN:1.430191301):1.241127387	Campanula_scheuchzeri361399CLA001626BGNMNI:2.671318688):0.2997351615	(Campanula_micrantha1241130CLA001569BGNMPE:2.590898181	Campanula_stenocodon361402PHA001635BGNKG:2.590898181):0.3801556685):0.8554807506	(Campanula_cantabrica1904709CLA001498BGNMLE:2.655467573	Campanula_precatoria1904712CLA001588BGNMLH:2.655467573):1.171067026):1.049253308	Campanula_witasekiana440364CLA001656BGNMNN:4.875787908):0.9517829513):1.727183665	(Campanula_andorrana1907868CLA001484BGNMQM:2.770615481	Campanula_jaubertiana1907869CLA001554BGNMRB:2.770615481):4.784139043):0.4842486652	Campanula_isophylla361389CLA001550BGNMME:8.039003189):1.373806954):0.2904262128	(Campanula_cenisia361375PHA001508BGNKB:8.607162424	(((Campanula_cespitosa361377PHA001512BGNNE:2.434530394	Campanula_cochleariifolia428162PHA001514BGNII:2.434530394):0.04756849372	Campanula_tanfanii1241195CLA001639BGNMPR:2.482098888):5.801191858	(Campanula_fragilis361385CLA001533BGNNNA:1.865824043	Campanula_fragilis361385CLA001532BGNMPA:1.865824043):6.417466703):0.3238716782):1.096073932):0.4265441526	Campanula_excisa1241076PHA001528BGNPG:10.12978051);
(((((Campanula_adsurgens1904707CLA001475BGNMLC:2.394735423	Campanula_arvatica239398CLA001486BGNMLD:2.394735423):4.830728148	Campanula_herminii239406CLA001548BGNMLF:7.225463571):3.68649041	((((((((((Campanula_albanica1904708CLA001477BGNMNV:0.109435283	Campanula_hercegovina361388CLA001547BGNMPB:0.109435283):0.7145486483	Campanula_crassipes1241059CAR001522BGNLMG:0.8239839314):0.9638297817	Campanula_romanica1241161CAR001602BGNNAD:1.787813713):1.193758045	(Campanula_martinii1488314CLA001566BGNMND:2.717018519	((((Campanula_gelida1904710CLA001538BGNMNB:0.3670877689	Campanula_rotundifolia_sudetica1904713CLA001620BGNMNH:0.3670877689):0.9170677854	(Campanula_rotundifolia239422CLA001609BGNMPH:0.227241519	Campanula_tatrae1904714CLA001640BGNMNM:0.227241519):1.056914035):0.04255279085	Campanula_marchesettii361392CLA001564BGNMPC:1.326708345):0.7480601346	(((Campanula_praesignis1532303PHA001586BGNALG:0.1290840034	Campanula_rotundifolia239422TROM_V_146425BMBGG:0.1290840034):0.1469975773	Campanula_xylocarpa1241212CAR010088BGNNDF:0.2760815807):0.8542538461	Campanula_rotundifolia239422CLA001615BGNMPP:1.130335427):0.9444330529):0.6422500394):0.2645532392):1.295934389	(((Campanula_bertolae1241035PHA001492BGNKV:0.5891925201	Campanula_pseudostenocodon1241155CLA001589BGNMPG:0.5891925201):2.513456913	Campanula_hispanica1241097CLA001549BGNMLG:3.102649433):0.4516157825	Campanula_sabatia1241166PHA001621BGNKHL:3.554265216):0.7232409315):0.3300242409	(Campanula_carnica_carnica1241047PHA001502BGNINL:0.2007433031	Campanula_carnica_puberula1532300PHA001503BGNALM:0.2007433031):4.406787085):0.3400400455	(Campanula_fritschii1475209CLA001537BGNMNA:0.6002621818	Campanula_macrorhiza1241126PHA001562RSZRSZAXPI000862-104:0.6002621818):4.347308252):0.7262681687	(((((((Campanula_baumgartenii649649CLA001491BGNMMQ:0.2851474894	Campanula_bohemica1241038CLA001494BGNMMS:0.2851474894):0.4706312967	Campanula_rhomboidalis649663PHA001600BGNIK:0.7557787862):0.3345665584	Campanula_serrata1241174CAR001627BGNLMN:1.090345345):1.242188715	Campanula_scheuchzeri361399CLA001626BGNMNI:2.33253406):1.235229873	(Campanula_micrantha1241130CLA001569BGNMPE:3.056561273	Campanula_stenocodon361402PHA001635BGNKG:3.056561273):0.5112026591):0.2203861734	(Campanula_cantabrica1904709CLA001498BGNMLE:3.040759078	Campanula_precatoria1904712CLA001588BGNMLH:3.040759078):0.7473910281):1.138089133	Campanula_witasekiana440364CLA001656BGNMNN:4.926239239):0.7475993637):3.957673318	(Campanula_andorrana1907868CLA001484BGNMQM:2.789253336	Campanula_jaubertiana1907869CLA001554BGNMRB:2.789253336):6.842258585):0.7201039578	Campanula_isophylla361389CLA001550BGNMME:10.35161588):0.5603381022):1.688931662	(Campanula_cenisia361375PHA001508BGNKB:12.258186	((Campanula_cespitosa361377PHA001512BGNNE:2.694995058	(Campanula_cochleariifolia428162PHA001514BGNII:2.555333875	Campanula_tanfanii1241195CLA001639BGNMPR:2.555333875):0.1396611826):8.497917999	(Campanula_fragilis361385CLA001533BGNNNA:2.669218825	Campanula_fragilis361385CLA001532BGNMPA:2.669218825):8.523694232):1.06527294):0.3426996456):0.1894800708	Campanula_excisa1241076PHA001528BGNPG:12.79036571);
