# Supplementary material for: Tempo and drivers of plant diversification in the European mountain system
Source: Nat Commun. 2022 May 18;13:2750. doi: 10.1038/s41467-022-30394-5 (PMC9117672; doi:10.1038/s41467-022-30394-5)
Supplement: Supplementary file 8 — Supplementary Software 1 [file 41467_2022_30394_MOESM8_ESM.zip › Supplementary Software 1 Species trees/gentianaspeciesMC.tre]

((((((Gentiana_acaulis49933PHA004007BGNIA:0.09308795177,Gentiana_dinarica49944CLA004046BGNNNB:0.09308795177):0.1111567166,Gentiana_ligustica49947PHA004058BGNIB:0.2042446684):0.09220487273,Gentiana_occidentalis38853CLA004074BGNMGB:0.2964495411):0.2644289164,Gentiana_angustifolia38849PHA004015BGNMH:0.5608784575):13.30705163,(Gentiana_alpina49934PHA004011BGNPQ:1.704683758,Gentiana_clusii49942PHA004041BGNMR:1.704683758):12.16324633):1.568654645,(((Gentiana_asclepiadea49935PHA004020BGNLE:5.244150498,(Gentiana_froelichii_froelichii1851362PHA004051BGNLKD:0.2596651016,Gentiana_froelichii_zenariae49946PHA004053BGNITD:0.2596651016):4.984485396):1.792772782,((((Gentiana_burserii38850CLA004032BGNMLK:0.3610106232,Gentiana_villarsii1533084PHA004118BGNALB:0.3610106232):0.3921358029,(Gentiana_lutea_symphyandra1533082PHA004062BGNALT:0.2831837642,Gentiana_lutea_vardjanii1533083PHA004067BGNITE:0.2831837642):0.4699626619):0.1370115625,(Gentiana_lutea_lutea553052PHA009971BGNFT:0.53756149,Gentiana_punctata49953PHA004087BGNIN:0.53756149):0.3525964986):1.071787151,Gentiana_pannonica38854PHA004078BGNRL:1.96194514):5.07497814):4.222552316,((((Gentiana_bavarica49937PHA004027BGNIQ:0.5794087879,Gentiana_terglouensis49957PHA009972BGNNGK:0.5794087879):2.000655777,Gentiana_rostanii442720PHA004095BGNKH:2.580064565):1.745774149,((((Gentiana_brachyphylla49939PHA004030BGNIR:0.2067415474,Gentiana_orbicularis1085736PHA004076BGNKC:0.2067415474):0.5137739711,((Gentiana_schleicheri442721PHA004097BGNKI:0.1488257508,Gentiana_verna_verna553061PHA004117BGNMV:0.1488257508):0.1077165819,Gentiana_verna_delphinensis1085743PHA004114BGNKK:0.2565423327):0.4639731859):1.029211814,Gentiana_sierrae1085739CLA004100BGNMFV:1.749727333):1.352623504,Gentiana_tergestina442724CLA004105BGNNTH:3.102350837):1.223487877):2.464377433,Gentiana_utriculosa49958PHA004108BGNRM:6.790216147):4.469259449):4.177109134);
