# Supplementary material for: Tempo and drivers of plant diversification in the European mountain system
Source: Nat Commun. 2022 May 18;13:2750. doi: 10.1038/s41467-022-30394-5 (PMC9117672; doi:10.1038/s41467-022-30394-5)
Supplement: Supplementary file 8 — Supplementary Software 1 [file 41467_2022_30394_MOESM8_ESM.zip › Supplementary Software 1 Species trees/gentianaspeciesposterior.tre]

(((((Gentiana_acaulis49933PHA004007BGNIA:0.2090953277	(Gentiana_dinarica49944CLA004046BGNNNB:0.1479431145	Gentiana_ligustica49947PHA004058BGNIB:0.1479431145):0.06115221323):0.04666928525	Gentiana_occidentalis38853CLA004074BGNMGB:0.255764613):0.8994678325	Gentiana_angustifolia38849PHA004015BGNMH:1.155232445):18.01692229	(Gentiana_alpina49934PHA004011BGNPQ:1.540473939	Gentiana_clusii49942PHA004041BGNMR:1.540473939):17.63168079):1.338153552	(((Gentiana_asclepiadea49935PHA004020BGNLE:6.386048604	(Gentiana_froelichii_froelichii1851362PHA004051BGNLKD:0.3738812874	Gentiana_froelichii_zenariae49946PHA004053BGNITD:0.3738812874):6.012167317):1.750628538	((((Gentiana_burserii38850CLA004032BGNMLK:0.1614093645	Gentiana_villarsii1533084PHA004118BGNALB:0.1614093645):0.6906200803	(Gentiana_lutea_symphyandra1533082PHA004062BGNALT:0.4446814249	Gentiana_lutea_vardjanii1533083PHA004067BGNITE:0.4446814249):0.40734802):0.08990720127	(Gentiana_lutea_lutea553052PHA009971BGNFT:0.8432598351	Gentiana_punctata49953PHA004087BGNIN:0.8432598351):0.09867681107):0.4458580669	Gentiana_pannonica38854PHA004078BGNRL:1.387794713):6.748882429):5.824644269	((((Gentiana_bavarica49937PHA004027BGNIQ:0.4596775615	Gentiana_terglouensis49957PHA009972BGNNGK:0.4596775615):0.5539312547	Gentiana_rostanii442720PHA004095BGNKH:1.013608816):2.657369739	((((Gentiana_brachyphylla49939PHA004030BGNIR:0.2294101111	Gentiana_orbicularis1085736PHA004076BGNKC:0.2294101111):0.3299117877	((Gentiana_schleicheri442721PHA004097BGNKI:0.1320023217	Gentiana_verna_verna553061PHA004117BGNMV:0.1320023217):0.1180584005	Gentiana_verna_delphinensis1085743PHA004114BGNKK:0.2500607222):0.3092611766):0.7903674534	Gentiana_sierrae1085739CLA004100BGNMFV:1.349689352):1.559742965	Gentiana_tergestina442724CLA004105BGNNTH:2.909432317):0.7615462383):1.341679311	Gentiana_utriculosa49958PHA004108BGNRM:5.012657866):8.948663544):6.548986875);
((((((Gentiana_acaulis49933PHA004007BGNIA:0.0511995791	Gentiana_dinarica49944CLA004046BGNNNB:0.0511995791):0.05009144134	Gentiana_ligustica49947PHA004058BGNIB:0.1012910204):0.07070423556	Gentiana_occidentalis38853CLA004074BGNMGB:0.171995256):0.05145206179	Gentiana_angustifolia38849PHA004015BGNMH:0.2234473178):12.33814094	(Gentiana_alpina49934PHA004011BGNPQ:1.868188118	Gentiana_clusii49942PHA004041BGNMR:1.868188118):10.69340014):0.466337352	(((Gentiana_asclepiadea49935PHA004020BGNLE:3.781805267	(Gentiana_froelichii_froelichii1851362PHA004051BGNLKD:0.1996576986	Gentiana_froelichii_zenariae49946PHA004053BGNITD:0.1996576986):3.582147568):1.830311399	((((Gentiana_burserii38850CLA004032BGNMLK:0.4970042935	Gentiana_villarsii1533084PHA004118BGNALB:0.4970042935):0.5022710586	(Gentiana_lutea_symphyandra1533082PHA004062BGNALT:0.09507638477	Gentiana_lutea_vardjanii1533083PHA004067BGNITE:0.09507638477):0.9041989673):0.03881163239	(Gentiana_lutea_lutea553052PHA009971BGNFT:0.2236709214	Gentiana_punctata49953PHA004087BGNIN:0.2236709214):0.8144160631):0.230994183	Gentiana_pannonica38854PHA004078BGNRL:1.269081167):4.343035498):4.512577723	((((Gentiana_bavarica49937PHA004027BGNIQ:0.43408049	Gentiana_terglouensis49957PHA009972BGNNGK:0.43408049):1.980917786	Gentiana_rostanii442720PHA004095BGNKH:2.414998276):1.367087941	((((Gentiana_brachyphylla49939PHA004030BGNIR:0.1657755208	Gentiana_orbicularis1085736PHA004076BGNKC:0.1657755208):0.4987631122	((Gentiana_schleicheri442721PHA004097BGNKI:0.101585739	Gentiana_verna_verna553061PHA004117BGNMV:0.101585739):0.01606199212	Gentiana_verna_delphinensis1085743PHA004114BGNKK:0.1176477311):0.5468909019):0.3321903155	Gentiana_sierrae1085739CLA004100BGNMFV:0.9967289485):1.786219099	Gentiana_tergestina442724CLA004105BGNNTH:2.782948048):0.9991381695):3.449607432	Gentiana_utriculosa49958PHA004108BGNRM:7.231693649):2.893000739):2.903231217);
(((((Gentiana_acaulis49933PHA004007BGNIA:0.2112464712	(Gentiana_dinarica49944CLA004046BGNNNB:0.2031834763	Gentiana_ligustica49947PHA004058BGNIB:0.2031834763):0.008062994933):0.0009829092772	Gentiana_occidentalis38853CLA004074BGNMGB:0.2122293805):0.1189126041	Gentiana_angustifolia38849PHA004015BGNMH:0.3311419845):14.48681329	(Gentiana_alpina49934PHA004011BGNPQ:1.523153145	Gentiana_clusii49942PHA004041BGNMR:1.523153145):13.29480213):0.9413190407	(((Gentiana_asclepiadea49935PHA004020BGNLE:3.294761121	(Gentiana_froelichii_froelichii1851362PHA004051BGNLKD:0.06141678188	Gentiana_froelichii_zenariae49946PHA004053BGNITD:0.06141678188):3.23334434):0.7344599752	((((Gentiana_burserii38850CLA004032BGNMLK:0.5827931613	Gentiana_villarsii1533084PHA004118BGNALB:0.5827931613):0.449395593	(Gentiana_lutea_symphyandra1533082PHA004062BGNALT:0.2141063492	Gentiana_lutea_vardjanii1533083PHA004067BGNITE:0.2141063492):0.8180824051):0.02745915601	(Gentiana_lutea_lutea553052PHA009971BGNFT:0.8508913554	Gentiana_punctata49953PHA004087BGNIN:0.8508913554):0.2087565549):1.048716349	Gentiana_pannonica38854PHA004078BGNRL:2.10836426):1.920856837):8.298201008	((((Gentiana_bavarica49937PHA004027BGNIQ:0.5477860489	Gentiana_terglouensis49957PHA009972BGNNGK:0.5477860489):2.512267908	Gentiana_rostanii442720PHA004095BGNKH:3.060053957):0.883187145	((((Gentiana_brachyphylla49939PHA004030BGNIR:0.08403147065	Gentiana_orbicularis1085736PHA004076BGNKC:0.08403147065):0.4012531629	((Gentiana_schleicheri442721PHA004097BGNKI:0.2888935407	Gentiana_verna_verna553061PHA004117BGNMV:0.2888935407):0.1118895279	Gentiana_verna_delphinensis1085743PHA004114BGNKK:0.4007830686):0.08450156499):1.359470165	Gentiana_sierrae1085739CLA004100BGNMFV:1.844754798):1.369433855	Gentiana_tergestina442724CLA004105BGNNTH:3.214188654):0.729052448):4.184538518	Gentiana_utriculosa49958PHA004108BGNRM:8.12777962):4.199642485):3.431852207);
((((((Gentiana_acaulis49933PHA004007BGNIA:0.212083925	Gentiana_ligustica49947PHA004058BGNIB:0.212083925):0.3174812678	Gentiana_dinarica49944CLA004046BGNNNB:0.5295651928):0.04327246223	Gentiana_occidentalis38853CLA004074BGNMGB:0.5728376551):0.4549305331	Gentiana_angustifolia38849PHA004015BGNMH:1.027768188):32.2756092	(Gentiana_alpina49934PHA004011BGNPQ:2.231653317	Gentiana_clusii49942PHA004041BGNMR:2.231653317):31.07172407):1.163724591	(((Gentiana_asclepiadea49935PHA004020BGNLE:13.34087458	(Gentiana_froelichii_froelichii1851362PHA004051BGNLKD:0.2506676026	Gentiana_froelichii_zenariae49946PHA004053BGNITD:0.2506676026):13.09020697):7.675719002	((((Gentiana_burserii38850CLA004032BGNMLK:0.6653925686	Gentiana_villarsii1533084PHA004118BGNALB:0.6653925686):0.7500907465	(Gentiana_lutea_symphyandra1533082PHA004062BGNALT:0.5664282053	Gentiana_lutea_vardjanii1533083PHA004067BGNITE:0.5664282053):0.8490551098):0.05915131117	(Gentiana_lutea_lutea553052PHA009971BGNFT:0.5368808512	Gentiana_punctata49953PHA004087BGNIN:0.5368808512):0.937753775):1.319532536	Gentiana_pannonica38854PHA004078BGNRL:2.794167162):18.22242642):2.151384584	((((Gentiana_bavarica49937PHA004027BGNIQ:0.6283099266	Gentiana_terglouensis49957PHA009972BGNNGK:0.6283099266):7.031652368	Gentiana_rostanii442720PHA004095BGNKH:7.659962295):1.991618921	((((Gentiana_brachyphylla49939PHA004030BGNIR:0.487417284	Gentiana_orbicularis1085736PHA004076BGNKC:0.487417284):1.042422793	((Gentiana_schleicheri442721PHA004097BGNKI:0.2287135158	Gentiana_verna_verna553061PHA004117BGNMV:0.2287135158):0.5506938636	Gentiana_verna_delphinensis1085743PHA004114BGNKK:0.7794073794):0.7504326971):1.652041373	Gentiana_sierrae1085739CLA004100BGNMFV:3.18188145):3.508830443	Gentiana_tergestina442724CLA004105BGNNTH:6.690711892):2.960869323):6.600412128	Gentiana_utriculosa49958PHA004108BGNRM:16.25199334):6.91598482):11.29912382);
(((((Gentiana_acaulis49933PHA004007BGNIA:0.1745437078	Gentiana_occidentalis38853CLA004074BGNMGB:0.1745437078):0.04119551422	(Gentiana_dinarica49944CLA004046BGNNNB:0.1409235255	Gentiana_ligustica49947PHA004058BGNIB:0.1409235255):0.07481569649):0.1797099824	Gentiana_angustifolia38849PHA004015BGNMH:0.3954492044):9.783265118	(Gentiana_alpina49934PHA004011BGNPQ:1.327538104	Gentiana_clusii49942PHA004041BGNMR:1.327538104):8.851176219):0.9820555438	(((Gentiana_asclepiadea49935PHA004020BGNLE:3.476845751	(Gentiana_froelichii_froelichii1851362PHA004051BGNLKD:0.2057017146	Gentiana_froelichii_zenariae49946PHA004053BGNITD:0.2057017146):3.271144037):2.301222849	((((Gentiana_burserii38850CLA004032BGNMLK:0.2215043662	Gentiana_villarsii1533084PHA004118BGNALB:0.2215043662):0.1120524243	(Gentiana_lutea_symphyandra1533082PHA004062BGNALT:0.08073159308	Gentiana_lutea_vardjanii1533083PHA004067BGNITE:0.08073159308):0.2528251974):0.03638955455	(Gentiana_lutea_lutea553052PHA009971BGNFT:0.3437155396	Gentiana_punctata49953PHA004087BGNIN:0.3437155396):0.02623080549):1.133047081	Gentiana_pannonica38854PHA004078BGNRL:1.502993426):4.275075174):2.040305238	((((Gentiana_bavarica49937PHA004027BGNIQ:0.2380553463	Gentiana_terglouensis49957PHA009972BGNNGK:0.2380553463):2.438799043	Gentiana_rostanii442720PHA004095BGNKH:2.676854389):0.666952277	((((Gentiana_brachyphylla49939PHA004030BGNIR:0.1459930051	Gentiana_orbicularis1085736PHA004076BGNKC:0.1459930051):0.4156912741	((Gentiana_schleicheri442721PHA004097BGNKI:0.04217290938	Gentiana_verna_verna553061PHA004117BGNMV:0.04217290938):0.05122531318	Gentiana_verna_delphinensis1085743PHA004114BGNKK:0.09339822257):0.4682860566):0.9492118314	Gentiana_sierrae1085739CLA004100BGNMFV:1.510896111):0.7986408085	Gentiana_tergestina442724CLA004105BGNNTH:2.309536919):1.034269747):2.163952481	Gentiana_utriculosa49958PHA004108BGNRM:5.507759147):2.31061469):3.342396029);
(((((Gentiana_acaulis49933PHA004007BGNIA:0.1375362865	(Gentiana_dinarica49944CLA004046BGNNNB:0.1265300626	Gentiana_occidentalis38853CLA004074BGNMGB:0.1265300626):0.01100622388):0.1136544331	Gentiana_ligustica49947PHA004058BGNIB:0.2511907196):0.1239077621	Gentiana_angustifolia38849PHA004015BGNMH:0.3750984817):11.73354721	(Gentiana_alpina49934PHA004011BGNPQ:0.9012991754	Gentiana_clusii49942PHA004041BGNMR:0.9012991754):11.20734651):1.677886628	(((Gentiana_asclepiadea49935PHA004020BGNLE:2.963537116	(Gentiana_froelichii_froelichii1851362PHA004051BGNLKD:0.06829676848	Gentiana_froelichii_zenariae49946PHA004053BGNITD:0.06829676848):2.895240347):2.462356073	((((Gentiana_burserii38850CLA004032BGNMLK:0.4378696494	Gentiana_villarsii1533084PHA004118BGNALB:0.4378696494):0.1877894675	(Gentiana_lutea_symphyandra1533082PHA004062BGNALT:0.4747912098	Gentiana_lutea_vardjanii1533083PHA004067BGNITE:0.4747912098):0.1508679071):0.100284489	(Gentiana_lutea_lutea553052PHA009971BGNFT:0.5295816247	Gentiana_punctata49953PHA004087BGNIN:0.5295816247):0.1963619812):0.5320948959	Gentiana_pannonica38854PHA004078BGNRL:1.258038502):4.167854687):1.921032487	((((Gentiana_bavarica49937PHA004027BGNIQ:0.4094256316	Gentiana_terglouensis49957PHA009972BGNNGK:0.4094256316):2.315253334	Gentiana_rostanii442720PHA004095BGNKH:2.724678966):0.6517468158	((((Gentiana_brachyphylla49939PHA004030BGNIR:0.2616000565	Gentiana_orbicularis1085736PHA004076BGNKC:0.2616000565):0.08734514762	((Gentiana_schleicheri442721PHA004097BGNKI:0.0339260708	Gentiana_verna_verna553061PHA004117BGNMV:0.0339260708):0.09510669232	Gentiana_verna_delphinensis1085743PHA004114BGNKK:0.1290327631):0.219912441):0.7926659001	Gentiana_sierrae1085739CLA004100BGNMFV:1.141611104):1.014494347	Gentiana_tergestina442724CLA004105BGNNTH:2.156105451):1.220320331):1.179783278	Gentiana_utriculosa49958PHA004108BGNRM:4.556209059):2.790716617):6.439606641);
((((((Gentiana_acaulis49933PHA004007BGNIA:0.143486351	Gentiana_dinarica49944CLA004046BGNNNB:0.143486351):0.01257749563	Gentiana_ligustica49947PHA004058BGNIB:0.1560638466):0.01310926769	Gentiana_occidentalis38853CLA004074BGNMGB:0.1691731143):0.1043232383	Gentiana_angustifolia38849PHA004015BGNMH:0.2734963526):11.23418175	(Gentiana_alpina49934PHA004011BGNPQ:1.121944658	Gentiana_clusii49942PHA004041BGNMR:1.121944658):10.38573344):0.2225141039	(((Gentiana_asclepiadea49935PHA004020BGNLE:5.77544122	(Gentiana_froelichii_froelichii1851362PHA004051BGNLKD:0.04744133293	Gentiana_froelichii_zenariae49946PHA004053BGNITD:0.04744133293):5.727999887):0.6091002192	((((Gentiana_burserii38850CLA004032BGNMLK:0.2297148582	Gentiana_villarsii1533084PHA004118BGNALB:0.2297148582):0.3306623331	(Gentiana_lutea_symphyandra1533082PHA004062BGNALT:0.3369126636	Gentiana_lutea_vardjanii1533083PHA004067BGNITE:0.3369126636):0.2234645276):0.04414883634	(Gentiana_lutea_lutea553052PHA009971BGNFT:0.5598951985	Gentiana_punctata49953PHA004087BGNIN:0.5598951985):0.04463082903):1.671611198	Gentiana_pannonica38854PHA004078BGNRL:2.276137225):4.108404214):2.476332805	((((Gentiana_bavarica49937PHA004027BGNIQ:0.541855104	Gentiana_terglouensis49957PHA009972BGNNGK:0.541855104):2.334946671	Gentiana_rostanii442720PHA004095BGNKH:2.876801775):1.024807783	((((Gentiana_brachyphylla49939PHA004030BGNIR:0.3118152362	Gentiana_orbicularis1085736PHA004076BGNKC:0.3118152362):0.2274545888	((Gentiana_schleicheri442721PHA004097BGNKI:0.09201403661	Gentiana_verna_verna553061PHA004117BGNMV:0.09201403661):0.05219831422	Gentiana_verna_delphinensis1085743PHA004114BGNKK:0.1442123508):0.3950574741):0.4410352	Gentiana_sierrae1085739CLA004100BGNMFV:0.9803050249):0.6472909482	Gentiana_tergestina442724CLA004105BGNNTH:1.627595973):2.274013585):1.924520262	Gentiana_utriculosa49958PHA004108BGNRM:5.826129821):3.034744423):2.869317958);
((((((Gentiana_acaulis49933PHA004007BGNIA:0.1735863261	Gentiana_ligustica49947PHA004058BGNIB:0.1735863261):0.1239402153	Gentiana_dinarica49944CLA004046BGNNNB:0.2975265413):0.09592816414	Gentiana_occidentalis38853CLA004074BGNMGB:0.3934547055):0.1079147271	Gentiana_angustifolia38849PHA004015BGNMH:0.5013694326):10.05759925	(Gentiana_alpina49934PHA004011BGNPQ:2.046709185	Gentiana_clusii49942PHA004041BGNMR:2.046709185):8.512259502):0.3612215113	(((Gentiana_asclepiadea49935PHA004020BGNLE:4.898166578	(Gentiana_froelichii_froelichii1851362PHA004051BGNLKD:0.07553218783	Gentiana_froelichii_zenariae49946PHA004053BGNITD:0.07553218783):4.82263439):0.4249682064	((((Gentiana_burserii38850CLA004032BGNMLK:0.5287554499	Gentiana_villarsii1533084PHA004118BGNALB:0.5287554499):0.2092358456	(Gentiana_lutea_symphyandra1533082PHA004062BGNALT:0.2495086879	Gentiana_lutea_vardjanii1533083PHA004067BGNITE:0.2495086879):0.4884826076):0.04654758206	(Gentiana_lutea_lutea553052PHA009971BGNFT:0.5606588832	Gentiana_punctata49953PHA004087BGNIN:0.5606588832):0.2238799944):0.8852553905	Gentiana_pannonica38854PHA004078BGNRL:1.669794268):3.653340516):2.939878755	((((Gentiana_bavarica49937PHA004027BGNIQ:0.2033658642	Gentiana_terglouensis49957PHA009972BGNNGK:0.2033658642):1.404446515	Gentiana_rostanii442720PHA004095BGNKH:1.607812379):1.537844522	((((Gentiana_brachyphylla49939PHA004030BGNIR:0.2621991966	Gentiana_orbicularis1085736PHA004076BGNKC:0.2621991966):0.1850812528	((Gentiana_schleicheri442721PHA004097BGNKI:0.1206888996	Gentiana_verna_verna553061PHA004117BGNMV:0.1206888996):0.06519489705	Gentiana_verna_delphinensis1085743PHA004114BGNKK:0.1858837966):0.2613966528):0.5817862829	Gentiana_sierrae1085739CLA004100BGNMFV:1.029066732):0.4393480355	Gentiana_tergestina442724CLA004105BGNNTH:1.468414768):1.677242133):2.077492507	Gentiana_utriculosa49958PHA004108BGNRM:5.223149408):3.039864131):2.657176659);
(((((Gentiana_acaulis49933PHA004007BGNIA:0.5684882265	(Gentiana_dinarica49944CLA004046BGNNNB:0.4683659433	Gentiana_ligustica49947PHA004058BGNIB:0.4683659433):0.1001222832):0.04006913736	Gentiana_occidentalis38853CLA004074BGNMGB:0.6085573639):0.1540668632	Gentiana_angustifolia38849PHA004015BGNMH:0.7626242271):15.6733835	(Gentiana_alpina49934PHA004011BGNPQ:2.820557712	Gentiana_clusii49942PHA004041BGNMR:2.820557712):13.61545001):5.266264465	(((Gentiana_asclepiadea49935PHA004020BGNLE:5.972585263	(Gentiana_froelichii_froelichii1851362PHA004051BGNLKD:0.5895225484	Gentiana_froelichii_zenariae49946PHA004053BGNITD:0.5895225484):5.383062715):0.265888401	((((Gentiana_burserii38850CLA004032BGNMLK:0.5265512669	Gentiana_villarsii1533084PHA004118BGNALB:0.5265512669):0.792951671	(Gentiana_lutea_symphyandra1533082PHA004062BGNALT:0.1553865986	Gentiana_lutea_vardjanii1533083PHA004067BGNITE:0.1553865986):1.164116339):0.4436692817	(Gentiana_lutea_lutea553052PHA009971BGNFT:1.738024398	Gentiana_punctata49953PHA004087BGNIN:1.738024398):0.02514782218):0.07387350968	Gentiana_pannonica38854PHA004078BGNRL:1.837045729):4.401427935):7.352060286	((((Gentiana_bavarica49937PHA004027BGNIQ:1.067093591	Gentiana_terglouensis49957PHA009972BGNNGK:1.067093591):3.062800502	Gentiana_rostanii442720PHA004095BGNKH:4.129894093):0.7473599203	((((Gentiana_brachyphylla49939PHA004030BGNIR:0.4682902544	Gentiana_orbicularis1085736PHA004076BGNKC:0.4682902544):0.4404318955	((Gentiana_schleicheri442721PHA004097BGNKI:0.1593509441	Gentiana_verna_verna553061PHA004117BGNMV:0.1593509441):0.02515826162	Gentiana_verna_delphinensis1085743PHA004114BGNKK:0.1845092057):0.7242129442):1.7322382	Gentiana_sierrae1085739CLA004100BGNMFV:2.64096035):1.27502673	Gentiana_tergestina442724CLA004105BGNNTH:3.915987079):0.9612669338):1.694379179	Gentiana_utriculosa49958PHA004108BGNRM:6.571633192):7.018900758):8.11173824);
((((((Gentiana_acaulis49933PHA004007BGNIA:0.1338900093	Gentiana_dinarica49944CLA004046BGNNNB:0.1338900093):0.07661897291	Gentiana_ligustica49947PHA004058BGNIB:0.2105089822):0.08123283189	Gentiana_occidentalis38853CLA004074BGNMGB:0.2917418141):0.2714415515	Gentiana_angustifolia38849PHA004015BGNMH:0.5631833656):19.55508432	(Gentiana_alpina49934PHA004011BGNPQ:1.329637732	Gentiana_clusii49942PHA004041BGNMR:1.329637732):18.78862995):1.084676696	(((Gentiana_asclepiadea49935PHA004020BGNLE:10.20760515	(Gentiana_froelichii_froelichii1851362PHA004051BGNLKD:0.2518657214	Gentiana_froelichii_zenariae49946PHA004053BGNITD:0.2518657214):9.955739426):1.586968379	((((Gentiana_burserii38850CLA004032BGNMLK:0.4870802759	Gentiana_villarsii1533084PHA004118BGNALB:0.4870802759):0.6410240721	(Gentiana_lutea_symphyandra1533082PHA004062BGNALT:0.6659581975	Gentiana_lutea_vardjanii1533083PHA004067BGNITE:0.6659581975):0.4621461505):0.04306477427	(Gentiana_lutea_lutea553052PHA009971BGNFT:1.031251138	Gentiana_punctata49953PHA004087BGNIN:1.031251138):0.139917984):0.7673765499	Gentiana_pannonica38854PHA004078BGNRL:1.938545672):9.856027854):3.072537312	((((Gentiana_bavarica49937PHA004027BGNIQ:0.3863355615	Gentiana_terglouensis49957PHA009972BGNNGK:0.3863355615):2.319936587	Gentiana_rostanii442720PHA004095BGNKH:2.706272148):0.7693282431	((((Gentiana_brachyphylla49939PHA004030BGNIR:0.05806915628	Gentiana_orbicularis1085736PHA004076BGNKC:0.05806915628):0.3057623706	((Gentiana_schleicheri442721PHA004097BGNKI:0.05525718406	Gentiana_verna_verna553061PHA004117BGNMV:0.05525718406):0.0146730643	Gentiana_verna_delphinensis1085743PHA004114BGNKK:0.06993024835):0.2939012785):1.155222759	Gentiana_sierrae1085739CLA004100BGNMFV:1.519054286):1.220476267	Gentiana_tergestina442724CLA004105BGNNTH:2.739530553):0.7360698386):4.723047845	Gentiana_utriculosa49958PHA004108BGNRM:8.198648236):6.668462602):6.335833539);
(((((Gentiana_acaulis49933PHA004007BGNIA:0.01803611653	Gentiana_dinarica49944CLA004046BGNNNB:0.01803611653):0.1356886173	(Gentiana_ligustica49947PHA004058BGNIB:0.1463500984	Gentiana_occidentalis38853CLA004074BGNMGB:0.1463500984):0.007374635494):0.1524226809	Gentiana_angustifolia38849PHA004015BGNMH:0.3061474148):6.919643908	(Gentiana_alpina49934PHA004011BGNPQ:1.279881915	Gentiana_clusii49942PHA004041BGNMR:1.279881915):5.945909407):2.402044463	(((Gentiana_asclepiadea49935PHA004020BGNLE:3.926149025	(Gentiana_froelichii_froelichii1851362PHA004051BGNLKD:0.2669687853	Gentiana_froelichii_zenariae49946PHA004053BGNITD:0.2669687853):3.65918024):0.251602948	((((Gentiana_burserii38850CLA004032BGNMLK:0.06777767502	Gentiana_villarsii1533084PHA004118BGNALB:0.06777767502):0.1840187726	(Gentiana_lutea_symphyandra1533082PHA004062BGNALT:0.1159760877	Gentiana_lutea_vardjanii1533083PHA004067BGNITE:0.1159760877):0.1358203599):0.1292336114	(Gentiana_lutea_lutea553052PHA009971BGNFT:0.2563884344	Gentiana_punctata49953PHA004087BGNIN:0.2563884344):0.1246416246):0.4741399547	Gentiana_pannonica38854PHA004078BGNRL:0.8551700137):3.322581959):3.525224572	((((Gentiana_bavarica49937PHA004027BGNIQ:0.1840086303	Gentiana_terglouensis49957PHA009972BGNNGK:0.1840086303):0.6645312375	Gentiana_rostanii442720PHA004095BGNKH:0.8485398678):1.450736256	((((Gentiana_brachyphylla49939PHA004030BGNIR:0.09456103826	Gentiana_orbicularis1085736PHA004076BGNKC:0.09456103826):0.1253547028	((Gentiana_schleicheri442721PHA004097BGNKI:0.07138165899	Gentiana_verna_verna553061PHA004117BGNMV:0.07138165899):0.06243109149	Gentiana_verna_delphinensis1085743PHA004114BGNKK:0.1338127505):0.08610299061):0.5926931895	Gentiana_sierrae1085739CLA004100BGNMFV:0.8126089306):1.177835245	Gentiana_tergestina442724CLA004105BGNNTH:1.990444175):0.3088319485):0.8817905805	Gentiana_utriculosa49958PHA004108BGNRM:3.181066704):4.521909841):1.92485924);
(((((Gentiana_acaulis49933PHA004007BGNIA:0.2337498687	Gentiana_occidentalis38853CLA004074BGNMGB:0.2337498687):0.05585356304	(Gentiana_dinarica49944CLA004046BGNNNB:0.206413221	Gentiana_ligustica49947PHA004058BGNIB:0.206413221):0.08319021077):0.09930646642	Gentiana_angustifolia38849PHA004015BGNMH:0.3889098982):11.3346282	(Gentiana_alpina49934PHA004011BGNPQ:0.6136034557	Gentiana_clusii49942PHA004041BGNMR:0.6136034557):11.10993465):0.455913791	(((Gentiana_asclepiadea49935PHA004020BGNLE:6.125792791	(Gentiana_froelichii_froelichii1851362PHA004051BGNLKD:0.02902846023	Gentiana_froelichii_zenariae49946PHA004053BGNITD:0.02902846023):6.096764331):0.4678806421	((((Gentiana_burserii38850CLA004032BGNMLK:0.1741227266	Gentiana_villarsii1533084PHA004118BGNALB:0.1741227266):0.07507994643	(Gentiana_lutea_symphyandra1533082PHA004062BGNALT:0.1286819615	Gentiana_lutea_vardjanii1533083PHA004067BGNITE:0.1286819615):0.1205207115):0.03187837897	(Gentiana_lutea_lutea553052PHA009971BGNFT:0.2663250722	Gentiana_punctata49953PHA004087BGNIN:0.2663250722):0.01475597978):0.3049108466	Gentiana_pannonica38854PHA004078BGNRL:0.5859918985):6.007681535):1.284618897	((((Gentiana_bavarica49937PHA004027BGNIQ:0.3695918919	Gentiana_terglouensis49957PHA009972BGNNGK:0.3695918919):1.068733135	Gentiana_rostanii442720PHA004095BGNKH:1.438325027):2.022834155	((((Gentiana_brachyphylla49939PHA004030BGNIR:0.2723151243	Gentiana_orbicularis1085736PHA004076BGNKC:0.2723151243):0.2111483297	((Gentiana_schleicheri442721PHA004097BGNKI:0.1224050095	Gentiana_verna_verna553061PHA004117BGNMV:0.1224050095):0.05543069935	Gentiana_verna_delphinensis1085743PHA004114BGNKK:0.1778357089):0.3056277451):0.2427946855	Gentiana_sierrae1085739CLA004100BGNMFV:0.7262581396):1.078285041	Gentiana_tergestina442724CLA004105BGNNTH:1.804543181):1.656616002):1.620603452	Gentiana_utriculosa49958PHA004108BGNRM:5.081762635):2.796529695):4.301159564);
((((((Gentiana_acaulis49933PHA004007BGNIA:0.02411024736	Gentiana_dinarica49944CLA004046BGNNNB:0.02411024736):0.008432289533	Gentiana_ligustica49947PHA004058BGNIB:0.03254253689):0.05751372318	Gentiana_occidentalis38853CLA004074BGNMGB:0.09005626007):0.03583428039	Gentiana_angustifolia38849PHA004015BGNMH:0.1258905405):8.165629764	(Gentiana_alpina49934PHA004011BGNPQ:1.083908487	Gentiana_clusii49942PHA004041BGNMR:1.083908487):7.207611818):0.1585972234	(((Gentiana_asclepiadea49935PHA004020BGNLE:1.692510563	(Gentiana_froelichii_froelichii1851362PHA004051BGNLKD:0.2550986453	Gentiana_froelichii_zenariae49946PHA004053BGNITD:0.2550986453):1.437411918):0.8973373239	((((Gentiana_burserii38850CLA004032BGNMLK:0.1133719862	Gentiana_villarsii1533084PHA004118BGNALB:0.1133719862):0.07901507231	(Gentiana_lutea_symphyandra1533082PHA004062BGNALT:0.07761737407	Gentiana_lutea_vardjanii1533083PHA004067BGNITE:0.07761737407):0.1147696845):0.02268434447	(Gentiana_lutea_lutea553052PHA009971BGNFT:0.192672276	Gentiana_punctata49953PHA004087BGNIN:0.192672276):0.022399127):0.3127350511	Gentiana_pannonica38854PHA004078BGNRL:0.5278064541):2.062041433):2.86103849	((((Gentiana_bavarica49937PHA004027BGNIQ:0.0735595911	Gentiana_terglouensis49957PHA009972BGNNGK:0.0735595911):1.036525146	Gentiana_rostanii442720PHA004095BGNKH:1.110084737):0.7207453004	((((Gentiana_brachyphylla49939PHA004030BGNIR:0.126204247	Gentiana_orbicularis1085736PHA004076BGNKC:0.126204247):0.1698997797	((Gentiana_schleicheri442721PHA004097BGNKI:0.08592770427	Gentiana_verna_verna553061PHA004117BGNMV:0.08592770427):0.03518411219	Gentiana_verna_delphinensis1085743PHA004114BGNKK:0.1211118165):0.1749922102):0.3987699607	Gentiana_sierrae1085739CLA004100BGNMFV:0.6948739874):0.7710156985	Gentiana_tergestina442724CLA004105BGNNTH:1.465889686):0.3649403512):1.18183067	Gentiana_utriculosa49958PHA004108BGNRM:3.012660707):2.438225669):2.999231151);
((((((Gentiana_acaulis49933PHA004007BGNIA:0.1507998982	Gentiana_occidentalis38853CLA004074BGNMGB:0.1507998982):0.04921839151	Gentiana_dinarica49944CLA004046BGNNNB:0.2000182897):0.05926236248	Gentiana_ligustica49947PHA004058BGNIB:0.2592806522):0.776971091	Gentiana_angustifolia38849PHA004015BGNMH:1.036251743):13.1589823	(Gentiana_alpina49934PHA004011BGNPQ:0.6476211974	Gentiana_clusii49942PHA004041BGNMR:0.6476211974):13.54761284):1.010094505	(((Gentiana_asclepiadea49935PHA004020BGNLE:10.08371217	(Gentiana_froelichii_froelichii1851362PHA004051BGNLKD:1.464190489	Gentiana_froelichii_zenariae49946PHA004053BGNITD:1.464190489):8.619521679):0.9789316208	((((Gentiana_burserii38850CLA004032BGNMLK:0.5787590356	Gentiana_villarsii1533084PHA004118BGNALB:0.5787590356):0.3409785728	(Gentiana_lutea_symphyandra1533082PHA004062BGNALT:0.164922081	Gentiana_lutea_vardjanii1533083PHA004067BGNITE:0.164922081):0.7548155275):0.05235032801	(Gentiana_lutea_lutea553052PHA009971BGNFT:0.1955678013	Gentiana_punctata49953PHA004087BGNIN:0.1955678013):0.7765201351):0.5206089312	Gentiana_pannonica38854PHA004078BGNRL:1.492696868):9.56994692):1.726382368	((((Gentiana_bavarica49937PHA004027BGNIQ:0.7610975109	Gentiana_terglouensis49957PHA009972BGNNGK:0.7610975109):2.401748484	Gentiana_rostanii442720PHA004095BGNKH:3.162845995):1.243322093	((((Gentiana_brachyphylla49939PHA004030BGNIR:0.3810827017	Gentiana_orbicularis1085736PHA004076BGNKC:0.3810827017):0.8110031642	((Gentiana_schleicheri442721PHA004097BGNKI:0.2878573107	Gentiana_verna_verna553061PHA004117BGNMV:0.2878573107):0.1870007578	Gentiana_verna_delphinensis1085743PHA004114BGNKK:0.4748580685):0.7172277973):1.291191773	Gentiana_sierrae1085739CLA004100BGNMFV:2.483277639):0.6227747335	Gentiana_tergestina442724CLA004105BGNNTH:3.106052372):1.300115716):2.841161994	Gentiana_utriculosa49958PHA004108BGNRM:7.247330082):5.541696074):2.41630239);
((((((Gentiana_acaulis49933PHA004007BGNIA:0.06292456895	Gentiana_dinarica49944CLA004046BGNNNB:0.06292456895):0.04174201355	Gentiana_ligustica49947PHA004058BGNIB:0.1046665825):0.1218669762	Gentiana_occidentalis38853CLA004074BGNMGB:0.2265335587):0.2966241484	Gentiana_angustifolia38849PHA004015BGNMH:0.523157707):19.18520034	(Gentiana_alpina49934PHA004011BGNPQ:1.624746046	Gentiana_clusii49942PHA004041BGNMR:1.624746046):18.083612):1.668654621	(((Gentiana_asclepiadea49935PHA004020BGNLE:12.95084966	(Gentiana_froelichii_froelichii1851362PHA004051BGNLKD:0.4681814828	Gentiana_froelichii_zenariae49946PHA004053BGNITD:0.4681814828):12.48266818):1.367132718	((((Gentiana_burserii38850CLA004032BGNMLK:0.4448143597	Gentiana_villarsii1533084PHA004118BGNALB:0.4448143597):0.7048849938	(Gentiana_lutea_symphyandra1533082PHA004062BGNALT:0.5071884602	Gentiana_lutea_vardjanii1533083PHA004067BGNITE:0.5071884602):0.6425108934):0.04553728672	(Gentiana_lutea_lutea553052PHA009971BGNFT:0.7045027943	Gentiana_punctata49953PHA004087BGNIN:0.7045027943):0.4907338459):1.631949564	Gentiana_pannonica38854PHA004078BGNRL:2.827186204):11.49079617):2.274616637	((((Gentiana_bavarica49937PHA004027BGNIQ:0.476669518	Gentiana_terglouensis49957PHA009972BGNNGK:0.476669518):1.627890904	Gentiana_rostanii442720PHA004095BGNKH:2.104560421):1.706224361	((((Gentiana_brachyphylla49939PHA004030BGNIR:0.09703559183	Gentiana_orbicularis1085736PHA004076BGNKC:0.09703559183):1.029577899	((Gentiana_schleicheri442721PHA004097BGNKI:0.3447561159	Gentiana_verna_verna553061PHA004117BGNMV:0.3447561159):0.1841653881	Gentiana_verna_delphinensis1085743PHA004114BGNKK:0.528921504):0.5976919868):0.7850421468	Gentiana_sierrae1085739CLA004100BGNMFV:1.911655638):0.6726426875	Gentiana_tergestina442724CLA004105BGNNTH:2.584298325):1.226486458):8.511366913	Gentiana_utriculosa49958PHA004108BGNRM:12.3221517):4.27044732):4.784413648);
((((((Gentiana_acaulis49933PHA004007BGNIA:0.06232071687	Gentiana_ligustica49947PHA004058BGNIB:0.06232071687):0.009320407596	Gentiana_dinarica49944CLA004046BGNNNB:0.07164112447):0.03389266262	Gentiana_occidentalis38853CLA004074BGNMGB:0.1055337871):0.4558040678	Gentiana_angustifolia38849PHA004015BGNMH:0.5613378549):11.22158518	(Gentiana_alpina49934PHA004011BGNPQ:1.007761772	Gentiana_clusii49942PHA004041BGNMR:1.007761772):10.77516126):0.1602706432	(((Gentiana_asclepiadea49935PHA004020BGNLE:7.264679011	(Gentiana_froelichii_froelichii1851362PHA004051BGNLKD:0.0804460294	Gentiana_froelichii_zenariae49946PHA004053BGNITD:0.0804460294):7.184232982):1.119534037	((((Gentiana_burserii38850CLA004032BGNMLK:0.2225131351	Gentiana_villarsii1533084PHA004118BGNALB:0.2225131351):0.3611146358	(Gentiana_lutea_symphyandra1533082PHA004062BGNALT:0.195378568	Gentiana_lutea_vardjanii1533083PHA004067BGNITE:0.195378568):0.3882492029):0.1137442667	(Gentiana_lutea_lutea553052PHA009971BGNFT:0.5159455506	Gentiana_punctata49953PHA004087BGNIN:0.5159455506):0.1814264871):0.7937029607	Gentiana_pannonica38854PHA004078BGNRL:1.491074998):6.89313805):1.080685492	((((Gentiana_bavarica49937PHA004027BGNIQ:0.4556468703	Gentiana_terglouensis49957PHA009972BGNNGK:0.4556468703):1.543503715	Gentiana_rostanii442720PHA004095BGNKH:1.999150585):1.44879945	((((Gentiana_brachyphylla49939PHA004030BGNIR:0.1848086746	Gentiana_orbicularis1085736PHA004076BGNKC:0.1848086746):0.5581627212	((Gentiana_schleicheri442721PHA004097BGNKI:0.118383424	Gentiana_verna_verna553061PHA004117BGNMV:0.118383424):0.04162040642	Gentiana_verna_delphinensis1085743PHA004114BGNKK:0.1600038304):0.5829675654):0.7887390664	Gentiana_sierrae1085739CLA004100BGNMFV:1.531710462):1.139967476	Gentiana_tergestina442724CLA004105BGNNTH:2.671677938):0.7762720966):3.058531488	Gentiana_utriculosa49958PHA004108BGNRM:6.506481523):2.958417018):2.478295134);
(((((Gentiana_acaulis49933PHA004007BGNIA:0.06731366469	Gentiana_dinarica49944CLA004046BGNNNB:0.06731366469):0.1456761569	(Gentiana_ligustica49947PHA004058BGNIB:0.1555577366	Gentiana_occidentalis38853CLA004074BGNMGB:0.1555577366):0.05743208508):0.165381764	Gentiana_angustifolia38849PHA004015BGNMH:0.3783715856):7.586696301	(Gentiana_alpina49934PHA004011BGNPQ:0.9798239349	Gentiana_clusii49942PHA004041BGNMR:0.9798239349):6.985243951):1.320473062	(((Gentiana_asclepiadea49935PHA004020BGNLE:2.461969912	(Gentiana_froelichii_froelichii1851362PHA004051BGNLKD:0.1128182122	Gentiana_froelichii_zenariae49946PHA004053BGNITD:0.1128182122):2.3491517):0.9764859329	((((Gentiana_burserii38850CLA004032BGNMLK:0.2346184655	Gentiana_villarsii1533084PHA004118BGNALB:0.2346184655):0.2145145045	(Gentiana_lutea_symphyandra1533082PHA004062BGNALT:0.3906687666	Gentiana_lutea_vardjanii1533083PHA004067BGNITE:0.3906687666):0.05846420336):0.01530336342	(Gentiana_lutea_lutea553052PHA009971BGNFT:0.3361052212	Gentiana_punctata49953PHA004087BGNIN:0.3361052212):0.1283311123):1.205799675	Gentiana_pannonica38854PHA004078BGNRL:1.670236009):1.768219836):3.389898786	((((Gentiana_bavarica49937PHA004027BGNIQ:0.4190494943	Gentiana_terglouensis49957PHA009972BGNNGK:0.4190494943):0.7996161557	Gentiana_rostanii442720PHA004095BGNKH:1.21866565):1.746029711	((((Gentiana_brachyphylla49939PHA004030BGNIR:0.1741318419	Gentiana_orbicularis1085736PHA004076BGNKC:0.1741318419):0.5711003249	((Gentiana_schleicheri442721PHA004097BGNKI:0.1004700952	Gentiana_verna_verna553061PHA004117BGNMV:0.1004700952):0.0391586601	Gentiana_verna_delphinensis1085743PHA004114BGNKK:0.1396287553):0.6056034115):1.349012112	Gentiana_sierrae1085739CLA004100BGNMFV:2.094244279):0.2224770014	Gentiana_tergestina442724CLA004105BGNNTH:2.31672128):0.6479740812):1.086918725	Gentiana_utriculosa49958PHA004108BGNRM:4.051614086):2.776740545):2.457186317);
((((Gentiana_acaulis49933PHA004007BGNIA:0.139394589	((Gentiana_dinarica49944CLA004046BGNNNB:0.1248245365	Gentiana_ligustica49947PHA004058BGNIB:0.1248245365):0.0127855744	Gentiana_occidentalis38853CLA004074BGNMGB:0.1376101109):0.001784478039):0.1657644652	Gentiana_angustifolia38849PHA004015BGNMH:0.3051590541):8.311877686	(Gentiana_alpina49934PHA004011BGNPQ:0.3000316776	Gentiana_clusii49942PHA004041BGNMR:0.3000316776):8.317005063):0.5300635617	(((Gentiana_asclepiadea49935PHA004020BGNLE:3.550162464	(Gentiana_froelichii_froelichii1851362PHA004051BGNLKD:0.05498216724	Gentiana_froelichii_zenariae49946PHA004053BGNITD:0.05498216724):3.495180296):0.4087750627	((((Gentiana_burserii38850CLA004032BGNMLK:0.3014048999	Gentiana_villarsii1533084PHA004118BGNALB:0.3014048999):0.3604209298	(Gentiana_lutea_symphyandra1533082PHA004062BGNALT:0.1498875219	Gentiana_lutea_vardjanii1533083PHA004067BGNITE:0.1498875219):0.5119383078):0.03304190344	(Gentiana_lutea_lutea553052PHA009971BGNFT:0.2580870611	Gentiana_punctata49953PHA004087BGNIN:0.2580870611):0.4367806721):0.8917992495	Gentiana_pannonica38854PHA004078BGNRL:1.586666983):2.372270544):3.295516133	((((Gentiana_bavarica49937PHA004027BGNIQ:0.3960025127	Gentiana_terglouensis49957PHA009972BGNNGK:0.3960025127):1.777530212	Gentiana_rostanii442720PHA004095BGNKH:2.173532725):0.5322446754	((((Gentiana_brachyphylla49939PHA004030BGNIR:0.05362024976	Gentiana_orbicularis1085736PHA004076BGNKC:0.05362024976):0.219153991	((Gentiana_schleicheri442721PHA004097BGNKI:0.1036366353	Gentiana_verna_verna553061PHA004117BGNMV:0.1036366353):0.04554336465	Gentiana_verna_delphinensis1085743PHA004114BGNKK:0.1491799999):0.1235942408):0.436828828	Gentiana_sierrae1085739CLA004100BGNMFV:0.7096030687):1.365288076	Gentiana_tergestina442724CLA004105BGNNTH:2.074891144):0.630886256):2.316564518	Gentiana_utriculosa49958PHA004108BGNRM:5.022341919):2.23211174):1.892646643);
((((Gentiana_acaulis49933PHA004007BGNIA:0.1515737988	(Gentiana_dinarica49944CLA004046BGNNNB:0.1343074175	(Gentiana_ligustica49947PHA004058BGNIB:0.1208091844	Gentiana_occidentalis38853CLA004074BGNMGB:0.1208091844):0.01349823305):0.01726638133):0.1634437379	Gentiana_angustifolia38849PHA004015BGNMH:0.3150175367):8.592475855	(Gentiana_alpina49934PHA004011BGNPQ:1.370154931	Gentiana_clusii49942PHA004041BGNMR:1.370154931):7.53733846):0.2959571894	(((Gentiana_asclepiadea49935PHA004020BGNLE:3.511891706	(Gentiana_froelichii_froelichii1851362PHA004051BGNLKD:0.2639374072	Gentiana_froelichii_zenariae49946PHA004053BGNITD:0.2639374072):3.247954299):1.236401366	((((Gentiana_burserii38850CLA004032BGNMLK:0.2651824354	Gentiana_villarsii1533084PHA004118BGNALB:0.2651824354):0.224822387	(Gentiana_lutea_symphyandra1533082PHA004062BGNALT:0.2230562807	Gentiana_lutea_vardjanii1533083PHA004067BGNITE:0.2230562807):0.2669485418):0.0264379459	(Gentiana_lutea_lutea553052PHA009971BGNFT:0.2927561011	Gentiana_punctata49953PHA004087BGNIN:0.2927561011):0.2236866672):0.5388709218	Gentiana_pannonica38854PHA004078BGNRL:1.05531369):3.692979383):2.864514547	((((Gentiana_bavarica49937PHA004027BGNIQ:0.2259148688	Gentiana_terglouensis49957PHA009972BGNNGK:0.2259148688):1.694709614	Gentiana_rostanii442720PHA004095BGNKH:1.920624483):0.6020395334	((((Gentiana_brachyphylla49939PHA004030BGNIR:0.05479832747	Gentiana_orbicularis1085736PHA004076BGNKC:0.05479832747):0.481050243	((Gentiana_schleicheri442721PHA004097BGNKI:0.06002912344	Gentiana_verna_verna553061PHA004117BGNMV:0.06002912344):0.0152351611	Gentiana_verna_delphinensis1085743PHA004114BGNKK:0.07526428455):0.4605842859):0.8989159789	Gentiana_sierrae1085739CLA004100BGNMFV:1.434764549):0.3982691428	Gentiana_tergestina442724CLA004105BGNNTH:1.833033692):0.6896303239):1.205644317	Gentiana_utriculosa49958PHA004108BGNRM:3.728308333):3.884499288):1.590642961);
(((((Gentiana_acaulis49933PHA004007BGNIA:0.002639376134	Gentiana_dinarica49944CLA004046BGNNNB:0.002639376134):0.06706515814	(Gentiana_ligustica49947PHA004058BGNIB:0.0690691764	Gentiana_occidentalis38853CLA004074BGNMGB:0.0690691764):0.0006353578739):0.1974768707	Gentiana_angustifolia38849PHA004015BGNMH:0.267181405):7.336767606	(Gentiana_alpina49934PHA004011BGNPQ:0.6251420547	Gentiana_clusii49942PHA004041BGNMR:0.6251420547):6.978806956):1.509000573	(((Gentiana_asclepiadea49935PHA004020BGNLE:2.349875885	(Gentiana_froelichii_froelichii1851362PHA004051BGNLKD:0.2576842946	Gentiana_froelichii_zenariae49946PHA004053BGNITD:0.2576842946):2.09219159):0.5388329971	((((Gentiana_burserii38850CLA004032BGNMLK:0.1450375313	Gentiana_villarsii1533084PHA004118BGNALB:0.1450375313):0.5413784059	(Gentiana_lutea_symphyandra1533082PHA004062BGNALT:0.5855698337	Gentiana_lutea_vardjanii1533083PHA004067BGNITE:0.5855698337):0.1008461035):0.0319345443	(Gentiana_lutea_lutea553052PHA009971BGNFT:0.3270080013	Gentiana_punctata49953PHA004087BGNIN:0.3270080013):0.3913424802):0.23170746	Gentiana_pannonica38854PHA004078BGNRL:0.9500579415):1.938650941):4.740909244	((((Gentiana_bavarica49937PHA004027BGNIQ:0.3271327756	Gentiana_terglouensis49957PHA009972BGNNGK:0.3271327756):2.054906652	Gentiana_rostanii442720PHA004095BGNKH:2.382039427):1.072177197	((((Gentiana_brachyphylla49939PHA004030BGNIR:0.0373572107	Gentiana_orbicularis1085736PHA004076BGNKC:0.0373572107):0.4354609579	((Gentiana_schleicheri442721PHA004097BGNKI:0.06513446846	Gentiana_verna_verna553061PHA004117BGNMV:0.06513446846):0.2339095877	Gentiana_verna_delphinensis1085743PHA004114BGNKK:0.2990440562):0.1737741124):1.398607529	Gentiana_sierrae1085739CLA004100BGNMFV:1.871425698):0.730072391	Gentiana_tergestina442724CLA004105BGNNTH:2.601498089):0.8527185354):1.367871118	Gentiana_utriculosa49958PHA004108BGNRM:4.822087742):2.807530384):1.483331458);
((((((Gentiana_acaulis49933PHA004007BGNIA:0.7368685494	Gentiana_dinarica49944CLA004046BGNNNB:0.7368685494):0.1253671267	Gentiana_occidentalis38853CLA004074BGNMGB:0.8622356761):0.05528160596	Gentiana_ligustica49947PHA004058BGNIB:0.917517282):1.65884676	Gentiana_angustifolia38849PHA004015BGNMH:2.576364042):23.46136008	(Gentiana_alpina49934PHA004011BGNPQ:2.91499542	Gentiana_clusii49942PHA004041BGNMR:2.91499542):23.1227287):2.952737049	(((Gentiana_asclepiadea49935PHA004020BGNLE:10.59324121	(Gentiana_froelichii_froelichii1851362PHA004051BGNLKD:0.3690123405	Gentiana_froelichii_zenariae49946PHA004053BGNITD:0.3690123405):10.22422887):4.737835049	((((Gentiana_burserii38850CLA004032BGNMLK:1.301520383	Gentiana_villarsii1533084PHA004118BGNALB:1.301520383):1.440160773	(Gentiana_lutea_symphyandra1533082PHA004062BGNALT:1.459513398	Gentiana_lutea_vardjanii1533083PHA004067BGNITE:1.459513398):1.282167759):0.09636241383	(Gentiana_lutea_lutea553052PHA009971BGNFT:2.313361065	Gentiana_punctata49953PHA004087BGNIN:2.313361065):0.5246825051):1.706806952	Gentiana_pannonica38854PHA004078BGNRL:4.544850523):10.78622573):6.015914661	((((Gentiana_bavarica49937PHA004027BGNIQ:1.026532616	Gentiana_terglouensis49957PHA009972BGNNGK:1.026532616):4.233347879	Gentiana_rostanii442720PHA004095BGNKH:5.259880495):2.877384764	((((Gentiana_brachyphylla49939PHA004030BGNIR:0.7006814164	Gentiana_orbicularis1085736PHA004076BGNKC:0.7006814164):1.77756531	((Gentiana_schleicheri442721PHA004097BGNKI:0.4846205824	Gentiana_verna_verna553061PHA004117BGNMV:0.4846205824):0.3605844379	Gentiana_verna_delphinensis1085743PHA004114BGNKK:0.8452050203):1.633041706):0.7177329632	Gentiana_sierrae1085739CLA004100BGNMFV:3.195979689):4.079346788	Gentiana_tergestina442724CLA004105BGNNTH:7.275326477):0.8619387813):5.694537106	Gentiana_utriculosa49958PHA004108BGNRM:13.83180236):7.515188553):7.643470255);
((((((Gentiana_acaulis49933PHA004007BGNIA:0.09729020891	Gentiana_dinarica49944CLA004046BGNNNB:0.09729020891):0.02666471631	Gentiana_ligustica49947PHA004058BGNIB:0.1239549252):0.02353448969	Gentiana_occidentalis38853CLA004074BGNMGB:0.1474894149):0.1256817618	Gentiana_angustifolia38849PHA004015BGNMH:0.2731711768):22.26916622	(Gentiana_alpina49934PHA004011BGNPQ:1.33752023	Gentiana_clusii49942PHA004041BGNMR:1.33752023):21.20481717):1.596056072	(((Gentiana_asclepiadea49935PHA004020BGNLE:5.583597415	(Gentiana_froelichii_froelichii1851362PHA004051BGNLKD:0.2051988576	Gentiana_froelichii_zenariae49946PHA004053BGNITD:0.2051988576):5.378398557):2.936050992	((((Gentiana_burserii38850CLA004032BGNMLK:0.4177934543	Gentiana_villarsii1533084PHA004118BGNALB:0.4177934543):0.6963293911	(Gentiana_lutea_symphyandra1533082PHA004062BGNALT:0.1973878797	Gentiana_lutea_vardjanii1533083PHA004067BGNITE:0.1973878797):0.9167349657):0.2753820903	(Gentiana_lutea_lutea553052PHA009971BGNFT:1.370244789	Gentiana_punctata49953PHA004087BGNIN:1.370244789):0.01926014667):1.437696972	Gentiana_pannonica38854PHA004078BGNRL:2.827201908):5.692446499):6.941986743	((((Gentiana_bavarica49937PHA004027BGNIQ:0.1857185678	Gentiana_terglouensis49957PHA009972BGNNGK:0.1857185678):4.269608175	Gentiana_rostanii442720PHA004095BGNKH:4.455326743):0.9913893194	((((Gentiana_brachyphylla49939PHA004030BGNIR:0.5380638148	Gentiana_orbicularis1085736PHA004076BGNKC:0.5380638148):0.5543108604	((Gentiana_schleicheri442721PHA004097BGNKI:0.05197729112	Gentiana_verna_verna553061PHA004117BGNMV:0.05197729112):0.1003629182	Gentiana_verna_delphinensis1085743PHA004114BGNKK:0.1523402093):0.9400344658):1.38162476	Gentiana_sierrae1085739CLA004100BGNMFV:2.473999435):1.516450836	Gentiana_tergestina442724CLA004105BGNNTH:3.99045027):1.456265792):2.125477759	Gentiana_utriculosa49958PHA004108BGNRM:7.572193821):7.889441329):8.676758321);
((((Gentiana_acaulis49933PHA004007BGNIA:0.4060081985	((Gentiana_dinarica49944CLA004046BGNNNB:0.2517443817	Gentiana_ligustica49947PHA004058BGNIB:0.2517443817):0.0617861137	Gentiana_occidentalis38853CLA004074BGNMGB:0.3135304954):0.09247770312):0.3719117845	Gentiana_angustifolia38849PHA004015BGNMH:0.777919983):36.78318757	(Gentiana_alpina49934PHA004011BGNPQ:1.319670608	Gentiana_clusii49942PHA004041BGNMR:1.319670608):36.24143695):1.279928609	(((Gentiana_asclepiadea49935PHA004020BGNLE:16.44897656	(Gentiana_froelichii_froelichii1851362PHA004051BGNLKD:0.2821104007	Gentiana_froelichii_zenariae49946PHA004053BGNITD:0.2821104007):16.16686616):3.418979866	((((Gentiana_burserii38850CLA004032BGNMLK:0.2031930238	Gentiana_villarsii1533084PHA004118BGNALB:0.2031930238):0.9718156525	(Gentiana_lutea_symphyandra1533082PHA004062BGNALT:0.3749079273	Gentiana_lutea_vardjanii1533083PHA004067BGNITE:0.3749079273):0.800100749):0.2086526207	(Gentiana_lutea_lutea553052PHA009971BGNFT:1.107453481	Gentiana_punctata49953PHA004087BGNIN:1.107453481):0.2762078157):1.254142857	Gentiana_pannonica38854PHA004078BGNRL:2.637804154):17.23015228):4.039069731	((((Gentiana_bavarica49937PHA004027BGNIQ:0.5365813769	Gentiana_terglouensis49957PHA009972BGNNGK:0.5365813769):3.284685523	Gentiana_rostanii442720PHA004095BGNKH:3.8212669):2.966187094	((((Gentiana_brachyphylla49939PHA004030BGNIR:0.3283038343	Gentiana_orbicularis1085736PHA004076BGNKC:0.3283038343):0.9411307808	((Gentiana_schleicheri442721PHA004097BGNKI:0.1769218253	Gentiana_verna_verna553061PHA004117BGNMV:0.1769218253):0.1404565614	Gentiana_verna_delphinensis1085743PHA004114BGNKK:0.3173783867):0.9520562283):0.7099687767	Gentiana_sierrae1085739CLA004100BGNMFV:1.979403392):2.215227429	Gentiana_tergestina442724CLA004105BGNNTH:4.194630821):2.592823174):3.742409005	Gentiana_utriculosa49958PHA004108BGNRM:10.529863):13.37716316):14.93401001);
((((((Gentiana_acaulis49933PHA004007BGNIA:0.08022894583	Gentiana_dinarica49944CLA004046BGNNNB:0.08022894583):0.07895809975	Gentiana_occidentalis38853CLA004074BGNMGB:0.1591870456):0.3052920914	Gentiana_ligustica49947PHA004058BGNIB:0.464479137):0.2104057317	Gentiana_angustifolia38849PHA004015BGNMH:0.6748848686):17.60655316	(Gentiana_alpina49934PHA004011BGNPQ:2.808067457	Gentiana_clusii49942PHA004041BGNMR:2.808067457):15.47337057):3.167684726	(((Gentiana_asclepiadea49935PHA004020BGNLE:3.036185626	(Gentiana_froelichii_froelichii1851362PHA004051BGNLKD:0.1471335473	Gentiana_froelichii_zenariae49946PHA004053BGNITD:0.1471335473):2.889052078):1.70259835	((((Gentiana_burserii38850CLA004032BGNMLK:1.093889769	Gentiana_villarsii1533084PHA004118BGNALB:1.093889769):0.5426990182	(Gentiana_lutea_symphyandra1533082PHA004062BGNALT:1.410118938	Gentiana_lutea_vardjanii1533083PHA004067BGNITE:1.410118938):0.2264698499):0.2274563202	(Gentiana_lutea_lutea553052PHA009971BGNFT:0.7816002758	Gentiana_punctata49953PHA004087BGNIN:0.7816002758):1.082444832):0.7710588481	Gentiana_pannonica38854PHA004078BGNRL:2.635103956):2.10368002):10.85806094	((((Gentiana_bavarica49937PHA004027BGNIQ:0.6171696682	Gentiana_terglouensis49957PHA009972BGNNGK:0.6171696682):5.74946227	Gentiana_rostanii442720PHA004095BGNKH:6.366631938):1.522751294	((((Gentiana_brachyphylla49939PHA004030BGNIR:0.2684974156	Gentiana_orbicularis1085736PHA004076BGNKC:0.2684974156):0.5234231626	((Gentiana_schleicheri442721PHA004097BGNKI:0.1299388253	Gentiana_verna_verna553061PHA004117BGNMV:0.1299388253):0.01404130501	Gentiana_verna_delphinensis1085743PHA004114BGNKK:0.1439801303):0.6479404479):0.7618659636	Gentiana_sierrae1085739CLA004100BGNMFV:1.553786542):0.4590902062	Gentiana_tergestina442724CLA004105BGNNTH:2.012876748):5.876506484):1.629629228	Gentiana_utriculosa49958PHA004108BGNRM:9.51901246):6.077832451):5.852277845);
((((((Gentiana_acaulis49933PHA004007BGNIA:0.07863504517	Gentiana_dinarica49944CLA004046BGNNNB:0.07863504517):0.01195451841	Gentiana_ligustica49947PHA004058BGNIB:0.09058956358):0.04884050682	Gentiana_occidentalis38853CLA004074BGNMGB:0.1394300704):0.05174130365	Gentiana_angustifolia38849PHA004015BGNMH:0.191171374):9.820731707	(Gentiana_alpina49934PHA004011BGNPQ:0.5207971473	Gentiana_clusii49942PHA004041BGNMR:0.5207971473):9.491105934):0.4745073962	(((Gentiana_asclepiadea49935PHA004020BGNLE:5.572950085	(Gentiana_froelichii_froelichii1851362PHA004051BGNLKD:0.06012190563	Gentiana_froelichii_zenariae49946PHA004053BGNITD:0.06012190563):5.512828179):0.4170101548	((((Gentiana_burserii38850CLA004032BGNMLK:0.1772522131	Gentiana_villarsii1533084PHA004118BGNALB:0.1772522131):0.337935625	(Gentiana_lutea_symphyandra1533082PHA004062BGNALT:0.224839777	Gentiana_lutea_vardjanii1533083PHA004067BGNITE:0.224839777):0.2903480611):0.1597447807	(Gentiana_lutea_lutea553052PHA009971BGNFT:0.375876083	Gentiana_punctata49953PHA004087BGNIN:0.375876083):0.2990565358):0.3046867799	Gentiana_pannonica38854PHA004078BGNRL:0.9796193987):5.010340841):0.4127478341	((((Gentiana_bavarica49937PHA004027BGNIQ:0.4114014854	Gentiana_terglouensis49957PHA009972BGNNGK:0.4114014854):0.9327486782	Gentiana_rostanii442720PHA004095BGNKH:1.344150164):0.8061427689	((((Gentiana_brachyphylla49939PHA004030BGNIR:0.05116678378	Gentiana_orbicularis1085736PHA004076BGNKC:0.05116678378):0.5195044355	((Gentiana_schleicheri442721PHA004097BGNKI:0.07102248635	Gentiana_verna_verna553061PHA004117BGNMV:0.07102248635):0.03327098464	Gentiana_verna_delphinensis1085743PHA004114BGNKK:0.104293471):0.4663777483):0.993885462	Gentiana_sierrae1085739CLA004100BGNMFV:1.564556681):0.2303877307	Gentiana_tergestina442724CLA004105BGNNTH:1.794944412):0.3553485204):1.063966081	Gentiana_utriculosa49958PHA004108BGNRM:3.214259013):3.18844906):4.083702403);
((((((Gentiana_acaulis49933PHA004007BGNIA:0.03937939173	Gentiana_dinarica49944CLA004046BGNNNB:0.03937939173):0.0259349774	Gentiana_occidentalis38853CLA004074BGNMGB:0.06531436913):0.009908060388	Gentiana_ligustica49947PHA004058BGNIB:0.07522242951):0.04968425061	Gentiana_angustifolia38849PHA004015BGNMH:0.1249066801):8.220863691	(Gentiana_alpina49934PHA004011BGNPQ:1.259044768	Gentiana_clusii49942PHA004041BGNMR:1.259044768):7.086725603):0.7650075905	(((Gentiana_asclepiadea49935PHA004020BGNLE:2.898615096	(Gentiana_froelichii_froelichii1851362PHA004051BGNLKD:0.1006799191	Gentiana_froelichii_zenariae49946PHA004053BGNITD:0.1006799191):2.797935177):1.070143393	((((Gentiana_burserii38850CLA004032BGNMLK:0.217412933	Gentiana_villarsii1533084PHA004118BGNALB:0.217412933):0.5284470615	(Gentiana_lutea_symphyandra1533082PHA004062BGNALT:0.1718459333	Gentiana_lutea_vardjanii1533083PHA004067BGNITE:0.1718459333):0.5740140612):0.08271006774	(Gentiana_lutea_lutea553052PHA009971BGNFT:0.7528208216	Gentiana_punctata49953PHA004087BGNIN:0.7528208216):0.07574924065):0.1047352932	Gentiana_pannonica38854PHA004078BGNRL:0.9333053555):3.035453133):1.928701233	((((Gentiana_bavarica49937PHA004027BGNIQ:0.2174644771	Gentiana_terglouensis49957PHA009972BGNNGK:0.2174644771):1.227174815	Gentiana_rostanii442720PHA004095BGNKH:1.444639292):0.252504389	((((Gentiana_brachyphylla49939PHA004030BGNIR:0.09392852851	Gentiana_orbicularis1085736PHA004076BGNKC:0.09392852851):0.3881591046	((Gentiana_schleicheri442721PHA004097BGNKI:0.04928324735	Gentiana_verna_verna553061PHA004117BGNMV:0.04928324735):0.09137495124	Gentiana_verna_delphinensis1085743PHA004114BGNKK:0.1406581986):0.3414294345):0.2729593909	Gentiana_sierrae1085739CLA004100BGNMFV:0.755047024):0.3097047532	Gentiana_tergestina442724CLA004105BGNNTH:1.064751777):0.6323919039):1.565187018	Gentiana_utriculosa49958PHA004108BGNRM:3.262330699):2.635129023):3.21331824);
((((((Gentiana_acaulis49933PHA004007BGNIA:0.1800647613	Gentiana_dinarica49944CLA004046BGNNNB:0.1800647613):0.1167004426	Gentiana_occidentalis38853CLA004074BGNMGB:0.2967652039):0.05768328432	Gentiana_ligustica49947PHA004058BGNIB:0.3544484882):0.06962141268	Gentiana_angustifolia38849PHA004015BGNMH:0.4240699009):11.08904111	(Gentiana_alpina49934PHA004011BGNPQ:1.409637623	Gentiana_clusii49942PHA004041BGNMR:1.409637623):10.10347338):0.7252143393	(((Gentiana_asclepiadea49935PHA004020BGNLE:2.920737044	(Gentiana_froelichii_froelichii1851362PHA004051BGNLKD:0.07962646698	Gentiana_froelichii_zenariae49946PHA004053BGNITD:0.07962646698):2.841110577):0.9386351935	((((Gentiana_burserii38850CLA004032BGNMLK:0.1364306299	Gentiana_villarsii1533084PHA004118BGNALB:0.1364306299):0.2325736269	(Gentiana_lutea_symphyandra1533082PHA004062BGNALT:0.213395377	Gentiana_lutea_vardjanii1533083PHA004067BGNITE:0.213395377):0.1556088797):0.1569458319	(Gentiana_lutea_lutea553052PHA009971BGNFT:0.2675713061	Gentiana_punctata49953PHA004087BGNIN:0.2675713061):0.2583787825):0.2082660795	Gentiana_pannonica38854PHA004078BGNRL:0.7342161681):3.12515607):5.084640769	((((Gentiana_bavarica49937PHA004027BGNIQ:1.288193474	Gentiana_terglouensis49957PHA009972BGNNGK:1.288193474):1.203673837	Gentiana_rostanii442720PHA004095BGNKH:2.491867311):1.034304695	((((Gentiana_brachyphylla49939PHA004030BGNIR:0.1592783557	Gentiana_orbicularis1085736PHA004076BGNKC:0.1592783557):0.3481555504	((Gentiana_schleicheri442721PHA004097BGNKI:0.2343614049	Gentiana_verna_verna553061PHA004117BGNMV:0.2343614049):0.1425775545	Gentiana_verna_delphinensis1085743PHA004114BGNKK:0.3769389595):0.1304949467):1.186841503	Gentiana_sierrae1085739CLA004100BGNMFV:1.694275409):0.5982192304	Gentiana_tergestina442724CLA004105BGNNTH:2.292494639):1.233677367):1.187016849	Gentiana_utriculosa49958PHA004108BGNRM:4.713188855):4.230824152):3.29431234);
(((((Gentiana_acaulis49933PHA004007BGNIA:0.3308700683	(Gentiana_ligustica49947PHA004058BGNIB:0.1695494559	Gentiana_occidentalis38853CLA004074BGNMGB:0.1695494559):0.1613206125):0.01475164133	Gentiana_dinarica49944CLA004046BGNNNB:0.3456217097):0.237486071	Gentiana_angustifolia38849PHA004015BGNMH:0.5831077807):13.12735158	(Gentiana_alpina49934PHA004011BGNPQ:3.920864351	Gentiana_clusii49942PHA004041BGNMR:3.920864351):9.789595007):1.257714115	(((Gentiana_asclepiadea49935PHA004020BGNLE:10.2531118	(Gentiana_froelichii_froelichii1851362PHA004051BGNLKD:0.1655324617	Gentiana_froelichii_zenariae49946PHA004053BGNITD:0.1655324617):10.08757934):0.7765146622	((((Gentiana_burserii38850CLA004032BGNMLK:0.4178593188	Gentiana_villarsii1533084PHA004118BGNALB:0.4178593188):0.1542650161	(Gentiana_lutea_symphyandra1533082PHA004062BGNALT:0.3567466857	Gentiana_lutea_vardjanii1533083PHA004067BGNITE:0.3567466857):0.2153776492):0.04275292243	(Gentiana_lutea_lutea553052PHA009971BGNFT:0.3381607656	Gentiana_punctata49953PHA004087BGNIN:0.3381607656):0.2767164917):0.3284018709	Gentiana_pannonica38854PHA004078BGNRL:0.9432791282):10.08634733):1.179091594	((((Gentiana_bavarica49937PHA004027BGNIQ:0.4298741459	Gentiana_terglouensis49957PHA009972BGNNGK:0.4298741459):2.325537909	Gentiana_rostanii442720PHA004095BGNKH:2.755412055):1.875393758	((((Gentiana_brachyphylla49939PHA004030BGNIR:0.1620242796	Gentiana_orbicularis1085736PHA004076BGNKC:0.1620242796):0.3284836505	((Gentiana_schleicheri442721PHA004097BGNKI:0.2686113423	Gentiana_verna_verna553061PHA004117BGNMV:0.2686113423):0.1632552295	Gentiana_verna_delphinensis1085743PHA004114BGNKK:0.4318665718):0.05864135829):0.5682451474	Gentiana_sierrae1085739CLA004100BGNMFV:1.058753078):2.869363658	Gentiana_tergestina442724CLA004105BGNNTH:3.928116735):0.7026890773):1.831296195	Gentiana_utriculosa49958PHA004108BGNRM:6.462102008):5.746616047):2.759455418);
((((((Gentiana_acaulis49933PHA004007BGNIA:0.1422861691	Gentiana_ligustica49947PHA004058BGNIB:0.1422861691):0.02807391838	Gentiana_dinarica49944CLA004046BGNNNB:0.1703600875):0.1145071911	Gentiana_occidentalis38853CLA004074BGNMGB:0.2848672786):0.1975201409	Gentiana_angustifolia38849PHA004015BGNMH:0.4823874195):17.43919263	(Gentiana_alpina49934PHA004011BGNPQ:1.978989016	Gentiana_clusii49942PHA004041BGNMR:1.978989016):15.94259104):0.6680218512	(((Gentiana_asclepiadea49935PHA004020BGNLE:10.65566913	(Gentiana_froelichii_froelichii1851362PHA004051BGNLKD:0.1774202017	Gentiana_froelichii_zenariae49946PHA004053BGNITD:0.1774202017):10.47824893):0.634680603	((((Gentiana_burserii38850CLA004032BGNMLK:0.6505754466	Gentiana_villarsii1533084PHA004118BGNALB:0.6505754466):0.08026812196	(Gentiana_lutea_symphyandra1533082PHA004062BGNALT:0.2238335848	Gentiana_lutea_vardjanii1533083PHA004067BGNITE:0.2238335848):0.5070099838):0.04303950822	(Gentiana_lutea_lutea553052PHA009971BGNFT:0.4883991292	Gentiana_punctata49953PHA004087BGNIN:0.4883991292):0.2854839476):0.2485838221	Gentiana_pannonica38854PHA004078BGNRL:1.022466899):10.26788283):4.168930845	((((Gentiana_bavarica49937PHA004027BGNIQ:0.3469021164	Gentiana_terglouensis49957PHA009972BGNNGK:0.3469021164):2.965037729	Gentiana_rostanii442720PHA004095BGNKH:3.311939846):2.12102488	((((Gentiana_brachyphylla49939PHA004030BGNIR:0.08466824857	Gentiana_orbicularis1085736PHA004076BGNKC:0.08466824857):0.6085642593	((Gentiana_schleicheri442721PHA004097BGNKI:0.1278653162	Gentiana_verna_verna553061PHA004117BGNMV:0.1278653162):0.4424501881	Gentiana_verna_delphinensis1085743PHA004114BGNKK:0.5703155043):0.1229170036):1.640645482	Gentiana_sierrae1085739CLA004100BGNMFV:2.33387799):1.109020678	Gentiana_tergestina442724CLA004105BGNNTH:3.442898667):1.990066058):1.664092038	Gentiana_utriculosa49958PHA004108BGNRM:7.097056764):8.362223815):3.130321325);
((((((Gentiana_acaulis49933PHA004007BGNIA:0.2946130828	Gentiana_ligustica49947PHA004058BGNIB:0.2946130828):0.02736907955	Gentiana_dinarica49944CLA004046BGNNNB:0.3219821624):0.0934781841	Gentiana_occidentalis38853CLA004074BGNMGB:0.4154603465):0.345088109	Gentiana_angustifolia38849PHA004015BGNMH:0.7605484555):20.47615738	(Gentiana_alpina49934PHA004011BGNPQ:4.362303104	Gentiana_clusii49942PHA004041BGNMR:4.362303104):16.87440273):2.214485703	(((Gentiana_asclepiadea49935PHA004020BGNLE:15.61570475	(Gentiana_froelichii_froelichii1851362PHA004051BGNLKD:0.1697373798	Gentiana_froelichii_zenariae49946PHA004053BGNITD:0.1697373798):15.44596737):1.819007138	((((Gentiana_burserii38850CLA004032BGNMLK:1.070749727	Gentiana_villarsii1533084PHA004118BGNALB:1.070749727):0.7159151868	(Gentiana_lutea_symphyandra1533082PHA004062BGNALT:0.3235539702	Gentiana_lutea_vardjanii1533083PHA004067BGNITE:0.3235539702):1.463110943):0.1656588339	(Gentiana_lutea_lutea553052PHA009971BGNFT:1.0068007	Gentiana_punctata49953PHA004087BGNIN:1.0068007):0.9455230468):1.75887713	Gentiana_pannonica38854PHA004078BGNRL:3.711200877):13.72351101):1.571895271	((((Gentiana_bavarica49937PHA004027BGNIQ:0.789108656	Gentiana_terglouensis49957PHA009972BGNNGK:0.789108656):2.864961175	Gentiana_rostanii442720PHA004095BGNKH:3.654069832):3.68914933	((((Gentiana_brachyphylla49939PHA004030BGNIR:0.2863266027	Gentiana_orbicularis1085736PHA004076BGNKC:0.2863266027):0.3853857378	((Gentiana_schleicheri442721PHA004097BGNKI:0.222242477	Gentiana_verna_verna553061PHA004117BGNMV:0.222242477):0.1367452901	Gentiana_verna_delphinensis1085743PHA004114BGNKK:0.3589877671):0.3127245733):2.040319306	Gentiana_sierrae1085739CLA004100BGNMFV:2.712031647):2.018587764	Gentiana_tergestina442724CLA004105BGNNTH:4.730619411):2.612599751):6.381637748	Gentiana_utriculosa49958PHA004108BGNRM:13.72485691):5.281750252):4.444584375);
(((((Gentiana_acaulis49933PHA004007BGNIA:0.1663592921	Gentiana_ligustica49947PHA004058BGNIB:0.1663592921):0.03433952583	(Gentiana_dinarica49944CLA004046BGNNNB:0.1259186854	Gentiana_occidentalis38853CLA004074BGNMGB:0.1259186854):0.0747801326):2.725054984	Gentiana_angustifolia38849PHA004015BGNMH:2.925753802):11.10978165	(Gentiana_alpina49934PHA004011BGNPQ:1.481327349	Gentiana_clusii49942PHA004041BGNMR:1.481327349):12.5542081):1.697975664	(((Gentiana_asclepiadea49935PHA004020BGNLE:6.074705498	(Gentiana_froelichii_froelichii1851362PHA004051BGNLKD:0.255975486	Gentiana_froelichii_zenariae49946PHA004053BGNITD:0.255975486):5.818730012):2.269182677	((((Gentiana_burserii38850CLA004032BGNMLK:0.4790419446	Gentiana_villarsii1533084PHA004118BGNALB:0.4790419446):0.2631275969	(Gentiana_lutea_symphyandra1533082PHA004062BGNALT:0.1634144041	Gentiana_lutea_vardjanii1533083PHA004067BGNITE:0.1634144041):0.5787551375):0.02086491451	(Gentiana_lutea_lutea553052PHA009971BGNFT:0.1524031563	Gentiana_punctata49953PHA004087BGNIN:0.1524031563):0.6106312998):1.941530652	Gentiana_pannonica38854PHA004078BGNRL:2.704565108):5.639323067):3.157815127	((((Gentiana_bavarica49937PHA004027BGNIQ:0.5449604469	Gentiana_terglouensis49957PHA009972BGNNGK:0.5449604469):2.874223997	Gentiana_rostanii442720PHA004095BGNKH:3.419184444):0.6151406131	((((Gentiana_brachyphylla49939PHA004030BGNIR:0.2869618754	Gentiana_orbicularis1085736PHA004076BGNKC:0.2869618754):0.5222290479	((Gentiana_schleicheri442721PHA004097BGNKI:0.1082956394	Gentiana_verna_verna553061PHA004117BGNMV:0.1082956394):0.02136535091	Gentiana_verna_delphinensis1085743PHA004114BGNKK:0.1296609904):0.6795299329):0.6944609922	Gentiana_sierrae1085739CLA004100BGNMFV:1.503651915):0.9589133793	Gentiana_tergestina442724CLA004105BGNNTH:2.462565295):1.571759763):3.47059226	Gentiana_utriculosa49958PHA004108BGNRM:7.504917317):3.996785984):4.231807811);
(((((Gentiana_acaulis49933PHA004007BGNIA:0.1909022759	Gentiana_ligustica49947PHA004058BGNIB:0.1909022759):0.04024629171	(Gentiana_dinarica49944CLA004046BGNNNB:0.1610329038	Gentiana_occidentalis38853CLA004074BGNMGB:0.1610329038):0.07011566387):0.1734337913	Gentiana_angustifolia38849PHA004015BGNMH:0.4045823589):8.623078818	(Gentiana_alpina49934PHA004011BGNPQ:0.4713769965	Gentiana_clusii49942PHA004041BGNMR:0.4713769965):8.556284181):0.3854800291	(((Gentiana_asclepiadea49935PHA004020BGNLE:4.047010997	(Gentiana_froelichii_froelichii1851362PHA004051BGNLKD:0.2255494077	Gentiana_froelichii_zenariae49946PHA004053BGNITD:0.2255494077):3.821461589):3.072347701	((((Gentiana_burserii38850CLA004032BGNMLK:0.4359814421	Gentiana_villarsii1533084PHA004118BGNALB:0.4359814421):0.2081212029	(Gentiana_lutea_symphyandra1533082PHA004062BGNALT:0.1089393262	Gentiana_lutea_vardjanii1533083PHA004067BGNITE:0.1089393262):0.5351633188):0.08803469334	(Gentiana_lutea_lutea553052PHA009971BGNFT:0.3421718052	Gentiana_punctata49953PHA004087BGNIN:0.3421718052):0.3899655331):1.427908844	Gentiana_pannonica38854PHA004078BGNRL:2.160046183):4.959312515):0.7982691224	((((Gentiana_bavarica49937PHA004027BGNIQ:0.2475846042	Gentiana_terglouensis49957PHA009972BGNNGK:0.2475846042):1.436241393	Gentiana_rostanii442720PHA004095BGNKH:1.683825997):1.143147559	((((Gentiana_brachyphylla49939PHA004030BGNIR:0.07099930355	Gentiana_orbicularis1085736PHA004076BGNKC:0.07099930355):0.4921991385	((Gentiana_schleicheri442721PHA004097BGNKI:0.08018953856	Gentiana_verna_verna553061PHA004117BGNMV:0.08018953856):0.03277931223	Gentiana_verna_delphinensis1085743PHA004114BGNKK:0.1129688508):0.4502295912):1.119833317	Gentiana_sierrae1085739CLA004100BGNMFV:1.683031759):0.538607917	Gentiana_tergestina442724CLA004105BGNNTH:2.221639676):0.6053338797):1.270924029	Gentiana_utriculosa49958PHA004108BGNRM:4.097897585):3.819730235):1.495513387);
(((((Gentiana_acaulis49933PHA004007BGNIA:0.003314595347	Gentiana_dinarica49944CLA004046BGNNNB:0.003314595347):0.08298381266	(Gentiana_ligustica49947PHA004058BGNIB:0.06163116413	Gentiana_occidentalis38853CLA004074BGNMGB:0.06163116413):0.02466724388):0.2375547181	Gentiana_angustifolia38849PHA004015BGNMH:0.3238531261):9.618773566	(Gentiana_alpina49934PHA004011BGNPQ:0.8280713286	Gentiana_clusii49942PHA004041BGNMR:0.8280713286):9.114555364):0.5368210151	(((Gentiana_asclepiadea49935PHA004020BGNLE:3.156566356	(Gentiana_froelichii_froelichii1851362PHA004051BGNLKD:0.3201552293	Gentiana_froelichii_zenariae49946PHA004053BGNITD:0.3201552293):2.836411126):0.7197696905	((((Gentiana_burserii38850CLA004032BGNMLK:0.2670206571	Gentiana_villarsii1533084PHA004118BGNALB:0.2670206571):0.3056948243	(Gentiana_lutea_symphyandra1533082PHA004062BGNALT:0.1766521084	Gentiana_lutea_vardjanii1533083PHA004067BGNITE:0.1766521084):0.3960633729):0.05835390917	(Gentiana_lutea_lutea553052PHA009971BGNFT:0.4893634101	Gentiana_punctata49953PHA004087BGNIN:0.4893634101):0.1417059804):0.26877787	Gentiana_pannonica38854PHA004078BGNRL:0.8998472605):2.976488786):3.107843819	((((Gentiana_bavarica49937PHA004027BGNIQ:0.2012708594	Gentiana_terglouensis49957PHA009972BGNNGK:0.2012708594):0.8362122142	Gentiana_rostanii442720PHA004095BGNKH:1.037483074):1.939189416	((((Gentiana_brachyphylla49939PHA004030BGNIR:0.5844891422	Gentiana_orbicularis1085736PHA004076BGNKC:0.5844891422):0.1642319939	((Gentiana_schleicheri442721PHA004097BGNKI:0.167105849	Gentiana_verna_verna553061PHA004117BGNMV:0.167105849):0.003017209004	Gentiana_verna_delphinensis1085743PHA004114BGNKK:0.170123058):0.5785980782):0.5904362378	Gentiana_sierrae1085739CLA004100BGNMFV:1.339157374):1.072372779	Gentiana_tergestina442724CLA004105BGNNTH:2.411530153):0.5651423365):1.111105852	Gentiana_utriculosa49958PHA004108BGNRM:4.087778342):2.896401523):3.495267843);
((((((Gentiana_acaulis49933PHA004007BGNIA:0.1495646198	Gentiana_occidentalis38853CLA004074BGNMGB:0.1495646198):0.02487553473	Gentiana_ligustica49947PHA004058BGNIB:0.1744401546):0.05591360905	Gentiana_dinarica49944CLA004046BGNNNB:0.2303537636):0.5945560289	Gentiana_angustifolia38849PHA004015BGNMH:0.8249097925):7.287591698	(Gentiana_alpina49934PHA004011BGNPQ:0.9286643713	Gentiana_clusii49942PHA004041BGNMR:0.9286643713):7.183837119):0.2979609955	(((Gentiana_asclepiadea49935PHA004020BGNLE:3.846145796	(Gentiana_froelichii_froelichii1851362PHA004051BGNLKD:0.1086735005	Gentiana_froelichii_zenariae49946PHA004053BGNITD:0.1086735005):3.737472296):0.4538480945	((((Gentiana_burserii38850CLA004032BGNMLK:0.3997715606	Gentiana_villarsii1533084PHA004118BGNALB:0.3997715606):0.1689807521	(Gentiana_lutea_symphyandra1533082PHA004062BGNALT:0.2685144567	Gentiana_lutea_vardjanii1533083PHA004067BGNITE:0.2685144567):0.3002378559):0.03463377315	(Gentiana_lutea_lutea553052PHA009971BGNFT:0.4584443126	Gentiana_punctata49953PHA004087BGNIN:0.4584443126):0.1449417731):1.823817262	Gentiana_pannonica38854PHA004078BGNRL:2.427203348):1.872790543):1.815562361	((((Gentiana_bavarica49937PHA004027BGNIQ:0.4690177203	Gentiana_terglouensis49957PHA009972BGNNGK:0.4690177203):1.294744885	Gentiana_rostanii442720PHA004095BGNKH:1.763762606):0.6673832873	((((Gentiana_brachyphylla49939PHA004030BGNIR:0.04997780887	Gentiana_orbicularis1085736PHA004076BGNKC:0.04997780887):0.563738816	((Gentiana_schleicheri442721PHA004097BGNKI:0.10053985	Gentiana_verna_verna553061PHA004117BGNMV:0.10053985):0.02085052015	Gentiana_verna_delphinensis1085743PHA004114BGNKK:0.1213903702):0.4923262547):0.5177986735	Gentiana_sierrae1085739CLA004100BGNMFV:1.131515298):1.082848675	Gentiana_tergestina442724CLA004105BGNNTH:2.214363973):0.2167819199):1.133360081	Gentiana_utriculosa49958PHA004108BGNRM:3.564505974):2.551050277):2.294906235);
((((((Gentiana_acaulis49933PHA004007BGNIA:0.2389827038	Gentiana_dinarica49944CLA004046BGNNNB:0.2389827038):0.1318993107	Gentiana_ligustica49947PHA004058BGNIB:0.3708820145):0.07367163027	Gentiana_occidentalis38853CLA004074BGNMGB:0.4445536448):0.1394987491	Gentiana_angustifolia38849PHA004015BGNMH:0.5840523938):11.11698454	(Gentiana_alpina49934PHA004011BGNPQ:1.408359134	Gentiana_clusii49942PHA004041BGNMR:1.408359134):10.2926778):0.7276749576	(((Gentiana_asclepiadea49935PHA004020BGNLE:5.307061437	(Gentiana_froelichii_froelichii1851362PHA004051BGNLKD:0.401962197	Gentiana_froelichii_zenariae49946PHA004053BGNITD:0.401962197):4.90509924):1.444108067	((((Gentiana_burserii38850CLA004032BGNMLK:0.3452021532	Gentiana_villarsii1533084PHA004118BGNALB:0.3452021532):0.2238780125	(Gentiana_lutea_symphyandra1533082PHA004062BGNALT:0.06036270904	Gentiana_lutea_vardjanii1533083PHA004067BGNITE:0.06036270904):0.5087174566):0.05730465831	(Gentiana_lutea_lutea553052PHA009971BGNFT:0.2441772849	Gentiana_punctata49953PHA004087BGNIN:0.2441772849):0.3822075391):1.145883016	Gentiana_pannonica38854PHA004078BGNRL:1.77226784):4.978901664):4.644126842	((((Gentiana_bavarica49937PHA004027BGNIQ:0.17806028	Gentiana_terglouensis49957PHA009972BGNNGK:0.17806028):1.186870303	Gentiana_rostanii442720PHA004095BGNKH:1.364930583):3.316581958	((((Gentiana_brachyphylla49939PHA004030BGNIR:0.125169258	Gentiana_orbicularis1085736PHA004076BGNKC:0.125169258):0.5794262337	((Gentiana_schleicheri442721PHA004097BGNKI:0.2255501505	Gentiana_verna_verna553061PHA004117BGNMV:0.2255501505):0.3336987798	Gentiana_verna_delphinensis1085743PHA004114BGNKK:0.5592489302):0.1453465615):0.8524381277	Gentiana_sierrae1085739CLA004100BGNMFV:1.557033619):1.313098697	Gentiana_tergestina442724CLA004105BGNNTH:2.870132316):1.811380225):1.685443111	Gentiana_utriculosa49958PHA004108BGNRM:6.366955653):5.028340693):1.033415544);
((((((Gentiana_acaulis49933PHA004007BGNIA:0.07928188402	Gentiana_dinarica49944CLA004046BGNNNB:0.07928188402):0.001798483186	Gentiana_ligustica49947PHA004058BGNIB:0.08108036721):0.09894640337	Gentiana_occidentalis38853CLA004074BGNMGB:0.1800267706):0.4581303831	Gentiana_angustifolia38849PHA004015BGNMH:0.6381571536):12.16400623	(Gentiana_alpina49934PHA004011BGNPQ:1.322737879	Gentiana_clusii49942PHA004041BGNMR:1.322737879):11.4794255):3.235144611	(((Gentiana_asclepiadea49935PHA004020BGNLE:8.243567115	(Gentiana_froelichii_froelichii1851362PHA004051BGNLKD:0.2817331439	Gentiana_froelichii_zenariae49946PHA004053BGNITD:0.2817331439):7.961833971):1.421562991	((((Gentiana_burserii38850CLA004032BGNMLK:0.1549294728	Gentiana_villarsii1533084PHA004118BGNALB:0.1549294728):0.6716740774	(Gentiana_lutea_symphyandra1533082PHA004062BGNALT:0.09426914428	Gentiana_lutea_vardjanii1533083PHA004067BGNITE:0.09426914428):0.7323344059):0.4438150642	(Gentiana_lutea_lutea553052PHA009971BGNFT:0.9893146605	Gentiana_punctata49953PHA004087BGNIN:0.9893146605):0.2811039539):2.507045169	Gentiana_pannonica38854PHA004078BGNRL:3.777463783):5.887666324):1.428618503	((((Gentiana_bavarica49937PHA004027BGNIQ:0.6061659116	Gentiana_terglouensis49957PHA009972BGNNGK:0.6061659116):1.245856445	Gentiana_rostanii442720PHA004095BGNKH:1.852022357):4.144160193	((((Gentiana_brachyphylla49939PHA004030BGNIR:0.115304065	Gentiana_orbicularis1085736PHA004076BGNKC:0.115304065):0.8184812442	((Gentiana_schleicheri442721PHA004097BGNKI:0.1793771437	Gentiana_verna_verna553061PHA004117BGNMV:0.1793771437):0.03759147432	Gentiana_verna_delphinensis1085743PHA004114BGNKK:0.2169686181):0.7168166911):0.8851242677	Gentiana_sierrae1085739CLA004100BGNMFV:1.818909577):3.746437323	Gentiana_tergestina442724CLA004105BGNNTH:5.5653469):0.4308356498):1.164993293	Gentiana_utriculosa49958PHA004108BGNRM:7.161175842):3.932572768):4.943559384);
(((((Gentiana_acaulis49933PHA004007BGNIA:0.1136419196	(Gentiana_dinarica49944CLA004046BGNNNB:0.09330637915	Gentiana_ligustica49947PHA004058BGNIB:0.09330637915):0.02033554042):0.009071128726	Gentiana_occidentalis38853CLA004074BGNMGB:0.1227130483):0.07325412702	Gentiana_angustifolia38849PHA004015BGNMH:0.1959671753):7.392510254	(Gentiana_alpina49934PHA004011BGNPQ:0.9694849458	Gentiana_clusii49942PHA004041BGNMR:0.9694849458):6.618992484):0.8954208368	(((Gentiana_asclepiadea49935PHA004020BGNLE:1.741691178	(Gentiana_froelichii_froelichii1851362PHA004051BGNLKD:0.07611496933	Gentiana_froelichii_zenariae49946PHA004053BGNITD:0.07611496933):1.665576208):1.706626508	((((Gentiana_burserii38850CLA004032BGNMLK:0.2589089809	Gentiana_villarsii1533084PHA004118BGNALB:0.2589089809):0.1821315884	(Gentiana_lutea_symphyandra1533082PHA004062BGNALT:0.2863198229	Gentiana_lutea_vardjanii1533083PHA004067BGNITE:0.2863198229):0.1547207463):0.03010121535	(Gentiana_lutea_lutea553052PHA009971BGNFT:0.295424697	Gentiana_punctata49953PHA004087BGNIN:0.295424697):0.1757170876):0.9728282308	Gentiana_pannonica38854PHA004078BGNRL:1.443970015):2.00434767):2.523610427	((((Gentiana_bavarica49937PHA004027BGNIQ:0.7750584234	Gentiana_terglouensis49957PHA009972BGNNGK:0.7750584234):1.250300953	Gentiana_rostanii442720PHA004095BGNKH:2.025359376):0.3839504639	((((Gentiana_brachyphylla49939PHA004030BGNIR:0.08465084843	Gentiana_orbicularis1085736PHA004076BGNKC:0.08465084843):0.2583729068	((Gentiana_schleicheri442721PHA004097BGNKI:0.1031289018	Gentiana_verna_verna553061PHA004117BGNMV:0.1031289018):0.03547741134	Gentiana_verna_delphinensis1085743PHA004114BGNKK:0.1386063131):0.2044174421):0.317153789	Gentiana_sierrae1085739CLA004100BGNMFV:0.6601775442):1.046713083	Gentiana_tergestina442724CLA004105BGNNTH:1.706890627):0.702419213):1.690585897	Gentiana_utriculosa49958PHA004108BGNRM:4.099895737):1.872032376):2.511970153);
(((((Gentiana_acaulis49933PHA004007BGNIA:0.0182883681	Gentiana_dinarica49944CLA004046BGNNNB:0.0182883681):0.18181781	(Gentiana_ligustica49947PHA004058BGNIB:0.1842850876	Gentiana_occidentalis38853CLA004074BGNMGB:0.1842850876):0.01582109052):0.2132520693	Gentiana_angustifolia38849PHA004015BGNMH:0.4133582474):12.4129412	(Gentiana_alpina49934PHA004011BGNPQ:1.87030329	Gentiana_clusii49942PHA004041BGNMR:1.87030329):10.95599616):0.9061795921	(((Gentiana_asclepiadea49935PHA004020BGNLE:6.558070483	(Gentiana_froelichii_froelichii1851362PHA004051BGNLKD:0.1594260562	Gentiana_froelichii_zenariae49946PHA004053BGNITD:0.1594260562):6.398644427):1.309143629	((((Gentiana_burserii38850CLA004032BGNMLK:0.10968451	Gentiana_villarsii1533084PHA004118BGNALB:0.10968451):0.297415889	(Gentiana_lutea_symphyandra1533082PHA004062BGNALT:0.1501187062	Gentiana_lutea_vardjanii1533083PHA004067BGNITE:0.1501187062):0.2569816928):0.01835569825	(Gentiana_lutea_lutea553052PHA009971BGNFT:0.3641089128	Gentiana_punctata49953PHA004087BGNIN:0.3641089128):0.06134718442):0.8018870836	Gentiana_pannonica38854PHA004078BGNRL:1.227343181):6.639870932):2.397693771	((((Gentiana_bavarica49937PHA004027BGNIQ:0.6379896567	Gentiana_terglouensis49957PHA009972BGNNGK:0.6379896567):1.147356111	Gentiana_rostanii442720PHA004095BGNKH:1.785345768):1.900043239	((((Gentiana_brachyphylla49939PHA004030BGNIR:0.2242654307	Gentiana_orbicularis1085736PHA004076BGNKC:0.2242654307):0.2867939995	((Gentiana_schleicheri442721PHA004097BGNKI:0.4200883642	Gentiana_verna_verna553061PHA004117BGNMV:0.4200883642):0.041024031	Gentiana_verna_delphinensis1085743PHA004114BGNKK:0.4611123952):0.04994703496):1.77313416	Gentiana_sierrae1085739CLA004100BGNMFV:2.28419359):0.7171352402	Gentiana_tergestina442724CLA004105BGNNTH:3.00132883):0.6840601764):1.780846657	Gentiana_utriculosa49958PHA004108BGNRM:5.466235664):4.79867222):3.467571159);
((((((Gentiana_acaulis49933PHA004007BGNIA:0.1940937309	Gentiana_occidentalis38853CLA004074BGNMGB:0.1940937309):0.03081544482	Gentiana_ligustica49947PHA004058BGNIB:0.2249091757):0.0001865446255	Gentiana_dinarica49944CLA004046BGNNNB:0.2250957203):0.01870779254	Gentiana_angustifolia38849PHA004015BGNMH:0.2438035129):8.177203491	(Gentiana_alpina49934PHA004011BGNPQ:0.8216518241	Gentiana_clusii49942PHA004041BGNMR:0.8216518241):7.59935518):0.7142310543	(((Gentiana_asclepiadea49935PHA004020BGNLE:5.41771164	(Gentiana_froelichii_froelichii1851362PHA004051BGNLKD:0.07900500311	Gentiana_froelichii_zenariae49946PHA004053BGNITD:0.07900500311):5.338706637):0.3691583855	((((Gentiana_burserii38850CLA004032BGNMLK:0.2096904562	Gentiana_villarsii1533084PHA004118BGNALB:0.2096904562):0.09642788285	(Gentiana_lutea_symphyandra1533082PHA004062BGNALT:0.1955049925	Gentiana_lutea_vardjanii1533083PHA004067BGNITE:0.1955049925):0.1106133465):0.1261689669	(Gentiana_lutea_lutea553052PHA009971BGNFT:0.254369945	Gentiana_punctata49953PHA004087BGNIN:0.254369945):0.1779173609):0.7174503281	Gentiana_pannonica38854PHA004078BGNRL:1.149737634):4.637132391):0.4818525445	((((Gentiana_bavarica49937PHA004027BGNIQ:0.07685335927	Gentiana_terglouensis49957PHA009972BGNNGK:0.07685335927):0.8724453126	Gentiana_rostanii442720PHA004095BGNKH:0.9492986718):1.280619411	((((Gentiana_brachyphylla49939PHA004030BGNIR:0.04314751932	Gentiana_orbicularis1085736PHA004076BGNKC:0.04314751932):0.2422592611	((Gentiana_schleicheri442721PHA004097BGNKI:0.1275718475	Gentiana_verna_verna553061PHA004117BGNMV:0.1275718475):0.05629667692	Gentiana_verna_delphinensis1085743PHA004114BGNKK:0.1838685244):0.101538256):0.5920629974	Gentiana_sierrae1085739CLA004100BGNMFV:0.8774697778):0.741789476	Gentiana_tergestina442724CLA004105BGNNTH:1.619259254):0.6106588289):1.85512996	Gentiana_utriculosa49958PHA004108BGNRM:4.085048043):2.183674527):2.866515489);
((((((Gentiana_acaulis49933PHA004007BGNIA:0.3025376233	Gentiana_dinarica49944CLA004046BGNNNB:0.3025376233):0.5395228868	Gentiana_ligustica49947PHA004058BGNIB:0.84206051):0.4085861394	Gentiana_occidentalis38853CLA004074BGNMGB:1.250646649):0.08163751398	Gentiana_angustifolia38849PHA004015BGNMH:1.332284163):18.9316205	(Gentiana_alpina49934PHA004011BGNPQ:3.746719852	Gentiana_clusii49942PHA004041BGNMR:3.746719852):16.51718481):2.81189428	(((Gentiana_asclepiadea49935PHA004020BGNLE:7.096340291	(Gentiana_froelichii_froelichii1851362PHA004051BGNLKD:0.3619856028	Gentiana_froelichii_zenariae49946PHA004053BGNITD:0.3619856028):6.734354688):6.955006781	((((Gentiana_burserii38850CLA004032BGNMLK:0.3281623099	Gentiana_villarsii1533084PHA004118BGNALB:0.3281623099):1.796316169	(Gentiana_lutea_symphyandra1533082PHA004062BGNALT:0.8872660117	Gentiana_lutea_vardjanii1533083PHA004067BGNITE:0.8872660117):1.237212467):0.1393452204	(Gentiana_lutea_lutea553052PHA009971BGNFT:1.162728821	Gentiana_punctata49953PHA004087BGNIN:1.162728821):1.101094878):1.634347771	Gentiana_pannonica38854PHA004078BGNRL:3.898171471):10.1531756):7.230681278	((((Gentiana_bavarica49937PHA004027BGNIQ:1.039798793	Gentiana_terglouensis49957PHA009972BGNNGK:1.039798793):2.742913661	Gentiana_rostanii442720PHA004095BGNKH:3.782712454):1.28973658	((((Gentiana_brachyphylla49939PHA004030BGNIR:0.3362894961	Gentiana_orbicularis1085736PHA004076BGNKC:0.3362894961):0.2588384112	((Gentiana_schleicheri442721PHA004097BGNKI:0.1344793188	Gentiana_verna_verna553061PHA004117BGNMV:0.1344793188):0.1564995029	Gentiana_verna_delphinensis1085743PHA004114BGNKK:0.2909788218):0.3041490855):1.446355031	Gentiana_sierrae1085739CLA004100BGNMFV:2.041482938):2.338882331	Gentiana_tergestina442724CLA004105BGNNTH:4.380365269):0.6920837652):4.446388575	Gentiana_utriculosa49958PHA004108BGNRM:9.518837609):11.76319074):1.793770596);
((((((Gentiana_acaulis49933PHA004007BGNIA:0.01912640922	Gentiana_dinarica49944CLA004046BGNNNB:0.01912640922):0.172426865	Gentiana_ligustica49947PHA004058BGNIB:0.1915532742):0.01976080359	Gentiana_occidentalis38853CLA004074BGNMGB:0.2113140778):0.07703981885	Gentiana_angustifolia38849PHA004015BGNMH:0.2883538966):9.575866742	(Gentiana_alpina49934PHA004011BGNPQ:0.9427858658	Gentiana_clusii49942PHA004041BGNMR:0.9427858658):8.921434773):0.4851761758	(((Gentiana_asclepiadea49935PHA004020BGNLE:3.805792352	(Gentiana_froelichii_froelichii1851362PHA004051BGNLKD:0.1491728977	Gentiana_froelichii_zenariae49946PHA004053BGNITD:0.1491728977):3.656619455):0.2147956331	((((Gentiana_burserii38850CLA004032BGNMLK:0.07797365512	Gentiana_villarsii1533084PHA004118BGNALB:0.07797365512):0.2397579626	(Gentiana_lutea_symphyandra1533082PHA004062BGNALT:0.1777741379	Gentiana_lutea_vardjanii1533083PHA004067BGNITE:0.1777741379):0.1399574798):0.1272070951	(Gentiana_lutea_lutea553052PHA009971BGNFT:0.221535277	Gentiana_punctata49953PHA004087BGNIN:0.221535277):0.2234034358):0.6046971006	Gentiana_pannonica38854PHA004078BGNRL:1.049635813):2.970952172):2.674718427	((((Gentiana_bavarica49937PHA004027BGNIQ:0.3516309506	Gentiana_terglouensis49957PHA009972BGNNGK:0.3516309506):0.9407435898	Gentiana_rostanii442720PHA004095BGNKH:1.29237454):1.141595135	((((Gentiana_brachyphylla49939PHA004030BGNIR:0.08394489001	Gentiana_orbicularis1085736PHA004076BGNKC:0.08394489001):0.2327291274	((Gentiana_schleicheri442721PHA004097BGNKI:0.08624200831	Gentiana_verna_verna553061PHA004117BGNMV:0.08624200831):0.05052485383	Gentiana_verna_delphinensis1085743PHA004114BGNKK:0.1367668621):0.1799071553):0.455803342	Gentiana_sierrae1085739CLA004100BGNMFV:0.7724773594):0.5670113077	Gentiana_tergestina442724CLA004105BGNNTH:1.339488667):1.094481008):1.22788002	Gentiana_utriculosa49958PHA004108BGNRM:3.661849695):3.033456717):3.654090402);
(((((Gentiana_acaulis49933PHA004007BGNIA:0.06840554177	Gentiana_occidentalis38853CLA004074BGNMGB:0.06840554177):0.02322161029	(Gentiana_dinarica49944CLA004046BGNNNB:0.04697245829	Gentiana_ligustica49947PHA004058BGNIB:0.04697245829):0.04465469377):0.1712021897	Gentiana_angustifolia38849PHA004015BGNMH:0.2628293418):7.240125805	(Gentiana_alpina49934PHA004011BGNPQ:0.6463830137	Gentiana_clusii49942PHA004041BGNMR:0.6463830137):6.856572133):0.1980993709	(((Gentiana_asclepiadea49935PHA004020BGNLE:1.321077883	(Gentiana_froelichii_froelichii1851362PHA004051BGNLKD:0.1016326648	Gentiana_froelichii_zenariae49946PHA004053BGNITD:0.1016326648):1.219445218):1.216601353	((((Gentiana_burserii38850CLA004032BGNMLK:0.1692594892	Gentiana_villarsii1533084PHA004118BGNALB:0.1692594892):0.06617159161	(Gentiana_lutea_symphyandra1533082PHA004062BGNALT:0.1022594958	Gentiana_lutea_vardjanii1533083PHA004067BGNITE:0.1022594958):0.133171585):0.01919232543	(Gentiana_lutea_lutea553052PHA009971BGNFT:0.1117330835	Gentiana_punctata49953PHA004087BGNIN:0.1117330835):0.1428903228):0.2554431445	Gentiana_pannonica38854PHA004078BGNRL:0.5100665508):2.027612685):2.933393605	((((Gentiana_bavarica49937PHA004027BGNIQ:0.04163584508	Gentiana_terglouensis49957PHA009972BGNNGK:0.04163584508):1.031397785	Gentiana_rostanii442720PHA004095BGNKH:1.073033631):0.4108409784	((((Gentiana_brachyphylla49939PHA004030BGNIR:0.1165175123	Gentiana_orbicularis1085736PHA004076BGNKC:0.1165175123):0.2033780403	((Gentiana_schleicheri442721PHA004097BGNKI:0.05836545787	Gentiana_verna_verna553061PHA004117BGNMV:0.05836545787):0.02197271076	Gentiana_verna_delphinensis1085743PHA004114BGNKK:0.08033816862):0.239557384):0.2223117927	Gentiana_sierrae1085739CLA004100BGNMFV:0.5422073453):0.6250356172	Gentiana_tergestina442724CLA004105BGNNTH:1.167242963):0.3166316464):0.9179962123	Gentiana_utriculosa49958PHA004108BGNRM:2.401870821):3.069202019):2.229981677);
(((((Gentiana_acaulis49933PHA004007BGNIA:0.02330824274	Gentiana_dinarica49944CLA004046BGNNNB:0.02330824274):0.2569756154	(Gentiana_ligustica49947PHA004058BGNIB:0.2612461245	Gentiana_occidentalis38853CLA004074BGNMGB:0.2612461245):0.01903773366):0.05270198146	Gentiana_angustifolia38849PHA004015BGNMH:0.3329858396):12.76324893	(Gentiana_alpina49934PHA004011BGNPQ:0.5331258617	Gentiana_clusii49942PHA004041BGNMR:0.5331258617):12.56310891):1.179192386	(((Gentiana_asclepiadea49935PHA004020BGNLE:5.950685707	(Gentiana_froelichii_froelichii1851362PHA004051BGNLKD:0.2024791123	Gentiana_froelichii_zenariae49946PHA004053BGNITD:0.2024791123):5.748206594):0.5413907781	((((Gentiana_burserii38850CLA004032BGNMLK:0.1865178641	Gentiana_villarsii1533084PHA004118BGNALB:0.1865178641):0.1673173234	(Gentiana_lutea_symphyandra1533082PHA004062BGNALT:0.2682173841	Gentiana_lutea_vardjanii1533083PHA004067BGNITE:0.2682173841):0.08561780336):0.1565466397	(Gentiana_lutea_lutea553052PHA009971BGNFT:0.2883289649	Gentiana_punctata49953PHA004087BGNIN:0.2883289649):0.2220528623):0.6820704847	Gentiana_pannonica38854PHA004078BGNRL:1.192452312):5.299624173):2.415222636	((((Gentiana_bavarica49937PHA004027BGNIQ:0.4564601645	Gentiana_terglouensis49957PHA009972BGNNGK:0.4564601645):1.203542924	Gentiana_rostanii442720PHA004095BGNKH:1.660003088):1.197038021	((((Gentiana_brachyphylla49939PHA004030BGNIR:0.07336371349	Gentiana_orbicularis1085736PHA004076BGNKC:0.07336371349):0.4264640013	((Gentiana_schleicheri442721PHA004097BGNKI:0.1866336345	Gentiana_verna_verna553061PHA004117BGNMV:0.1866336345):0.04181473272	Gentiana_verna_delphinensis1085743PHA004114BGNKK:0.2284483672):0.2713793475):1.437434855	Gentiana_sierrae1085739CLA004100BGNMFV:1.93726257):0.7072241529	Gentiana_tergestina442724CLA004105BGNNTH:2.644486723):0.2125543864):2.121607528	Gentiana_utriculosa49958PHA004108BGNRM:4.978648637):3.928650483):5.368128035);
((((((Gentiana_acaulis49933PHA004007BGNIA:0.09086533561	Gentiana_dinarica49944CLA004046BGNNNB:0.09086533561):0.01068153947	Gentiana_ligustica49947PHA004058BGNIB:0.1015468751):0.1961738602	Gentiana_occidentalis38853CLA004074BGNMGB:0.2977207353):0.1143951197	Gentiana_angustifolia38849PHA004015BGNMH:0.412115855):7.828980245	(Gentiana_alpina49934PHA004011BGNPQ:0.3518974067	Gentiana_clusii49942PHA004041BGNMR:0.3518974067):7.889198693):1.81229307	(((Gentiana_asclepiadea49935PHA004020BGNLE:3.650299277	(Gentiana_froelichii_froelichii1851362PHA004051BGNLKD:0.05238219709	Gentiana_froelichii_zenariae49946PHA004053BGNITD:0.05238219709):3.59791708):0.6464734365	((((Gentiana_burserii38850CLA004032BGNMLK:0.2268995897	Gentiana_villarsii1533084PHA004118BGNALB:0.2268995897):0.1596461584	(Gentiana_lutea_symphyandra1533082PHA004062BGNALT:0.3006111392	Gentiana_lutea_vardjanii1533083PHA004067BGNITE:0.3006111392):0.08593460892):0.0119186459	(Gentiana_lutea_lutea553052PHA009971BGNFT:0.3756126806	Gentiana_punctata49953PHA004087BGNIN:0.3756126806):0.02285171338):0.8255735046	Gentiana_pannonica38854PHA004078BGNRL:1.224037899):3.072734815):3.939998752	((((Gentiana_bavarica49937PHA004027BGNIQ:0.238807487	Gentiana_terglouensis49957PHA009972BGNNGK:0.238807487):1.353927827	Gentiana_rostanii442720PHA004095BGNKH:1.592735314):0.3675329556	((((Gentiana_brachyphylla49939PHA004030BGNIR:0.07965164565	Gentiana_orbicularis1085736PHA004076BGNKC:0.07965164565):0.2250252684	((Gentiana_schleicheri442721PHA004097BGNKI:0.04903536583	Gentiana_verna_verna553061PHA004117BGNMV:0.04903536583):0.09073946208	Gentiana_verna_delphinensis1085743PHA004114BGNKK:0.1397748279):0.1649020862):0.5702076383	Gentiana_sierrae1085739CLA004100BGNMFV:0.8748845524):0.1548896852	Gentiana_tergestina442724CLA004105BGNNTH:1.029774238):0.9304940319):0.9984176793	Gentiana_utriculosa49958PHA004108BGNRM:2.958685949):5.278085516):1.816617705);
(((((Gentiana_acaulis49933PHA004007BGNIA:0.04277037514	Gentiana_dinarica49944CLA004046BGNNNB:0.04277037514):0.1361410813	(Gentiana_ligustica49947PHA004058BGNIB:0.1782259761	Gentiana_occidentalis38853CLA004074BGNMGB:0.1782259761):0.0006854803117):0.1688902889	Gentiana_angustifolia38849PHA004015BGNMH:0.3478017453):15.61270055	(Gentiana_alpina49934PHA004011BGNPQ:1.300609468	Gentiana_clusii49942PHA004041BGNMR:1.300609468):14.65989283):1.808195788	(((Gentiana_asclepiadea49935PHA004020BGNLE:10.1716623	(Gentiana_froelichii_froelichii1851362PHA004051BGNLKD:0.246728358	Gentiana_froelichii_zenariae49946PHA004053BGNITD:0.246728358):9.924933943):0.6690767299	((((Gentiana_burserii38850CLA004032BGNMLK:0.2703494436	Gentiana_villarsii1533084PHA004118BGNALB:0.2703494436):0.3782203639	(Gentiana_lutea_symphyandra1533082PHA004062BGNALT:0.1729087815	Gentiana_lutea_vardjanii1533083PHA004067BGNITE:0.1729087815):0.4756610261):0.1025514063	(Gentiana_lutea_lutea553052PHA009971BGNFT:0.384191473	Gentiana_punctata49953PHA004087BGNIN:0.384191473):0.3669297409):1.412601665	Gentiana_pannonica38854PHA004078BGNRL:2.163722879):8.677016152):2.803235384	((((Gentiana_bavarica49937PHA004027BGNIQ:0.4671341446	Gentiana_terglouensis49957PHA009972BGNNGK:0.4671341446):2.455247288	Gentiana_rostanii442720PHA004095BGNKH:2.922381432):1.800230996	((((Gentiana_brachyphylla49939PHA004030BGNIR:0.2783817691	Gentiana_orbicularis1085736PHA004076BGNKC:0.2783817691):0.3141838932	((Gentiana_schleicheri442721PHA004097BGNKI:0.1876831218	Gentiana_verna_verna553061PHA004117BGNMV:0.1876831218):0.2815923762	Gentiana_verna_delphinensis1085743PHA004114BGNKK:0.4692754981):0.1232901642):1.618451038	Gentiana_sierrae1085739CLA004100BGNMFV:2.2110167):1.535150807	Gentiana_tergestina442724CLA004105BGNNTH:3.746167507):0.976444921):2.789071567	Gentiana_utriculosa49958PHA004108BGNRM:7.511683995):6.13229042):4.124723671);
(((((Gentiana_acaulis49933PHA004007BGNIA:0.05204642255	Gentiana_dinarica49944CLA004046BGNNNB:0.05204642255):0.1000358616	(Gentiana_ligustica49947PHA004058BGNIB:0.1255976038	Gentiana_occidentalis38853CLA004074BGNMGB:0.1255976038):0.02648468033):0.05525202153	Gentiana_angustifolia38849PHA004015BGNMH:0.2073343057):8.455152595	(Gentiana_alpina49934PHA004011BGNPQ:0.6675533255	Gentiana_clusii49942PHA004041BGNMR:0.6675533255):7.994933575):0.6682659094	(((Gentiana_asclepiadea49935PHA004020BGNLE:3.488223137	(Gentiana_froelichii_froelichii1851362PHA004051BGNLKD:0.08819953259	Gentiana_froelichii_zenariae49946PHA004053BGNITD:0.08819953259):3.400023605):0.5449569458	((((Gentiana_burserii38850CLA004032BGNMLK:0.2696700163	Gentiana_villarsii1533084PHA004118BGNALB:0.2696700163):0.2130698284	(Gentiana_lutea_symphyandra1533082PHA004062BGNALT:0.1953939153	Gentiana_lutea_vardjanii1533083PHA004067BGNITE:0.1953939153):0.2873459294):0.02705423828	(Gentiana_lutea_lutea553052PHA009971BGNFT:0.2491670445	Gentiana_punctata49953PHA004087BGNIN:0.2491670445):0.2606270385):1.050501326	Gentiana_pannonica38854PHA004078BGNRL:1.560295409):2.472884674):2.711936786	((((Gentiana_bavarica49937PHA004027BGNIQ:0.3368684353	Gentiana_terglouensis49957PHA009972BGNNGK:0.3368684353):1.966249582	Gentiana_rostanii442720PHA004095BGNKH:2.303118017):0.7367874683	((((Gentiana_brachyphylla49939PHA004030BGNIR:0.1704122634	Gentiana_orbicularis1085736PHA004076BGNKC:0.1704122634):0.3348730287	((Gentiana_schleicheri442721PHA004097BGNKI:0.130214822	Gentiana_verna_verna553061PHA004117BGNMV:0.130214822):0.1351381467	Gentiana_verna_delphinensis1085743PHA004114BGNKK:0.2653529687):0.2399323234):0.5735694249	Gentiana_sierrae1085739CLA004100BGNMFV:1.078854717):1.309550797	Gentiana_tergestina442724CLA004105BGNNTH:2.388405514):0.6514999716):1.282715453	Gentiana_utriculosa49958PHA004108BGNRM:4.322620938):2.422495931):2.58563594);
(((((Gentiana_acaulis49933PHA004007BGNIA:0.1757218646	Gentiana_dinarica49944CLA004046BGNNNB:0.1757218646):0.07596518608	(Gentiana_ligustica49947PHA004058BGNIB:0.211881808	Gentiana_occidentalis38853CLA004074BGNMGB:0.211881808):0.03980524264):0.1229593033	Gentiana_angustifolia38849PHA004015BGNMH:0.374646354):12.61690764	(Gentiana_alpina49934PHA004011BGNPQ:0.6948961871	Gentiana_clusii49942PHA004041BGNMR:0.6948961871):12.29665781):1.119091873	(((Gentiana_asclepiadea49935PHA004020BGNLE:6.835614878	(Gentiana_froelichii_froelichii1851362PHA004051BGNLKD:0.1201037655	Gentiana_froelichii_zenariae49946PHA004053BGNITD:0.1201037655):6.715511112):2.507206629	((((Gentiana_burserii38850CLA004032BGNMLK:0.3703661011	Gentiana_villarsii1533084PHA004118BGNALB:0.3703661011):0.2797632309	(Gentiana_lutea_symphyandra1533082PHA004062BGNALT:0.2619090939	Gentiana_lutea_vardjanii1533083PHA004067BGNITE:0.2619090939):0.3882202381):0.03423713996	(Gentiana_lutea_lutea553052PHA009971BGNFT:0.6621198071	Gentiana_punctata49953PHA004087BGNIN:0.6621198071):0.02224666491):0.915121971	Gentiana_pannonica38854PHA004078BGNRL:1.599488443):7.743333064):2.379846209	((((Gentiana_bavarica49937PHA004027BGNIQ:0.3709002307	Gentiana_terglouensis49957PHA009972BGNNGK:0.3709002307):1.639516395	Gentiana_rostanii442720PHA004095BGNKH:2.010416626):2.601551989	((((Gentiana_brachyphylla49939PHA004030BGNIR:0.1683416801	Gentiana_orbicularis1085736PHA004076BGNKC:0.1683416801):0.7253306243	((Gentiana_schleicheri442721PHA004097BGNKI:0.1611879379	Gentiana_verna_verna553061PHA004117BGNMV:0.1611879379):0.03258413325	Gentiana_verna_delphinensis1085743PHA004114BGNKK:0.1937720711):0.6999002333):1.118299202	Gentiana_sierrae1085739CLA004100BGNMFV:2.011971506):1.361577316	Gentiana_tergestina442724CLA004105BGNNTH:3.373548822):1.238419793):1.857322132	Gentiana_utriculosa49958PHA004108BGNRM:6.469290746):5.253376969):2.38797815);
(((((Gentiana_acaulis49933PHA004007BGNIA:0.1832099296	(Gentiana_dinarica49944CLA004046BGNNNB:0.1533348887	Gentiana_ligustica49947PHA004058BGNIB:0.1533348887):0.02987504083):0.1798380003	Gentiana_occidentalis38853CLA004074BGNMGB:0.3630479298):0.3343250533	Gentiana_angustifolia38849PHA004015BGNMH:0.6973729831):16.03690366	(Gentiana_alpina49934PHA004011BGNPQ:1.598844636	Gentiana_clusii49942PHA004041BGNMR:1.598844636):15.135432):1.771466925	(((Gentiana_asclepiadea49935PHA004020BGNLE:5.556115381	(Gentiana_froelichii_froelichii1851362PHA004051BGNLKD:0.1848487412	Gentiana_froelichii_zenariae49946PHA004053BGNITD:0.1848487412):5.37126664):0.8105933086	((((Gentiana_burserii38850CLA004032BGNMLK:0.2165365025	Gentiana_villarsii1533084PHA004118BGNALB:0.2165365025):0.3229918165	(Gentiana_lutea_symphyandra1533082PHA004062BGNALT:0.4603020028	Gentiana_lutea_vardjanii1533083PHA004067BGNITE:0.4603020028):0.0792263161):0.08727088244	(Gentiana_lutea_lutea553052PHA009971BGNFT:0.1941094614	Gentiana_punctata49953PHA004087BGNIN:0.1941094614):0.43268974):0.7459234884	Gentiana_pannonica38854PHA004078BGNRL:1.37272269):4.993986):8.52493999	((((Gentiana_bavarica49937PHA004027BGNIQ:0.7949631012	Gentiana_terglouensis49957PHA009972BGNNGK:0.7949631012):1.33521017	Gentiana_rostanii442720PHA004095BGNKH:2.130173271):2.09861329	((((Gentiana_brachyphylla49939PHA004030BGNIR:0.1148127022	Gentiana_orbicularis1085736PHA004076BGNKC:0.1148127022):0.9737602024	((Gentiana_schleicheri442721PHA004097BGNKI:0.122390637	Gentiana_verna_verna553061PHA004117BGNMV:0.122390637):0.147840181	Gentiana_verna_delphinensis1085743PHA004114BGNKK:0.2702308181):0.8183420865):0.8309519003	Gentiana_sierrae1085739CLA004100BGNMFV:1.919524805):1.004581748	Gentiana_tergestina442724CLA004105BGNNTH:2.924106553):1.304680009):1.848022906	Gentiana_utriculosa49958PHA004108BGNRM:6.076809468):8.814839212):3.614094886);
((((((Gentiana_acaulis49933PHA004007BGNIA:0.3978328966	Gentiana_occidentalis38853CLA004074BGNMGB:0.3978328966):0.1131120035	Gentiana_dinarica49944CLA004046BGNNNB:0.5109449001):0.03673075397	Gentiana_ligustica49947PHA004058BGNIB:0.5476756541):0.06475326792	Gentiana_angustifolia38849PHA004015BGNMH:0.612428922):11.49436562	(Gentiana_alpina49934PHA004011BGNPQ:0.6276786251	Gentiana_clusii49942PHA004041BGNMR:0.6276786251):11.47911592):0.276823345	(((Gentiana_asclepiadea49935PHA004020BGNLE:3.612635982	(Gentiana_froelichii_froelichii1851362PHA004051BGNLKD:0.03852752214	Gentiana_froelichii_zenariae49946PHA004053BGNITD:0.03852752214):3.57410846):1.667455276	((((Gentiana_burserii38850CLA004032BGNMLK:0.3562397696	Gentiana_villarsii1533084PHA004118BGNALB:0.3562397696):0.1861474633	(Gentiana_lutea_symphyandra1533082PHA004062BGNALT:0.4676218607	Gentiana_lutea_vardjanii1533083PHA004067BGNITE:0.4676218607):0.07476537222):0.3801854887	(Gentiana_lutea_lutea553052PHA009971BGNFT:0.7932355906	Gentiana_punctata49953PHA004087BGNIN:0.7932355906):0.129337131):0.695353039	Gentiana_pannonica38854PHA004078BGNRL:1.617925761):3.662165498):2.771966975	((((Gentiana_bavarica49937PHA004027BGNIQ:0.6538956432	Gentiana_terglouensis49957PHA009972BGNNGK:0.6538956432):2.006478197	Gentiana_rostanii442720PHA004095BGNKH:2.66037384):0.7653697488	((((Gentiana_brachyphylla49939PHA004030BGNIR:0.1550382794	Gentiana_orbicularis1085736PHA004076BGNKC:0.1550382794):0.4910446484	((Gentiana_schleicheri442721PHA004097BGNKI:0.2063027539	Gentiana_verna_verna553061PHA004117BGNMV:0.2063027539):0.06098357443	Gentiana_verna_delphinensis1085743PHA004114BGNKK:0.2672863283):0.3787965995):1.04247362	Gentiana_sierrae1085739CLA004100BGNMFV:1.688556548):1.195574088	Gentiana_tergestina442724CLA004105BGNNTH:2.884130636):0.5416129528):2.222580048	Gentiana_utriculosa49958PHA004108BGNRM:5.648323637):2.403734596):4.331559653);
((((((Gentiana_acaulis49933PHA004007BGNIA:0.04309369127	Gentiana_dinarica49944CLA004046BGNNNB:0.04309369127):0.02346660778	Gentiana_occidentalis38853CLA004074BGNMGB:0.06656029905):0.04127654722	Gentiana_ligustica49947PHA004058BGNIB:0.1078368463):0.2006854753	Gentiana_angustifolia38849PHA004015BGNMH:0.3085223216):7.040491871	(Gentiana_alpina49934PHA004011BGNPQ:2.181752099	Gentiana_clusii49942PHA004041BGNMR:2.181752099):5.167262093):0.593325987	(((Gentiana_asclepiadea49935PHA004020BGNLE:1.105894905	(Gentiana_froelichii_froelichii1851362PHA004051BGNLKD:0.3891138278	Gentiana_froelichii_zenariae49946PHA004053BGNITD:0.3891138278):0.7167810773):0.8308111218	((((Gentiana_burserii38850CLA004032BGNMLK:0.3386920332	Gentiana_villarsii1533084PHA004118BGNALB:0.3386920332):0.185939176	(Gentiana_lutea_symphyandra1533082PHA004062BGNALT:0.1198456719	Gentiana_lutea_vardjanii1533083PHA004067BGNITE:0.1198456719):0.4047855373):0.0633471035	(Gentiana_lutea_lutea553052PHA009971BGNFT:0.3721679606	Gentiana_punctata49953PHA004087BGNIN:0.3721679606):0.2158103521):0.2978899542	Gentiana_pannonica38854PHA004078BGNRL:0.8858682669):1.05083776):4.486332608	((((Gentiana_bavarica49937PHA004027BGNIQ:0.5264983766	Gentiana_terglouensis49957PHA009972BGNNGK:0.5264983766):0.1506067997	Gentiana_rostanii442720PHA004095BGNKH:0.6771051763):0.7660770599	((((Gentiana_brachyphylla49939PHA004030BGNIR:0.03709725902	Gentiana_orbicularis1085736PHA004076BGNKC:0.03709725902):0.5339334387	((Gentiana_schleicheri442721PHA004097BGNKI:0.06531331713	Gentiana_verna_verna553061PHA004117BGNMV:0.06531331713):0.05126170085	Gentiana_verna_delphinensis1085743PHA004114BGNKK:0.116575018):0.4544556798):0.3363033647	Gentiana_sierrae1085739CLA004100BGNMFV:0.9073340625):0.2726153827	Gentiana_tergestina442724CLA004105BGNNTH:1.179949445):0.2632327911):2.794210943	Gentiana_utriculosa49958PHA004108BGNRM:4.23739318):2.185645455):1.519301544);
(((((Gentiana_acaulis49933PHA004007BGNIA:0.07126479812	(Gentiana_dinarica49944CLA004046BGNNNB:0.06988369191	Gentiana_ligustica49947PHA004058BGNIB:0.06988369191):0.001381106201):0.1655871102	Gentiana_occidentalis38853CLA004074BGNMGB:0.2368519083):0.1299549321	Gentiana_angustifolia38849PHA004015BGNMH:0.3668068404):11.53945725	(Gentiana_alpina49934PHA004011BGNPQ:0.3014204593	Gentiana_clusii49942PHA004041BGNMR:0.3014204593):11.60484363):0.3096147862	(((Gentiana_asclepiadea49935PHA004020BGNLE:3.269333882	(Gentiana_froelichii_froelichii1851362PHA004051BGNLKD:0.4724394383	Gentiana_froelichii_zenariae49946PHA004053BGNITD:0.4724394383):2.796894444):1.246748213	((((Gentiana_burserii38850CLA004032BGNMLK:0.148028153	Gentiana_villarsii1533084PHA004118BGNALB:0.148028153):0.1373860133	(Gentiana_lutea_symphyandra1533082PHA004062BGNALT:0.2241185031	Gentiana_lutea_vardjanii1533083PHA004067BGNITE:0.2241185031):0.06129566325):0.04782926653	(Gentiana_lutea_lutea553052PHA009971BGNFT:0.2200364788	Gentiana_punctata49953PHA004087BGNIN:0.2200364788):0.113206954):0.6878180508	Gentiana_pannonica38854PHA004078BGNRL:1.021061484):3.495020611):3.919476112	((((Gentiana_bavarica49937PHA004027BGNIQ:0.2081709469	Gentiana_terglouensis49957PHA009972BGNNGK:0.2081709469):1.074714825	Gentiana_rostanii442720PHA004095BGNKH:1.282885772):1.162847989	((((Gentiana_brachyphylla49939PHA004030BGNIR:0.3156891481	Gentiana_orbicularis1085736PHA004076BGNKC:0.3156891481):0.2999663114	((Gentiana_schleicheri442721PHA004097BGNKI:0.1251231724	Gentiana_verna_verna553061PHA004117BGNMV:0.1251231724):0.03929725608	Gentiana_verna_delphinensis1085743PHA004114BGNKK:0.1644204285):0.451235031):0.4383038394	Gentiana_sierrae1085739CLA004100BGNMFV:1.053959299):0.6030491093	Gentiana_tergestina442724CLA004105BGNNTH:1.657008408):0.7887253524):1.284308958	Gentiana_utriculosa49958PHA004108BGNRM:3.730042718):4.705515489):3.780320669);
((((((Gentiana_acaulis49933PHA004007BGNIA:0.04746762055	Gentiana_dinarica49944CLA004046BGNNNB:0.04746762055):0.03600272893	Gentiana_ligustica49947PHA004058BGNIB:0.08347034948):0.1364595291	Gentiana_occidentalis38853CLA004074BGNMGB:0.2199298786):0.1789551421	Gentiana_angustifolia38849PHA004015BGNMH:0.3988850206):13.62389288	(Gentiana_alpina49934PHA004011BGNPQ:1.017725377	Gentiana_clusii49942PHA004041BGNMR:1.017725377):13.00505252):0.1055614967	(((Gentiana_asclepiadea49935PHA004020BGNLE:3.950169085	(Gentiana_froelichii_froelichii1851362PHA004051BGNLKD:0.1120810253	Gentiana_froelichii_zenariae49946PHA004053BGNITD:0.1120810253):3.83808806):1.177935814	((((Gentiana_burserii38850CLA004032BGNMLK:0.2726673254	Gentiana_villarsii1533084PHA004118BGNALB:0.2726673254):0.2771375403	(Gentiana_lutea_symphyandra1533082PHA004062BGNALT:0.1071968803	Gentiana_lutea_vardjanii1533083PHA004067BGNITE:0.1071968803):0.4426079854):0.1112477829	(Gentiana_lutea_lutea553052PHA009971BGNFT:0.1945187522	Gentiana_punctata49953PHA004087BGNIN:0.1945187522):0.4665338964):1.015936666	Gentiana_pannonica38854PHA004078BGNRL:1.676989315):3.451115584):4.267318175	((((Gentiana_bavarica49937PHA004027BGNIQ:1.205344758	Gentiana_terglouensis49957PHA009972BGNNGK:1.205344758):0.7749839002	Gentiana_rostanii442720PHA004095BGNKH:1.980328658):1.39146393	((((Gentiana_brachyphylla49939PHA004030BGNIR:0.2475187161	Gentiana_orbicularis1085736PHA004076BGNKC:0.2475187161):0.05557386256	((Gentiana_schleicheri442721PHA004097BGNKI:0.07698862425	Gentiana_verna_verna553061PHA004117BGNMV:0.07698862425):0.05391011212	Gentiana_verna_delphinensis1085743PHA004114BGNKK:0.1308987364):0.1721938423):0.3605299873	Gentiana_sierrae1085739CLA004100BGNMFV:0.6636225659):1.612816152	Gentiana_tergestina442724CLA004105BGNNTH:2.276438718):1.09535387):3.010224855	Gentiana_utriculosa49958PHA004108BGNRM:6.382017444):3.01340563):4.732916324);
((((((Gentiana_acaulis49933PHA004007BGNIA:0.2408534303	Gentiana_dinarica49944CLA004046BGNNNB:0.2408534303):0.01899676101	Gentiana_occidentalis38853CLA004074BGNMGB:0.2598501913):0.08809698222	Gentiana_ligustica49947PHA004058BGNIB:0.3479471735):0.09645947732	Gentiana_angustifolia38849PHA004015BGNMH:0.4444066508):6.851307965	(Gentiana_alpina49934PHA004011BGNPQ:1.732478617	Gentiana_clusii49942PHA004041BGNMR:1.732478617):5.563235999):7.748594392	(((Gentiana_asclepiadea49935PHA004020BGNLE:4.821023713	(Gentiana_froelichii_froelichii1851362PHA004051BGNLKD:0.2427665304	Gentiana_froelichii_zenariae49946PHA004053BGNITD:0.2427665304):4.578257182):2.269130614	((((Gentiana_burserii38850CLA004032BGNMLK:0.3539918191	Gentiana_villarsii1533084PHA004118BGNALB:0.3539918191):0.4153171497	(Gentiana_lutea_symphyandra1533082PHA004062BGNALT:0.05618549984	Gentiana_lutea_vardjanii1533083PHA004067BGNITE:0.05618549984):0.713123469):0.0806872179	(Gentiana_lutea_lutea553052PHA009971BGNFT:0.1615044719	Gentiana_punctata49953PHA004087BGNIN:0.1615044719):0.6884917148):0.8384277286	Gentiana_pannonica38854PHA004078BGNRL:1.688423915):5.401730412):5.257713338	((((Gentiana_bavarica49937PHA004027BGNIQ:0.2252696324	Gentiana_terglouensis49957PHA009972BGNNGK:0.2252696324):0.8331116971	Gentiana_rostanii442720PHA004095BGNKH:1.05838133):3.458126475	((((Gentiana_brachyphylla49939PHA004030BGNIR:0.3840693017	Gentiana_orbicularis1085736PHA004076BGNKC:0.3840693017):0.3294265947	((Gentiana_schleicheri442721PHA004097BGNKI:0.2305640405	Gentiana_verna_verna553061PHA004117BGNMV:0.2305640405):0.1029059068	Gentiana_verna_delphinensis1085743PHA004114BGNKK:0.3334699473):0.3800259491):0.7518582367	Gentiana_sierrae1085739CLA004100BGNMFV:1.465354133):1.767915859	Gentiana_tergestina442724CLA004105BGNNTH:3.233269992):1.283237813):3.341505303	Gentiana_utriculosa49958PHA004108BGNRM:7.858013108):4.489854558):2.696441343);
(((((Gentiana_acaulis49933PHA004007BGNIA:0.2449010885	Gentiana_dinarica49944CLA004046BGNNNB:0.2449010885):0.001769212295	(Gentiana_ligustica49947PHA004058BGNIB:0.2247829641	Gentiana_occidentalis38853CLA004074BGNMGB:0.2247829641):0.02188733669):0.0714290592	Gentiana_angustifolia38849PHA004015BGNMH:0.31809936):9.891807514	(Gentiana_alpina49934PHA004011BGNPQ:1.480986467	Gentiana_clusii49942PHA004041BGNMR:1.480986467):8.728920407):0.5868628859	(((Gentiana_asclepiadea49935PHA004020BGNLE:3.249777226	(Gentiana_froelichii_froelichii1851362PHA004051BGNLKD:0.2346416366	Gentiana_froelichii_zenariae49946PHA004053BGNITD:0.2346416366):3.01513559):1.872877661	((((Gentiana_burserii38850CLA004032BGNMLK:0.2943581116	Gentiana_villarsii1533084PHA004118BGNALB:0.2943581116):0.6918595136	(Gentiana_lutea_symphyandra1533082PHA004062BGNALT:0.2226941007	Gentiana_lutea_vardjanii1533083PHA004067BGNITE:0.2226941007):0.7635235245):0.08104048578	(Gentiana_lutea_lutea553052PHA009971BGNFT:0.9876426374	Gentiana_punctata49953PHA004087BGNIN:0.9876426374):0.07961547351):1.022459379	Gentiana_pannonica38854PHA004078BGNRL:2.08971749):3.032937398):2.635115492	((((Gentiana_bavarica49937PHA004027BGNIQ:0.2467779438	Gentiana_terglouensis49957PHA009972BGNNGK:0.2467779438):1.975742095	Gentiana_rostanii442720PHA004095BGNKH:2.222520039):1.261831201	((((Gentiana_brachyphylla49939PHA004030BGNIR:0.09536697989	Gentiana_orbicularis1085736PHA004076BGNKC:0.09536697989):0.3583091986	((Gentiana_schleicheri442721PHA004097BGNKI:0.03710956971	Gentiana_verna_verna553061PHA004117BGNMV:0.03710956971):0.0508400584	Gentiana_verna_delphinensis1085743PHA004114BGNKK:0.08794962811):0.3657265504):0.9349677087	Gentiana_sierrae1085739CLA004100BGNMFV:1.388643887):1.695816942	Gentiana_tergestina442724CLA004105BGNNTH:3.084460829):0.3998904117):1.929362689	Gentiana_utriculosa49958PHA004108BGNRM:5.41371393):2.34405645):3.038999381);
(((((Gentiana_acaulis49933PHA004007BGNIA:0.07880729169	Gentiana_dinarica49944CLA004046BGNNNB:0.07880729169):0.1701279076	(Gentiana_ligustica49947PHA004058BGNIB:0.1864239556	Gentiana_occidentalis38853CLA004074BGNMGB:0.1864239556):0.06251124369):0.1923672053	Gentiana_angustifolia38849PHA004015BGNMH:0.4413024046):19.55731865	(Gentiana_alpina49934PHA004011BGNPQ:1.55822377	Gentiana_clusii49942PHA004041BGNMR:1.55822377):18.44039729):1.516449054	(((Gentiana_asclepiadea49935PHA004020BGNLE:5.758518523	(Gentiana_froelichii_froelichii1851362PHA004051BGNLKD:0.4807312968	Gentiana_froelichii_zenariae49946PHA004053BGNITD:0.4807312968):5.277787227):3.925545119	((((Gentiana_burserii38850CLA004032BGNMLK:0.7046381596	Gentiana_villarsii1533084PHA004118BGNALB:0.7046381596):0.1769981223	(Gentiana_lutea_symphyandra1533082PHA004062BGNALT:0.5770913119	Gentiana_lutea_vardjanii1533083PHA004067BGNITE:0.5770913119):0.3045449701):0.3167089348	(Gentiana_lutea_lutea553052PHA009971BGNFT:1.051411382	Gentiana_punctata49953PHA004087BGNIN:1.051411382):0.1469338351):1.907025457	Gentiana_pannonica38854PHA004078BGNRL:3.105370673):6.578692969):4.550092423	((((Gentiana_bavarica49937PHA004027BGNIQ:0.5211606013	Gentiana_terglouensis49957PHA009972BGNNGK:0.5211606013):1.858443682	Gentiana_rostanii442720PHA004095BGNKH:2.379604283):2.23368833	((((Gentiana_brachyphylla49939PHA004030BGNIR:0.174924708	Gentiana_orbicularis1085736PHA004076BGNKC:0.174924708):0.2794965948	((Gentiana_schleicheri442721PHA004097BGNKI:0.09537608338	Gentiana_verna_verna553061PHA004117BGNMV:0.09537608338):0.1269855242	Gentiana_verna_delphinensis1085743PHA004114BGNKK:0.2223616075):0.2320596952):0.9637188604	Gentiana_sierrae1085739CLA004100BGNMFV:1.418140163):1.737458285	Gentiana_tergestina442724CLA004105BGNNTH:3.155598448):1.457694165):3.725504237	Gentiana_utriculosa49958PHA004108BGNRM:8.33879685):5.895359216):7.280914045);
((((((Gentiana_acaulis49933PHA004007BGNIA:0.1532039421	Gentiana_dinarica49944CLA004046BGNNNB:0.1532039421):0.05674622221	Gentiana_ligustica49947PHA004058BGNIB:0.2099501643):0.02734842971	Gentiana_occidentalis38853CLA004074BGNMGB:0.237298594):0.06505095805	Gentiana_angustifolia38849PHA004015BGNMH:0.3023495521):17.20604806	(Gentiana_alpina49934PHA004011BGNPQ:2.676357919	Gentiana_clusii49942PHA004041BGNMR:2.676357919):14.83203969):3.516826948	(((Gentiana_asclepiadea49935PHA004020BGNLE:10.65237244	(Gentiana_froelichii_froelichii1851362PHA004051BGNLKD:0.2233972832	Gentiana_froelichii_zenariae49946PHA004053BGNITD:0.2233972832):10.42897515):0.8117317543	((((Gentiana_burserii38850CLA004032BGNMLK:0.3548389266	Gentiana_villarsii1533084PHA004118BGNALB:0.3548389266):0.2719756654	(Gentiana_lutea_symphyandra1533082PHA004062BGNALT:0.4513722762	Gentiana_lutea_vardjanii1533083PHA004067BGNITE:0.4513722762):0.1754423159):0.04303170924	(Gentiana_lutea_lutea553052PHA009971BGNFT:0.3748808438	Gentiana_punctata49953PHA004087BGNIN:0.3748808438):0.2949654575):1.55469958	Gentiana_pannonica38854PHA004078BGNRL:2.224545882):9.23955831):7.278638225	((((Gentiana_bavarica49937PHA004027BGNIQ:0.6668321125	Gentiana_terglouensis49957PHA009972BGNNGK:0.6668321125):0.9774020814	Gentiana_rostanii442720PHA004095BGNKH:1.644234194):3.236517685	((((Gentiana_brachyphylla49939PHA004030BGNIR:0.0848725375	Gentiana_orbicularis1085736PHA004076BGNKC:0.0848725375):0.7200600708	((Gentiana_schleicheri442721PHA004097BGNKI:0.1120042677	Gentiana_verna_verna553061PHA004117BGNMV:0.1120042677):0.0455179714	Gentiana_verna_delphinensis1085743PHA004114BGNKK:0.1575222391):0.6474103691):0.9256161949	Gentiana_sierrae1085739CLA004100BGNMFV:1.730548803):0.8456588496	Gentiana_tergestina442724CLA004105BGNNTH:2.576207653):2.304544226):8.720555233	Gentiana_utriculosa49958PHA004108BGNRM:13.60130711):5.141435306):2.28248214);
((((((Gentiana_acaulis49933PHA004007BGNIA:0.08220540939	Gentiana_dinarica49944CLA004046BGNNNB:0.08220540939):0.04331458889	Gentiana_ligustica49947PHA004058BGNIB:0.1255199983):0.1004895983	Gentiana_occidentalis38853CLA004074BGNMGB:0.2260095965):0.1695357866	Gentiana_angustifolia38849PHA004015BGNMH:0.3955453831):10.15813101	(Gentiana_alpina49934PHA004011BGNPQ:1.45931861	Gentiana_clusii49942PHA004041BGNMR:1.45931861):9.094357786):1.445360855	(((Gentiana_asclepiadea49935PHA004020BGNLE:5.676997481	(Gentiana_froelichii_froelichii1851362PHA004051BGNLKD:0.4182450477	Gentiana_froelichii_zenariae49946PHA004053BGNITD:0.4182450477):5.258752434):0.5090048401	((((Gentiana_burserii38850CLA004032BGNMLK:0.1656874064	Gentiana_villarsii1533084PHA004118BGNALB:0.1656874064):0.1545255892	(Gentiana_lutea_symphyandra1533082PHA004062BGNALT:0.1555081249	Gentiana_lutea_vardjanii1533083PHA004067BGNITE:0.1555081249):0.1647048708):0.06016698748	(Gentiana_lutea_lutea553052PHA009971BGNFT:0.331229435	Gentiana_punctata49953PHA004087BGNIN:0.331229435):0.04915054816):0.6372414575	Gentiana_pannonica38854PHA004078BGNRL:1.017621441):5.168380881):3.788454398	((((Gentiana_bavarica49937PHA004027BGNIQ:0.3035594756	Gentiana_terglouensis49957PHA009972BGNNGK:0.3035594756):0.9594938633	Gentiana_rostanii442720PHA004095BGNKH:1.263053339):1.907479479	((((Gentiana_brachyphylla49939PHA004030BGNIR:0.1208853456	Gentiana_orbicularis1085736PHA004076BGNKC:0.1208853456):0.2412403448	((Gentiana_schleicheri442721PHA004097BGNKI:0.08327318179	Gentiana_verna_verna553061PHA004117BGNMV:0.08327318179):0.03133161854	Gentiana_verna_delphinensis1085743PHA004114BGNKK:0.1146048003):0.24752089):0.4699984784	Gentiana_sierrae1085739CLA004100BGNMFV:0.8321241688):1.520107658	Gentiana_tergestina442724CLA004105BGNNTH:2.352231827):0.8183009908):1.83688378	Gentiana_utriculosa49958PHA004108BGNRM:5.007416598):4.967040121):2.024580531);
(((((Gentiana_acaulis49933PHA004007BGNIA:0.2469417367	(Gentiana_ligustica49947PHA004058BGNIB:0.2225618725	Gentiana_occidentalis38853CLA004074BGNMGB:0.2225618725):0.02437986428):0.02866947412	Gentiana_dinarica49944CLA004046BGNNNB:0.2756112109):0.496116213	Gentiana_angustifolia38849PHA004015BGNMH:0.7717274239):14.37329551	(Gentiana_alpina49934PHA004011BGNPQ:0.9349148642	Gentiana_clusii49942PHA004041BGNMR:0.9349148642):14.21010807):0.8803908664	(((Gentiana_asclepiadea49935PHA004020BGNLE:8.411404401	(Gentiana_froelichii_froelichii1851362PHA004051BGNLKD:0.3094879542	Gentiana_froelichii_zenariae49946PHA004053BGNITD:0.3094879542):8.101916447):0.8268046323	((((Gentiana_burserii38850CLA004032BGNMLK:0.8658394393	Gentiana_villarsii1533084PHA004118BGNALB:0.8658394393):0.3664932987	(Gentiana_lutea_symphyandra1533082PHA004062BGNALT:0.7152593035	Gentiana_lutea_vardjanii1533083PHA004067BGNITE:0.7152593035):0.5170734345):0.04637568283	(Gentiana_lutea_lutea553052PHA009971BGNFT:1.181611651	Gentiana_punctata49953PHA004087BGNIN:1.181611651):0.0970967696):1.681147576	Gentiana_pannonica38854PHA004078BGNRL:2.959855997):6.278353037):3.298400612	((((Gentiana_bavarica49937PHA004027BGNIQ:0.4522468162	Gentiana_terglouensis49957PHA009972BGNNGK:0.4522468162):1.754948552	Gentiana_rostanii442720PHA004095BGNKH:2.207195368):1.848795857	((((Gentiana_brachyphylla49939PHA004030BGNIR:0.1017341098	Gentiana_orbicularis1085736PHA004076BGNKC:0.1017341098):0.1925358281	((Gentiana_schleicheri442721PHA004097BGNKI:0.1532683147	Gentiana_verna_verna553061PHA004117BGNMV:0.1532683147):0.06999431775	Gentiana_verna_delphinensis1085743PHA004114BGNKK:0.2232626325):0.07100730544):1.056256396	Gentiana_sierrae1085739CLA004100BGNMFV:1.350526334):1.71305314	Gentiana_tergestina442724CLA004105BGNNTH:3.063579474):0.9924117506):3.49729923	Gentiana_utriculosa49958PHA004108BGNRM:7.553290455):4.98331919):3.488804155);
((((((Gentiana_acaulis49933PHA004007BGNIA:0.1173895323	Gentiana_dinarica49944CLA004046BGNNNB:0.1173895323):0.04081385033	Gentiana_occidentalis38853CLA004074BGNMGB:0.1582033827):0.07103834354	Gentiana_ligustica49947PHA004058BGNIB:0.2292417262):0.1748938024	Gentiana_angustifolia38849PHA004015BGNMH:0.4041355286):10.71674628	(Gentiana_alpina49934PHA004011BGNPQ:2.360621147	Gentiana_clusii49942PHA004041BGNMR:2.360621147):8.760260664):3.71117958	(((Gentiana_asclepiadea49935PHA004020BGNLE:4.016413392	(Gentiana_froelichii_froelichii1851362PHA004051BGNLKD:0.2465990263	Gentiana_froelichii_zenariae49946PHA004053BGNITD:0.2465990263):3.769814366):2.070462286	((((Gentiana_burserii38850CLA004032BGNMLK:0.1067320092	Gentiana_villarsii1533084PHA004118BGNALB:0.1067320092):0.822009996	(Gentiana_lutea_symphyandra1533082PHA004062BGNALT:0.1864005859	Gentiana_lutea_vardjanii1533083PHA004067BGNITE:0.1864005859):0.7423414193):0.1286848199	(Gentiana_lutea_lutea553052PHA009971BGNFT:0.9874554074	Gentiana_punctata49953PHA004087BGNIN:0.9874554074):0.06997141762):1.123596303	Gentiana_pannonica38854PHA004078BGNRL:2.181023129):3.90585255):2.886032226	((((Gentiana_bavarica49937PHA004027BGNIQ:0.4381786213	Gentiana_terglouensis49957PHA009972BGNNGK:0.4381786213):3.408770531	Gentiana_rostanii442720PHA004095BGNKH:3.846949152):0.4725427184	((((Gentiana_brachyphylla49939PHA004030BGNIR:0.1461786551	Gentiana_orbicularis1085736PHA004076BGNKC:0.1461786551):0.6521179487	((Gentiana_schleicheri442721PHA004097BGNKI:0.1857586473	Gentiana_verna_verna553061PHA004117BGNMV:0.1857586473):0.2340552427	Gentiana_verna_delphinensis1085743PHA004114BGNKK:0.4198138901):0.3784827138):1.732715533	Gentiana_sierrae1085739CLA004100BGNMFV:2.531012137):1.508939864	Gentiana_tergestina442724CLA004105BGNNTH:4.039952002):0.2795398687):2.99874115	Gentiana_utriculosa49958PHA004108BGNRM:7.318233021):1.654674884):5.859153486);
((((((Gentiana_acaulis49933PHA004007BGNIA:0.1091088088	Gentiana_occidentalis38853CLA004074BGNMGB:0.1091088088):0.01290776312	Gentiana_ligustica49947PHA004058BGNIB:0.1220165719):0.03888843097	Gentiana_dinarica49944CLA004046BGNNNB:0.1609050029):0.1684714897	Gentiana_angustifolia38849PHA004015BGNMH:0.3293764925):8.850542468	(Gentiana_alpina49934PHA004011BGNPQ:2.033318866	Gentiana_clusii49942PHA004041BGNMR:2.033318866):7.146600095):1.078233381	(((Gentiana_asclepiadea49935PHA004020BGNLE:6.979109758	(Gentiana_froelichii_froelichii1851362PHA004051BGNLKD:0.07378784465	Gentiana_froelichii_zenariae49946PHA004053BGNITD:0.07378784465):6.905321914):0.7607902375	((((Gentiana_burserii38850CLA004032BGNMLK:0.1999282564	Gentiana_villarsii1533084PHA004118BGNALB:0.1999282564):0.2466832521	(Gentiana_lutea_symphyandra1533082PHA004062BGNALT:0.1518331332	Gentiana_lutea_vardjanii1533083PHA004067BGNITE:0.1518331332):0.2947783752):0.199924632	(Gentiana_lutea_lutea553052PHA009971BGNFT:0.1714854956	Gentiana_punctata49953PHA004087BGNIN:0.1714854956):0.4750506449):0.2879442672	Gentiana_pannonica38854PHA004078BGNRL:0.9344804077):6.805419588):0.509099603	((((Gentiana_bavarica49937PHA004027BGNIQ:0.3728354748	Gentiana_terglouensis49957PHA009972BGNNGK:0.3728354748):1.308403415	Gentiana_rostanii442720PHA004095BGNKH:1.68123889):0.8969651102	((((Gentiana_brachyphylla49939PHA004030BGNIR:0.4267467955	Gentiana_orbicularis1085736PHA004076BGNKC:0.4267467955):0.3330852019	((Gentiana_schleicheri442721PHA004097BGNKI:0.06862574459	Gentiana_verna_verna553061PHA004117BGNMV:0.06862574459):0.372336519	Gentiana_verna_delphinensis1085743PHA004114BGNKK:0.4409622635):0.3188697339):0.7844756913	Gentiana_sierrae1085739CLA004100BGNMFV:1.544307689):0.6985465726	Gentiana_tergestina442724CLA004105BGNNTH:2.242854261):0.3353497385):2.695393279	Gentiana_utriculosa49958PHA004108BGNRM:5.273597278):2.975402321):2.009152743);
((((((Gentiana_acaulis49933PHA004007BGNIA:0.1322412426	Gentiana_dinarica49944CLA004046BGNNNB:0.1322412426):0.004359921569	Gentiana_occidentalis38853CLA004074BGNMGB:0.1366011642):0.08649722723	Gentiana_ligustica49947PHA004058BGNIB:0.2230983914):0.08529018991	Gentiana_angustifolia38849PHA004015BGNMH:0.3083885813):9.688711596	(Gentiana_alpina49934PHA004011BGNPQ:1.194066424	Gentiana_clusii49942PHA004041BGNMR:1.194066424):8.803033754):1.710505292	(((Gentiana_asclepiadea49935PHA004020BGNLE:3.917877551	(Gentiana_froelichii_froelichii1851362PHA004051BGNLKD:0.1604290452	Gentiana_froelichii_zenariae49946PHA004053BGNITD:0.1604290452):3.757448506):5.204548245	((((Gentiana_burserii38850CLA004032BGNMLK:0.5154004372	Gentiana_villarsii1533084PHA004118BGNALB:0.5154004372):0.2191840006	(Gentiana_lutea_symphyandra1533082PHA004062BGNALT:0.1543974777	Gentiana_lutea_vardjanii1533083PHA004067BGNITE:0.1543974777):0.5801869602):0.0526499978	(Gentiana_lutea_lutea553052PHA009971BGNFT:0.6639329679	Gentiana_punctata49953PHA004087BGNIN:0.6639329679):0.1233014678):0.5741330464	Gentiana_pannonica38854PHA004078BGNRL:1.361367482):7.761058314):1.034284029	((((Gentiana_bavarica49937PHA004027BGNIQ:1.160534864	Gentiana_terglouensis49957PHA009972BGNNGK:1.160534864):3.209241448	Gentiana_rostanii442720PHA004095BGNKH:4.369776312):1.327068791	((((Gentiana_brachyphylla49939PHA004030BGNIR:0.07120880957	Gentiana_orbicularis1085736PHA004076BGNKC:0.07120880957):1.718940488	((Gentiana_schleicheri442721PHA004097BGNKI:0.5464693876	Gentiana_verna_verna553061PHA004117BGNMV:0.5464693876):0.1278375494	Gentiana_verna_delphinensis1085743PHA004114BGNKK:0.674306937):1.11584236):0.7325366962	Gentiana_sierrae1085739CLA004100BGNMFV:2.522685993):2.020443394	Gentiana_tergestina442724CLA004105BGNNTH:4.543129388):1.153715716):1.183037653	Gentiana_utriculosa49958PHA004108BGNRM:6.879882756):3.276827069):1.550895645);
((((((Gentiana_acaulis49933PHA004007BGNIA:0.1473078993	Gentiana_dinarica49944CLA004046BGNNNB:0.1473078993):0.2111207982	Gentiana_ligustica49947PHA004058BGNIB:0.3584286976):0.0349765336	Gentiana_occidentalis38853CLA004074BGNMGB:0.3934052312):1.069084504	Gentiana_angustifolia38849PHA004015BGNMH:1.462489735):12.06932533	(Gentiana_alpina49934PHA004011BGNPQ:1.400334876	Gentiana_clusii49942PHA004041BGNMR:1.400334876):12.13148019):3.006438082	(((Gentiana_asclepiadea49935PHA004020BGNLE:8.437745867	(Gentiana_froelichii_froelichii1851362PHA004051BGNLKD:0.3032526621	Gentiana_froelichii_zenariae49946PHA004053BGNITD:0.3032526621):8.134493205):2.500904142	((((Gentiana_burserii38850CLA004032BGNMLK:0.7059122836	Gentiana_villarsii1533084PHA004118BGNALB:0.7059122836):0.8622069854	(Gentiana_lutea_symphyandra1533082PHA004062BGNALT:0.3164539092	Gentiana_lutea_vardjanii1533083PHA004067BGNITE:0.3164539092):1.25166536):0.0631450383	(Gentiana_lutea_lutea553052PHA009971BGNFT:1.424535141	Gentiana_punctata49953PHA004087BGNIN:1.424535141):0.2067291667):0.9637363877	Gentiana_pannonica38854PHA004078BGNRL:2.595000695):8.343649314):3.468297761	((((Gentiana_bavarica49937PHA004027BGNIQ:0.5280164727	Gentiana_terglouensis49957PHA009972BGNNGK:0.5280164727):2.404937397	Gentiana_rostanii442720PHA004095BGNKH:2.93295387):3.285541749	((((Gentiana_brachyphylla49939PHA004030BGNIR:0.1731723668	Gentiana_orbicularis1085736PHA004076BGNKC:0.1731723668):1.228272352	((Gentiana_schleicheri442721PHA004097BGNKI:0.1193971612	Gentiana_verna_verna553061PHA004117BGNMV:0.1193971612):0.01993165831	Gentiana_verna_delphinensis1085743PHA004114BGNKK:0.1393288195):1.262115899):0.9136967038	Gentiana_sierrae1085739CLA004100BGNMFV:2.315141422):2.755565248	Gentiana_tergestina442724CLA004105BGNNTH:5.07070667):1.147788949):2.87005828	Gentiana_utriculosa49958PHA004108BGNRM:9.0885539):5.31839387):2.13130538);
((((((Gentiana_acaulis49933PHA004007BGNIA:0.0704375442	Gentiana_dinarica49944CLA004046BGNNNB:0.0704375442):0.03577481605	Gentiana_occidentalis38853CLA004074BGNMGB:0.1062123603):0.01627071849	Gentiana_ligustica49947PHA004058BGNIB:0.1224830787):0.284735607	Gentiana_angustifolia38849PHA004015BGNMH:0.4072186857):9.109027976	(Gentiana_alpina49934PHA004011BGNPQ:2.032863942	Gentiana_clusii49942PHA004041BGNMR:2.032863942):7.48338272):0.5779548202	(((Gentiana_asclepiadea49935PHA004020BGNLE:4.565279347	(Gentiana_froelichii_froelichii1851362PHA004051BGNLKD:0.1798189056	Gentiana_froelichii_zenariae49946PHA004053BGNITD:0.1798189056):4.385460442):0.4214225345	((((Gentiana_burserii38850CLA004032BGNMLK:0.1198393214	Gentiana_villarsii1533084PHA004118BGNALB:0.1198393214):0.315333464	(Gentiana_lutea_symphyandra1533082PHA004062BGNALT:0.2861415532	Gentiana_lutea_vardjanii1533083PHA004067BGNITE:0.2861415532):0.1490312322):0.02645686347	(Gentiana_lutea_lutea553052PHA009971BGNFT:0.08049496764	Gentiana_punctata49953PHA004087BGNIN:0.08049496764):0.3811346812):0.6729445471	Gentiana_pannonica38854PHA004078BGNRL:1.134574196):3.852127686):3.877579633	((((Gentiana_bavarica49937PHA004027BGNIQ:0.2206354393	Gentiana_terglouensis49957PHA009972BGNNGK:0.2206354393):0.8575257084	Gentiana_rostanii442720PHA004095BGNKH:1.078161148):0.9335769666	((((Gentiana_brachyphylla49939PHA004030BGNIR:0.1202880835	Gentiana_orbicularis1085736PHA004076BGNKC:0.1202880835):0.2412826703	((Gentiana_schleicheri442721PHA004097BGNKI:0.159242795	Gentiana_verna_verna553061PHA004117BGNMV:0.159242795):0.07925048777	Gentiana_verna_delphinensis1085743PHA004114BGNKK:0.2384932828):0.123077471):0.6424332271	Gentiana_sierrae1085739CLA004100BGNMFV:1.004003981):0.7831008136	Gentiana_tergestina442724CLA004105BGNNTH:1.787104794):0.2246333201):4.067137966	Gentiana_utriculosa49958PHA004108BGNRM:6.07887608):2.785405434):1.229919967);
((((((Gentiana_acaulis49933PHA004007BGNIA:0.007971109062	Gentiana_dinarica49944CLA004046BGNNNB:0.007971109062):0.07652772791	Gentiana_ligustica49947PHA004058BGNIB:0.08449883697):0.0002174544477	Gentiana_occidentalis38853CLA004074BGNMGB:0.08471629142):0.1137124045	Gentiana_angustifolia38849PHA004015BGNMH:0.1984286959):6.837059462	(Gentiana_alpina49934PHA004011BGNPQ:1.105773718	Gentiana_clusii49942PHA004041BGNMR:1.105773718):5.92971444):0.1874874945	(((Gentiana_asclepiadea49935PHA004020BGNLE:4.202700638	(Gentiana_froelichii_froelichii1851362PHA004051BGNLKD:0.07203305909	Gentiana_froelichii_zenariae49946PHA004053BGNITD:0.07203305909):4.130667579):0.8064708873	((((Gentiana_burserii38850CLA004032BGNMLK:0.1738181734	Gentiana_villarsii1533084PHA004118BGNALB:0.1738181734):0.20642574	(Gentiana_lutea_symphyandra1533082PHA004062BGNALT:0.2413284299	Gentiana_lutea_vardjanii1533083PHA004067BGNITE:0.2413284299):0.1389154835):0.07855396375	(Gentiana_lutea_lutea553052PHA009971BGNFT:0.4338674183	Gentiana_punctata49953PHA004087BGNIN:0.4338674183):0.02493045887):0.2694154779	Gentiana_pannonica38854PHA004078BGNRL:0.728213355):4.28095817):0.8001733744	((((Gentiana_bavarica49937PHA004027BGNIQ:0.6271955265	Gentiana_terglouensis49957PHA009972BGNNGK:0.6271955265):1.349046172	Gentiana_rostanii442720PHA004095BGNKH:1.976241699):0.5659004105	((((Gentiana_brachyphylla49939PHA004030BGNIR:0.02823830951	Gentiana_orbicularis1085736PHA004076BGNKC:0.02823830951):0.230881719	((Gentiana_schleicheri442721PHA004097BGNKI:0.114613859	Gentiana_verna_verna553061PHA004117BGNMV:0.114613859):0.06207922602	Gentiana_verna_delphinensis1085743PHA004114BGNKK:0.1766930851):0.08242694349):0.7534540204	Gentiana_sierrae1085739CLA004100BGNMFV:1.012574049):1.096938684	Gentiana_tergestina442724CLA004105BGNNTH:2.109512733):0.4326293768):1.589628529	Gentiana_utriculosa49958PHA004108BGNRM:4.131770638):1.677574261):1.413630752);
((((((Gentiana_acaulis49933PHA004007BGNIA:0.03892464964	Gentiana_dinarica49944CLA004046BGNNNB:0.03892464964):0.0187904718	Gentiana_ligustica49947PHA004058BGNIB:0.05771512144):0.04076908636	Gentiana_occidentalis38853CLA004074BGNMGB:0.09848420779):0.1382161872	Gentiana_angustifolia38849PHA004015BGNMH:0.236700395):11.11768663	(Gentiana_alpina49934PHA004011BGNPQ:0.6644881972	Gentiana_clusii49942PHA004041BGNMR:0.6644881972):10.68989883):0.342142596	(((Gentiana_asclepiadea49935PHA004020BGNLE:5.486133337	(Gentiana_froelichii_froelichii1851362PHA004051BGNLKD:0.05106557189	Gentiana_froelichii_zenariae49946PHA004053BGNITD:0.05106557189):5.435067765):1.486822957	((((Gentiana_burserii38850CLA004032BGNMLK:0.4074147242	Gentiana_villarsii1533084PHA004118BGNALB:0.4074147242):0.3049351852	(Gentiana_lutea_symphyandra1533082PHA004062BGNALT:0.3320894618	Gentiana_lutea_vardjanii1533083PHA004067BGNITE:0.3320894618):0.3802604475):0.05699459953	(Gentiana_lutea_lutea553052PHA009971BGNFT:0.524095171	Gentiana_punctata49953PHA004087BGNIN:0.524095171):0.2452493379):0.436843725	Gentiana_pannonica38854PHA004078BGNRL:1.206188234):5.766768061):2.432123481	((((Gentiana_bavarica49937PHA004027BGNIQ:0.1126800825	Gentiana_terglouensis49957PHA009972BGNNGK:0.1126800825):1.68334747	Gentiana_rostanii442720PHA004095BGNKH:1.796027553):1.078996787	((((Gentiana_brachyphylla49939PHA004030BGNIR:0.1222888361	Gentiana_orbicularis1085736PHA004076BGNKC:0.1222888361):0.2655342041	((Gentiana_schleicheri442721PHA004097BGNKI:0.1007845996	Gentiana_verna_verna553061PHA004117BGNMV:0.1007845996):0.02720917401	Gentiana_verna_delphinensis1085743PHA004114BGNKK:0.1279937736):0.2598292666):0.6378077525	Gentiana_sierrae1085739CLA004100BGNMFV:1.025630793):0.8454886073	Gentiana_tergestina442724CLA004105BGNNTH:1.8711194):1.00390494):3.614522592	Gentiana_utriculosa49958PHA004108BGNRM:6.489546931):2.915532844):2.291449851);
((((((Gentiana_acaulis49933PHA004007BGNIA:0.03213614853	Gentiana_dinarica49944CLA004046BGNNNB:0.03213614853):0.06680076748	Gentiana_occidentalis38853CLA004074BGNMGB:0.09893691602):0.00224012462	Gentiana_ligustica49947PHA004058BGNIB:0.1011770406):0.02453301274	Gentiana_angustifolia38849PHA004015BGNMH:0.1257100534):11.83838465	(Gentiana_alpina49934PHA004011BGNPQ:0.9284830149	Gentiana_clusii49942PHA004041BGNMR:0.9284830149):11.03561169):0.3314628743	(((Gentiana_asclepiadea49935PHA004020BGNLE:7.141199515	(Gentiana_froelichii_froelichii1851362PHA004051BGNLKD:0.06715579618	Gentiana_froelichii_zenariae49946PHA004053BGNITD:0.06715579618):7.074043719):0.440729647	((((Gentiana_burserii38850CLA004032BGNMLK:0.1092166689	Gentiana_villarsii1533084PHA004118BGNALB:0.1092166689):0.244667646	(Gentiana_lutea_symphyandra1533082PHA004062BGNALT:0.2568995537	Gentiana_lutea_vardjanii1533083PHA004067BGNITE:0.2568995537):0.09698476127):0.1083735629	(Gentiana_lutea_lutea553052PHA009971BGNFT:0.445741205	Gentiana_punctata49953PHA004087BGNIN:0.445741205):0.01651667284):0.9712921409	Gentiana_pannonica38854PHA004078BGNRL:1.433550019):6.148379144):0.356661159	((((Gentiana_bavarica49937PHA004027BGNIQ:0.566101995	Gentiana_terglouensis49957PHA009972BGNNGK:0.566101995):0.7468293627	Gentiana_rostanii442720PHA004095BGNKH:1.312931358):1.280210504	((((Gentiana_brachyphylla49939PHA004030BGNIR:0.1445171622	Gentiana_orbicularis1085736PHA004076BGNKC:0.1445171622):0.2039967941	((Gentiana_schleicheri442721PHA004097BGNKI:0.06327308559	Gentiana_verna_verna553061PHA004117BGNMV:0.06327308559):0.131505171	Gentiana_verna_delphinensis1085743PHA004114BGNKK:0.1947782566):0.1537356996):0.6677937466	Gentiana_sierrae1085739CLA004100BGNMFV:1.016307703):0.8913231269	Gentiana_tergestina442724CLA004105BGNNTH:1.90763083):0.6855110317):2.908852801	Gentiana_utriculosa49958PHA004108BGNRM:5.501994663):2.436595659):4.35696726);
((((((Gentiana_acaulis49933PHA004007BGNIA:0.6700405028	Gentiana_dinarica49944CLA004046BGNNNB:0.6700405028):0.03544361678	Gentiana_occidentalis38853CLA004074BGNMGB:0.7054841196):0.4534789247	Gentiana_ligustica49947PHA004058BGNIB:1.158963044):0.4752675026	Gentiana_angustifolia38849PHA004015BGNMH:1.634230547):22.94926085	(Gentiana_alpina49934PHA004011BGNPQ:1.328940904	Gentiana_clusii49942PHA004041BGNMR:1.328940904):23.25455049):4.810875379	(((Gentiana_asclepiadea49935PHA004020BGNLE:7.41006419	(Gentiana_froelichii_froelichii1851362PHA004051BGNLKD:0.2708274821	Gentiana_froelichii_zenariae49946PHA004053BGNITD:0.2708274821):7.139236707):3.577310451	((((Gentiana_burserii38850CLA004032BGNMLK:0.2540299641	Gentiana_villarsii1533084PHA004118BGNALB:0.2540299641):0.812677602	(Gentiana_lutea_symphyandra1533082PHA004062BGNALT:0.4544059561	Gentiana_lutea_vardjanii1533083PHA004067BGNITE:0.4544059561):0.61230161):0.08221613298	(Gentiana_lutea_lutea553052PHA009971BGNFT:0.7884924134	Gentiana_punctata49953PHA004087BGNIN:0.7884924134):0.3604312856):2.422051186	Gentiana_pannonica38854PHA004078BGNRL:3.570974885):7.416399755):11.57197861	((((Gentiana_bavarica49937PHA004027BGNIQ:2.433153279	Gentiana_terglouensis49957PHA009972BGNNGK:2.433153279):1.135710343	Gentiana_rostanii442720PHA004095BGNKH:3.568863622):3.504182647	((((Gentiana_brachyphylla49939PHA004030BGNIR:0.09372523894	Gentiana_orbicularis1085736PHA004076BGNKC:0.09372523894):0.9999116954	((Gentiana_schleicheri442721PHA004097BGNKI:0.1562829851	Gentiana_verna_verna553061PHA004117BGNMV:0.1562829851):0.5423682993	Gentiana_verna_delphinensis1085743PHA004114BGNKK:0.6986512844):0.3949856499):2.417472655	Gentiana_sierrae1085739CLA004100BGNMFV:3.511109589):1.420303348	Gentiana_tergestina442724CLA004105BGNNTH:4.931412936):2.141633333):3.803491026	Gentiana_utriculosa49958PHA004108BGNRM:10.8765373):11.68281595):6.835013527);
((((((Gentiana_acaulis49933PHA004007BGNIA:0.1133746497	Gentiana_occidentalis38853CLA004074BGNMGB:0.1133746497):0.1487741541	Gentiana_dinarica49944CLA004046BGNNNB:0.2621488038):0.008594040676	Gentiana_ligustica49947PHA004058BGNIB:0.2707428445):0.3493534093	Gentiana_angustifolia38849PHA004015BGNMH:0.6200962538):7.666841267	(Gentiana_alpina49934PHA004011BGNPQ:1.443165794	Gentiana_clusii49942PHA004041BGNMR:1.443165794):6.843771726):1.411877879	(((Gentiana_asclepiadea49935PHA004020BGNLE:3.055409086	(Gentiana_froelichii_froelichii1851362PHA004051BGNLKD:0.09282224433	Gentiana_froelichii_zenariae49946PHA004053BGNITD:0.09282224433):2.962586842):0.3724836696	((((Gentiana_burserii38850CLA004032BGNMLK:0.1815914016	Gentiana_villarsii1533084PHA004118BGNALB:0.1815914016):0.6147106877	(Gentiana_lutea_symphyandra1533082PHA004062BGNALT:0.2612883572	Gentiana_lutea_vardjanii1533083PHA004067BGNITE:0.2612883572):0.535013732):0.08376695509	(Gentiana_lutea_lutea553052PHA009971BGNFT:0.4402007866	Gentiana_punctata49953PHA004087BGNIN:0.4402007866):0.4398682577):0.6034591494	Gentiana_pannonica38854PHA004078BGNRL:1.483528194):1.944364562):4.601672318	((((Gentiana_bavarica49937PHA004027BGNIQ:0.3781619039	Gentiana_terglouensis49957PHA009972BGNNGK:0.3781619039):0.8906017081	Gentiana_rostanii442720PHA004095BGNKH:1.268763612):2.110749421	((((Gentiana_brachyphylla49939PHA004030BGNIR:0.2320572526	Gentiana_orbicularis1085736PHA004076BGNKC:0.2320572526):0.1769646915	((Gentiana_schleicheri442721PHA004097BGNKI:0.1141021562	Gentiana_verna_verna553061PHA004117BGNMV:0.1141021562):0.1583692591	Gentiana_verna_delphinensis1085743PHA004114BGNKK:0.2724714152):0.1365505289):1.17248608	Gentiana_sierrae1085739CLA004100BGNMFV:1.581508024):1.522695898	Gentiana_tergestina442724CLA004105BGNNTH:3.104203922):0.2753091112):0.8870843335	Gentiana_utriculosa49958PHA004108BGNRM:4.266597366):3.762967707):1.669250326);
((((((Gentiana_acaulis49933PHA004007BGNIA:0.1137758487	Gentiana_dinarica49944CLA004046BGNNNB:0.1137758487):0.006334963934	Gentiana_ligustica49947PHA004058BGNIB:0.1201108127):0.1967927575	Gentiana_occidentalis38853CLA004074BGNMGB:0.3169035702):0.1203532862	Gentiana_angustifolia38849PHA004015BGNMH:0.4372568563):5.870092155	(Gentiana_alpina49934PHA004011BGNPQ:1.402994181	Gentiana_clusii49942PHA004041BGNMR:1.402994181):4.90435483):0.3658157937	(((Gentiana_asclepiadea49935PHA004020BGNLE:1.870717704	(Gentiana_froelichii_froelichii1851362PHA004051BGNLKD:0.1792121796	Gentiana_froelichii_zenariae49946PHA004053BGNITD:0.1792121796):1.691505525):2.746252696	((((Gentiana_burserii38850CLA004032BGNMLK:0.2086273956	Gentiana_villarsii1533084PHA004118BGNALB:0.2086273956):0.05635018022	(Gentiana_lutea_symphyandra1533082PHA004062BGNALT:0.1190426018	Gentiana_lutea_vardjanii1533083PHA004067BGNITE:0.1190426018):0.145934974):0.2073502485	(Gentiana_lutea_lutea553052PHA009971BGNFT:0.232669737	Gentiana_punctata49953PHA004087BGNIN:0.232669737):0.2396580873):1.050011189	Gentiana_pannonica38854PHA004078BGNRL:1.522339013):3.094631388):0.6507794998	((((Gentiana_bavarica49937PHA004027BGNIQ:0.2044656224	Gentiana_terglouensis49957PHA009972BGNNGK:0.2044656224):0.5415431013	Gentiana_rostanii442720PHA004095BGNKH:0.7460087237):0.8831395955	((((Gentiana_brachyphylla49939PHA004030BGNIR:0.08655846067	Gentiana_orbicularis1085736PHA004076BGNKC:0.08655846067):0.2855534946	((Gentiana_schleicheri442721PHA004097BGNKI:0.1044760037	Gentiana_verna_verna553061PHA004117BGNMV:0.1044760037):0.004837067072	Gentiana_verna_delphinensis1085743PHA004114BGNKK:0.1093130708):0.2627988845):0.2088086202	Gentiana_sierrae1085739CLA004100BGNMFV:0.5809205755):0.6147845534	Gentiana_tergestina442724CLA004105BGNNTH:1.195705129):0.4334431903):1.579233992	Gentiana_utriculosa49958PHA004108BGNRM:3.208382311):2.059367589):1.405414904);
(((((Gentiana_acaulis49933PHA004007BGNIA:0.2311214277	(Gentiana_dinarica49944CLA004046BGNNNB:0.2018429697	Gentiana_occidentalis38853CLA004074BGNMGB:0.2018429697):0.02927845799):0.1318746793	Gentiana_ligustica49947PHA004058BGNIB:0.362996107):0.2310950279	Gentiana_angustifolia38849PHA004015BGNMH:0.5940911348):8.277948049	(Gentiana_alpina49934PHA004011BGNPQ:3.177392681	Gentiana_clusii49942PHA004041BGNMR:3.177392681):5.694646503):0.603190039	(((Gentiana_asclepiadea49935PHA004020BGNLE:1.725283058	(Gentiana_froelichii_froelichii1851362PHA004051BGNLKD:0.5942406858	Gentiana_froelichii_zenariae49946PHA004053BGNITD:0.5942406858):1.131042372):1.332952244	((((Gentiana_burserii38850CLA004032BGNMLK:0.3892871405	Gentiana_villarsii1533084PHA004118BGNALB:0.3892871405):0.2901632165	(Gentiana_lutea_symphyandra1533082PHA004062BGNALT:0.3543487824	Gentiana_lutea_vardjanii1533083PHA004067BGNITE:0.3543487824):0.3251015746):0.1908380265	(Gentiana_lutea_lutea553052PHA009971BGNFT:0.2108410025	Gentiana_punctata49953PHA004087BGNIN:0.2108410025):0.659447381):1.124351103	Gentiana_pannonica38854PHA004078BGNRL:1.994639486):1.063595815):5.383574256	((((Gentiana_bavarica49937PHA004027BGNIQ:0.1345927221	Gentiana_terglouensis49957PHA009972BGNNGK:0.1345927221):0.8096174876	Gentiana_rostanii442720PHA004095BGNKH:0.9442102097):1.662876569	((((Gentiana_brachyphylla49939PHA004030BGNIR:0.2632763232	Gentiana_orbicularis1085736PHA004076BGNKC:0.2632763232):0.438949741	((Gentiana_schleicheri442721PHA004097BGNKI:0.2456597014	Gentiana_verna_verna553061PHA004117BGNMV:0.2456597014):0.02405298334	Gentiana_verna_delphinensis1085743PHA004114BGNKK:0.2697126847):0.4325133795):0.9091037407	Gentiana_sierrae1085739CLA004100BGNMFV:1.611329805):0.7152064583	Gentiana_tergestina442724CLA004105BGNNTH:2.326536263):0.2805505154):2.418067873	Gentiana_utriculosa49958PHA004108BGNRM:5.025154652):3.416654906):1.033419665);
((((((Gentiana_acaulis49933PHA004007BGNIA:0.06929880663	Gentiana_occidentalis38853CLA004074BGNMGB:0.06929880663):0.06487685616	Gentiana_dinarica49944CLA004046BGNNNB:0.1341756628):0.01508601914	Gentiana_ligustica49947PHA004058BGNIB:0.1492616819):0.09573473833	Gentiana_angustifolia38849PHA004015BGNMH:0.2449964203):5.927467292	(Gentiana_alpina49934PHA004011BGNPQ:0.5853158913	Gentiana_clusii49942PHA004041BGNMR:0.5853158913):5.587147821):1.89905919	(((Gentiana_asclepiadea49935PHA004020BGNLE:2.071354964	(Gentiana_froelichii_froelichii1851362PHA004051BGNLKD:0.05153470409	Gentiana_froelichii_zenariae49946PHA004053BGNITD:0.05153470409):2.01982026):2.345742095	((((Gentiana_burserii38850CLA004032BGNMLK:0.1507680883	Gentiana_villarsii1533084PHA004118BGNALB:0.1507680883):0.2593361558	(Gentiana_lutea_symphyandra1533082PHA004062BGNALT:0.1948294454	Gentiana_lutea_vardjanii1533083PHA004067BGNITE:0.1948294454):0.2152747987):0.08085713099	(Gentiana_lutea_lutea553052PHA009971BGNFT:0.1546916671	Gentiana_punctata49953PHA004087BGNIN:0.1546916671):0.336269708):0.3523123037	Gentiana_pannonica38854PHA004078BGNRL:0.8432736788):3.57382338):1.831869251	((((Gentiana_bavarica49937PHA004027BGNIQ:0.1626178988	Gentiana_terglouensis49957PHA009972BGNNGK:0.1626178988):0.8306441941	Gentiana_rostanii442720PHA004095BGNKH:0.9932620929):1.324736969	((((Gentiana_brachyphylla49939PHA004030BGNIR:0.1700073835	Gentiana_orbicularis1085736PHA004076BGNKC:0.1700073835):0.2015013662	((Gentiana_schleicheri442721PHA004097BGNKI:0.07758179353	Gentiana_verna_verna553061PHA004117BGNMV:0.07758179353):0.05714505954	Gentiana_verna_delphinensis1085743PHA004114BGNKK:0.1347268531):0.2367818967):0.3257294203	Gentiana_sierrae1085739CLA004100BGNMFV:0.69723817):1.072963185	Gentiana_tergestina442724CLA004105BGNNTH:1.770201355):0.5477977074):1.813528402	Gentiana_utriculosa49958PHA004108BGNRM:4.131527464):2.117438846):1.822556592);
((((((Gentiana_acaulis49933PHA004007BGNIA:0.2117245568	Gentiana_dinarica49944CLA004046BGNNNB:0.2117245568):0.3811059861	Gentiana_occidentalis38853CLA004074BGNMGB:0.5928305429):0.1459135774	Gentiana_ligustica49947PHA004058BGNIB:0.7387441203):0.1188369546	Gentiana_angustifolia38849PHA004015BGNMH:0.8575810749):29.8604157	(Gentiana_alpina49934PHA004011BGNPQ:3.011672192	Gentiana_clusii49942PHA004041BGNMR:3.011672192):27.70632459):1.467032969	(((Gentiana_asclepiadea49935PHA004020BGNLE:5.272119765	(Gentiana_froelichii_froelichii1851362PHA004051BGNLKD:1.127769079	Gentiana_froelichii_zenariae49946PHA004053BGNITD:1.127769079):4.144350686):6.387047702	((((Gentiana_burserii38850CLA004032BGNMLK:0.4566498865	Gentiana_villarsii1533084PHA004118BGNALB:0.4566498865):0.5754177972	(Gentiana_lutea_symphyandra1533082PHA004062BGNALT:0.2952174323	Gentiana_lutea_vardjanii1533083PHA004067BGNITE:0.2952174323):0.7368502514):0.3049714241	(Gentiana_lutea_lutea553052PHA009971BGNFT:0.5099463444	Gentiana_punctata49953PHA004087BGNIN:0.5099463444):0.8270927634):5.588421251	Gentiana_pannonica38854PHA004078BGNRL:6.925460358):4.733707108):5.567016614	((((Gentiana_bavarica49937PHA004027BGNIQ:0.9209642433	Gentiana_terglouensis49957PHA009972BGNNGK:0.9209642433):4.272970094	Gentiana_rostanii442720PHA004095BGNKH:5.193934338):1.130063602	((((Gentiana_brachyphylla49939PHA004030BGNIR:0.09859686447	Gentiana_orbicularis1085736PHA004076BGNKC:0.09859686447):1.72692786	((Gentiana_schleicheri442721PHA004097BGNKI:0.1780236808	Gentiana_verna_verna553061PHA004117BGNMV:0.1780236808):0.8683292533	Gentiana_verna_delphinensis1085743PHA004114BGNKK:1.046352934):0.7791717904):0.9549406859	Gentiana_sierrae1085739CLA004100BGNMFV:2.78046541):2.285469944	Gentiana_tergestina442724CLA004105BGNNTH:5.065935355):1.258062584):3.00358486	Gentiana_utriculosa49958PHA004108BGNRM:9.327582799):7.898601281):14.95884567);
((((((Gentiana_acaulis49933PHA004007BGNIA:0.3000892749	Gentiana_occidentalis38853CLA004074BGNMGB:0.3000892749):0.04823348615	Gentiana_ligustica49947PHA004058BGNIB:0.348322761):0.091673298	Gentiana_dinarica49944CLA004046BGNNNB:0.439996059):0.1569328168	Gentiana_angustifolia38849PHA004015BGNMH:0.5969288758):12.00519907	(Gentiana_alpina49934PHA004011BGNPQ:3.109365043	Gentiana_clusii49942PHA004041BGNMR:3.109365043):9.4927629):2.100834022	(((Gentiana_asclepiadea49935PHA004020BGNLE:8.635462213	(Gentiana_froelichii_froelichii1851362PHA004051BGNLKD:0.3318067256	Gentiana_froelichii_zenariae49946PHA004053BGNITD:0.3318067256):8.303655487):0.2725894699	((((Gentiana_burserii38850CLA004032BGNMLK:0.5523291205	Gentiana_villarsii1533084PHA004118BGNALB:0.5523291205):0.2293440496	(Gentiana_lutea_symphyandra1533082PHA004062BGNALT:0.2323178876	Gentiana_lutea_vardjanii1533083PHA004067BGNITE:0.2323178876):0.5493552825):0.1789219758	(Gentiana_lutea_lutea553052PHA009971BGNFT:0.6292493059	Gentiana_punctata49953PHA004087BGNIN:0.6292493059):0.33134584):3.348831696	Gentiana_pannonica38854PHA004078BGNRL:4.309426842):4.598624841):2.798007524	((((Gentiana_bavarica49937PHA004027BGNIQ:0.564346061	Gentiana_terglouensis49957PHA009972BGNNGK:0.564346061):2.986462355	Gentiana_rostanii442720PHA004095BGNKH:3.550808416):2.731765235	((((Gentiana_brachyphylla49939PHA004030BGNIR:0.1328541453	Gentiana_orbicularis1085736PHA004076BGNKC:0.1328541453):0.419095916	((Gentiana_schleicheri442721PHA004097BGNKI:0.08699631734	Gentiana_verna_verna553061PHA004117BGNMV:0.08699631734):0.07813795862	Gentiana_verna_delphinensis1085743PHA004114BGNKK:0.165134276):0.3868157853):0.7421667077	Gentiana_sierrae1085739CLA004100BGNMFV:1.294116769):3.0247885	Gentiana_tergestina442724CLA004105BGNNTH:4.318905269):1.963668382):2.036572001	Gentiana_utriculosa49958PHA004108BGNRM:8.319145652):3.386913555):2.996902758);
((((((Gentiana_acaulis49933PHA004007BGNIA:0.1877471439	Gentiana_ligustica49947PHA004058BGNIB:0.1877471439):0.003383577785	Gentiana_occidentalis38853CLA004074BGNMGB:0.1911307217):0.0005818738684	Gentiana_dinarica49944CLA004046BGNNNB:0.1917125956):0.1050912961	Gentiana_angustifolia38849PHA004015BGNMH:0.2968038917):12.44794876	(Gentiana_alpina49934PHA004011BGNPQ:0.8367825987	Gentiana_clusii49942PHA004041BGNMR:0.8367825987):11.90797005):1.804913444	(((Gentiana_asclepiadea49935PHA004020BGNLE:2.517115284	(Gentiana_froelichii_froelichii1851362PHA004051BGNLKD:0.4095120524	Gentiana_froelichii_zenariae49946PHA004053BGNITD:0.4095120524):2.107603232):5.004999573	((((Gentiana_burserii38850CLA004032BGNMLK:0.0884034612	Gentiana_villarsii1533084PHA004118BGNALB:0.0884034612):0.6953754979	(Gentiana_lutea_symphyandra1533082PHA004062BGNALT:0.5371220605	Gentiana_lutea_vardjanii1533083PHA004067BGNITE:0.5371220605):0.2466568987):0.04155852296	(Gentiana_lutea_lutea553052PHA009971BGNFT:0.4030228162	Gentiana_punctata49953PHA004087BGNIN:0.4030228162):0.4223146659):0.777989755	Gentiana_pannonica38854PHA004078BGNRL:1.603327237):5.91878762):1.828239081	((((Gentiana_bavarica49937PHA004027BGNIQ:0.8805668351	Gentiana_terglouensis49957PHA009972BGNNGK:0.8805668351):1.384526247	Gentiana_rostanii442720PHA004095BGNKH:2.265093082):1.266992582	((((Gentiana_brachyphylla49939PHA004030BGNIR:0.3021894794	Gentiana_orbicularis1085736PHA004076BGNKC:0.3021894794):1.299242008	((Gentiana_schleicheri442721PHA004097BGNKI:0.1127955379	Gentiana_verna_verna553061PHA004117BGNMV:0.1127955379):0.08668350992	Gentiana_verna_delphinensis1085743PHA004114BGNKK:0.1994790479):1.40195244):0.5509256924	Gentiana_sierrae1085739CLA004100BGNMFV:2.15235718):0.7626449928	Gentiana_tergestina442724CLA004105BGNNTH:2.915002173):0.6170834915):1.385339304	Gentiana_utriculosa49958PHA004108BGNRM:4.917424968):4.432928969):5.199312159);
((((((Gentiana_acaulis49933PHA004007BGNIA:0.04824297657	Gentiana_occidentalis38853CLA004074BGNMGB:0.04824297657):0.02650150839	Gentiana_dinarica49944CLA004046BGNNNB:0.07474448496):9.72800749e-05	Gentiana_ligustica49947PHA004058BGNIB:0.07484176503):0.2259796865	Gentiana_angustifolia38849PHA004015BGNMH:0.3008214515):10.04547808	(Gentiana_alpina49934PHA004011BGNPQ:0.8150751145	Gentiana_clusii49942PHA004041BGNMR:0.8150751145):9.531224413):1.000990653	(((Gentiana_asclepiadea49935PHA004020BGNLE:1.348140833	(Gentiana_froelichii_froelichii1851362PHA004051BGNLKD:0.1412272059	Gentiana_froelichii_zenariae49946PHA004053BGNITD:0.1412272059):1.206913627):1.730544643	((((Gentiana_burserii38850CLA004032BGNMLK:0.3032311916	Gentiana_villarsii1533084PHA004118BGNALB:0.3032311916):0.09171015566	(Gentiana_lutea_symphyandra1533082PHA004062BGNALT:0.2128516868	Gentiana_lutea_vardjanii1533083PHA004067BGNITE:0.2128516868):0.1820896605):0.02555903981	(Gentiana_lutea_lutea553052PHA009971BGNFT:0.2357369534	Gentiana_punctata49953PHA004087BGNIN:0.2357369534):0.1847634337):0.905527838	Gentiana_pannonica38854PHA004078BGNRL:1.326028225):1.75265725):1.921409778	((((Gentiana_bavarica49937PHA004027BGNIQ:0.1367437142	Gentiana_terglouensis49957PHA009972BGNNGK:0.1367437142):1.299469644	Gentiana_rostanii442720PHA004095BGNKH:1.436213358):1.002786713	((((Gentiana_brachyphylla49939PHA004030BGNIR:0.06553354599	Gentiana_orbicularis1085736PHA004076BGNKC:0.06553354599):0.2298778537	((Gentiana_schleicheri442721PHA004097BGNKI:0.1148757799	Gentiana_verna_verna553061PHA004117BGNMV:0.1148757799):0.007411233913	Gentiana_verna_delphinensis1085743PHA004114BGNKK:0.1222870138):0.1731243858):0.6948515648	Gentiana_sierrae1085739CLA004100BGNMFV:0.9902629645):0.713650218	Gentiana_tergestina442724CLA004105BGNNTH:1.703913182):0.7350868886):0.8180080509	Gentiana_utriculosa49958PHA004108BGNRM:3.257008122):1.743087131):6.347194927);
((((((Gentiana_acaulis49933PHA004007BGNIA:0.2254459244	Gentiana_dinarica49944CLA004046BGNNNB:0.2254459244):0.0289968885	Gentiana_occidentalis38853CLA004074BGNMGB:0.2544428129):0.4497257923	Gentiana_ligustica49947PHA004058BGNIB:0.7041686051):0.3787716832	Gentiana_angustifolia38849PHA004015BGNMH:1.082940288):20.94900357	(Gentiana_alpina49934PHA004011BGNPQ:1.916151058	Gentiana_clusii49942PHA004041BGNMR:1.916151058):20.1157928):4.126165247	(((Gentiana_asclepiadea49935PHA004020BGNLE:4.540525742	(Gentiana_froelichii_froelichii1851362PHA004051BGNLKD:0.1254042683	Gentiana_froelichii_zenariae49946PHA004053BGNITD:0.1254042683):4.415121473):4.997327052	((((Gentiana_burserii38850CLA004032BGNMLK:0.1131042624	Gentiana_villarsii1533084PHA004118BGNALB:0.1131042624):1.352528242	(Gentiana_lutea_symphyandra1533082PHA004062BGNALT:0.9791729381	Gentiana_lutea_vardjanii1533083PHA004067BGNITE:0.9791729381):0.4864595662):0.1120924015	(Gentiana_lutea_lutea553052PHA009971BGNFT:0.5903218759	Gentiana_punctata49953PHA004087BGNIN:0.5903218759):0.9874030299):0.5337196825	Gentiana_pannonica38854PHA004078BGNRL:2.111444588):7.426408205):10.80434996	((((Gentiana_bavarica49937PHA004027BGNIQ:0.4634737688	Gentiana_terglouensis49957PHA009972BGNNGK:0.4634737688):3.703742074	Gentiana_rostanii442720PHA004095BGNKH:4.167215843):2.005632061	((((Gentiana_brachyphylla49939PHA004030BGNIR:0.1940739431	Gentiana_orbicularis1085736PHA004076BGNKC:0.1940739431):0.8119197974	((Gentiana_schleicheri442721PHA004097BGNKI:0.3582966995	Gentiana_verna_verna553061PHA004117BGNMV:0.3582966995):0.05006192655	Gentiana_verna_delphinensis1085743PHA004114BGNKK:0.408358626):0.5976351145):0.5523886592	Gentiana_sierrae1085739CLA004100BGNMFV:1.5583824):2.185292002	Gentiana_tergestina442724CLA004105BGNNTH:3.743674402):2.429173503):5.285305128	Gentiana_utriculosa49958PHA004108BGNRM:11.45815303):8.884049721):5.815906353);
(((((Gentiana_acaulis49933PHA004007BGNIA:0.03817823333	Gentiana_dinarica49944CLA004046BGNNNB:0.03817823333):0.04675604588	(Gentiana_ligustica49947PHA004058BGNIB:0.08447631936	Gentiana_occidentalis38853CLA004074BGNMGB:0.08447631936):0.0004579598449):0.1316259545	Gentiana_angustifolia38849PHA004015BGNMH:0.2165602337):9.015033005	(Gentiana_alpina49934PHA004011BGNPQ:1.065811825	Gentiana_clusii49942PHA004041BGNMR:1.065811825):8.165781414):0.7293079899	(((Gentiana_asclepiadea49935PHA004020BGNLE:4.508186214	(Gentiana_froelichii_froelichii1851362PHA004051BGNLKD:0.03571160338	Gentiana_froelichii_zenariae49946PHA004053BGNITD:0.03571160338):4.47247461):0.6060524876	((((Gentiana_burserii38850CLA004032BGNMLK:0.1446937639	Gentiana_villarsii1533084PHA004118BGNALB:0.1446937639):0.3563110377	(Gentiana_lutea_symphyandra1533082PHA004062BGNALT:0.3058142034	Gentiana_lutea_vardjanii1533083PHA004067BGNITE:0.3058142034):0.1951905982):0.04236232859	(Gentiana_lutea_lutea553052PHA009971BGNFT:0.2261488399	Gentiana_punctata49953PHA004087BGNIN:0.2261488399):0.3172182903):0.2629291091	Gentiana_pannonica38854PHA004078BGNRL:0.8062962393):4.307942462):1.340355878	((((Gentiana_bavarica49937PHA004027BGNIQ:0.2691493504	Gentiana_terglouensis49957PHA009972BGNNGK:0.2691493504):0.8924751193	Gentiana_rostanii442720PHA004095BGNKH:1.16162447):1.880444414	((((Gentiana_brachyphylla49939PHA004030BGNIR:0.1106208958	Gentiana_orbicularis1085736PHA004076BGNKC:0.1106208958):0.2346299551	((Gentiana_schleicheri442721PHA004097BGNKI:0.08496498776	Gentiana_verna_verna553061PHA004117BGNMV:0.08496498776):0.0487340975	Gentiana_verna_delphinensis1085743PHA004114BGNKK:0.1336990853):0.2115517657):0.8863921157	Gentiana_sierrae1085739CLA004100BGNMFV:1.231642967):0.5289403658	Gentiana_tergestina442724CLA004105BGNNTH:1.760583332):1.281485551):0.3926010532	Gentiana_utriculosa49958PHA004108BGNRM:3.434669937):3.019924642):3.50630665);
(((((Gentiana_acaulis49933PHA004007BGNIA:0.1628080104	Gentiana_dinarica49944CLA004046BGNNNB:0.1628080104):0.01975819649	(Gentiana_ligustica49947PHA004058BGNIB:0.1807711937	Gentiana_occidentalis38853CLA004074BGNMGB:0.1807711937):0.001795013151):0.07564389341	Gentiana_angustifolia38849PHA004015BGNMH:0.2582101002):11.35579371	(Gentiana_alpina49934PHA004011BGNPQ:0.4571010642	Gentiana_clusii49942PHA004041BGNMR:0.4571010642):11.15690275):0.8419903994	(((Gentiana_asclepiadea49935PHA004020BGNLE:2.841482309	(Gentiana_froelichii_froelichii1851362PHA004051BGNLKD:0.1686176951	Gentiana_froelichii_zenariae49946PHA004053BGNITD:0.1686176951):2.672864614):0.4624779699	((((Gentiana_burserii38850CLA004032BGNMLK:0.2312842217	Gentiana_villarsii1533084PHA004118BGNALB:0.2312842217):0.3162080718	(Gentiana_lutea_symphyandra1533082PHA004062BGNALT:0.2254926434	Gentiana_lutea_vardjanii1533083PHA004067BGNITE:0.2254926434):0.3219996502):0.08478677796	(Gentiana_lutea_lutea553052PHA009971BGNFT:0.5231466485	Gentiana_punctata49953PHA004087BGNIN:0.5231466485):0.1091324229):0.6639210188	Gentiana_pannonica38854PHA004078BGNRL:1.29620009):2.007760189):4.464304472	((((Gentiana_bavarica49937PHA004027BGNIQ:0.1759481062	Gentiana_terglouensis49957PHA009972BGNNGK:0.1759481062):0.5711025712	Gentiana_rostanii442720PHA004095BGNKH:0.7470506774):1.453327885	((((Gentiana_brachyphylla49939PHA004030BGNIR:0.1485147598	Gentiana_orbicularis1085736PHA004076BGNKC:0.1485147598):0.3771513193	((Gentiana_schleicheri442721PHA004097BGNKI:0.1623507814	Gentiana_verna_verna553061PHA004117BGNMV:0.1623507814):0.03948867115	Gentiana_verna_delphinensis1085743PHA004114BGNKK:0.2018394525):0.3238266266):0.3381344084	Gentiana_sierrae1085739CLA004100BGNMFV:0.8638004875):0.600035044	Gentiana_tergestina442724CLA004105BGNNTH:1.463835531):0.7365430313):0.9151900589	Gentiana_utriculosa49958PHA004108BGNRM:3.115568622):4.652696129):4.687729461);
((((((Gentiana_acaulis49933PHA004007BGNIA:0.3737723251	Gentiana_ligustica49947PHA004058BGNIB:0.3737723251):0.06470297284	Gentiana_dinarica49944CLA004046BGNNNB:0.4384752979):0.009583403379	Gentiana_occidentalis38853CLA004074BGNMGB:0.4480587013):0.123739642	Gentiana_angustifolia38849PHA004015BGNMH:0.5717983433):13.77352039	(Gentiana_alpina49934PHA004011BGNPQ:1.183846339	Gentiana_clusii49942PHA004041BGNMR:1.183846339):13.16147239):0.4127990697	(((Gentiana_asclepiadea49935PHA004020BGNLE:4.446626231	(Gentiana_froelichii_froelichii1851362PHA004051BGNLKD:0.1356282484	Gentiana_froelichii_zenariae49946PHA004053BGNITD:0.1356282484):4.310997983):1.682684279	((((Gentiana_burserii38850CLA004032BGNMLK:0.4408764827	Gentiana_villarsii1533084PHA004118BGNALB:0.4408764827):0.09520431558	(Gentiana_lutea_symphyandra1533082PHA004062BGNALT:0.276488899	Gentiana_lutea_vardjanii1533083PHA004067BGNITE:0.276488899):0.2595918992):0.01727095599	(Gentiana_lutea_lutea553052PHA009971BGNFT:0.426864541	Gentiana_punctata49953PHA004087BGNIN:0.426864541):0.1264872132):0.3791377849	Gentiana_pannonica38854PHA004078BGNRL:0.9324895391):5.196820971):5.589798134	((((Gentiana_bavarica49937PHA004027BGNIQ:0.6281325706	Gentiana_terglouensis49957PHA009972BGNNGK:0.6281325706):2.035043631	Gentiana_rostanii442720PHA004095BGNKH:2.663176202):1.487332882	((((Gentiana_brachyphylla49939PHA004030BGNIR:0.1186927534	Gentiana_orbicularis1085736PHA004076BGNKC:0.1186927534):0.6030337896	((Gentiana_schleicheri442721PHA004097BGNKI:0.2038873019	Gentiana_verna_verna553061PHA004117BGNMV:0.2038873019):0.05141306281	Gentiana_verna_delphinensis1085743PHA004114BGNKK:0.2553003647):0.4664261783):1.694200386	Gentiana_sierrae1085739CLA004100BGNMFV:2.415926929):0.5867069885	Gentiana_tergestina442724CLA004105BGNNTH:3.002633917):1.147875167):1.828220591	Gentiana_utriculosa49958PHA004108BGNRM:5.978729675):5.740378969):3.039009155);
((((((Gentiana_acaulis49933PHA004007BGNIA:0.09420884633	Gentiana_dinarica49944CLA004046BGNNNB:0.09420884633):0.1599138203	Gentiana_occidentalis38853CLA004074BGNMGB:0.2541226666):0.3006306132	Gentiana_ligustica49947PHA004058BGNIB:0.5547532799):0.1745921664	Gentiana_angustifolia38849PHA004015BGNMH:0.7293454462):15.42433288	(Gentiana_alpina49934PHA004011BGNPQ:0.9672458688	Gentiana_clusii49942PHA004041BGNMR:0.9672458688):15.18643246):1.434023654	(((Gentiana_asclepiadea49935PHA004020BGNLE:4.39122154	(Gentiana_froelichii_froelichii1851362PHA004051BGNLKD:0.1322320648	Gentiana_froelichii_zenariae49946PHA004053BGNITD:0.1322320648):4.258989475):1.17863104	((((Gentiana_burserii38850CLA004032BGNMLK:0.07154211345	Gentiana_villarsii1533084PHA004118BGNALB:0.07154211345):0.3658000785	(Gentiana_lutea_symphyandra1533082PHA004062BGNALT:0.1480160668	Gentiana_lutea_vardjanii1533083PHA004067BGNITE:0.1480160668):0.2893261251):0.1253754841	(Gentiana_lutea_lutea553052PHA009971BGNFT:0.5151985995	Gentiana_punctata49953PHA004087BGNIN:0.5151985995):0.04751907649):0.8123197456	Gentiana_pannonica38854PHA004078BGNRL:1.375037422):4.194815159):6.931388691	((((Gentiana_bavarica49937PHA004027BGNIQ:0.3653080957	Gentiana_terglouensis49957PHA009972BGNNGK:0.3653080957):2.033372954	Gentiana_rostanii442720PHA004095BGNKH:2.39868105):2.096883039	((((Gentiana_brachyphylla49939PHA004030BGNIR:0.2007376385	Gentiana_orbicularis1085736PHA004076BGNKC:0.2007376385):0.5236735465	((Gentiana_schleicheri442721PHA004097BGNKI:0.247331084	Gentiana_verna_verna553061PHA004117BGNMV:0.247331084):0.09804473264	Gentiana_verna_delphinensis1085743PHA004114BGNKK:0.3453758167):0.3790353683):1.044674291	Gentiana_sierrae1085739CLA004100BGNMFV:1.769085476):1.702201672	Gentiana_tergestina442724CLA004105BGNNTH:3.471287147):1.024276941):3.145549226	Gentiana_utriculosa49958PHA004108BGNRM:7.641113315):4.860127956):5.086460713);
((((((Gentiana_acaulis49933PHA004007BGNIA:0.03918315276	Gentiana_dinarica49944CLA004046BGNNNB:0.03918315276):0.3030889071	Gentiana_ligustica49947PHA004058BGNIB:0.3422720598):0.02171844489	Gentiana_occidentalis38853CLA004074BGNMGB:0.3639905047):0.2669766011	Gentiana_angustifolia38849PHA004015BGNMH:0.6309671058):10.60319657	(Gentiana_alpina49934PHA004011BGNPQ:0.9782438759	Gentiana_clusii49942PHA004041BGNMR:0.9782438759):10.2559198):4.898917254	(((Gentiana_asclepiadea49935PHA004020BGNLE:3.398370955	(Gentiana_froelichii_froelichii1851362PHA004051BGNLKD:0.2082837118	Gentiana_froelichii_zenariae49946PHA004053BGNITD:0.2082837118):3.190087243):2.160646134	((((Gentiana_burserii38850CLA004032BGNMLK:0.441737378	Gentiana_villarsii1533084PHA004118BGNALB:0.441737378):0.279298177	(Gentiana_lutea_symphyandra1533082PHA004062BGNALT:0.3342066086	Gentiana_lutea_vardjanii1533083PHA004067BGNITE:0.3342066086):0.3868289465):0.1296962011	(Gentiana_lutea_lutea553052PHA009971BGNFT:0.6069614178	Gentiana_punctata49953PHA004087BGNIN:0.6069614178):0.2437703384):0.4532007918	Gentiana_pannonica38854PHA004078BGNRL:1.303932548):4.255084541):6.655149092	((((Gentiana_bavarica49937PHA004027BGNIQ:0.7002965867	Gentiana_terglouensis49957PHA009972BGNNGK:0.7002965867):3.249598425	Gentiana_rostanii442720PHA004095BGNKH:3.949895011):0.3265218025	((((Gentiana_brachyphylla49939PHA004030BGNIR:0.06966094808	Gentiana_orbicularis1085736PHA004076BGNKC:0.06966094808):0.4804219633	((Gentiana_schleicheri442721PHA004097BGNKI:0.2935711926	Gentiana_verna_verna553061PHA004117BGNMV:0.2935711926):0.05823043706	Gentiana_verna_delphinensis1085743PHA004114BGNKK:0.3518016296):0.1982812817):0.5500859881	Gentiana_sierrae1085739CLA004100BGNMFV:1.100168899):1.345569067	Gentiana_tergestina442724CLA004105BGNNTH:2.445737966):1.830678848):3.332890019	Gentiana_utriculosa49958PHA004108BGNRM:7.609306833):4.604859348):3.918914749);
((((((Gentiana_acaulis49933PHA004007BGNIA:0.1172926226	Gentiana_dinarica49944CLA004046BGNNNB:0.1172926226):0.1078259907	Gentiana_occidentalis38853CLA004074BGNMGB:0.2251186133):0.06948784637	Gentiana_ligustica49947PHA004058BGNIB:0.2946064596):0.3858273086	Gentiana_angustifolia38849PHA004015BGNMH:0.6804337683):20.80541152	(Gentiana_alpina49934PHA004011BGNPQ:3.718487687	Gentiana_clusii49942PHA004041BGNMR:3.718487687):17.76735761):1.834760405	(((Gentiana_asclepiadea49935PHA004020BGNLE:4.513507566	(Gentiana_froelichii_froelichii1851362PHA004051BGNLKD:0.1530548765	Gentiana_froelichii_zenariae49946PHA004053BGNITD:0.1530548765):4.360452689):3.559289346	((((Gentiana_burserii38850CLA004032BGNMLK:0.3635792284	Gentiana_villarsii1533084PHA004118BGNALB:0.3635792284):0.4356172338	(Gentiana_lutea_symphyandra1533082PHA004062BGNALT:0.2841608304	Gentiana_lutea_vardjanii1533083PHA004067BGNITE:0.2841608304):0.5150356318):0.04669071833	(Gentiana_lutea_lutea553052PHA009971BGNFT:0.2678190393	Gentiana_punctata49953PHA004087BGNIN:0.2678190393):0.5780681413):0.7620967523	Gentiana_pannonica38854PHA004078BGNRL:1.607983933):6.464812979):5.413885398	((((Gentiana_bavarica49937PHA004027BGNIQ:0.7237005956	Gentiana_terglouensis49957PHA009972BGNNGK:0.7237005956):3.677348413	Gentiana_rostanii442720PHA004095BGNKH:4.401049008):1.98844183	((((Gentiana_brachyphylla49939PHA004030BGNIR:0.2714709825	Gentiana_orbicularis1085736PHA004076BGNKC:0.2714709825):0.5810439264	((Gentiana_schleicheri442721PHA004097BGNKI:0.1291542167	Gentiana_verna_verna553061PHA004117BGNMV:0.1291542167):0.2421464491	Gentiana_verna_delphinensis1085743PHA004114BGNKK:0.3713006658):0.4812142431):0.6809596319	Gentiana_sierrae1085739CLA004100BGNMFV:1.533474541):3.259183905	Gentiana_tergestina442724CLA004105BGNNTH:4.792658446):1.596832393):2.493156967	Gentiana_utriculosa49958PHA004108BGNRM:8.882647806):4.604034504):9.833923388);
(((((Gentiana_acaulis49933PHA004007BGNIA:0.1716410673	(Gentiana_dinarica49944CLA004046BGNNNB:0.1223897611	Gentiana_ligustica49947PHA004058BGNIB:0.1223897611):0.04925130624):0.1511532506	Gentiana_occidentalis38853CLA004074BGNMGB:0.3227943179):0.4120330238	Gentiana_angustifolia38849PHA004015BGNMH:0.7348273417):25.85466409	(Gentiana_alpina49934PHA004011BGNPQ:0.8232743482	Gentiana_clusii49942PHA004041BGNMR:0.8232743482):25.76621708):1.637654874	(((Gentiana_asclepiadea49935PHA004020BGNLE:4.047528286	(Gentiana_froelichii_froelichii1851362PHA004051BGNLKD:0.0477267362	Gentiana_froelichii_zenariae49946PHA004053BGNITD:0.0477267362):3.99980155):4.852524709	((((Gentiana_burserii38850CLA004032BGNMLK:0.6722826368	Gentiana_villarsii1533084PHA004118BGNALB:0.6722826368):0.5189619683	(Gentiana_lutea_symphyandra1533082PHA004062BGNALT:0.361559669	Gentiana_lutea_vardjanii1533083PHA004067BGNITE:0.361559669):0.829684936):2.283770528	(Gentiana_lutea_lutea553052PHA009971BGNFT:3.068988462	Gentiana_punctata49953PHA004087BGNIN:3.068988462):0.4060266707):3.787739523	Gentiana_pannonica38854PHA004078BGNRL:7.262754655):1.637298339):11.62070894	((((Gentiana_bavarica49937PHA004027BGNIQ:0.9984377556	Gentiana_terglouensis49957PHA009972BGNNGK:0.9984377556):4.931412452	Gentiana_rostanii442720PHA004095BGNKH:5.929850207):5.16603019	((((Gentiana_brachyphylla49939PHA004030BGNIR:0.402560451	Gentiana_orbicularis1085736PHA004076BGNKC:0.402560451):1.038224678	((Gentiana_schleicheri442721PHA004097BGNKI:0.202507708	Gentiana_verna_verna553061PHA004117BGNMV:0.202507708):0.5696091881	Gentiana_verna_delphinensis1085743PHA004114BGNKK:0.7721168961):0.6686682324):1.983763448	Gentiana_sierrae1085739CLA004100BGNMFV:3.424548577):1.518487924	Gentiana_tergestina442724CLA004105BGNNTH:4.943036501):6.152843896):2.397579561	Gentiana_utriculosa49958PHA004108BGNRM:13.49345996):7.027301976):7.706384371);
((((((Gentiana_acaulis49933PHA004007BGNIA:0.2257683286	Gentiana_occidentalis38853CLA004074BGNMGB:0.2257683286):0.05265972275	Gentiana_ligustica49947PHA004058BGNIB:0.2784280514):0.1180924284	Gentiana_dinarica49944CLA004046BGNNNB:0.3965204798):0.1619330139	Gentiana_angustifolia38849PHA004015BGNMH:0.5584534937):13.35370734	(Gentiana_alpina49934PHA004011BGNPQ:3.093539569	Gentiana_clusii49942PHA004041BGNMR:3.093539569):10.81862126):1.943797771	(((Gentiana_asclepiadea49935PHA004020BGNLE:4.65972291	(Gentiana_froelichii_froelichii1851362PHA004051BGNLKD:0.3015351048	Gentiana_froelichii_zenariae49946PHA004053BGNITD:0.3015351048):4.358187805):0.320073957	((((Gentiana_burserii38850CLA004032BGNMLK:0.09160786851	Gentiana_villarsii1533084PHA004118BGNALB:0.09160786851):0.2900820547	(Gentiana_lutea_symphyandra1533082PHA004062BGNALT:0.1350981674	Gentiana_lutea_vardjanii1533083PHA004067BGNITE:0.1350981674):0.2465917558):0.4443452115	(Gentiana_lutea_lutea553052PHA009971BGNFT:0.5506510948	Gentiana_punctata49953PHA004087BGNIN:0.5506510948):0.2753840399):0.446915803	Gentiana_pannonica38854PHA004078BGNRL:1.272950938):3.706845929):4.057541015	((((Gentiana_bavarica49937PHA004027BGNIQ:0.8689825131	Gentiana_terglouensis49957PHA009972BGNNGK:0.8689825131):1.831332776	Gentiana_rostanii442720PHA004095BGNKH:2.700315289):1.861953834	((((Gentiana_brachyphylla49939PHA004030BGNIR:0.1612330164	Gentiana_orbicularis1085736PHA004076BGNKC:0.1612330164):0.8670281806	((Gentiana_schleicheri442721PHA004097BGNKI:0.1152796596	Gentiana_verna_verna553061PHA004117BGNMV:0.1152796596):0.4960812958	Gentiana_verna_delphinensis1085743PHA004114BGNKK:0.6113609555):0.4169002416):1.327556277	Gentiana_sierrae1085739CLA004100BGNMFV:2.355817474):1.681950439	Gentiana_tergestina442724CLA004105BGNNTH:4.037767913):0.5245012093):0.7204723157	Gentiana_utriculosa49958PHA004108BGNRM:5.282741438):3.754596444):6.818620721);
((((((Gentiana_acaulis49933PHA004007BGNIA:0.05358301572	Gentiana_dinarica49944CLA004046BGNNNB:0.05358301572):0.2274991603	Gentiana_occidentalis38853CLA004074BGNMGB:0.281082176):0.04465308128	Gentiana_ligustica49947PHA004058BGNIB:0.3257352573):0.2317880719	Gentiana_angustifolia38849PHA004015BGNMH:0.5575233292):15.58947316	(Gentiana_alpina49934PHA004011BGNPQ:3.534570911	Gentiana_clusii49942PHA004041BGNMR:3.534570911):12.61242558):0.3355472846	(((Gentiana_asclepiadea49935PHA004020BGNLE:5.599127146	(Gentiana_froelichii_froelichii1851362PHA004051BGNLKD:0.196493746	Gentiana_froelichii_zenariae49946PHA004053BGNITD:0.196493746):5.4026334):1.177660572	((((Gentiana_burserii38850CLA004032BGNMLK:0.09358866448	Gentiana_villarsii1533084PHA004118BGNALB:0.09358866448):0.2044829738	(Gentiana_lutea_symphyandra1533082PHA004062BGNALT:0.1157952485	Gentiana_lutea_vardjanii1533083PHA004067BGNITE:0.1157952485):0.1822763897):0.2391780181	(Gentiana_lutea_lutea553052PHA009971BGNFT:0.2339270642	Gentiana_punctata49953PHA004087BGNIN:0.2339270642):0.3033225921):1.606298861	Gentiana_pannonica38854PHA004078BGNRL:2.143548517):4.6332392):5.67915188	((((Gentiana_bavarica49937PHA004027BGNIQ:0.3864341846	Gentiana_terglouensis49957PHA009972BGNNGK:0.3864341846):0.853112344	Gentiana_rostanii442720PHA004095BGNKH:1.239546529):4.808756238	((((Gentiana_brachyphylla49939PHA004030BGNIR:0.243487017	Gentiana_orbicularis1085736PHA004076BGNKC:0.243487017):0.5833997172	((Gentiana_schleicheri442721PHA004097BGNKI:0.08699506539	Gentiana_verna_verna553061PHA004117BGNMV:0.08699506539):0.4478280497	Gentiana_verna_delphinensis1085743PHA004114BGNKK:0.5348231151):0.2920636191):3.113591733	Gentiana_sierrae1085739CLA004100BGNMFV:3.940478467):0.6642737702	Gentiana_tergestina442724CLA004105BGNNTH:4.604752237):1.443550529):3.629120872	Gentiana_utriculosa49958PHA004108BGNRM:9.677423638):2.778515959):4.026604174);
((((((Gentiana_acaulis49933PHA004007BGNIA:0.05524868117	Gentiana_dinarica49944CLA004046BGNNNB:0.05524868117):0.0424998914	Gentiana_ligustica49947PHA004058BGNIB:0.09774857257):0.03241676815	Gentiana_occidentalis38853CLA004074BGNMGB:0.1301653407):0.07899256022	Gentiana_angustifolia38849PHA004015BGNMH:0.2091579009):9.480150251	(Gentiana_alpina49934PHA004011BGNPQ:1.18292609	Gentiana_clusii49942PHA004041BGNMR:1.18292609):8.506382062):1.625586128	(((Gentiana_asclepiadea49935PHA004020BGNLE:3.893507432	(Gentiana_froelichii_froelichii1851362PHA004051BGNLKD:0.1411190931	Gentiana_froelichii_zenariae49946PHA004053BGNITD:0.1411190931):3.752388338):0.8175631487	((((Gentiana_burserii38850CLA004032BGNMLK:0.1152518174	Gentiana_villarsii1533084PHA004118BGNALB:0.1152518174):0.3613791308	(Gentiana_lutea_symphyandra1533082PHA004062BGNALT:0.1854972726	Gentiana_lutea_vardjanii1533083PHA004067BGNITE:0.1854972726):0.2911336757):0.04189208039	(Gentiana_lutea_lutea553052PHA009971BGNFT:0.2256207547	Gentiana_punctata49953PHA004087BGNIN:0.2256207547):0.2929022739):0.6068627149	Gentiana_pannonica38854PHA004078BGNRL:1.125385743):3.585684837):2.239766442	((((Gentiana_bavarica49937PHA004027BGNIQ:0.395961635	Gentiana_terglouensis49957PHA009972BGNNGK:0.395961635):0.8499534747	Gentiana_rostanii442720PHA004095BGNKH:1.24591511):1.247202498	((((Gentiana_brachyphylla49939PHA004030BGNIR:0.09367159885	Gentiana_orbicularis1085736PHA004076BGNKC:0.09367159885):0.2402893055	((Gentiana_schleicheri442721PHA004097BGNKI:0.05282406184	Gentiana_verna_verna553061PHA004117BGNMV:0.05282406184):0.03529190353	Gentiana_verna_delphinensis1085743PHA004114BGNKK:0.08811596537):0.245844939):0.5367150958	Gentiana_sierrae1085739CLA004100BGNMFV:0.8706760002):1.010339463	Gentiana_tergestina442724CLA004105BGNNTH:1.881015463):0.6121021446):1.402345192	Gentiana_utriculosa49958PHA004108BGNRM:3.8954628):3.055374222):4.364057258);
((((Gentiana_acaulis49933PHA004007BGNIA:0.2105241493	(Gentiana_dinarica49944CLA004046BGNNNB:0.2044677758	(Gentiana_ligustica49947PHA004058BGNIB:0.1887794235	Gentiana_occidentalis38853CLA004074BGNMGB:0.1887794235):0.01568835228):0.006056373526):0.4157949878	Gentiana_angustifolia38849PHA004015BGNMH:0.6263191371):26.21478847	(Gentiana_alpina49934PHA004011BGNPQ:3.76917845	Gentiana_clusii49942PHA004041BGNMR:3.76917845):23.07192916):0.5593514575	(((Gentiana_asclepiadea49935PHA004020BGNLE:7.973447624	(Gentiana_froelichii_froelichii1851362PHA004051BGNLKD:0.1694136222	Gentiana_froelichii_zenariae49946PHA004053BGNITD:0.1694136222):7.804034002):2.739008645	((((Gentiana_burserii38850CLA004032BGNMLK:0.4633228121	Gentiana_villarsii1533084PHA004118BGNALB:0.4633228121):0.5641319261	(Gentiana_lutea_symphyandra1533082PHA004062BGNALT:0.103857024	Gentiana_lutea_vardjanii1533083PHA004067BGNITE:0.103857024):0.9235977143):0.2556492411	(Gentiana_lutea_lutea553052PHA009971BGNFT:0.6127436489	Gentiana_punctata49953PHA004087BGNIN:0.6127436489):0.6703603304):1.099547066	Gentiana_pannonica38854PHA004078BGNRL:2.382651045):8.329805224):10.96239643	((((Gentiana_bavarica49937PHA004027BGNIQ:0.8501563737	Gentiana_terglouensis49957PHA009972BGNNGK:0.8501563737):3.726417358	Gentiana_rostanii442720PHA004095BGNKH:4.576573732):2.764214599	((((Gentiana_brachyphylla49939PHA004030BGNIR:0.3736472875	Gentiana_orbicularis1085736PHA004076BGNKC:0.3736472875):0.4775328967	((Gentiana_schleicheri442721PHA004097BGNKI:0.2474505278	Gentiana_verna_verna553061PHA004117BGNMV:0.2474505278):0.0911680477	Gentiana_verna_delphinensis1085743PHA004114BGNKK:0.3386185755):0.5125616087):0.8221034353	Gentiana_sierrae1085739CLA004100BGNMFV:1.67328362):3.473188483	Gentiana_tergestina442724CLA004105BGNNTH:5.146472103):2.194316228):3.027715772	Gentiana_utriculosa49958PHA004108BGNRM:10.3685041):11.30634859):5.725606375);
((((((Gentiana_acaulis49933PHA004007BGNIA:0.2275749012	Gentiana_dinarica49944CLA004046BGNNNB:0.2275749012):0.0801304381	Gentiana_ligustica49947PHA004058BGNIB:0.3077053393):0.01170897344	Gentiana_occidentalis38853CLA004074BGNMGB:0.3194143128):0.1624118952	Gentiana_angustifolia38849PHA004015BGNMH:0.481826208):15.8635454	(Gentiana_alpina49934PHA004011BGNPQ:1.946665486	Gentiana_clusii49942PHA004041BGNMR:1.946665486):14.39870612):0.2350107487	(((Gentiana_asclepiadea49935PHA004020BGNLE:5.912060267	(Gentiana_froelichii_froelichii1851362PHA004051BGNLKD:0.3757267553	Gentiana_froelichii_zenariae49946PHA004053BGNITD:0.3757267553):5.536333511):1.058582904	((((Gentiana_burserii38850CLA004032BGNMLK:0.2567290707	Gentiana_villarsii1533084PHA004118BGNALB:0.2567290707):0.5845198074	(Gentiana_lutea_symphyandra1533082PHA004062BGNALT:0.3426236098	Gentiana_lutea_vardjanii1533083PHA004067BGNITE:0.3426236098):0.4986252683):0.1187384742	(Gentiana_lutea_lutea553052PHA009971BGNFT:0.3260398122	Gentiana_punctata49953PHA004087BGNIN:0.3260398122):0.6339475401):1.224373588	Gentiana_pannonica38854PHA004078BGNRL:2.18436094):4.78628223):8.459197044	((((Gentiana_bavarica49937PHA004027BGNIQ:0.8260330197	Gentiana_terglouensis49957PHA009972BGNNGK:0.8260330197):3.091552716	Gentiana_rostanii442720PHA004095BGNKH:3.917585736):2.761267462	((((Gentiana_brachyphylla49939PHA004030BGNIR:0.2852189218	Gentiana_orbicularis1085736PHA004076BGNKC:0.2852189218):0.5061770871	((Gentiana_schleicheri442721PHA004097BGNKI:0.1233283135	Gentiana_verna_verna553061PHA004117BGNMV:0.1233283135):0.04865561615	Gentiana_verna_delphinensis1085743PHA004114BGNKK:0.1719839297):0.6194120792):3.146096879	Gentiana_sierrae1085739CLA004100BGNMFV:3.937492888):1.66653819	Gentiana_tergestina442724CLA004105BGNNTH:5.604031079):1.074822119):4.148336554	Gentiana_utriculosa49958PHA004108BGNRM:10.82718975):4.602650462):1.150542139);
((((((Gentiana_acaulis49933PHA004007BGNIA:0.02031854072	Gentiana_dinarica49944CLA004046BGNNNB:0.02031854072):0.2195685591	Gentiana_occidentalis38853CLA004074BGNMGB:0.2398870998):0.06000076526	Gentiana_ligustica49947PHA004058BGNIB:0.299887865):0.1857324456	Gentiana_angustifolia38849PHA004015BGNMH:0.4856203106):8.367199643	(Gentiana_alpina49934PHA004011BGNPQ:0.7090019023	Gentiana_clusii49942PHA004041BGNMR:0.7090019023):8.143818052):0.5730657454	(((Gentiana_asclepiadea49935PHA004020BGNLE:4.892041677	(Gentiana_froelichii_froelichii1851362PHA004051BGNLKD:0.09181967408	Gentiana_froelichii_zenariae49946PHA004053BGNITD:0.09181967408):4.800222003):1.244892604	((((Gentiana_burserii38850CLA004032BGNMLK:0.1892045825	Gentiana_villarsii1533084PHA004118BGNALB:0.1892045825):0.4378025091	(Gentiana_lutea_symphyandra1533082PHA004062BGNALT:0.2785949485	Gentiana_lutea_vardjanii1533083PHA004067BGNITE:0.2785949485):0.3484121431):0.1309138583	(Gentiana_lutea_lutea553052PHA009971BGNFT:0.5553427293	Gentiana_punctata49953PHA004087BGNIN:0.5553427293):0.2025782206):0.8130919043	Gentiana_pannonica38854PHA004078BGNRL:1.571012854):4.565921427):1.451808434	((((Gentiana_bavarica49937PHA004027BGNIQ:0.3211940146	Gentiana_terglouensis49957PHA009972BGNNGK:0.3211940146):1.529408159	Gentiana_rostanii442720PHA004095BGNKH:1.850602174):1.399390938	((((Gentiana_brachyphylla49939PHA004030BGNIR:0.2499062154	Gentiana_orbicularis1085736PHA004076BGNKC:0.2499062154):0.3124392483	((Gentiana_schleicheri442721PHA004097BGNKI:0.0448031814	Gentiana_verna_verna553061PHA004117BGNMV:0.0448031814):0.150902268	Gentiana_verna_delphinensis1085743PHA004114BGNKK:0.1957054494):0.3666400143):0.650047128	Gentiana_sierrae1085739CLA004100BGNMFV:1.212392592):0.6064008695	Gentiana_tergestina442724CLA004105BGNNTH:1.818793461):1.431199651):0.984055081	Gentiana_utriculosa49958PHA004108BGNRM:4.234048193):3.354694523):1.837142984);
((((((Gentiana_acaulis49933PHA004007BGNIA:0.05974813424	Gentiana_dinarica49944CLA004046BGNNNB:0.05974813424):0.1549670454	Gentiana_ligustica49947PHA004058BGNIB:0.2147151797):0.02472945016	Gentiana_occidentalis38853CLA004074BGNMGB:0.2394446298):0.07908057949	Gentiana_angustifolia38849PHA004015BGNMH:0.3185252093):6.584435681	(Gentiana_alpina49934PHA004011BGNPQ:3.132782844	Gentiana_clusii49942PHA004041BGNMR:3.132782844):3.770178046):2.120803071	(((Gentiana_asclepiadea49935PHA004020BGNLE:4.484862939	(Gentiana_froelichii_froelichii1851362PHA004051BGNLKD:0.04688996224	Gentiana_froelichii_zenariae49946PHA004053BGNITD:0.04688996224):4.437972976):0.5551333843	((((Gentiana_burserii38850CLA004032BGNMLK:0.1437908032	Gentiana_villarsii1533084PHA004118BGNALB:0.1437908032):0.1078516707	(Gentiana_lutea_symphyandra1533082PHA004062BGNALT:0.1491772528	Gentiana_lutea_vardjanii1533083PHA004067BGNITE:0.1491772528):0.1024652211):0.1284822446	(Gentiana_lutea_lutea553052PHA009971BGNFT:0.2085646811	Gentiana_punctata49953PHA004087BGNIN:0.2085646811):0.1715600374):0.736506655	Gentiana_pannonica38854PHA004078BGNRL:1.116631373):3.923364949):1.809052468	((((Gentiana_bavarica49937PHA004027BGNIQ:0.3459798651	Gentiana_terglouensis49957PHA009972BGNNGK:0.3459798651):1.47105751	Gentiana_rostanii442720PHA004095BGNKH:1.817037375):1.850830642	((((Gentiana_brachyphylla49939PHA004030BGNIR:0.114727745	Gentiana_orbicularis1085736PHA004076BGNKC:0.114727745):0.2352863863	((Gentiana_schleicheri442721PHA004097BGNKI:0.08944238131	Gentiana_verna_verna553061PHA004117BGNMV:0.08944238131):0.02263937377	Gentiana_verna_delphinensis1085743PHA004114BGNKK:0.1120817551):0.2379323763):0.5458929257	Gentiana_sierrae1085739CLA004100BGNMFV:0.895907057):0.9938930417	Gentiana_tergestina442724CLA004105BGNNTH:1.889800099):1.778067918):1.205575485	Gentiana_utriculosa49958PHA004108BGNRM:4.873443502):1.975605289):2.17471517);
(((((Gentiana_acaulis49933PHA004007BGNIA:0.2631874443	Gentiana_occidentalis38853CLA004074BGNMGB:0.2631874443):0.04119278135	(Gentiana_dinarica49944CLA004046BGNNNB:0.1968340667	Gentiana_ligustica49947PHA004058BGNIB:0.1968340667):0.107546159):0.07202144711	Gentiana_angustifolia38849PHA004015BGNMH:0.3764016728):14.38525253	(Gentiana_alpina49934PHA004011BGNPQ:0.5721416448	Gentiana_clusii49942PHA004041BGNMR:0.5721416448):14.18951255):0.6394707139	(((Gentiana_asclepiadea49935PHA004020BGNLE:1.257488814	(Gentiana_froelichii_froelichii1851362PHA004051BGNLKD:0.1121371671	Gentiana_froelichii_zenariae49946PHA004053BGNITD:0.1121371671):1.145351647):3.149609122	((((Gentiana_burserii38850CLA004032BGNMLK:0.3265100217	Gentiana_villarsii1533084PHA004118BGNALB:0.3265100217):0.3887665077	(Gentiana_lutea_symphyandra1533082PHA004062BGNALT:0.3708552585	Gentiana_lutea_vardjanii1533083PHA004067BGNITE:0.3708552585):0.3444212709):0.1028024328	(Gentiana_lutea_lutea553052PHA009971BGNFT:0.5133990044	Gentiana_punctata49953PHA004087BGNIN:0.5133990044):0.3046799578):1.489928821	Gentiana_pannonica38854PHA004078BGNRL:2.308007783):2.099090153):4.036263814	((((Gentiana_bavarica49937PHA004027BGNIQ:1.083030207	Gentiana_terglouensis49957PHA009972BGNNGK:1.083030207):0.8510737573	Gentiana_rostanii442720PHA004095BGNKH:1.934103964):1.491595644	((((Gentiana_brachyphylla49939PHA004030BGNIR:0.07894146184	Gentiana_orbicularis1085736PHA004076BGNKC:0.07894146184):0.4220635038	((Gentiana_schleicheri442721PHA004097BGNKI:0.08290266016	Gentiana_verna_verna553061PHA004117BGNMV:0.08290266016):0.04711795189	Gentiana_verna_delphinensis1085743PHA004114BGNKK:0.130020612):0.3709843536):0.475329187	Gentiana_sierrae1085739CLA004100BGNMFV:0.9763341526):1.61030281	Gentiana_tergestina442724CLA004105BGNNTH:2.586636963):0.8390626449):1.819423974	Gentiana_utriculosa49958PHA004108BGNRM:5.245123582):3.198238168):6.957763162);
(((((Gentiana_acaulis49933PHA004007BGNIA:0.07255944302	(Gentiana_dinarica49944CLA004046BGNNNB:0.06547022002	Gentiana_occidentalis38853CLA004074BGNMGB:0.06547022002):0.007089223001):0.06284611348	Gentiana_ligustica49947PHA004058BGNIB:0.1354055565):0.07566971974	Gentiana_angustifolia38849PHA004015BGNMH:0.2110752762):12.3393893	(Gentiana_alpina49934PHA004011BGNPQ:0.7185326675	Gentiana_clusii49942PHA004041BGNMR:0.7185326675):11.83193191):0.8276740894	(((Gentiana_asclepiadea49935PHA004020BGNLE:3.761657366	(Gentiana_froelichii_froelichii1851362PHA004051BGNLKD:0.1881704773	Gentiana_froelichii_zenariae49946PHA004053BGNITD:0.1881704773):3.573486889):2.754869794	((((Gentiana_burserii38850CLA004032BGNMLK:0.5153538328	Gentiana_villarsii1533084PHA004118BGNALB:0.5153538328):0.2340126907	(Gentiana_lutea_symphyandra1533082PHA004062BGNALT:0.2438509221	Gentiana_lutea_vardjanii1533083PHA004067BGNITE:0.2438509221):0.5055156014):0.3061201659	(Gentiana_lutea_lutea553052PHA009971BGNFT:0.3654366026	Gentiana_punctata49953PHA004087BGNIN:0.3654366026):0.6900500868):0.5132041614	Gentiana_pannonica38854PHA004078BGNRL:1.568690851):4.94783631):4.310869851	((((Gentiana_bavarica49937PHA004027BGNIQ:0.3031688595	Gentiana_terglouensis49957PHA009972BGNNGK:0.3031688595):2.02945806	Gentiana_rostanii442720PHA004095BGNKH:2.332626919):2.043569395	((((Gentiana_brachyphylla49939PHA004030BGNIR:0.03019892916	Gentiana_orbicularis1085736PHA004076BGNKC:0.03019892916):0.4728668316	((Gentiana_schleicheri442721PHA004097BGNKI:0.1080633129	Gentiana_verna_verna553061PHA004117BGNMV:0.1080633129):0.01977742939	Gentiana_verna_delphinensis1085743PHA004114BGNKK:0.1278407423):0.3752250185):0.802491299	Gentiana_sierrae1085739CLA004100BGNMFV:1.30555706):1.109597056	Gentiana_tergestina442724CLA004105BGNNTH:2.415154116):1.961042199):2.523167276	Gentiana_utriculosa49958PHA004108BGNRM:6.89936359):3.928033422):2.550741651);
((((((Gentiana_acaulis49933PHA004007BGNIA:0.01158474798	Gentiana_dinarica49944CLA004046BGNNNB:0.01158474798):0.4063394772	Gentiana_ligustica49947PHA004058BGNIB:0.4179242252):8.720993843e-05	Gentiana_occidentalis38853CLA004074BGNMGB:0.4180114352):0.2101516116	Gentiana_angustifolia38849PHA004015BGNMH:0.6281630467):10.51904494	(Gentiana_alpina49934PHA004011BGNPQ:1.160672908	Gentiana_clusii49942PHA004041BGNMR:1.160672908):9.986535078):0.8792888747	(((Gentiana_asclepiadea49935PHA004020BGNLE:3.936178768	(Gentiana_froelichii_froelichii1851362PHA004051BGNLKD:0.216942812	Gentiana_froelichii_zenariae49946PHA004053BGNITD:0.216942812):3.719235956):0.644614088	((((Gentiana_burserii38850CLA004032BGNMLK:0.1434235637	Gentiana_villarsii1533084PHA004118BGNALB:0.1434235637):0.2681293012	(Gentiana_lutea_symphyandra1533082PHA004062BGNALT:0.1314287863	Gentiana_lutea_vardjanii1533083PHA004067BGNITE:0.1314287863):0.2801240786):0.07308501001	(Gentiana_lutea_lutea553052PHA009971BGNFT:0.4541091945	Gentiana_punctata49953PHA004087BGNIN:0.4541091945):0.03052868036):0.3283623946	Gentiana_pannonica38854PHA004078BGNRL:0.8130002695):3.767792587):4.709370425	((((Gentiana_bavarica49937PHA004027BGNIQ:0.3215927848	Gentiana_terglouensis49957PHA009972BGNNGK:0.3215927848):1.484507524	Gentiana_rostanii442720PHA004095BGNKH:1.806100309):1.096645003	((((Gentiana_brachyphylla49939PHA004030BGNIR:0.1112679012	Gentiana_orbicularis1085736PHA004076BGNKC:0.1112679012):0.5015590753	((Gentiana_schleicheri442721PHA004097BGNKI:0.1233536981	Gentiana_verna_verna553061PHA004117BGNMV:0.1233536981):0.03788572344	Gentiana_verna_delphinensis1085743PHA004114BGNKK:0.1612394215):0.451587555):0.7304917572	Gentiana_sierrae1085739CLA004100BGNMFV:1.343318734):0.5313486992	Gentiana_tergestina442724CLA004105BGNNTH:1.874667433):1.028077879):1.286218358	Gentiana_utriculosa49958PHA004108BGNRM:4.18896367):5.101199611):2.73633358);
((((((Gentiana_acaulis49933PHA004007BGNIA:0.1056208772	Gentiana_occidentalis38853CLA004074BGNMGB:0.1056208772):0.007564794709	Gentiana_ligustica49947PHA004058BGNIB:0.1131856719):0.0007338086101	Gentiana_dinarica49944CLA004046BGNNNB:0.1139194805):0.06480688913	Gentiana_angustifolia38849PHA004015BGNMH:0.1787263696):14.82513505	(Gentiana_alpina49934PHA004011BGNPQ:1.454583232	Gentiana_clusii49942PHA004041BGNMR:1.454583232):13.54927819):0.749138345	(((Gentiana_asclepiadea49935PHA004020BGNLE:6.577528203	(Gentiana_froelichii_froelichii1851362PHA004051BGNLKD:0.2962049243	Gentiana_froelichii_zenariae49946PHA004053BGNITD:0.2962049243):6.281323279):0.6280062052	((((Gentiana_burserii38850CLA004032BGNMLK:0.4184285336	Gentiana_villarsii1533084PHA004118BGNALB:0.4184285336):0.110161839	(Gentiana_lutea_symphyandra1533082PHA004062BGNALT:0.1274466342	Gentiana_lutea_vardjanii1533083PHA004067BGNITE:0.1274466342):0.4011437385):0.05581036336	(Gentiana_lutea_lutea553052PHA009971BGNFT:0.233563192	Gentiana_punctata49953PHA004087BGNIN:0.233563192):0.350837544):1.786200283	Gentiana_pannonica38854PHA004078BGNRL:2.370601019):4.83493339):2.879310765	((((Gentiana_bavarica49937PHA004027BGNIQ:0.2284786677	Gentiana_terglouensis49957PHA009972BGNNGK:0.2284786677):3.059438961	Gentiana_rostanii442720PHA004095BGNKH:3.287917629):1.043586274	((((Gentiana_brachyphylla49939PHA004030BGNIR:0.1147207805	Gentiana_orbicularis1085736PHA004076BGNKC:0.1147207805):0.2747397689	((Gentiana_schleicheri442721PHA004097BGNKI:0.2044309091	Gentiana_verna_verna553061PHA004117BGNMV:0.2044309091):0.02450683737	Gentiana_verna_delphinensis1085743PHA004114BGNKK:0.2289377465):0.1605228029):1.190259038	Gentiana_sierrae1085739CLA004100BGNMFV:1.579719588):1.407289498	Gentiana_tergestina442724CLA004105BGNNTH:2.987009085):1.344494818):2.325226298	Gentiana_utriculosa49958PHA004108BGNRM:6.656730202):3.428114972):5.668154591);
(((((Gentiana_acaulis49933PHA004007BGNIA:0.05249145846	Gentiana_dinarica49944CLA004046BGNNNB:0.05249145846):0.2097646581	(Gentiana_ligustica49947PHA004058BGNIB:0.2544094777	Gentiana_occidentalis38853CLA004074BGNMGB:0.2544094777):0.007846638845):0.2380088587	Gentiana_angustifolia38849PHA004015BGNMH:0.5002649753):12.353975	(Gentiana_alpina49934PHA004011BGNPQ:1.953446991	Gentiana_clusii49942PHA004041BGNMR:1.953446991):10.90079298):0.8845306734	(((Gentiana_asclepiadea49935PHA004020BGNLE:5.78333689	(Gentiana_froelichii_froelichii1851362PHA004051BGNLKD:0.1181662611	Gentiana_froelichii_zenariae49946PHA004053BGNITD:0.1181662611):5.665170629):4.100200765	((((Gentiana_burserii38850CLA004032BGNMLK:0.3667283347	Gentiana_villarsii1533084PHA004118BGNALB:0.3667283347):0.5592473413	(Gentiana_lutea_symphyandra1533082PHA004062BGNALT:0.06406604663	Gentiana_lutea_vardjanii1533083PHA004067BGNITE:0.06406604663):0.8619096294):0.1565277833	(Gentiana_lutea_lutea553052PHA009971BGNFT:0.7432271787	Gentiana_punctata49953PHA004087BGNIN:0.7432271787):0.3392762806):0.7921460558	Gentiana_pannonica38854PHA004078BGNRL:1.874649515):8.008888139):0.5668013229	((((Gentiana_bavarica49937PHA004027BGNIQ:0.6019307189	Gentiana_terglouensis49957PHA009972BGNNGK:0.6019307189):1.48980081	Gentiana_rostanii442720PHA004095BGNKH:2.091731529):2.049978428	((((Gentiana_brachyphylla49939PHA004030BGNIR:0.1399330331	Gentiana_orbicularis1085736PHA004076BGNKC:0.1399330331):0.3107000467	((Gentiana_schleicheri442721PHA004097BGNKI:0.08097265872	Gentiana_verna_verna553061PHA004117BGNMV:0.08097265872):0.09786598905	Gentiana_verna_delphinensis1085743PHA004114BGNKK:0.1788386478):0.2717944321):1.002658864	Gentiana_sierrae1085739CLA004100BGNMFV:1.453291944):1.119863577	Gentiana_tergestina442724CLA004105BGNNTH:2.573155522):1.568554436):1.808356637	Gentiana_utriculosa49958PHA004108BGNRM:5.950066594):4.500272383):3.28843167);
(((((Gentiana_acaulis49933PHA004007BGNIA:0.5519488189	(Gentiana_dinarica49944CLA004046BGNNNB:0.5001970342	Gentiana_occidentalis38853CLA004074BGNMGB:0.5001970342):0.0517517847):0.17838564	Gentiana_ligustica49947PHA004058BGNIB:0.7303344589):1.25016383	Gentiana_angustifolia38849PHA004015BGNMH:1.980498289):35.90720288	(Gentiana_alpina49934PHA004011BGNPQ:1.549388073	Gentiana_clusii49942PHA004041BGNMR:1.549388073):36.3383131):3.098110871	(((Gentiana_asclepiadea49935PHA004020BGNLE:9.653284887	(Gentiana_froelichii_froelichii1851362PHA004051BGNLKD:0.4930244691	Gentiana_froelichii_zenariae49946PHA004053BGNITD:0.4930244691):9.160260418):6.749382332	((((Gentiana_burserii38850CLA004032BGNMLK:1.050202841	Gentiana_villarsii1533084PHA004118BGNALB:1.050202841):1.096895502	(Gentiana_lutea_symphyandra1533082PHA004062BGNALT:1.975405076	Gentiana_lutea_vardjanii1533083PHA004067BGNITE:1.975405076):0.1716932673):0.06186868503	(Gentiana_lutea_lutea553052PHA009971BGNFT:1.289362941	Gentiana_punctata49953PHA004087BGNIN:1.289362941):0.9196040872):8.041609055	Gentiana_pannonica38854PHA004078BGNRL:10.25057608):6.152091136):21.50216957	((((Gentiana_bavarica49937PHA004027BGNIQ:1.650748961	Gentiana_terglouensis49957PHA009972BGNNGK:1.650748961):7.079125058	Gentiana_rostanii442720PHA004095BGNKH:8.729874019):3.704192312	((((Gentiana_brachyphylla49939PHA004030BGNIR:0.8781731113	Gentiana_orbicularis1085736PHA004076BGNKC:0.8781731113):2.151188985	((Gentiana_schleicheri442721PHA004097BGNKI:0.2902586076	Gentiana_verna_verna553061PHA004117BGNMV:0.2902586076):0.2316315506	Gentiana_verna_delphinensis1085743PHA004114BGNKK:0.5218901582):2.507471938):5.266837486	Gentiana_sierrae1085739CLA004100BGNMFV:8.296199582):3.189739245	Gentiana_tergestina442724CLA004105BGNNTH:11.48593883):0.948127504):8.255342382	Gentiana_utriculosa49958PHA004108BGNRM:20.68940871):17.21542808):3.08097525);
((((((Gentiana_acaulis49933PHA004007BGNIA:0.05064335878	Gentiana_dinarica49944CLA004046BGNNNB:0.05064335878):0.1833873245	Gentiana_ligustica49947PHA004058BGNIB:0.2340306833):0.120533409	Gentiana_occidentalis38853CLA004074BGNMGB:0.3545640923):0.2939062211	Gentiana_angustifolia38849PHA004015BGNMH:0.6484703134):13.55012224	(Gentiana_alpina49934PHA004011BGNPQ:1.5112117	Gentiana_clusii49942PHA004041BGNMR:1.5112117):12.68738085):0.4145836797	(((Gentiana_asclepiadea49935PHA004020BGNLE:3.736094324	(Gentiana_froelichii_froelichii1851362PHA004051BGNLKD:0.2333655331	Gentiana_froelichii_zenariae49946PHA004053BGNITD:0.2333655331):3.502728791):0.5296848293	((((Gentiana_burserii38850CLA004032BGNMLK:0.158757064	Gentiana_villarsii1533084PHA004118BGNALB:0.158757064):0.3742840335	(Gentiana_lutea_symphyandra1533082PHA004062BGNALT:0.178354802	Gentiana_lutea_vardjanii1533083PHA004067BGNITE:0.178354802):0.3546862955):0.05497479407	(Gentiana_lutea_lutea553052PHA009971BGNFT:0.2789970352	Gentiana_punctata49953PHA004087BGNIN:0.2789970352):0.3090188565):1.165548172	Gentiana_pannonica38854PHA004078BGNRL:1.753564064):2.51221509):4.047402151	((((Gentiana_bavarica49937PHA004027BGNIQ:0.3804621706	Gentiana_terglouensis49957PHA009972BGNNGK:0.3804621706):2.492961256	Gentiana_rostanii442720PHA004095BGNKH:2.873423427):0.5998390304	((((Gentiana_brachyphylla49939PHA004030BGNIR:0.07393481767	Gentiana_orbicularis1085736PHA004076BGNKC:0.07393481767):0.5131012864	((Gentiana_schleicheri442721PHA004097BGNKI:0.09230819236	Gentiana_verna_verna553061PHA004117BGNMV:0.09230819236):0.05074504466	Gentiana_verna_delphinensis1085743PHA004114BGNKK:0.143053237):0.4439828671):0.7302392983	Gentiana_sierrae1085739CLA004100BGNMFV:1.317275402):1.454940002	Gentiana_tergestina442724CLA004105BGNNTH:2.772215404):0.7010470531):1.399575308	Gentiana_utriculosa49958PHA004108BGNRM:4.872837765):3.440343539):6.299994925);
((((((Gentiana_acaulis49933PHA004007BGNIA:0.01124793905	Gentiana_dinarica49944CLA004046BGNNNB:0.01124793905):0.05974268939	Gentiana_ligustica49947PHA004058BGNIB:0.07099062844):0.002639066322	Gentiana_occidentalis38853CLA004074BGNMGB:0.07362969476):0.3978418477	Gentiana_angustifolia38849PHA004015BGNMH:0.4714715425):8.748898758	(Gentiana_alpina49934PHA004011BGNPQ:1.119930334	Gentiana_clusii49942PHA004041BGNMR:1.119930334):8.100439967):0.4533906162	(((Gentiana_asclepiadea49935PHA004020BGNLE:2.378523477	(Gentiana_froelichii_froelichii1851362PHA004051BGNLKD:0.02251403357	Gentiana_froelichii_zenariae49946PHA004053BGNITD:0.02251403357):2.356009444):0.7462553381	((((Gentiana_burserii38850CLA004032BGNMLK:0.0829382144	Gentiana_villarsii1533084PHA004118BGNALB:0.0829382144):0.206158847	(Gentiana_lutea_symphyandra1533082PHA004062BGNALT:0.03451427179	Gentiana_lutea_vardjanii1533083PHA004067BGNITE:0.03451427179):0.2545827896):0.04696556755	(Gentiana_lutea_lutea553052PHA009971BGNFT:0.3090090551	Gentiana_punctata49953PHA004087BGNIN:0.3090090551):0.02705357379):0.2330121702	Gentiana_pannonica38854PHA004078BGNRL:0.5690747992):2.555704016):3.338161516	((((Gentiana_bavarica49937PHA004027BGNIQ:0.3387842766	Gentiana_terglouensis49957PHA009972BGNNGK:0.3387842766):1.135903493	Gentiana_rostanii442720PHA004095BGNKH:1.47468777):1.244763252	((((Gentiana_brachyphylla49939PHA004030BGNIR:0.05049504244	Gentiana_orbicularis1085736PHA004076BGNKC:0.05049504244):0.2082848646	((Gentiana_schleicheri442721PHA004097BGNKI:0.06240948941	Gentiana_verna_verna553061PHA004117BGNMV:0.06240948941):0.06441354118	Gentiana_verna_delphinensis1085743PHA004114BGNKK:0.1268230306):0.1319568764):1.391833618	Gentiana_sierrae1085739CLA004100BGNMFV:1.650613525):0.7391325533	Gentiana_tergestina442724CLA004105BGNNTH:2.389746078):0.3297049438):1.09753173	Gentiana_utriculosa49958PHA004108BGNRM:3.816982752):2.645957579):3.210820585);
((((((Gentiana_acaulis49933PHA004007BGNIA:0.08887303642	Gentiana_ligustica49947PHA004058BGNIB:0.08887303642):0.02695185601	Gentiana_dinarica49944CLA004046BGNNNB:0.1158248924):0.0697264743	Gentiana_occidentalis38853CLA004074BGNMGB:0.1855513667):0.2620159282	Gentiana_angustifolia38849PHA004015BGNMH:0.4475672949):10.53540782	(Gentiana_alpina49934PHA004011BGNPQ:2.588712613	Gentiana_clusii49942PHA004041BGNMR:2.588712613):8.394262506):1.264933408	(((Gentiana_asclepiadea49935PHA004020BGNLE:3.677310399	(Gentiana_froelichii_froelichii1851362PHA004051BGNLKD:0.3229412739	Gentiana_froelichii_zenariae49946PHA004053BGNITD:0.3229412739):3.354369125):1.402904999	((((Gentiana_burserii38850CLA004032BGNMLK:0.3987225755	Gentiana_villarsii1533084PHA004118BGNALB:0.3987225755):0.121263834	(Gentiana_lutea_symphyandra1533082PHA004062BGNALT:0.1318188897	Gentiana_lutea_vardjanii1533083PHA004067BGNITE:0.1318188897):0.3881675198):0.2299613222	(Gentiana_lutea_lutea553052PHA009971BGNFT:0.6661749169	Gentiana_punctata49953PHA004087BGNIN:0.6661749169):0.08377281486):0.5596378922	Gentiana_pannonica38854PHA004078BGNRL:1.309585624):3.770629775):4.321726064	((((Gentiana_bavarica49937PHA004027BGNIQ:0.1871578298	Gentiana_terglouensis49957PHA009972BGNNGK:0.1871578298):2.072168452	Gentiana_rostanii442720PHA004095BGNKH:2.259326282):1.506528937	((((Gentiana_brachyphylla49939PHA004030BGNIR:0.136541213	Gentiana_orbicularis1085736PHA004076BGNKC:0.136541213):0.8306255703	((Gentiana_schleicheri442721PHA004097BGNKI:0.2724586209	Gentiana_verna_verna553061PHA004117BGNMV:0.2724586209):0.501855607	Gentiana_verna_delphinensis1085743PHA004114BGNKK:0.7743142279):0.1928525555):0.697299116	Gentiana_sierrae1085739CLA004100BGNMFV:1.664465899):1.254804305	Gentiana_tergestina442724CLA004105BGNNTH:2.919270205):0.8465850144):2.86999919	Gentiana_utriculosa49958PHA004108BGNRM:6.635854409):2.766087054):2.845967065);
((((((Gentiana_acaulis49933PHA004007BGNIA:0.02358976785	Gentiana_dinarica49944CLA004046BGNNNB:0.02358976785):0.3531070062	Gentiana_ligustica49947PHA004058BGNIB:0.376696774):0.04116858663	Gentiana_occidentalis38853CLA004074BGNMGB:0.4178653606):0.6082481865	Gentiana_angustifolia38849PHA004015BGNMH:1.026113547):18.36823912	(Gentiana_alpina49934PHA004011BGNPQ:2.628556396	Gentiana_clusii49942PHA004041BGNMR:2.628556396):16.76579627):6.739980234	(((Gentiana_asclepiadea49935PHA004020BGNLE:5.360196308	(Gentiana_froelichii_froelichii1851362PHA004051BGNLKD:0.3710119257	Gentiana_froelichii_zenariae49946PHA004053BGNITD:0.3710119257):4.989184382):4.980749782	((((Gentiana_burserii38850CLA004032BGNMLK:0.3522321316	Gentiana_villarsii1533084PHA004118BGNALB:0.3522321316):0.09231758223	(Gentiana_lutea_symphyandra1533082PHA004062BGNALT:0.1624801789	Gentiana_lutea_vardjanii1533083PHA004067BGNITE:0.1624801789):0.282069535):0.160751027	(Gentiana_lutea_lutea553052PHA009971BGNFT:0.3199348992	Gentiana_punctata49953PHA004087BGNIN:0.3199348992):0.2853658417):1.096709164	Gentiana_pannonica38854PHA004078BGNRL:1.702009905):8.638936185):1.612234909	((((Gentiana_bavarica49937PHA004027BGNIQ:0.3904935412	Gentiana_terglouensis49957PHA009972BGNNGK:0.3904935412):2.445315182	Gentiana_rostanii442720PHA004095BGNKH:2.835808723):1.217763259	((((Gentiana_brachyphylla49939PHA004030BGNIR:0.3788826919	Gentiana_orbicularis1085736PHA004076BGNKC:0.3788826919):0.5654614388	((Gentiana_schleicheri442721PHA004097BGNKI:0.1216579629	Gentiana_verna_verna553061PHA004117BGNMV:0.1216579629):0.01281615102	Gentiana_verna_delphinensis1085743PHA004114BGNKK:0.134474114):0.8098700167):0.5373751248	Gentiana_sierrae1085739CLA004100BGNMFV:1.481719255):0.7226033663	Gentiana_tergestina442724CLA004105BGNNTH:2.204322622):1.849249361):3.642845773	Gentiana_utriculosa49958PHA004108BGNRM:7.696417756):4.256763243):14.1811519);
