# Supplementary material for: Tempo and drivers of plant diversification in the European mountain system
Source: Nat Commun. 2022 May 18;13:2750. doi: 10.1038/s41467-022-30394-5 (PMC9117672; doi:10.1038/s41467-022-30394-5)
Supplement: Supplementary file 8 — Supplementary Software 1 [file 41467_2022_30394_MOESM8_ESM.zip › Supplementary Software 1 Species trees/phyteumaspeciesMC.tre]

(((((Phyteuma_betonicifolium649683PHA006637BGNPV:2.613408617,Phyteuma_zahlbruckneri1399311PHA006689BGNIQL:2.613408617):2.185501493,Phyteuma_scorzonerifolium1288169PHA006674BGNLR:4.798910111):1.07549659,((Phyteuma_charmelii1399303PHA006639BGNHT:0.6030449684,Phyteuma_villarsii1399320PHA006687BGNMD:0.6030449684):3.378981337,(Phyteuma_cordatum703219PHA006643BGNMA:2.810418838,Phyteuma_michelii1399309PHA006658BGNIP:2.810418838):1.171607468):1.892380396):4.329216297,(((((Phyteuma_gallicum1399305CLA006646BGNMPV:1.786423883,Phyteuma_nigrum1399310CLA006659BGNMQA:1.786423883):0.8868736473,(Phyteuma_ovatum1241227PHA006665BGNIT:0.3912262659,(Phyteuma_spicatum_coeruleum239469PHA006679RSZRSZAXPI000870-123:0.03491087483,Phyteuma_spicatum_spicatum239469PHA006680RSZRSZAXPI000866-108:0.03491087483):0.3563153911):2.282071264):0.8049075523,Phyteuma_pyrenaicum1399313CLA006669BGNMLM:3.478205082):1.075166988,Phyteuma_vagneri1399319CAR006686BGNMDR:4.553372071):2.789439059,Phyteuma_tetramerum1399318CAR006683BGNMIR:7.34281113):2.860811868):8.614780246,(((((((Phyteuma_confusum1399304PHA006641BGNNL:3.115680692,Phyteuma_serratum1399316CLA010226BGNNFT:3.115680692):3.067082918,Phyteuma_hemisphaericum649684PHA006653BGNKM:6.18276361):0.6469660943,(Phyteuma_scheuchzeri_columnae1399314PHA006670BGNQC:4.02198198,Phyteuma_scheuchzeri_scheuchzeri1399315PHA006672BGNIQK:4.02198198):2.807747725):0.6512919096,(Phyteuma_orbiculare239468PHA006660RSZRSZAXPI000868-111:5.928417425,(Phyteuma_pseudorbiculare1399312CLA006668BGNMQD:4.56465996,Phyteuma_sieberi1399317PHA006676BGNQD:4.56465996):1.363757466):1.552604189):0.3618060765,(Phyteuma_globulariifolium_globulariifolium1399306PHA006647BGNQA:0.5894766714,Phyteuma_globulariifolium_pedemontanum1399307PHA006650BGNKL:0.5894766714):7.253351019):1.344253919,Phyteuma_hedraianthifolium1399308PHA006651BGNQB:9.18708161):1.035916358,Phyteuma_humile1241226PHA006656BGNIQI:10.22299797):8.595405276);
