# Supplementary material for: Tempo and drivers of plant diversification in the European mountain system
Source: Nat Commun. 2022 May 18;13:2750. doi: 10.1038/s41467-022-30394-5 (PMC9117672; doi:10.1038/s41467-022-30394-5)
Supplement: Supplementary file 8 — Supplementary Software 1 [file 41467_2022_30394_MOESM8_ESM.zip › Supplementary Software 1 Species trees/phyteumaspeciesposterior.tre]

(((((Phyteuma_betonicifolium649683PHA006637BGNPV:2.363237722	Phyteuma_zahlbruckneri1399311PHA006689BGNIQL:2.363237722):1.734395795	Phyteuma_scorzonerifolium1288169PHA006674BGNLR:4.097633517):1.25881687	((Phyteuma_charmelii1399303PHA006639BGNHT:0.5248543213	Phyteuma_villarsii1399320PHA006687BGNMD:0.5248543213):3.793567371	(Phyteuma_cordatum703219PHA006643BGNMA:2.125510177	Phyteuma_michelii1399309PHA006658BGNIP:2.125510177):2.192911515):1.038028695):5.554248782	(((((Phyteuma_gallicum1399305CLA006646BGNMPV:1.133265213	Phyteuma_nigrum1399310CLA006659BGNMQA:1.133265213):1.050778352	(Phyteuma_ovatum1241227PHA006665BGNIT:0.2831582082	(Phyteuma_spicatum_coeruleum239469PHA006679RSZRSZAXPI000870-123:0.01316710029	Phyteuma_spicatum_spicatum239469PHA006680RSZRSZAXPI000866-108:0.01316710029):0.269991108):1.900885357):0.5183016611	Phyteuma_pyrenaicum1399313CLA006669BGNMLM:2.702345226):1.308346384	Phyteuma_vagneri1399319CAR006686BGNMDR:4.01069161):3.527350757	Phyteuma_tetramerum1399318CAR006683BGNMIR:7.538042367):3.372656801):9.255462267	((((((Phyteuma_confusum1399304PHA006641BGNNL:3.671864614	Phyteuma_serratum1399316CLA010226BGNNFT:3.671864614):4.935574463	Phyteuma_hemisphaericum649684PHA006653BGNKM:8.607439077):0.3588723689	(Phyteuma_scheuchzeri_columnae1399314PHA006670BGNQC:5.093341827	Phyteuma_scheuchzeri_scheuchzeri1399315PHA006672BGNIQK:5.093341827):3.872969619):0.4452544734	((Phyteuma_globulariifolium_globulariifolium1399306PHA006647BGNQA:0.5400557588	Phyteuma_globulariifolium_pedemontanum1399307PHA006650BGNKL:0.5400557588):8.710687313	(Phyteuma_orbiculare239468PHA006660RSZRSZAXPI000868-111:7.647827661	(Phyteuma_pseudorbiculare1399312CLA006668BGNMQD:2.867680003	Phyteuma_sieberi1399317PHA006676BGNQD:2.867680003):4.780147658):1.602915411):0.1608228469):0.667826749	Phyteuma_hedraianthifolium1399308PHA006651BGNQB:10.07939267):1.612251044	Phyteuma_humile1241226PHA006656BGNIQI:11.69164371):8.474517724);
(((((Phyteuma_betonicifolium649683PHA006637BGNPV:2.02296326	Phyteuma_zahlbruckneri1399311PHA006689BGNIQL:2.02296326):3.611637507	Phyteuma_scorzonerifolium1288169PHA006674BGNLR:5.634600767):0.689815424	((Phyteuma_charmelii1399303PHA006639BGNHT:0.9006740343	Phyteuma_villarsii1399320PHA006687BGNMD:0.9006740343):3.250600768	(Phyteuma_cordatum703219PHA006643BGNMA:1.816012989	Phyteuma_michelii1399309PHA006658BGNIP:1.816012989):2.335261813):2.173141388):2.810335134	(((((Phyteuma_gallicum1399305CLA006646BGNMPV:2.017432892	Phyteuma_nigrum1399310CLA006659BGNMQA:2.017432892):0.307936805	(Phyteuma_ovatum1241227PHA006665BGNIT:0.3461111087	(Phyteuma_spicatum_coeruleum239469PHA006679RSZRSZAXPI000870-123:0.07231004087	Phyteuma_spicatum_spicatum239469PHA006680RSZRSZAXPI000866-108:0.07231004087):0.2738010679):1.979258588):0.3234952667	Phyteuma_pyrenaicum1399313CLA006669BGNMLM:2.648864964):1.375710294	Phyteuma_vagneri1399319CAR006686BGNMDR:4.024575258):2.909762952	Phyteuma_tetramerum1399318CAR006683BGNMIR:6.93433821):2.200413114):12.07125631	(((((((Phyteuma_confusum1399304PHA006641BGNNL:4.211685146	Phyteuma_serratum1399316CLA010226BGNNFT:4.211685146):1.752588011	Phyteuma_hemisphaericum649684PHA006653BGNKM:5.964273157):0.8691810504	(Phyteuma_scheuchzeri_columnae1399314PHA006670BGNQC:5.209118287	Phyteuma_scheuchzeri_scheuchzeri1399315PHA006672BGNIQK:5.209118287):1.62433592):1.069457408	(Phyteuma_orbiculare239468PHA006660RSZRSZAXPI000868-111:6.521986473	(Phyteuma_pseudorbiculare1399312CLA006668BGNMQD:3.271097141	Phyteuma_sieberi1399317PHA006676BGNQD:3.271097141):3.250889332):1.380925142):0.2818789332	(Phyteuma_globulariifolium_globulariifolium1399306PHA006647BGNQA:0.561847717	Phyteuma_globulariifolium_pedemontanum1399307PHA006650BGNKL:0.561847717):7.622942831):2.853794839	Phyteuma_hedraianthifolium1399308PHA006651BGNQB:11.03858539):1.445827751	Phyteuma_humile1241226PHA006656BGNIQI:12.48441314):8.721594498);
(((((Phyteuma_betonicifolium649683PHA006637BGNPV:2.457399461	Phyteuma_zahlbruckneri1399311PHA006689BGNIQL:2.457399461):0.7014115725	Phyteuma_scorzonerifolium1288169PHA006674BGNLR:3.158811033):1.961683797	((Phyteuma_charmelii1399303PHA006639BGNHT:0.4071482581	Phyteuma_villarsii1399320PHA006687BGNMD:0.4071482581):4.182320823	(Phyteuma_cordatum703219PHA006643BGNMA:3.839489988	Phyteuma_michelii1399309PHA006658BGNIP:3.839489988):0.7499790928):0.5310257493):10.78113196	(((((Phyteuma_gallicum1399305CLA006646BGNMPV:2.180991596	Phyteuma_nigrum1399310CLA006659BGNMQA:2.180991596):0.6387379993	(Phyteuma_ovatum1241227PHA006665BGNIT:0.2368553278	(Phyteuma_spicatum_coeruleum239469PHA006679RSZRSZAXPI000870-123:0.1078716511	Phyteuma_spicatum_spicatum239469PHA006680RSZRSZAXPI000866-108:0.1078716511):0.1289836767):2.582874267):0.6024155744	Phyteuma_pyrenaicum1399313CLA006669BGNMLM:3.42214517):0.9093152779	Phyteuma_vagneri1399319CAR006686BGNMDR:4.331460448):6.009408865	Phyteuma_tetramerum1399318CAR006683BGNMIR:10.34086931):5.56075748):3.692615544	(((((((Phyteuma_confusum1399304PHA006641BGNNL:3.327054381	Phyteuma_serratum1399316CLA010226BGNNFT:3.327054381):4.035520017	Phyteuma_hemisphaericum649684PHA006653BGNKM:7.362574397):0.3719574384	(Phyteuma_scheuchzeri_columnae1399314PHA006670BGNQC:4.025326695	Phyteuma_scheuchzeri_scheuchzeri1399315PHA006672BGNIQK:4.025326695):3.70920514):0.7185977156	(Phyteuma_orbiculare239468PHA006660RSZRSZAXPI000868-111:5.88185338	(Phyteuma_pseudorbiculare1399312CLA006668BGNMQD:5.24681408	Phyteuma_sieberi1399317PHA006676BGNQD:5.24681408):0.6350392998):2.571276171):0.5779869989	(Phyteuma_globulariifolium_globulariifolium1399306PHA006647BGNQA:0.1869621629	Phyteuma_globulariifolium_pedemontanum1399307PHA006650BGNKL:0.1869621629):8.844154387):0.7479728036	Phyteuma_hedraianthifolium1399308PHA006651BGNQB:9.779089354):0.327531963	Phyteuma_humile1241226PHA006656BGNIQI:10.10662132):9.48762102);
(((((Phyteuma_betonicifolium649683PHA006637BGNPV:2.716434864	Phyteuma_zahlbruckneri1399311PHA006689BGNIQL:2.716434864):0.9577259969	Phyteuma_scorzonerifolium1288169PHA006674BGNLR:3.674160861):0.8722665655	((Phyteuma_charmelii1399303PHA006639BGNHT:1.042413136	Phyteuma_villarsii1399320PHA006687BGNMD:1.042413136):2.845505253	(Phyteuma_cordatum703219PHA006643BGNMA:3.186707207	Phyteuma_michelii1399309PHA006658BGNIP:3.186707207):0.701211183):0.6585090367):4.018921583	(((((Phyteuma_gallicum1399305CLA006646BGNMPV:1.997891741	Phyteuma_nigrum1399310CLA006659BGNMQA:1.997891741):0.6576941464	(Phyteuma_ovatum1241227PHA006665BGNIT:0.5592538018	(Phyteuma_spicatum_coeruleum239469PHA006679RSZRSZAXPI000870-123:0.01488281023	Phyteuma_spicatum_spicatum239469PHA006680RSZRSZAXPI000866-108:0.01488281023):0.5443709915):2.096332086):0.8459116758	Phyteuma_pyrenaicum1399313CLA006669BGNMLM:3.501497563):1.093033664	Phyteuma_vagneri1399319CAR006686BGNMDR:4.594531228):1.523768533	Phyteuma_tetramerum1399318CAR006683BGNMIR:6.11829976):2.44704925):6.733197886	(((((((Phyteuma_confusum1399304PHA006641BGNNL:2.601612637	Phyteuma_serratum1399316CLA010226BGNNFT:2.601612637):2.996410929	Phyteuma_hemisphaericum649684PHA006653BGNKM:5.598023566):0.6124732439	(Phyteuma_scheuchzeri_columnae1399314PHA006670BGNQC:4.394336037	Phyteuma_scheuchzeri_scheuchzeri1399315PHA006672BGNIQK:4.394336037):1.816160772):0.3967956294	(Phyteuma_globulariifolium_globulariifolium1399306PHA006647BGNQA:0.469107755	Phyteuma_globulariifolium_pedemontanum1399307PHA006650BGNKL:0.469107755):6.138184684):0.05604683401	(Phyteuma_orbiculare239468PHA006660RSZRSZAXPI000868-111:5.983905338	(Phyteuma_pseudorbiculare1399312CLA006668BGNMQD:5.189688734	Phyteuma_sieberi1399317PHA006676BGNQD:5.189688734):0.7942166038):0.6794339354):0.9504599727	Phyteuma_hedraianthifolium1399308PHA006651BGNQB:7.613799246):0.9675067105	Phyteuma_humile1241226PHA006656BGNIQI:8.581305956):6.71724094);
(((((Phyteuma_betonicifolium649683PHA006637BGNPV:3.357797377	Phyteuma_zahlbruckneri1399311PHA006689BGNIQL:3.357797377):1.71417246	Phyteuma_scorzonerifolium1288169PHA006674BGNLR:5.071969837):0.9990099984	((Phyteuma_charmelii1399303PHA006639BGNHT:0.7341991995	Phyteuma_villarsii1399320PHA006687BGNMD:0.7341991995):2.997353092	(Phyteuma_cordatum703219PHA006643BGNMA:2.751603506	Phyteuma_michelii1399309PHA006658BGNIP:2.751603506):0.9799487857):2.339427544):3.653887057	(((((Phyteuma_gallicum1399305CLA006646BGNMPV:2.87479967	Phyteuma_nigrum1399310CLA006659BGNMQA:2.87479967):0.496145832	(Phyteuma_ovatum1241227PHA006665BGNIT:0.2760879882	(Phyteuma_spicatum_coeruleum239469PHA006679RSZRSZAXPI000870-123:0.00379000335	Phyteuma_spicatum_spicatum239469PHA006680RSZRSZAXPI000866-108:0.00379000335):0.2722979848):3.094857513):1.090506155	Phyteuma_pyrenaicum1399313CLA006669BGNMLM:4.461451657):0.8008124246	Phyteuma_vagneri1399319CAR006686BGNMDR:5.262264081):1.744505541	Phyteuma_tetramerum1399318CAR006683BGNMIR:7.006769622):2.71809727):7.630286194	(((((((Phyteuma_confusum1399304PHA006641BGNNL:2.605781053	Phyteuma_serratum1399316CLA010226BGNNFT:2.605781053):3.124063698	Phyteuma_hemisphaericum649684PHA006653BGNKM:5.729844751):0.9066417746	(Phyteuma_scheuchzeri_columnae1399314PHA006670BGNQC:4.405655724	Phyteuma_scheuchzeri_scheuchzeri1399315PHA006672BGNIQK:4.405655724):2.230830802):0.5496665917	(Phyteuma_orbiculare239468PHA006660RSZRSZAXPI000868-111:5.074592204	(Phyteuma_pseudorbiculare1399312CLA006668BGNMQD:2.059841051	Phyteuma_sieberi1399317PHA006676BGNQD:2.059841051):3.014751153):2.111560914):0.101586271	(Phyteuma_globulariifolium_globulariifolium1399306PHA006647BGNQA:0.529287585	Phyteuma_globulariifolium_pedemontanum1399307PHA006650BGNKL:0.529287585):6.758451804):1.388125774	Phyteuma_hedraianthifolium1399308PHA006651BGNQB:8.675865163):0.922578641	Phyteuma_humile1241226PHA006656BGNIQI:9.598443804):7.756709283);
(((((Phyteuma_betonicifolium649683PHA006637BGNPV:3.247831914	Phyteuma_zahlbruckneri1399311PHA006689BGNIQL:3.247831914):1.975245524	Phyteuma_scorzonerifolium1288169PHA006674BGNLR:5.223077438):1.722363128	((Phyteuma_charmelii1399303PHA006639BGNHT:0.8148136064	Phyteuma_villarsii1399320PHA006687BGNMD:0.8148136064):3.520960982	(Phyteuma_cordatum703219PHA006643BGNMA:3.160513226	Phyteuma_michelii1399309PHA006658BGNIP:3.160513226):1.175261362):2.609665978):2.992512581	(((((Phyteuma_gallicum1399305CLA006646BGNMPV:2.347347187	Phyteuma_nigrum1399310CLA006659BGNMQA:2.347347187):0.6908827421	(Phyteuma_ovatum1241227PHA006665BGNIT:0.5392648534	(Phyteuma_spicatum_coeruleum239469PHA006679RSZRSZAXPI000870-123:0.02176233033	Phyteuma_spicatum_spicatum239469PHA006680RSZRSZAXPI000866-108:0.02176233033):0.517502523):2.498965076):0.7656730798	Phyteuma_pyrenaicum1399313CLA006669BGNMLM:3.803903009):1.61091111	Phyteuma_vagneri1399319CAR006686BGNMDR:5.414814119):1.040485262	Phyteuma_tetramerum1399318CAR006683BGNMIR:6.455299382):3.482653766):13.26456211	(((((((Phyteuma_confusum1399304PHA006641BGNNL:4.4002849	Phyteuma_serratum1399316CLA010226BGNNFT:4.4002849):2.634516539	Phyteuma_hemisphaericum649684PHA006653BGNKM:7.034801439):0.5211825705	(Phyteuma_scheuchzeri_columnae1399314PHA006670BGNQC:3.820975795	Phyteuma_scheuchzeri_scheuchzeri1399315PHA006672BGNIQK:3.820975795):3.735008214):0.7620195456	(Phyteuma_orbiculare239468PHA006660RSZRSZAXPI000868-111:6.501793843	(Phyteuma_pseudorbiculare1399312CLA006668BGNMQD:5.11658716	Phyteuma_sieberi1399317PHA006676BGNQD:5.11658716):1.385206683):1.816209712):0.04964006222	(Phyteuma_globulariifolium_globulariifolium1399306PHA006647BGNQA:0.9195565668	Phyteuma_globulariifolium_pedemontanum1399307PHA006650BGNKL:0.9195565668):7.44808705):1.440185837	Phyteuma_hedraianthifolium1399308PHA006651BGNQB:9.807829454):1.195237038	Phyteuma_humile1241226PHA006656BGNIQI:11.00306649):12.19944876);
(((((Phyteuma_betonicifolium649683PHA006637BGNPV:1.928332031	Phyteuma_zahlbruckneri1399311PHA006689BGNIQL:1.928332031):2.324538265	Phyteuma_scorzonerifolium1288169PHA006674BGNLR:4.252870295):1.464513914	((Phyteuma_charmelii1399303PHA006639BGNHT:0.6348113657	Phyteuma_villarsii1399320PHA006687BGNMD:0.6348113657):3.21197799	(Phyteuma_cordatum703219PHA006643BGNMA:3.312994974	Phyteuma_michelii1399309PHA006658BGNIP:3.312994974):0.5337943817):1.870594854):5.920402462	(((((Phyteuma_gallicum1399305CLA006646BGNMPV:1.495487252	Phyteuma_nigrum1399310CLA006659BGNMQA:1.495487252):0.8299783294	(Phyteuma_ovatum1241227PHA006665BGNIT:0.6166461626	(Phyteuma_spicatum_coeruleum239469PHA006679RSZRSZAXPI000870-123:0.09390352039	Phyteuma_spicatum_spicatum239469PHA006680RSZRSZAXPI000866-108:0.09390352039):0.5227426422):1.708819419):0.1738835359	Phyteuma_pyrenaicum1399313CLA006669BGNMLM:2.499349117):0.9309783236	Phyteuma_vagneri1399319CAR006686BGNMDR:3.430327441):3.583282165	Phyteuma_tetramerum1399318CAR006683BGNMIR:7.013609606):4.624177066):6.489710513	(((((((Phyteuma_confusum1399304PHA006641BGNNL:2.022443931	Phyteuma_serratum1399316CLA010226BGNNFT:2.022443931):4.525288374	Phyteuma_hemisphaericum649684PHA006653BGNKM:6.547732305):0.3860486709	(Phyteuma_scheuchzeri_columnae1399314PHA006670BGNQC:3.784605079	Phyteuma_scheuchzeri_scheuchzeri1399315PHA006672BGNIQK:3.784605079):3.149175897):0.4414292697	(Phyteuma_orbiculare239468PHA006660RSZRSZAXPI000868-111:6.152362579	(Phyteuma_pseudorbiculare1399312CLA006668BGNMQD:5.966732351	Phyteuma_sieberi1399317PHA006676BGNQD:5.966732351):0.1856302275):1.222847667):0.06748208991	(Phyteuma_globulariifolium_globulariifolium1399306PHA006647BGNQA:0.5977492113	Phyteuma_globulariifolium_pedemontanum1399307PHA006650BGNKL:0.5977492113):6.844943125):0.9218814668	Phyteuma_hedraianthifolium1399308PHA006651BGNQB:8.364573803):0.6911080803	Phyteuma_humile1241226PHA006656BGNIQI:9.055681883):9.071815302);
(((((Phyteuma_betonicifolium649683PHA006637BGNPV:4.389722497	Phyteuma_zahlbruckneri1399311PHA006689BGNIQL:4.389722497):1.589104359	Phyteuma_scorzonerifolium1288169PHA006674BGNLR:5.978826856):1.282845734	((Phyteuma_charmelii1399303PHA006639BGNHT:0.7232216264	Phyteuma_villarsii1399320PHA006687BGNMD:0.7232216264):3.660293507	(Phyteuma_cordatum703219PHA006643BGNMA:3.696586309	Phyteuma_michelii1399309PHA006658BGNIP:3.696586309):0.6869288235):2.878157457):9.266547501	(((((Phyteuma_gallicum1399305CLA006646BGNMPV:1.846553609	Phyteuma_nigrum1399310CLA006659BGNMQA:1.846553609):1.449233341	(Phyteuma_ovatum1241227PHA006665BGNIT:0.5548472156	(Phyteuma_spicatum_coeruleum239469PHA006679RSZRSZAXPI000870-123:0.05547926798	Phyteuma_spicatum_spicatum239469PHA006680RSZRSZAXPI000866-108:0.05547926798):0.4993679476):2.740939735):0.723785471	Phyteuma_pyrenaicum1399313CLA006669BGNMLM:4.019572421):1.006348439	Phyteuma_vagneri1399319CAR006686BGNMDR:5.02592086):6.467156962	Phyteuma_tetramerum1399318CAR006683BGNMIR:11.49307782):5.035142269):5.001114608	(((((((Phyteuma_confusum1399304PHA006641BGNNL:2.078505446	Phyteuma_serratum1399316CLA010226BGNNFT:2.078505446):4.311204061	Phyteuma_hemisphaericum649684PHA006653BGNKM:6.389709507):0.9490331183	(Phyteuma_scheuchzeri_columnae1399314PHA006670BGNQC:5.057113359	Phyteuma_scheuchzeri_scheuchzeri1399315PHA006672BGNIQK:5.057113359):2.281629267):0.6750577856	(Phyteuma_orbiculare239468PHA006660RSZRSZAXPI000868-111:7.193225646	(Phyteuma_pseudorbiculare1399312CLA006668BGNMQD:6.08483882	Phyteuma_sieberi1399317PHA006676BGNQD:6.08483882):1.108386826):0.8205747651):0.02815959187	(Phyteuma_globulariifolium_globulariifolium1399306PHA006647BGNQA:0.7772035551	Phyteuma_globulariifolium_pedemontanum1399307PHA006650BGNKL:0.7772035551):7.264756448):2.437714328	Phyteuma_hedraianthifolium1399308PHA006651BGNQB:10.47967433):0.2361596893	Phyteuma_humile1241226PHA006656BGNIQI:10.71583402):10.81350068);
(((((Phyteuma_betonicifolium649683PHA006637BGNPV:2.280855133	Phyteuma_zahlbruckneri1399311PHA006689BGNIQL:2.280855133):2.115103958	Phyteuma_scorzonerifolium1288169PHA006674BGNLR:4.395959091):0.6760225642	((Phyteuma_charmelii1399303PHA006639BGNHT:1.079015367	Phyteuma_villarsii1399320PHA006687BGNMD:1.079015367):2.818045599	(Phyteuma_cordatum703219PHA006643BGNMA:2.533944698	Phyteuma_michelii1399309PHA006658BGNIP:2.533944698):1.363116267):1.174920689):3.875518648	(((((Phyteuma_gallicum1399305CLA006646BGNMPV:1.085247199	Phyteuma_nigrum1399310CLA006659BGNMQA:1.085247199):1.032398464	(Phyteuma_ovatum1241227PHA006665BGNIT:0.1812859239	(Phyteuma_spicatum_coeruleum239469PHA006679RSZRSZAXPI000870-123:0.02153047166	Phyteuma_spicatum_spicatum239469PHA006680RSZRSZAXPI000866-108:0.02153047166):0.1597554522):1.936359738):0.9061464153	Phyteuma_pyrenaicum1399313CLA006669BGNMLM:3.023792078):0.470049323	Phyteuma_vagneri1399319CAR006686BGNMDR:3.493841401):0.707191606	Phyteuma_tetramerum1399318CAR006683BGNMIR:4.201033007):4.746467296):6.993458489	(((((((Phyteuma_confusum1399304PHA006641BGNNL:5.507039132	Phyteuma_serratum1399316CLA010226BGNNFT:5.507039132):2.539745259	Phyteuma_hemisphaericum649684PHA006653BGNKM:8.046784391):0.3042177138	(Phyteuma_scheuchzeri_columnae1399314PHA006670BGNQC:5.019725176	Phyteuma_scheuchzeri_scheuchzeri1399315PHA006672BGNIQK:5.019725176):3.331276929):0.2919533051	(Phyteuma_orbiculare239468PHA006660RSZRSZAXPI000868-111:7.6102243	(Phyteuma_pseudorbiculare1399312CLA006668BGNMQD:6.363611269	Phyteuma_sieberi1399317PHA006676BGNQD:6.363611269):1.246613031):1.03273111):0.8525368034	(Phyteuma_globulariifolium_globulariifolium1399306PHA006647BGNQA:0.2260664069	Phyteuma_globulariifolium_pedemontanum1399307PHA006650BGNKL:0.2260664069):9.269425806):2.74419306	Phyteuma_hedraianthifolium1399308PHA006651BGNQB:12.23968527):0.5693041977	Phyteuma_humile1241226PHA006656BGNIQI:12.80898947):3.131969321);
(((((Phyteuma_betonicifolium649683PHA006637BGNPV:3.574064974	Phyteuma_zahlbruckneri1399311PHA006689BGNIQL:3.574064974):0.7831410002	Phyteuma_scorzonerifolium1288169PHA006674BGNLR:4.357205974):0.6050860414	((Phyteuma_charmelii1399303PHA006639BGNHT:1.352087128	Phyteuma_villarsii1399320PHA006687BGNMD:1.352087128):2.814392121	(Phyteuma_cordatum703219PHA006643BGNMA:3.302323949	Phyteuma_michelii1399309PHA006658BGNIP:3.302323949):0.8641552998):0.7958127662):8.947673857	(((((Phyteuma_gallicum1399305CLA006646BGNMPV:2.67170974	Phyteuma_nigrum1399310CLA006659BGNMQA:2.67170974):0.625935066	(Phyteuma_ovatum1241227PHA006665BGNIT:0.5803548473	(Phyteuma_spicatum_coeruleum239469PHA006679RSZRSZAXPI000870-123:0.001136938063	Phyteuma_spicatum_spicatum239469PHA006680RSZRSZAXPI000866-108:0.001136938063):0.5792179092):2.717289958):0.9061680552	Phyteuma_pyrenaicum1399313CLA006669BGNMLM:4.203812861):1.675567178	Phyteuma_vagneri1399319CAR006686BGNMDR:5.879380039):5.27845124	Phyteuma_tetramerum1399318CAR006683BGNMIR:11.15783128):2.752134594):7.816556046	(((((((Phyteuma_confusum1399304PHA006641BGNNL:5.200180922	Phyteuma_serratum1399316CLA010226BGNNFT:5.200180922):2.471864603	Phyteuma_hemisphaericum649684PHA006653BGNKM:7.672045524):0.661857011	(Phyteuma_scheuchzeri_columnae1399314PHA006670BGNQC:4.969959794	Phyteuma_scheuchzeri_scheuchzeri1399315PHA006672BGNIQK:4.969959794):3.363942741):0.5508261941	(Phyteuma_orbiculare239468PHA006660RSZRSZAXPI000868-111:8.347584093	(Phyteuma_pseudorbiculare1399312CLA006668BGNMQD:7.044911254	Phyteuma_sieberi1399317PHA006676BGNQD:7.044911254):1.302672839):0.5371446363):0.2452654097	(Phyteuma_globulariifolium_globulariifolium1399306PHA006647BGNQA:0.704655243	Phyteuma_globulariifolium_pedemontanum1399307PHA006650BGNKL:0.704655243):8.425338896):1.557577343	Phyteuma_hedraianthifolium1399308PHA006651BGNQB:10.68757148):0.7316916795	Phyteuma_humile1241226PHA006656BGNIQI:11.41926316):10.30725876);
(((((Phyteuma_betonicifolium649683PHA006637BGNPV:1.422222327	Phyteuma_zahlbruckneri1399311PHA006689BGNIQL:1.422222327):2.880433053	Phyteuma_scorzonerifolium1288169PHA006674BGNLR:4.30265538):1.283798908	((Phyteuma_charmelii1399303PHA006639BGNHT:0.5453386655	Phyteuma_villarsii1399320PHA006687BGNMD:0.5453386655):3.182570154	(Phyteuma_cordatum703219PHA006643BGNMA:2.769284147	Phyteuma_michelii1399309PHA006658BGNIP:2.769284147):0.9586246725):1.858545469):5.283617292	(((((Phyteuma_gallicum1399305CLA006646BGNMPV:1.520652694	Phyteuma_nigrum1399310CLA006659BGNMQA:1.520652694):0.8391988374	(Phyteuma_ovatum1241227PHA006665BGNIT:0.4018078105	(Phyteuma_spicatum_coeruleum239469PHA006679RSZRSZAXPI000870-123:0.0347503749	Phyteuma_spicatum_spicatum239469PHA006680RSZRSZAXPI000866-108:0.0347503749):0.3670574356):1.958043721):0.5005364945	Phyteuma_pyrenaicum1399313CLA006669BGNMLM:2.860388026):1.531844655	Phyteuma_vagneri1399319CAR006686BGNMDR:4.392232681):4.298209817	Phyteuma_tetramerum1399318CAR006683BGNMIR:8.690442498):2.179629083):5.110239454	((((((Phyteuma_confusum1399304PHA006641BGNNL:3.66169509	Phyteuma_serratum1399316CLA010226BGNNFT:3.66169509):2.357078708	Phyteuma_hemisphaericum649684PHA006653BGNKM:6.018773798):1.191042725	(Phyteuma_scheuchzeri_columnae1399314PHA006670BGNQC:4.206687722	Phyteuma_scheuchzeri_scheuchzeri1399315PHA006672BGNIQK:4.206687722):3.0031288):0.1108612715	((Phyteuma_globulariifolium_globulariifolium1399306PHA006647BGNQA:0.3322296255	Phyteuma_globulariifolium_pedemontanum1399307PHA006650BGNKL:0.3322296255):6.953187602	(Phyteuma_orbiculare239468PHA006660RSZRSZAXPI000868-111:5.879951411	(Phyteuma_pseudorbiculare1399312CLA006668BGNMQD:4.942553088	Phyteuma_sieberi1399317PHA006676BGNQD:4.942553088):0.9373983231):1.405465816):0.03526056619):0.5028504796	Phyteuma_hedraianthifolium1399308PHA006651BGNQB:7.823528273):0.4111114393	Phyteuma_humile1241226PHA006656BGNIQI:8.234639713):7.745671322);
(((((Phyteuma_betonicifolium649683PHA006637BGNPV:3.583107986	Phyteuma_zahlbruckneri1399311PHA006689BGNIQL:3.583107986):4.204466897	Phyteuma_scorzonerifolium1288169PHA006674BGNLR:7.787574883):0.7125054227	((Phyteuma_charmelii1399303PHA006639BGNHT:1.06413849	Phyteuma_villarsii1399320PHA006687BGNMD:1.06413849):3.44455242	(Phyteuma_cordatum703219PHA006643BGNMA:3.466003575	Phyteuma_michelii1399309PHA006658BGNIP:3.466003575):1.042687334):3.991389396):6.917259707	(((((Phyteuma_gallicum1399305CLA006646BGNMPV:2.990940372	Phyteuma_nigrum1399310CLA006659BGNMQA:2.990940372):0.7795812097	(Phyteuma_ovatum1241227PHA006665BGNIT:0.3094580495	(Phyteuma_spicatum_coeruleum239469PHA006679RSZRSZAXPI000870-123:0.009059870046	Phyteuma_spicatum_spicatum239469PHA006680RSZRSZAXPI000866-108:0.009059870046):0.3003981794):3.461063532):1.733500062	Phyteuma_pyrenaicum1399313CLA006669BGNMLM:5.504021643):1.101943175	Phyteuma_vagneri1399319CAR006686BGNMDR:6.605964818):4.113548035	Phyteuma_tetramerum1399318CAR006683BGNMIR:10.71951285):4.697827159):9.062152547	(((((((Phyteuma_confusum1399304PHA006641BGNNL:4.694068868	Phyteuma_serratum1399316CLA010226BGNNFT:4.694068868):4.826261728	Phyteuma_hemisphaericum649684PHA006653BGNKM:9.520330595):0.4285677732	(Phyteuma_scheuchzeri_columnae1399314PHA006670BGNQC:6.82267218	Phyteuma_scheuchzeri_scheuchzeri1399315PHA006672BGNIQK:6.82267218):3.126226189):0.6287975915	(Phyteuma_orbiculare239468PHA006660RSZRSZAXPI000868-111:8.609455101	(Phyteuma_pseudorbiculare1399312CLA006668BGNMQD:7.711683093	Phyteuma_sieberi1399317PHA006676BGNQD:7.711683093):0.8977720078):1.968240859):0.8242749334	(Phyteuma_globulariifolium_globulariifolium1399306PHA006647BGNQA:0.8316470396	Phyteuma_globulariifolium_pedemontanum1399307PHA006650BGNKL:0.8316470396):10.57032385):1.373478585	Phyteuma_hedraianthifolium1399308PHA006651BGNQB:12.77544948):1.472616813	Phyteuma_humile1241226PHA006656BGNIQI:14.24806629):10.23142627);
(((((Phyteuma_betonicifolium649683PHA006637BGNPV:2.921651485	Phyteuma_zahlbruckneri1399311PHA006689BGNIQL:2.921651485):4.184059224	Phyteuma_scorzonerifolium1288169PHA006674BGNLR:7.105710709):1.883138701	((Phyteuma_charmelii1399303PHA006639BGNHT:0.4047643163	Phyteuma_villarsii1399320PHA006687BGNMD:0.4047643163):5.421374964	(Phyteuma_cordatum703219PHA006643BGNMA:2.973193188	Phyteuma_michelii1399309PHA006658BGNIP:2.973193188):2.852946092):3.16271013):3.553099942	(((((Phyteuma_gallicum1399305CLA006646BGNMPV:2.47634773	Phyteuma_nigrum1399310CLA006659BGNMQA:2.47634773):0.987283575	(Phyteuma_ovatum1241227PHA006665BGNIT:0.3535090556	(Phyteuma_spicatum_coeruleum239469PHA006679RSZRSZAXPI000870-123:0.0412908723	Phyteuma_spicatum_spicatum239469PHA006680RSZRSZAXPI000866-108:0.0412908723):0.3122181833):3.11012225):1.16411461	Phyteuma_pyrenaicum1399313CLA006669BGNMLM:4.627745915):0.3203699741	Phyteuma_vagneri1399319CAR006686BGNMDR:4.948115889):5.050979222	Phyteuma_tetramerum1399318CAR006683BGNMIR:9.999095111):2.54285424):3.846865907	(((((((Phyteuma_confusum1399304PHA006641BGNNL:3.169344945	Phyteuma_serratum1399316CLA010226BGNNFT:3.169344945):3.300103443	Phyteuma_hemisphaericum649684PHA006653BGNKM:6.469448388):0.6139441132	(Phyteuma_scheuchzeri_columnae1399314PHA006670BGNQC:3.543543123	Phyteuma_scheuchzeri_scheuchzeri1399315PHA006672BGNIQK:3.543543123):3.539849378):0.4376269855	(Phyteuma_orbiculare239468PHA006660RSZRSZAXPI000868-111:6.379247188	(Phyteuma_pseudorbiculare1399312CLA006668BGNMQD:4.911939879	Phyteuma_sieberi1399317PHA006676BGNQD:4.911939879):1.467307309):1.141772299):1.237388778	(Phyteuma_globulariifolium_globulariifolium1399306PHA006647BGNQA:1.38824043	Phyteuma_globulariifolium_pedemontanum1399307PHA006650BGNKL:1.38824043):7.370167835):1.597340817	Phyteuma_hedraianthifolium1399308PHA006651BGNQB:10.35574908):0.5401056975	Phyteuma_humile1241226PHA006656BGNIQI:10.89585478):5.492960479);
(((((Phyteuma_betonicifolium649683PHA006637BGNPV:3.651085435	Phyteuma_zahlbruckneri1399311PHA006689BGNIQL:3.651085435):1.631832276	Phyteuma_scorzonerifolium1288169PHA006674BGNLR:5.282917712):1.770370144	((Phyteuma_charmelii1399303PHA006639BGNHT:0.6393386253	Phyteuma_villarsii1399320PHA006687BGNMD:0.6393386253):4.12156339	(Phyteuma_cordatum703219PHA006643BGNMA:1.861563459	Phyteuma_michelii1399309PHA006658BGNIP:1.861563459):2.899338557):2.29238584):5.416134205	(((((Phyteuma_gallicum1399305CLA006646BGNMPV:2.252546513	Phyteuma_nigrum1399310CLA006659BGNMQA:2.252546513):0.8439266641	(Phyteuma_ovatum1241227PHA006665BGNIT:0.4618935546	(Phyteuma_spicatum_coeruleum239469PHA006679RSZRSZAXPI000870-123:0.02998136687	Phyteuma_spicatum_spicatum239469PHA006680RSZRSZAXPI000866-108:0.02998136687):0.4319121878):2.634579623):0.4519894824	Phyteuma_pyrenaicum1399313CLA006669BGNMLM:3.54846266):1.212050228	Phyteuma_vagneri1399319CAR006686BGNMDR:4.760512888):5.187784343	Phyteuma_tetramerum1399318CAR006683BGNMIR:9.948297231):2.52112483):8.399518367	(((((((Phyteuma_confusum1399304PHA006641BGNNL:3.740517816	Phyteuma_serratum1399316CLA010226BGNNFT:3.740517816):2.431632023	Phyteuma_hemisphaericum649684PHA006653BGNKM:6.17214984):1.815395344	(Phyteuma_scheuchzeri_columnae1399314PHA006670BGNQC:2.885885209	Phyteuma_scheuchzeri_scheuchzeri1399315PHA006672BGNIQK:2.885885209):5.101659975):0.5553645777	(Phyteuma_orbiculare239468PHA006660RSZRSZAXPI000868-111:7.189629526	(Phyteuma_pseudorbiculare1399312CLA006668BGNMQD:6.707278282	Phyteuma_sieberi1399317PHA006676BGNQD:6.707278282):0.4823512439):1.353280235):0.2844688325	(Phyteuma_globulariifolium_globulariifolium1399306PHA006647BGNQA:0.480483228	Phyteuma_globulariifolium_pedemontanum1399307PHA006650BGNKL:0.480483228):8.346895366):0.6051769798	Phyteuma_hedraianthifolium1399308PHA006651BGNQB:9.432555574):0.4589291116	Phyteuma_humile1241226PHA006656BGNIQI:9.891484686):10.97745574);
(((((Phyteuma_betonicifolium649683PHA006637BGNPV:2.695030857	Phyteuma_zahlbruckneri1399311PHA006689BGNIQL:2.695030857):1.864026306	Phyteuma_scorzonerifolium1288169PHA006674BGNLR:4.559057163):0.5692125296	((Phyteuma_charmelii1399303PHA006639BGNHT:0.4253337314	Phyteuma_villarsii1399320PHA006687BGNMD:0.4253337314):3.528666302	(Phyteuma_cordatum703219PHA006643BGNMA:3.587492825	Phyteuma_michelii1399309PHA006658BGNIP:3.587492825):0.3665072082):1.17426966):4.770921666	(((((Phyteuma_gallicum1399305CLA006646BGNMPV:1.006442166	Phyteuma_nigrum1399310CLA006659BGNMQA:1.006442166):1.174602724	(Phyteuma_ovatum1241227PHA006665BGNIT:0.293775798	(Phyteuma_spicatum_coeruleum239469PHA006679RSZRSZAXPI000870-123:0.08190852468	Phyteuma_spicatum_spicatum239469PHA006680RSZRSZAXPI000866-108:0.08190852468):0.2118672733):1.887269092):1.223850802	Phyteuma_pyrenaicum1399313CLA006669BGNMLM:3.404895692):1.941742555	Phyteuma_vagneri1399319CAR006686BGNMDR:5.346638247):1.960788122	Phyteuma_tetramerum1399318CAR006683BGNMIR:7.307426369):2.59176499):10.33657643	(((((((Phyteuma_confusum1399304PHA006641BGNNL:2.828298724	Phyteuma_serratum1399316CLA010226BGNNFT:2.828298724):3.734756722	Phyteuma_hemisphaericum649684PHA006653BGNKM:6.563055446):0.6685297997	(Phyteuma_scheuchzeri_columnae1399314PHA006670BGNQC:3.458576822	Phyteuma_scheuchzeri_scheuchzeri1399315PHA006672BGNIQK:3.458576822):3.773008423):0.6381512094	(Phyteuma_orbiculare239468PHA006660RSZRSZAXPI000868-111:7.067260801	(Phyteuma_pseudorbiculare1399312CLA006668BGNMQD:6.495850721	Phyteuma_sieberi1399317PHA006676BGNQD:6.495850721):0.5714100791):0.8024756541):0.6392198899	(Phyteuma_globulariifolium_globulariifolium1399306PHA006647BGNQA:2.400404691	Phyteuma_globulariifolium_pedemontanum1399307PHA006650BGNKL:2.400404691):6.108551653):0.7543092187	Phyteuma_hedraianthifolium1399308PHA006651BGNQB:9.263265563):0.2745481706	Phyteuma_humile1241226PHA006656BGNIQI:9.537813734):10.69795405);
(((((Phyteuma_betonicifolium649683PHA006637BGNPV:2.990637653	Phyteuma_zahlbruckneri1399311PHA006689BGNIQL:2.990637653):1.497575089	Phyteuma_scorzonerifolium1288169PHA006674BGNLR:4.488212742):1.421103647	((Phyteuma_charmelii1399303PHA006639BGNHT:1.06880627	Phyteuma_villarsii1399320PHA006687BGNMD:1.06880627):3.298753124	(Phyteuma_cordatum703219PHA006643BGNMA:3.685410371	Phyteuma_michelii1399309PHA006658BGNIP:3.685410371):0.682149023):1.541756995):5.48691349	(((((Phyteuma_gallicum1399305CLA006646BGNMPV:1.598469583	Phyteuma_nigrum1399310CLA006659BGNMQA:1.598469583):1.133198489	(Phyteuma_ovatum1241227PHA006665BGNIT:0.2440103105	(Phyteuma_spicatum_coeruleum239469PHA006679RSZRSZAXPI000870-123:0.07792999714	Phyteuma_spicatum_spicatum239469PHA006680RSZRSZAXPI000866-108:0.07792999714):0.1660803133):2.487657762):0.6360792423	Phyteuma_pyrenaicum1399313CLA006669BGNMLM:3.367747315):0.9948648864	Phyteuma_vagneri1399319CAR006686BGNMDR:4.362612201):3.346448307	Phyteuma_tetramerum1399318CAR006683BGNMIR:7.709060508):3.687169371):11.72797237	((((((Phyteuma_confusum1399304PHA006641BGNNL:3.933180068	Phyteuma_serratum1399316CLA010226BGNNFT:3.933180068):3.109290611	Phyteuma_hemisphaericum649684PHA006653BGNKM:7.042470679):0.6390833413	(Phyteuma_scheuchzeri_columnae1399314PHA006670BGNQC:4.795141322	Phyteuma_scheuchzeri_scheuchzeri1399315PHA006672BGNIQK:4.795141322):2.886412698):0.2367272347	(Phyteuma_orbiculare239468PHA006660RSZRSZAXPI000868-111:6.952300121	(Phyteuma_pseudorbiculare1399312CLA006668BGNMQD:5.513272008	Phyteuma_sieberi1399317PHA006676BGNQD:5.513272008):1.439028113):0.9659811338):1.542461472	(Phyteuma_globulariifolium_globulariifolium1399306PHA006647BGNQA:0.9915001359	Phyteuma_globulariifolium_pedemontanum1399307PHA006650BGNKL:0.9915001359):8.469242591):1.477007146	(Phyteuma_hedraianthifolium1399308PHA006651BGNQB:10.18888797	Phyteuma_humile1241226PHA006656BGNIQI:10.18888797):0.7488619041):12.18645238);
(((((Phyteuma_betonicifolium649683PHA006637BGNPV:3.485588005	Phyteuma_zahlbruckneri1399311PHA006689BGNIQL:3.485588005):2.193262355	Phyteuma_scorzonerifolium1288169PHA006674BGNLR:5.678850361):0.5446998388	((Phyteuma_charmelii1399303PHA006639BGNHT:0.6342884103	Phyteuma_villarsii1399320PHA006687BGNMD:0.6342884103):3.092961646	(Phyteuma_cordatum703219PHA006643BGNMA:2.039284944	Phyteuma_michelii1399309PHA006658BGNIP:2.039284944):1.687965113):2.496300143):3.820344384	(((((Phyteuma_gallicum1399305CLA006646BGNMPV:2.049885948	Phyteuma_nigrum1399310CLA006659BGNMQA:2.049885948):0.6082553859	(Phyteuma_ovatum1241227PHA006665BGNIT:0.2902549167	(Phyteuma_spicatum_coeruleum239469PHA006679RSZRSZAXPI000870-123:0.1460572492	Phyteuma_spicatum_spicatum239469PHA006680RSZRSZAXPI000866-108:0.1460572492):0.1441976675):2.367886418):1.002723758	Phyteuma_pyrenaicum1399313CLA006669BGNMLM:3.660865092):1.151590448	Phyteuma_vagneri1399319CAR006686BGNMDR:4.812455541):2.889690888	Phyteuma_tetramerum1399318CAR006683BGNMIR:7.702146428):2.341748155):9.848235651	(((((((Phyteuma_confusum1399304PHA006641BGNNL:2.844950874	Phyteuma_serratum1399316CLA010226BGNNFT:2.844950874):3.571213245	Phyteuma_hemisphaericum649684PHA006653BGNKM:6.416164118):0.7528860624	(Phyteuma_scheuchzeri_columnae1399314PHA006670BGNQC:3.66764223	Phyteuma_scheuchzeri_scheuchzeri1399315PHA006672BGNIQK:3.66764223):3.501407951):0.5078106716	(Phyteuma_orbiculare239468PHA006660RSZRSZAXPI000868-111:6.51479357	(Phyteuma_pseudorbiculare1399312CLA006668BGNMQD:5.663682085	Phyteuma_sieberi1399317PHA006676BGNQD:5.663682085):0.851111485):1.162067282):0.285022183	(Phyteuma_globulariifolium_globulariifolium1399306PHA006647BGNQA:1.038899656	Phyteuma_globulariifolium_pedemontanum1399307PHA006650BGNKL:1.038899656):6.922983379):0.7169935361	Phyteuma_hedraianthifolium1399308PHA006651BGNQB:8.678876571):0.5283469781	Phyteuma_humile1241226PHA006656BGNIQI:9.20722355):10.68490669);
(((((Phyteuma_betonicifolium649683PHA006637BGNPV:2.286321308	Phyteuma_zahlbruckneri1399311PHA006689BGNIQL:2.286321308):3.068066161	Phyteuma_scorzonerifolium1288169PHA006674BGNLR:5.354387469):0.4054762543	((Phyteuma_charmelii1399303PHA006639BGNHT:0.1392926066	Phyteuma_villarsii1399320PHA006687BGNMD:0.1392926066):4.131023261	(Phyteuma_cordatum703219PHA006643BGNMA:3.401230507	Phyteuma_michelii1399309PHA006658BGNIP:3.401230507):0.8690853605):1.489547856):1.979064148	(((((Phyteuma_gallicum1399305CLA006646BGNMPV:1.504685703	Phyteuma_nigrum1399310CLA006659BGNMQA:1.504685703):0.927465142	(Phyteuma_ovatum1241227PHA006665BGNIT:0.4519677325	(Phyteuma_spicatum_coeruleum239469PHA006679RSZRSZAXPI000870-123:0.01582491607	Phyteuma_spicatum_spicatum239469PHA006680RSZRSZAXPI000866-108:0.01582491607):0.4361428164):1.980183112):0.331047384	Phyteuma_pyrenaicum1399313CLA006669BGNMLM:2.763198229):1.210538594	Phyteuma_vagneri1399319CAR006686BGNMDR:3.973736823):1.583935052	Phyteuma_tetramerum1399318CAR006683BGNMIR:5.557671874):2.181255997):5.611249238	(((((((Phyteuma_confusum1399304PHA006641BGNNL:2.682265048	Phyteuma_serratum1399316CLA010226BGNNFT:2.682265048):2.328790065	Phyteuma_hemisphaericum649684PHA006653BGNKM:5.011055113):0.5012319428	(Phyteuma_scheuchzeri_columnae1399314PHA006670BGNQC:2.451584375	Phyteuma_scheuchzeri_scheuchzeri1399315PHA006672BGNIQK:2.451584375):3.060702681):0.1200285735	(Phyteuma_orbiculare239468PHA006660RSZRSZAXPI000868-111:4.194614339	(Phyteuma_pseudorbiculare1399312CLA006668BGNMQD:3.278770058	Phyteuma_sieberi1399317PHA006676BGNQD:3.278770058):0.9158442811):1.43770129):0.1732789466	(Phyteuma_globulariifolium_globulariifolium1399306PHA006647BGNQA:0.3990572972	Phyteuma_globulariifolium_pedemontanum1399307PHA006650BGNKL:0.3990572972):5.406537279):0.8469781223	Phyteuma_hedraianthifolium1399308PHA006651BGNQB:6.652572698):0.7796582326	Phyteuma_humile1241226PHA006656BGNIQI:7.432230931):5.917946179);
(((((Phyteuma_betonicifolium649683PHA006637BGNPV:1.899154385	Phyteuma_zahlbruckneri1399311PHA006689BGNIQL:1.899154385):2.215970533	Phyteuma_scorzonerifolium1288169PHA006674BGNLR:4.115124918):0.4109282171	((Phyteuma_charmelii1399303PHA006639BGNHT:0.2575307756	Phyteuma_villarsii1399320PHA006687BGNMD:0.2575307756):2.540199644	(Phyteuma_cordatum703219PHA006643BGNMA:1.316067414	Phyteuma_michelii1399309PHA006658BGNIP:1.316067414):1.481663005):1.728322716):3.471490967	(((((Phyteuma_gallicum1399305CLA006646BGNMPV:1.928987883	Phyteuma_nigrum1399310CLA006659BGNMQA:1.928987883):1.286169957	(Phyteuma_ovatum1241227PHA006665BGNIT:0.2146478679	(Phyteuma_spicatum_coeruleum239469PHA006679RSZRSZAXPI000870-123:0.0300786351	Phyteuma_spicatum_spicatum239469PHA006680RSZRSZAXPI000866-108:0.0300786351):0.1845692328):3.000509973):0.4203450429	Phyteuma_pyrenaicum1399313CLA006669BGNMLM:3.635502883):1.432744565	Phyteuma_vagneri1399319CAR006686BGNMDR:5.068247448):1.662295154	Phyteuma_tetramerum1399318CAR006683BGNMIR:6.730542602):1.267001499):8.082001031	((((((Phyteuma_confusum1399304PHA006641BGNNL:1.611321195	Phyteuma_serratum1399316CLA010226BGNNFT:1.611321195):4.563586153	Phyteuma_hemisphaericum649684PHA006653BGNKM:6.174907348):0.4954874584	(Phyteuma_scheuchzeri_columnae1399314PHA006670BGNQC:4.458802217	Phyteuma_scheuchzeri_scheuchzeri1399315PHA006672BGNIQK:4.458802217):2.211592589):0.2204187765	((Phyteuma_globulariifolium_globulariifolium1399306PHA006647BGNQA:0.284603916	Phyteuma_globulariifolium_pedemontanum1399307PHA006650BGNKL:0.284603916):6.599072216	(Phyteuma_orbiculare239468PHA006660RSZRSZAXPI000868-111:6.224324197	(Phyteuma_pseudorbiculare1399312CLA006668BGNMQD:5.505226405	Phyteuma_sieberi1399317PHA006676BGNQD:5.505226405):0.7190977919):0.6593519358):0.007137450375):0.6508325075	Phyteuma_hedraianthifolium1399308PHA006651BGNQB:7.54164609):0.2667013173	Phyteuma_humile1241226PHA006656BGNIQI:7.808347408):8.271197725);
(((((Phyteuma_betonicifolium649683PHA006637BGNPV:2.567165985	Phyteuma_zahlbruckneri1399311PHA006689BGNIQL:2.567165985):0.9927522384	Phyteuma_scorzonerifolium1288169PHA006674BGNLR:3.559918223):1.382981708	((Phyteuma_charmelii1399303PHA006639BGNHT:0.1168477698	Phyteuma_villarsii1399320PHA006687BGNMD:0.1168477698):3.408661098	(Phyteuma_cordatum703219PHA006643BGNMA:2.665653886	Phyteuma_michelii1399309PHA006658BGNIP:2.665653886):0.8598549823):1.417391064):3.223770076	(((((Phyteuma_gallicum1399305CLA006646BGNMPV:2.093952419	Phyteuma_nigrum1399310CLA006659BGNMQA:2.093952419):1.215978076	(Phyteuma_ovatum1241227PHA006665BGNIT:0.2124942085	(Phyteuma_spicatum_coeruleum239469PHA006679RSZRSZAXPI000870-123:0.1380462023	Phyteuma_spicatum_spicatum239469PHA006680RSZRSZAXPI000866-108:0.1380462023):0.07444800612):3.097436286):0.3933078031	Phyteuma_pyrenaicum1399313CLA006669BGNMLM:3.703238297):0.4186881522	Phyteuma_vagneri1399319CAR006686BGNMDR:4.12192645):1.782588567	Phyteuma_tetramerum1399318CAR006683BGNMIR:5.904515017):2.262154991):14.57406751	(((((((Phyteuma_confusum1399304PHA006641BGNNL:3.958125381	Phyteuma_serratum1399316CLA010226BGNNFT:3.958125381):2.908376825	Phyteuma_hemisphaericum649684PHA006653BGNKM:6.866502206):0.5235554387	(Phyteuma_scheuchzeri_columnae1399314PHA006670BGNQC:4.314186803	Phyteuma_scheuchzeri_scheuchzeri1399315PHA006672BGNIQK:4.314186803):3.075870842):0.3520275918	(Phyteuma_orbiculare239468PHA006660RSZRSZAXPI000868-111:4.352517793	(Phyteuma_pseudorbiculare1399312CLA006668BGNMQD:2.809876052	Phyteuma_sieberi1399317PHA006676BGNQD:2.809876052):1.54264174):3.389567444):0.8866128184	(Phyteuma_globulariifolium_globulariifolium1399306PHA006647BGNQA:0.4113713933	Phyteuma_globulariifolium_pedemontanum1399307PHA006650BGNKL:0.4113713933):8.217326661):1.222361832	Phyteuma_hedraianthifolium1399308PHA006651BGNQB:9.851059887):1.336055726	Phyteuma_humile1241226PHA006656BGNIQI:11.18711561):11.5536219);
(((((Phyteuma_betonicifolium649683PHA006637BGNPV:2.371438449	Phyteuma_zahlbruckneri1399311PHA006689BGNIQL:2.371438449):3.69026904	Phyteuma_scorzonerifolium1288169PHA006674BGNLR:6.06170749):1.673148738	((Phyteuma_charmelii1399303PHA006639BGNHT:0.3974576447	Phyteuma_villarsii1399320PHA006687BGNMD:0.3974576447):4.179390314	(Phyteuma_cordatum703219PHA006643BGNMA:3.726586283	Phyteuma_michelii1399309PHA006658BGNIP:3.726586283):0.8502616763):3.158008269):2.70568188	(((((Phyteuma_gallicum1399305CLA006646BGNMPV:2.262509295	Phyteuma_nigrum1399310CLA006659BGNMQA:2.262509295):0.7659511831	(Phyteuma_ovatum1241227PHA006665BGNIT:0.7381683371	(Phyteuma_spicatum_coeruleum239469PHA006679RSZRSZAXPI000870-123:0.01944594969	Phyteuma_spicatum_spicatum239469PHA006680RSZRSZAXPI000866-108:0.01944594969):0.7187223874):2.290292141):1.399753508	Phyteuma_pyrenaicum1399313CLA006669BGNMLM:4.428213986):0.8305030696	Phyteuma_vagneri1399319CAR006686BGNMDR:5.258717056):1.402657636	Phyteuma_tetramerum1399318CAR006683BGNMIR:6.661374692):3.779163416):12.50837747	(((((((Phyteuma_confusum1399304PHA006641BGNNL:3.228819459	Phyteuma_serratum1399316CLA010226BGNNFT:3.228819459):3.329840173	Phyteuma_hemisphaericum649684PHA006653BGNKM:6.558659632):0.2963398945	(Phyteuma_scheuchzeri_columnae1399314PHA006670BGNQC:3.453367027	Phyteuma_scheuchzeri_scheuchzeri1399315PHA006672BGNIQK:3.453367027):3.401632499):0.5227468244	(Phyteuma_orbiculare239468PHA006660RSZRSZAXPI000868-111:5.108694028	(Phyteuma_pseudorbiculare1399312CLA006668BGNMQD:3.921941529	Phyteuma_sieberi1399317PHA006676BGNQD:3.921941529):1.186752499):2.269052323):0.134454401	(Phyteuma_globulariifolium_globulariifolium1399306PHA006647BGNQA:0.3749045592	Phyteuma_globulariifolium_pedemontanum1399307PHA006650BGNKL:0.3749045592):7.137296192):1.480650076	Phyteuma_hedraianthifolium1399308PHA006651BGNQB:8.992850828):2.08810696	Phyteuma_humile1241226PHA006656BGNIQI:11.08095779):11.86795779);
(((((Phyteuma_betonicifolium649683PHA006637BGNPV:2.443321913	Phyteuma_zahlbruckneri1399311PHA006689BGNIQL:2.443321913):1.606901871	Phyteuma_scorzonerifolium1288169PHA006674BGNLR:4.050223784):1.576753003	((Phyteuma_charmelii1399303PHA006639BGNHT:0.6263835207	Phyteuma_villarsii1399320PHA006687BGNMD:0.6263835207):3.939534771	(Phyteuma_cordatum703219PHA006643BGNMA:3.636309306	Phyteuma_michelii1399309PHA006658BGNIP:3.636309306):0.9296089861):1.061058494):4.888879787	(((((Phyteuma_gallicum1399305CLA006646BGNMPV:1.438752487	Phyteuma_nigrum1399310CLA006659BGNMQA:1.438752487):1.897414219	(Phyteuma_ovatum1241227PHA006665BGNIT:0.5050517524	(Phyteuma_spicatum_coeruleum239469PHA006679RSZRSZAXPI000870-123:0.04102718743	Phyteuma_spicatum_spicatum239469PHA006680RSZRSZAXPI000866-108:0.04102718743):0.464024565):2.831114954):0.7418364863	Phyteuma_pyrenaicum1399313CLA006669BGNMLM:4.078003193):1.451893038	Phyteuma_vagneri1399319CAR006686BGNMDR:5.529896231):3.168077533	Phyteuma_tetramerum1399318CAR006683BGNMIR:8.697973764):1.81788281):11.61916734	(((((((Phyteuma_confusum1399304PHA006641BGNNL:3.883727517	Phyteuma_serratum1399316CLA010226BGNNFT:3.883727517):2.310047968	Phyteuma_hemisphaericum649684PHA006653BGNKM:6.193775486):0.5793870227	(Phyteuma_scheuchzeri_columnae1399314PHA006670BGNQC:3.639715191	Phyteuma_scheuchzeri_scheuchzeri1399315PHA006672BGNIQK:3.639715191):3.133447317):1.032157289	(Phyteuma_orbiculare239468PHA006660RSZRSZAXPI000868-111:4.536479588	(Phyteuma_pseudorbiculare1399312CLA006668BGNMQD:2.316937586	Phyteuma_sieberi1399317PHA006676BGNQD:2.316937586):2.219542002):3.268840209):0.3573741421	(Phyteuma_globulariifolium_globulariifolium1399306PHA006647BGNQA:0.6892763338	Phyteuma_globulariifolium_pedemontanum1399307PHA006650BGNKL:0.6892763338):7.473417606):1.318771203	Phyteuma_hedraianthifolium1399308PHA006651BGNQB:9.481465143):0.9598113963	Phyteuma_humile1241226PHA006656BGNIQI:10.44127654):11.69374737);
(((((Phyteuma_betonicifolium649683PHA006637BGNPV:2.356840326	Phyteuma_zahlbruckneri1399311PHA006689BGNIQL:2.356840326):1.558796355	Phyteuma_scorzonerifolium1288169PHA006674BGNLR:3.91563668):1.276920568	((Phyteuma_charmelii1399303PHA006639BGNHT:0.7406260957	Phyteuma_villarsii1399320PHA006687BGNMD:0.7406260957):2.685181313	(Phyteuma_cordatum703219PHA006643BGNMA:2.694346955	Phyteuma_michelii1399309PHA006658BGNIP:2.694346955):0.7314604544):1.76674984):4.338247854	(((((Phyteuma_gallicum1399305CLA006646BGNMPV:1.652177562	Phyteuma_nigrum1399310CLA006659BGNMQA:1.652177562):1.002411799	(Phyteuma_ovatum1241227PHA006665BGNIT:0.4445417764	(Phyteuma_spicatum_coeruleum239469PHA006679RSZRSZAXPI000870-123:0.02631790861	Phyteuma_spicatum_spicatum239469PHA006680RSZRSZAXPI000866-108:0.02631790861):0.4182238678):2.210047585):0.6596692445	Phyteuma_pyrenaicum1399313CLA006669BGNMLM:3.314258605):2.262109657	Phyteuma_vagneri1399319CAR006686BGNMDR:5.576368263):1.303902894	Phyteuma_tetramerum1399318CAR006683BGNMIR:6.880271156):2.650533946):7.03627372	(((((((Phyteuma_confusum1399304PHA006641BGNNL:4.45368931	Phyteuma_serratum1399316CLA010226BGNNFT:4.45368931):0.9688564366	Phyteuma_hemisphaericum649684PHA006653BGNKM:5.422545747):0.5118946172	(Phyteuma_scheuchzeri_columnae1399314PHA006670BGNQC:4.283995385	Phyteuma_scheuchzeri_scheuchzeri1399315PHA006672BGNIQK:4.283995385):1.650444979):0.2681499346	(Phyteuma_orbiculare239468PHA006660RSZRSZAXPI000868-111:5.448810746	(Phyteuma_pseudorbiculare1399312CLA006668BGNMQD:2.498061891	Phyteuma_sieberi1399317PHA006676BGNQD:2.498061891):2.950748855):0.7537795524):0.03161177088	(Phyteuma_globulariifolium_globulariifolium1399306PHA006647BGNQA:0.3211649611	Phyteuma_globulariifolium_pedemontanum1399307PHA006650BGNKL:0.3211649611):5.913037108):0.6995522294	Phyteuma_hedraianthifolium1399308PHA006651BGNQB:6.933754299):1.257564467	Phyteuma_humile1241226PHA006656BGNIQI:8.191318766):8.375760057);
(((((Phyteuma_betonicifolium649683PHA006637BGNPV:1.593573387	Phyteuma_zahlbruckneri1399311PHA006689BGNIQL:1.593573387):2.295319578	Phyteuma_scorzonerifolium1288169PHA006674BGNLR:3.888892965):0.2046839851	((Phyteuma_charmelii1399303PHA006639BGNHT:0.1978061689	Phyteuma_villarsii1399320PHA006687BGNMD:0.1978061689):2.106654509	(Phyteuma_cordatum703219PHA006643BGNMA:1.890235997	Phyteuma_michelii1399309PHA006658BGNIP:1.890235997):0.4142246808):1.789116272):5.941674638	(((((Phyteuma_gallicum1399305CLA006646BGNMPV:1.564967356	Phyteuma_nigrum1399310CLA006659BGNMQA:1.564967356):0.6477203557	(Phyteuma_ovatum1241227PHA006665BGNIT:0.3021960562	(Phyteuma_spicatum_coeruleum239469PHA006679RSZRSZAXPI000870-123:0.06481558276	Phyteuma_spicatum_spicatum239469PHA006680RSZRSZAXPI000866-108:0.06481558276):0.2373804734):1.910491655):1.105197619	Phyteuma_pyrenaicum1399313CLA006669BGNMLM:3.317885331):1.466117792	Phyteuma_vagneri1399319CAR006686BGNMDR:4.784003123):3.296039941	Phyteuma_tetramerum1399318CAR006683BGNMIR:8.080043064):1.955208523):7.553942357	(((((((Phyteuma_confusum1399304PHA006641BGNNL:2.565677742	Phyteuma_serratum1399316CLA010226BGNNFT:2.565677742):3.181995873	Phyteuma_hemisphaericum649684PHA006653BGNKM:5.747673615):0.1830312094	(Phyteuma_scheuchzeri_columnae1399314PHA006670BGNQC:4.234304692	Phyteuma_scheuchzeri_scheuchzeri1399315PHA006672BGNIQK:4.234304692):1.696400132):0.1456829996	(Phyteuma_orbiculare239468PHA006660RSZRSZAXPI000868-111:5.280563917	(Phyteuma_pseudorbiculare1399312CLA006668BGNMQD:4.315404819	Phyteuma_sieberi1399317PHA006676BGNQD:4.315404819):0.965159098):0.7958239066):0.2030747533	(Phyteuma_globulariifolium_globulariifolium1399306PHA006647BGNQA:0.6097262989	Phyteuma_globulariifolium_pedemontanum1399307PHA006650BGNKL:0.6097262989):5.669736278):1.725974283	Phyteuma_hedraianthifolium1399308PHA006651BGNQB:8.00543686):1.448101697	Phyteuma_humile1241226PHA006656BGNIQI:9.453538557):8.135655388);
(((((Phyteuma_betonicifolium649683PHA006637BGNPV:3.017664641	Phyteuma_zahlbruckneri1399311PHA006689BGNIQL:3.017664641):2.541828406	Phyteuma_scorzonerifolium1288169PHA006674BGNLR:5.559493047):0.5661630861	((Phyteuma_charmelii1399303PHA006639BGNHT:1.001920706	Phyteuma_villarsii1399320PHA006687BGNMD:1.001920706):4.235900047	(Phyteuma_cordatum703219PHA006643BGNMA:2.960333615	Phyteuma_michelii1399309PHA006658BGNIP:2.960333615):2.277487138):0.8878353793):3.122155182	(((((Phyteuma_gallicum1399305CLA006646BGNMPV:1.670707117	Phyteuma_nigrum1399310CLA006659BGNMQA:1.670707117):0.4075198274	(Phyteuma_ovatum1241227PHA006665BGNIT:0.4244044729	(Phyteuma_spicatum_coeruleum239469PHA006679RSZRSZAXPI000870-123:0.1271330074	Phyteuma_spicatum_spicatum239469PHA006680RSZRSZAXPI000866-108:0.1271330074):0.2972714655):1.653822472):0.8252603861	Phyteuma_pyrenaicum1399313CLA006669BGNMLM:2.903487331):1.10238167	Phyteuma_vagneri1399319CAR006686BGNMDR:4.005869001):1.77246874	Phyteuma_tetramerum1399318CAR006683BGNMIR:5.778337742):3.469473574):7.891679737	((((((Phyteuma_confusum1399304PHA006641BGNNL:2.788940794	Phyteuma_serratum1399316CLA010226BGNNFT:2.788940794):3.301583659	Phyteuma_hemisphaericum649684PHA006653BGNKM:6.090524453):0.6770315136	(Phyteuma_scheuchzeri_columnae1399314PHA006670BGNQC:4.083618715	Phyteuma_scheuchzeri_scheuchzeri1399315PHA006672BGNIQK:4.083618715):2.683937252):0.3076787126	((Phyteuma_globulariifolium_globulariifolium1399306PHA006647BGNQA:0.4102357393	Phyteuma_globulariifolium_pedemontanum1399307PHA006650BGNKL:0.4102357393):6.334364265	(Phyteuma_orbiculare239468PHA006660RSZRSZAXPI000868-111:5.086575457	(Phyteuma_pseudorbiculare1399312CLA006668BGNMQD:1.454689961	Phyteuma_sieberi1399317PHA006676BGNQD:1.454689961):3.631885496):1.658024547):0.3306346753):0.8197971877	Phyteuma_hedraianthifolium1399308PHA006651BGNQB:7.895031867):1.335703286	Phyteuma_humile1241226PHA006656BGNIQI:9.230735153):7.908755899);
(((((Phyteuma_betonicifolium649683PHA006637BGNPV:2.414231085	Phyteuma_zahlbruckneri1399311PHA006689BGNIQL:2.414231085):1.793656051	Phyteuma_scorzonerifolium1288169PHA006674BGNLR:4.207887136):0.6922290257	((Phyteuma_charmelii1399303PHA006639BGNHT:0.5913703386	Phyteuma_villarsii1399320PHA006687BGNMD:0.5913703386):3.354786736	(Phyteuma_cordatum703219PHA006643BGNMA:3.356336108	Phyteuma_michelii1399309PHA006658BGNIP:3.356336108):0.5898209667):0.9539590876):5.312851725	(((((Phyteuma_gallicum1399305CLA006646BGNMPV:1.975719209	Phyteuma_nigrum1399310CLA006659BGNMQA:1.975719209):0.6845283355	(Phyteuma_ovatum1241227PHA006665BGNIT:0.2725165783	(Phyteuma_spicatum_coeruleum239469PHA006679RSZRSZAXPI000870-123:0.05665188103	Phyteuma_spicatum_spicatum239469PHA006680RSZRSZAXPI000866-108:0.05665188103):0.2158646973):2.387730966):0.8728549358	Phyteuma_pyrenaicum1399313CLA006669BGNMLM:3.53310248):1.579185009	Phyteuma_vagneri1399319CAR006686BGNMDR:5.11228749):2.974631943	Phyteuma_tetramerum1399318CAR006683BGNMIR:8.086919432):2.126048455):4.22448319	(((((((Phyteuma_confusum1399304PHA006641BGNNL:2.588387005	Phyteuma_serratum1399316CLA010226BGNNFT:2.588387005):2.57925374	Phyteuma_hemisphaericum649684PHA006653BGNKM:5.167640744):0.5925792499	(Phyteuma_scheuchzeri_columnae1399314PHA006670BGNQC:3.510564854	Phyteuma_scheuchzeri_scheuchzeri1399315PHA006672BGNIQK:3.510564854):2.24965514):1.215504114	(Phyteuma_orbiculare239468PHA006660RSZRSZAXPI000868-111:4.653549949	(Phyteuma_pseudorbiculare1399312CLA006668BGNMQD:3.652081385	Phyteuma_sieberi1399317PHA006676BGNQD:3.652081385):1.001468564):2.322174159):0.386479936	(Phyteuma_globulariifolium_globulariifolium1399306PHA006647BGNQA:0.9273136103	Phyteuma_globulariifolium_pedemontanum1399307PHA006650BGNKL:0.9273136103):6.434890434):2.120752254	Phyteuma_hedraianthifolium1399308PHA006651BGNQB:9.482956298):1.251915871	Phyteuma_humile1241226PHA006656BGNIQI:10.73487217):3.702578908);
(((((Phyteuma_betonicifolium649683PHA006637BGNPV:3.135250783	Phyteuma_zahlbruckneri1399311PHA006689BGNIQL:3.135250783):4.549941888	Phyteuma_scorzonerifolium1288169PHA006674BGNLR:7.685192671):0.9017474712	((Phyteuma_charmelii1399303PHA006639BGNHT:1.689521356	Phyteuma_villarsii1399320PHA006687BGNMD:1.689521356):4.592457614	(Phyteuma_cordatum703219PHA006643BGNMA:4.885068347	Phyteuma_michelii1399309PHA006658BGNIP:4.885068347):1.396910623):2.304961172):3.763715537	(((((Phyteuma_gallicum1399305CLA006646BGNMPV:2.063240398	Phyteuma_nigrum1399310CLA006659BGNMQA:2.063240398):0.7976051184	(Phyteuma_ovatum1241227PHA006665BGNIT:0.8806822951	(Phyteuma_spicatum_coeruleum239469PHA006679RSZRSZAXPI000870-123:0.02729459105	Phyteuma_spicatum_spicatum239469PHA006680RSZRSZAXPI000866-108:0.02729459105):0.8533877041):1.980163222):1.088932381	Phyteuma_pyrenaicum1399313CLA006669BGNMLM:3.949777898):2.036915545	Phyteuma_vagneri1399319CAR006686BGNMDR:5.986693443):4.200933222	Phyteuma_tetramerum1399318CAR006683BGNMIR:10.18762666):2.163029015):12.64304458	((((((Phyteuma_confusum1399304PHA006641BGNNL:2.749599182	Phyteuma_serratum1399316CLA010226BGNNFT:2.749599182):3.398087993	Phyteuma_hemisphaericum649684PHA006653BGNKM:6.147687175):0.2083324479	(Phyteuma_scheuchzeri_columnae1399314PHA006670BGNQC:4.266362756	Phyteuma_scheuchzeri_scheuchzeri1399315PHA006672BGNIQK:4.266362756):2.089656867):0.8917178805	(Phyteuma_orbiculare239468PHA006660RSZRSZAXPI000868-111:6.461089969	(Phyteuma_pseudorbiculare1399312CLA006668BGNMQD:4.330399058	Phyteuma_sieberi1399317PHA006676BGNQD:4.330399058):2.130690911):0.7866475347):1.468109992	(Phyteuma_globulariifolium_globulariifolium1399306PHA006647BGNQA:1.682042915	Phyteuma_globulariifolium_pedemontanum1399307PHA006650BGNKL:1.682042915):7.033804581):1.869234989	(Phyteuma_hedraianthifolium1399308PHA006651BGNQB:10.37185784	Phyteuma_humile1241226PHA006656BGNIQI:10.37185784):0.213224641):14.40861778);
(((((Phyteuma_betonicifolium649683PHA006637BGNPV:6.018481665	Phyteuma_zahlbruckneri1399311PHA006689BGNIQL:6.018481665):1.759453515	Phyteuma_scorzonerifolium1288169PHA006674BGNLR:7.77793518):1.618411818	((Phyteuma_charmelii1399303PHA006639BGNHT:0.7649446738	Phyteuma_villarsii1399320PHA006687BGNMD:0.7649446738):7.245943596	(Phyteuma_cordatum703219PHA006643BGNMA:7.008829656	Phyteuma_michelii1399309PHA006658BGNIP:7.008829656):1.002058615):1.385458727):5.439968334	(((((Phyteuma_gallicum1399305CLA006646BGNMPV:2.394318344	Phyteuma_nigrum1399310CLA006659BGNMQA:2.394318344):1.629530325	(Phyteuma_ovatum1241227PHA006665BGNIT:0.620219189	(Phyteuma_spicatum_coeruleum239469PHA006679RSZRSZAXPI000870-123:0.02238930974	Phyteuma_spicatum_spicatum239469PHA006680RSZRSZAXPI000866-108:0.02238930974):0.5978298792):3.403629479):0.3981552875	Phyteuma_pyrenaicum1399313CLA006669BGNMLM:4.422003956):1.425344141	Phyteuma_vagneri1399319CAR006686BGNMDR:5.847348097):3.530017525	Phyteuma_tetramerum1399318CAR006683BGNMIR:9.377365621):5.45894971):7.659402455	(((((((Phyteuma_confusum1399304PHA006641BGNNL:2.145468848	Phyteuma_serratum1399316CLA010226BGNNFT:2.145468848):5.041731552	Phyteuma_hemisphaericum649684PHA006653BGNKM:7.187200399):0.412860873	(Phyteuma_scheuchzeri_columnae1399314PHA006670BGNQC:3.846256603	Phyteuma_scheuchzeri_scheuchzeri1399315PHA006672BGNIQK:3.846256603):3.75380467):0.8123186359	(Phyteuma_orbiculare239468PHA006660RSZRSZAXPI000868-111:7.430697152	(Phyteuma_pseudorbiculare1399312CLA006668BGNMQD:6.536933169	Phyteuma_sieberi1399317PHA006676BGNQD:6.536933169):0.8937639825):0.9816827562):0.153701788	(Phyteuma_globulariifolium_globulariifolium1399306PHA006647BGNQA:0.7421518886	Phyteuma_globulariifolium_pedemontanum1399307PHA006650BGNKL:0.7421518886):7.823929808):2.022528647	Phyteuma_hedraianthifolium1399308PHA006651BGNQB:10.58861034):0.7998581144	Phyteuma_humile1241226PHA006656BGNIQI:11.38846846):11.10724933);
(((((Phyteuma_betonicifolium649683PHA006637BGNPV:3.515216377	Phyteuma_zahlbruckneri1399311PHA006689BGNIQL:3.515216377):2.071733049	Phyteuma_scorzonerifolium1288169PHA006674BGNLR:5.586949425):0.3706394222	((Phyteuma_charmelii1399303PHA006639BGNHT:0.4155327844	Phyteuma_villarsii1399320PHA006687BGNMD:0.4155327844):4.588381779	(Phyteuma_cordatum703219PHA006643BGNMA:3.367519472	Phyteuma_michelii1399309PHA006658BGNIP:3.367519472):1.636395091):0.9536742845):6.00500694	(((((Phyteuma_gallicum1399305CLA006646BGNMPV:1.721201911	Phyteuma_nigrum1399310CLA006659BGNMQA:1.721201911):1.079862765	(Phyteuma_ovatum1241227PHA006665BGNIT:0.7182109037	(Phyteuma_spicatum_coeruleum239469PHA006679RSZRSZAXPI000870-123:0.001926046065	Phyteuma_spicatum_spicatum239469PHA006680RSZRSZAXPI000866-108:0.001926046065):0.7162848577):2.082853772):2.002808446	Phyteuma_pyrenaicum1399313CLA006669BGNMLM:4.803873122):0.8753490655	Phyteuma_vagneri1399319CAR006686BGNMDR:5.679222187):3.098792487	Phyteuma_tetramerum1399318CAR006683BGNMIR:8.778014674):3.184581114):6.277590794	((((((Phyteuma_confusum1399304PHA006641BGNNL:3.178201766	Phyteuma_serratum1399316CLA010226BGNNFT:3.178201766):3.044002245	Phyteuma_hemisphaericum649684PHA006653BGNKM:6.22220401):0.3707278887	(Phyteuma_scheuchzeri_columnae1399314PHA006670BGNQC:3.948611725	Phyteuma_scheuchzeri_scheuchzeri1399315PHA006672BGNIQK:3.948611725):2.644320174):0.53738715	(Phyteuma_orbiculare239468PHA006660RSZRSZAXPI000868-111:5.939387868	(Phyteuma_pseudorbiculare1399312CLA006668BGNMQD:4.362733001	Phyteuma_sieberi1399317PHA006676BGNQD:4.362733001):1.576654867):1.190931181):0.5520207635	(Phyteuma_globulariifolium_globulariifolium1399306PHA006647BGNQA:0.2764794427	Phyteuma_globulariifolium_pedemontanum1399307PHA006650BGNKL:0.2764794427):7.40586037):1.655314304	(Phyteuma_hedraianthifolium1399308PHA006651BGNQB:8.832291686	Phyteuma_humile1241226PHA006656BGNIQI:8.832291686):0.5053624312):8.902532465);
(((((Phyteuma_betonicifolium649683PHA006637BGNPV:2.411297513	Phyteuma_zahlbruckneri1399311PHA006689BGNIQL:2.411297513):2.879992721	Phyteuma_scorzonerifolium1288169PHA006674BGNLR:5.291290234):0.3835555828	((Phyteuma_charmelii1399303PHA006639BGNHT:0.8992331904	Phyteuma_villarsii1399320PHA006687BGNMD:0.8992331904):3.743438332	(Phyteuma_cordatum703219PHA006643BGNMA:4.238154396	Phyteuma_michelii1399309PHA006658BGNIP:4.238154396):0.4045171257):1.032174295):3.284425263	(((((Phyteuma_gallicum1399305CLA006646BGNMPV:1.937976297	Phyteuma_nigrum1399310CLA006659BGNMQA:1.937976297):0.5457149457	(Phyteuma_ovatum1241227PHA006665BGNIT:0.2244091098	(Phyteuma_spicatum_coeruleum239469PHA006679RSZRSZAXPI000870-123:0.003757153376	Phyteuma_spicatum_spicatum239469PHA006680RSZRSZAXPI000866-108:0.003757153376):0.2206519564):2.259282133):1.125993356	Phyteuma_pyrenaicum1399313CLA006669BGNMLM:3.609684599):1.017043926	Phyteuma_vagneri1399319CAR006686BGNMDR:4.626728524):3.371475083	Phyteuma_tetramerum1399318CAR006683BGNMIR:7.998203607):0.9610674729):10.70870782	(((((((Phyteuma_confusum1399304PHA006641BGNNL:1.884579116	Phyteuma_serratum1399316CLA010226BGNNFT:1.884579116):5.006747443	Phyteuma_hemisphaericum649684PHA006653BGNKM:6.891326559):1.44133676	(Phyteuma_scheuchzeri_columnae1399314PHA006670BGNQC:5.797970755	Phyteuma_scheuchzeri_scheuchzeri1399315PHA006672BGNIQK:5.797970755):2.534692563):0.9467083077	(Phyteuma_orbiculare239468PHA006660RSZRSZAXPI000868-111:4.459213095	(Phyteuma_pseudorbiculare1399312CLA006668BGNMQD:3.447884871	Phyteuma_sieberi1399317PHA006676BGNQD:3.447884871):1.011328223):4.820158531):0.1507775648	(Phyteuma_globulariifolium_globulariifolium1399306PHA006647BGNQA:0.8020854377	Phyteuma_globulariifolium_pedemontanum1399307PHA006650BGNKL:0.8020854377):8.628063753):1.205870007	Phyteuma_hedraianthifolium1399308PHA006651BGNQB:10.6360192):0.7622375857	Phyteuma_humile1241226PHA006656BGNIQI:11.39825678):8.269722113);
(((((Phyteuma_betonicifolium649683PHA006637BGNPV:2.242435105	Phyteuma_zahlbruckneri1399311PHA006689BGNIQL:2.242435105):1.760165895	Phyteuma_scorzonerifolium1288169PHA006674BGNLR:4.002601):0.5133652925	((Phyteuma_charmelii1399303PHA006639BGNHT:0.6951190674	Phyteuma_villarsii1399320PHA006687BGNMD:0.6951190674):3.26700487	(Phyteuma_cordatum703219PHA006643BGNMA:3.173228589	Phyteuma_michelii1399309PHA006658BGNIP:3.173228589):0.7888953487):0.553842355):4.853270013	(((((Phyteuma_gallicum1399305CLA006646BGNMPV:1.858835242	Phyteuma_nigrum1399310CLA006659BGNMQA:1.858835242):0.6850796911	(Phyteuma_ovatum1241227PHA006665BGNIT:0.3512880383	(Phyteuma_spicatum_coeruleum239469PHA006679RSZRSZAXPI000870-123:0.1200076486	Phyteuma_spicatum_spicatum239469PHA006680RSZRSZAXPI000866-108:0.1200076486):0.2312803897):2.192626894):0.3697448751	Phyteuma_pyrenaicum1399313CLA006669BGNMLM:2.913659808):0.7245922774	Phyteuma_vagneri1399319CAR006686BGNMDR:3.638252085):4.562895949	Phyteuma_tetramerum1399318CAR006683BGNMIR:8.201148034):1.168088272):8.627835697	((((((Phyteuma_confusum1399304PHA006641BGNNL:2.320333053	Phyteuma_serratum1399316CLA010226BGNNFT:2.320333053):2.729792689	Phyteuma_hemisphaericum649684PHA006653BGNKM:5.050125743):1.957831787	(Phyteuma_scheuchzeri_columnae1399314PHA006670BGNQC:2.927403737	Phyteuma_scheuchzeri_scheuchzeri1399315PHA006672BGNIQK:2.927403737):4.080553793):0.2218227117	(Phyteuma_orbiculare239468PHA006660RSZRSZAXPI000868-111:6.200616725	(Phyteuma_pseudorbiculare1399312CLA006668BGNMQD:5.526454319	Phyteuma_sieberi1399317PHA006676BGNQD:5.526454319):0.6741624059):1.029163517):0.4892604104	(Phyteuma_globulariifolium_globulariifolium1399306PHA006647BGNQA:0.5839418079	Phyteuma_globulariifolium_pedemontanum1399307PHA006650BGNKL:0.5839418079):7.135098844):0.9562322016	(Phyteuma_hedraianthifolium1399308PHA006651BGNQB:7.589163659	Phyteuma_humile1241226PHA006656BGNIQI:7.589163659):1.086109194):9.321799149);
(((((Phyteuma_betonicifolium649683PHA006637BGNPV:2.743438767	Phyteuma_zahlbruckneri1399311PHA006689BGNIQL:2.743438767):1.274212981	Phyteuma_scorzonerifolium1288169PHA006674BGNLR:4.017651748):0.7437971548	((Phyteuma_charmelii1399303PHA006639BGNHT:0.8829589078	Phyteuma_villarsii1399320PHA006687BGNMD:0.8829589078):2.634881614	(Phyteuma_cordatum703219PHA006643BGNMA:3.062951884	Phyteuma_michelii1399309PHA006658BGNIP:3.062951884):0.454888638):1.243608381):5.181430755	(((((Phyteuma_gallicum1399305CLA006646BGNMPV:2.22051482	Phyteuma_nigrum1399310CLA006659BGNMQA:2.22051482):0.3885256296	(Phyteuma_ovatum1241227PHA006665BGNIT:0.5415510403	(Phyteuma_spicatum_coeruleum239469PHA006679RSZRSZAXPI000870-123:0.01609212314	Phyteuma_spicatum_spicatum239469PHA006680RSZRSZAXPI000866-108:0.01609212314):0.5254589171):2.067489409):1.237707473	Phyteuma_pyrenaicum1399313CLA006669BGNMLM:3.846747922):1.311482331	Phyteuma_vagneri1399319CAR006686BGNMDR:5.158230254):1.827980566	Phyteuma_tetramerum1399318CAR006683BGNMIR:6.98621082):2.956668838):8.231645496	(((((((Phyteuma_confusum1399304PHA006641BGNNL:4.229154753	Phyteuma_serratum1399316CLA010226BGNNFT:4.229154753):1.58172231	Phyteuma_hemisphaericum649684PHA006653BGNKM:5.810877063):0.2535330469	(Phyteuma_scheuchzeri_columnae1399314PHA006670BGNQC:4.558935731	Phyteuma_scheuchzeri_scheuchzeri1399315PHA006672BGNIQK:4.558935731):1.505474379):0.2922657667	(Phyteuma_orbiculare239468PHA006660RSZRSZAXPI000868-111:4.973310343	(Phyteuma_pseudorbiculare1399312CLA006668BGNMQD:4.422019037	Phyteuma_sieberi1399317PHA006676BGNQD:4.422019037):0.5512913061):1.383365533):0.3689369674	(Phyteuma_globulariifolium_globulariifolium1399306PHA006647BGNQA:0.3975940145	Phyteuma_globulariifolium_pedemontanum1399307PHA006650BGNKL:0.3975940145):6.328018829):1.221918674	Phyteuma_hedraianthifolium1399308PHA006651BGNQB:7.947531518):1.450090163	Phyteuma_humile1241226PHA006656BGNIQI:9.397621681):8.776903473);
(((((Phyteuma_betonicifolium649683PHA006637BGNPV:2.951390868	Phyteuma_zahlbruckneri1399311PHA006689BGNIQL:2.951390868):1.611120523	Phyteuma_scorzonerifolium1288169PHA006674BGNLR:4.562511392):0.5084903375	((Phyteuma_charmelii1399303PHA006639BGNHT:0.3795993888	Phyteuma_villarsii1399320PHA006687BGNMD:0.3795993888):3.002076227	(Phyteuma_cordatum703219PHA006643BGNMA:2.726520402	Phyteuma_michelii1399309PHA006658BGNIP:2.726520402):0.6551552137):1.689326114):6.346207926	(((((Phyteuma_gallicum1399305CLA006646BGNMPV:2.873011276	Phyteuma_nigrum1399310CLA006659BGNMQA:2.873011276):1.301868215	(Phyteuma_ovatum1241227PHA006665BGNIT:0.3847337699	(Phyteuma_spicatum_coeruleum239469PHA006679RSZRSZAXPI000870-123:0.0647580354	Phyteuma_spicatum_spicatum239469PHA006680RSZRSZAXPI000866-108:0.0647580354):0.3199757345):3.790145721):0.6754698656	Phyteuma_pyrenaicum1399313CLA006669BGNMLM:4.850349357):2.093868112	Phyteuma_vagneri1399319CAR006686BGNMDR:6.944217469):1.82279607	Phyteuma_tetramerum1399318CAR006683BGNMIR:8.767013539):2.650196115):10.30965925	(((((((Phyteuma_confusum1399304PHA006641BGNNL:4.297124784	Phyteuma_serratum1399316CLA010226BGNNFT:4.297124784):2.689201675	Phyteuma_hemisphaericum649684PHA006653BGNKM:6.986326458):1.016529615	(Phyteuma_scheuchzeri_columnae1399314PHA006670BGNQC:4.458674211	Phyteuma_scheuchzeri_scheuchzeri1399315PHA006672BGNIQK:4.458674211):3.544181862):0.2091347794	(Phyteuma_orbiculare239468PHA006660RSZRSZAXPI000868-111:7.067869482	(Phyteuma_pseudorbiculare1399312CLA006668BGNMQD:5.275277347	Phyteuma_sieberi1399317PHA006676BGNQD:5.275277347):1.792592135):1.14412137):0.1037290927	(Phyteuma_globulariifolium_globulariifolium1399306PHA006647BGNQA:0.5465290631	Phyteuma_globulariifolium_pedemontanum1399307PHA006650BGNKL:0.5465290631):7.769190882):0.9994396354	Phyteuma_hedraianthifolium1399308PHA006651BGNQB:9.31515958):3.446954291	Phyteuma_humile1241226PHA006656BGNIQI:12.76211387):8.964755032);
(((((Phyteuma_betonicifolium649683PHA006637BGNPV:1.182555343	Phyteuma_zahlbruckneri1399311PHA006689BGNIQL:1.182555343):1.548698782	Phyteuma_scorzonerifolium1288169PHA006674BGNLR:2.731254125):0.7594384812	((Phyteuma_charmelii1399303PHA006639BGNHT:0.1858297199	Phyteuma_villarsii1399320PHA006687BGNMD:0.1858297199):2.492115298	(Phyteuma_cordatum703219PHA006643BGNMA:2.040515491	Phyteuma_michelii1399309PHA006658BGNIP:2.040515491):0.6374295263):0.8127475892):6.454721361	(((((Phyteuma_gallicum1399305CLA006646BGNMPV:1.451653677	Phyteuma_nigrum1399310CLA006659BGNMQA:1.451653677):0.5991320585	(Phyteuma_ovatum1241227PHA006665BGNIT:0.06161304282	(Phyteuma_spicatum_coeruleum239469PHA006679RSZRSZAXPI000870-123:0.009429636078	Phyteuma_spicatum_spicatum239469PHA006680RSZRSZAXPI000866-108:0.009429636078):0.05218340675):1.989172692):1.126981752	Phyteuma_pyrenaicum1399313CLA006669BGNMLM:3.177767487):0.7216467339	Phyteuma_vagneri1399319CAR006686BGNMDR:3.899414221):2.753300796	Phyteuma_tetramerum1399318CAR006683BGNMIR:6.652715017):3.292698951):4.455815922	(((((((Phyteuma_confusum1399304PHA006641BGNNL:2.52699224	Phyteuma_serratum1399316CLA010226BGNNFT:2.52699224):3.303434022	Phyteuma_hemisphaericum649684PHA006653BGNKM:5.830426261):0.2043402475	(Phyteuma_scheuchzeri_columnae1399314PHA006670BGNQC:3.824995685	Phyteuma_scheuchzeri_scheuchzeri1399315PHA006672BGNIQK:3.824995685):2.209770823):0.5976936011	(Phyteuma_globulariifolium_globulariifolium1399306PHA006647BGNQA:0.65859569	Phyteuma_globulariifolium_pedemontanum1399307PHA006650BGNKL:0.65859569):5.97386442):0.02562265144	(Phyteuma_orbiculare239468PHA006660RSZRSZAXPI000868-111:5.993638888	(Phyteuma_pseudorbiculare1399312CLA006668BGNMQD:5.102958761	Phyteuma_sieberi1399317PHA006676BGNQD:5.102958761):0.8906801265):0.6644438735):0.5033111633	Phyteuma_hedraianthifolium1399308PHA006651BGNQB:7.161393925):1.531641123	Phyteuma_humile1241226PHA006656BGNIQI:8.693035047):5.708194843);
(((((Phyteuma_betonicifolium649683PHA006637BGNPV:2.90627979	Phyteuma_zahlbruckneri1399311PHA006689BGNIQL:2.90627979):2.009371156	Phyteuma_scorzonerifolium1288169PHA006674BGNLR:4.915650946):3.112908647	((Phyteuma_charmelii1399303PHA006639BGNHT:0.4267090863	Phyteuma_villarsii1399320PHA006687BGNMD:0.4267090863):2.220076761	(Phyteuma_cordatum703219PHA006643BGNMA:2.179281523	Phyteuma_michelii1399309PHA006658BGNIP:2.179281523):0.4675043244):5.381773745):3.733398583	(((((Phyteuma_gallicum1399305CLA006646BGNMPV:1.501555756	Phyteuma_nigrum1399310CLA006659BGNMQA:1.501555756):0.7517628544	(Phyteuma_ovatum1241227PHA006665BGNIT:0.3922806486	(Phyteuma_spicatum_coeruleum239469PHA006679RSZRSZAXPI000870-123:0.05276756667	Phyteuma_spicatum_spicatum239469PHA006680RSZRSZAXPI000866-108:0.05276756667):0.339513082):1.861037962):2.222761977	Phyteuma_pyrenaicum1399313CLA006669BGNMLM:4.476080588):0.8351303013	Phyteuma_vagneri1399319CAR006686BGNMDR:5.311210889):0.9845678756	Phyteuma_tetramerum1399318CAR006683BGNMIR:6.295778765):5.466179411):5.211750895	(((((((Phyteuma_confusum1399304PHA006641BGNNL:1.686371283	Phyteuma_serratum1399316CLA010226BGNNFT:1.686371283):2.38674255	Phyteuma_hemisphaericum649684PHA006653BGNKM:4.073113833):2.04775123	(Phyteuma_scheuchzeri_columnae1399314PHA006670BGNQC:3.125184674	Phyteuma_scheuchzeri_scheuchzeri1399315PHA006672BGNIQK:3.125184674):2.99568039):1.107852287	(Phyteuma_orbiculare239468PHA006660RSZRSZAXPI000868-111:5.978590632	(Phyteuma_pseudorbiculare1399312CLA006668BGNMQD:5.166230513	Phyteuma_sieberi1399317PHA006676BGNQD:5.166230513):0.8123601183):1.250126718):0.8270384399	(Phyteuma_globulariifolium_globulariifolium1399306PHA006647BGNQA:1.067652913	Phyteuma_globulariifolium_pedemontanum1399307PHA006650BGNKL:1.067652913):6.988102877):0.5843912823	Phyteuma_hedraianthifolium1399308PHA006651BGNQB:8.640147072):1.447517092	Phyteuma_humile1241226PHA006656BGNIQI:10.08766416):6.886044907);
(((((Phyteuma_betonicifolium649683PHA006637BGNPV:2.791105215	Phyteuma_zahlbruckneri1399311PHA006689BGNIQL:2.791105215):3.452867662	Phyteuma_scorzonerifolium1288169PHA006674BGNLR:6.243972876):0.5284747514	((Phyteuma_charmelii1399303PHA006639BGNHT:0.6227073273	Phyteuma_villarsii1399320PHA006687BGNMD:0.6227073273):4.082841467	(Phyteuma_cordatum703219PHA006643BGNMA:4.204559737	Phyteuma_michelii1399309PHA006658BGNIP:4.204559737):0.5009890579):2.066898833):3.999418747	(((((Phyteuma_gallicum1399305CLA006646BGNMPV:2.679798254	Phyteuma_nigrum1399310CLA006659BGNMQA:2.679798254):0.7574155702	(Phyteuma_ovatum1241227PHA006665BGNIT:0.3027306366	(Phyteuma_spicatum_coeruleum239469PHA006679RSZRSZAXPI000870-123:0.01102802184	Phyteuma_spicatum_spicatum239469PHA006680RSZRSZAXPI000866-108:0.01102802184):0.2917026148):3.134483188):0.7326432433	Phyteuma_pyrenaicum1399313CLA006669BGNMLM:4.169857068):1.32842305	Phyteuma_vagneri1399319CAR006686BGNMDR:5.498280118):3.217328064	Phyteuma_tetramerum1399318CAR006683BGNMIR:8.715608182):2.056258193):13.12014214	(((((((Phyteuma_confusum1399304PHA006641BGNNL:3.369456843	Phyteuma_serratum1399316CLA010226BGNNFT:3.369456843):3.429521871	Phyteuma_hemisphaericum649684PHA006653BGNKM:6.798978714):0.3965312479	(Phyteuma_scheuchzeri_columnae1399314PHA006670BGNQC:5.644104835	Phyteuma_scheuchzeri_scheuchzeri1399315PHA006672BGNIQK:5.644104835):1.551405127):0.8176768048	(Phyteuma_orbiculare239468PHA006660RSZRSZAXPI000868-111:5.947833455	(Phyteuma_pseudorbiculare1399312CLA006668BGNMQD:4.756067897	Phyteuma_sieberi1399317PHA006676BGNQD:4.756067897):1.191765557):2.065353312):0.123745936	(Phyteuma_globulariifolium_globulariifolium1399306PHA006647BGNQA:0.4803941284	Phyteuma_globulariifolium_pedemontanum1399307PHA006650BGNKL:0.4803941284):7.656538574):2.554133683	Phyteuma_hedraianthifolium1399308PHA006651BGNQB:10.69106639):1.657284435	Phyteuma_humile1241226PHA006656BGNIQI:12.34835082):11.54365769);
(((((Phyteuma_betonicifolium649683PHA006637BGNPV:2.537059906	Phyteuma_zahlbruckneri1399311PHA006689BGNIQL:2.537059906):1.964237374	Phyteuma_scorzonerifolium1288169PHA006674BGNLR:4.501297279):1.011203297	((Phyteuma_charmelii1399303PHA006639BGNHT:0.8843057184	Phyteuma_villarsii1399320PHA006687BGNMD:0.8843057184):3.329292332	(Phyteuma_cordatum703219PHA006643BGNMA:3.545971753	Phyteuma_michelii1399309PHA006658BGNIP:3.545971753):0.6676262976):1.298902526):2.146621618	(((((Phyteuma_gallicum1399305CLA006646BGNMPV:2.007582155	Phyteuma_nigrum1399310CLA006659BGNMQA:2.007582155):0.3731838409	(Phyteuma_ovatum1241227PHA006665BGNIT:1.100930561	(Phyteuma_spicatum_coeruleum239469PHA006679RSZRSZAXPI000870-123:0.05386424638	Phyteuma_spicatum_spicatum239469PHA006680RSZRSZAXPI000866-108:0.05386424638):1.047066315):1.279835435):0.504613941	Phyteuma_pyrenaicum1399313CLA006669BGNMLM:2.885379937):0.9894440298	Phyteuma_vagneri1399319CAR006686BGNMDR:3.874823967):2.113899228	Phyteuma_tetramerum1399318CAR006683BGNMIR:5.988723196):1.670398999):7.001806759	((((((Phyteuma_confusum1399304PHA006641BGNNL:1.860031461	Phyteuma_serratum1399316CLA010226BGNNFT:1.860031461):5.108652453	Phyteuma_hemisphaericum649684PHA006653BGNKM:6.968683914):0.1407956713	(Phyteuma_scheuchzeri_columnae1399314PHA006670BGNQC:4.911353559	Phyteuma_scheuchzeri_scheuchzeri1399315PHA006672BGNIQK:4.911353559):2.198126026):0.3369521462	((Phyteuma_globulariifolium_globulariifolium1399306PHA006647BGNQA:0.4704743332	Phyteuma_globulariifolium_pedemontanum1399307PHA006650BGNKL:0.4704743332):6.930828062	(Phyteuma_orbiculare239468PHA006660RSZRSZAXPI000868-111:5.649542376	(Phyteuma_pseudorbiculare1399312CLA006668BGNMQD:4.719318569	Phyteuma_sieberi1399317PHA006676BGNQD:4.719318569):0.9302238068):1.75176002):0.04512933582):0.8882849858	Phyteuma_hedraianthifolium1399308PHA006651BGNQB:8.334716717):0.7196771116	Phyteuma_humile1241226PHA006656BGNIQI:9.054393829):5.606535124);
(((((Phyteuma_betonicifolium649683PHA006637BGNPV:3.879881254	Phyteuma_zahlbruckneri1399311PHA006689BGNIQL:3.879881254):1.612719893	Phyteuma_scorzonerifolium1288169PHA006674BGNLR:5.492601148):1.523277684	((Phyteuma_charmelii1399303PHA006639BGNHT:1.603249354	Phyteuma_villarsii1399320PHA006687BGNMD:1.603249354):4.264547313	(Phyteuma_cordatum703219PHA006643BGNMA:3.818097249	Phyteuma_michelii1399309PHA006658BGNIP:3.818097249):2.049699418):1.148082164):4.206863856	(((((Phyteuma_gallicum1399305CLA006646BGNMPV:2.435654807	Phyteuma_nigrum1399310CLA006659BGNMQA:2.435654807):0.9879123641	(Phyteuma_ovatum1241227PHA006665BGNIT:0.82377153	(Phyteuma_spicatum_coeruleum239469PHA006679RSZRSZAXPI000870-123:0.05142727343	Phyteuma_spicatum_spicatum239469PHA006680RSZRSZAXPI000866-108:0.05142727343):0.7723442566):2.599795641):0.8486873201	Phyteuma_pyrenaicum1399313CLA006669BGNMLM:4.272254491):0.8119107229	Phyteuma_vagneri1399319CAR006686BGNMDR:5.084165214):1.994122009	Phyteuma_tetramerum1399318CAR006683BGNMIR:7.078287223):4.144455465):6.713216093	(((((((Phyteuma_confusum1399304PHA006641BGNNL:4.532694289	Phyteuma_serratum1399316CLA010226BGNNFT:4.532694289):1.149359604	Phyteuma_hemisphaericum649684PHA006653BGNKM:5.682053893):0.3706194781	(Phyteuma_scheuchzeri_columnae1399314PHA006670BGNQC:3.925456775	Phyteuma_scheuchzeri_scheuchzeri1399315PHA006672BGNIQK:3.925456775):2.127216596):0.9087588264	(Phyteuma_orbiculare239468PHA006660RSZRSZAXPI000868-111:6.076555524	(Phyteuma_pseudorbiculare1399312CLA006668BGNMQD:5.126234371	Phyteuma_sieberi1399317PHA006676BGNQD:5.126234371):0.9503211533):0.8848766729):0.148607439	(Phyteuma_globulariifolium_globulariifolium1399306PHA006647BGNQA:0.6825205612	Phyteuma_globulariifolium_pedemontanum1399307PHA006650BGNKL:0.6825205612):6.427519075):1.60717865	Phyteuma_hedraianthifolium1399308PHA006651BGNQB:8.717218286):1.272622958	Phyteuma_humile1241226PHA006656BGNIQI:9.989841244):7.946117536);
(((((Phyteuma_betonicifolium649683PHA006637BGNPV:1.878161084	Phyteuma_zahlbruckneri1399311PHA006689BGNIQL:1.878161084):3.513316878	Phyteuma_scorzonerifolium1288169PHA006674BGNLR:5.391477962):0.7044846708	((Phyteuma_charmelii1399303PHA006639BGNHT:0.5150092803	Phyteuma_villarsii1399320PHA006687BGNMD:0.5150092803):4.388804966	(Phyteuma_cordatum703219PHA006643BGNMA:3.982676597	Phyteuma_michelii1399309PHA006658BGNIP:3.982676597):0.9211376491):1.192148387):7.845476103	(((((Phyteuma_gallicum1399305CLA006646BGNMPV:1.550299817	Phyteuma_nigrum1399310CLA006659BGNMQA:1.550299817):0.5544815581	(Phyteuma_ovatum1241227PHA006665BGNIT:0.5367316299	(Phyteuma_spicatum_coeruleum239469PHA006679RSZRSZAXPI000870-123:0.009314427176	Phyteuma_spicatum_spicatum239469PHA006680RSZRSZAXPI000866-108:0.009314427176):0.5274172027):1.568049746):0.5904736733	Phyteuma_pyrenaicum1399313CLA006669BGNMLM:2.695255049):0.6517136523	Phyteuma_vagneri1399319CAR006686BGNMDR:3.346968701):5.933236181	Phyteuma_tetramerum1399318CAR006683BGNMIR:9.280204882):4.661233854):4.435300252	((((((Phyteuma_confusum1399304PHA006641BGNNL:3.151710894	Phyteuma_serratum1399316CLA010226BGNNFT:3.151710894):3.338989294	Phyteuma_hemisphaericum649684PHA006653BGNKM:6.490700188):0.7323756678	(Phyteuma_scheuchzeri_columnae1399314PHA006670BGNQC:5.535426921	Phyteuma_scheuchzeri_scheuchzeri1399315PHA006672BGNIQK:5.535426921):1.687648935):0.2001747091	(Phyteuma_orbiculare239468PHA006660RSZRSZAXPI000868-111:4.259544105	(Phyteuma_pseudorbiculare1399312CLA006668BGNMQD:2.916653736	Phyteuma_sieberi1399317PHA006676BGNQD:2.916653736):1.342890369):3.16370646):0.3453231262	(Phyteuma_globulariifolium_globulariifolium1399306PHA006647BGNQA:0.4419784062	Phyteuma_globulariifolium_pedemontanum1399307PHA006650BGNKL:0.4419784062):7.326595285):1.58419367	(Phyteuma_hedraianthifolium1399308PHA006651BGNQB:8.484371907	Phyteuma_humile1241226PHA006656BGNIQI:8.484371907):0.8683954538):9.023971628);
(((((Phyteuma_betonicifolium649683PHA006637BGNPV:2.769784372	Phyteuma_zahlbruckneri1399311PHA006689BGNIQL:2.769784372):3.809949502	Phyteuma_scorzonerifolium1288169PHA006674BGNLR:6.579733874):1.146557215	((Phyteuma_charmelii1399303PHA006639BGNHT:0.5276021471	Phyteuma_villarsii1399320PHA006687BGNMD:0.5276021471):3.393717543	(Phyteuma_cordatum703219PHA006643BGNMA:3.773223001	Phyteuma_michelii1399309PHA006658BGNIP:3.773223001):0.148096689):3.804971399):3.668351385	(((((Phyteuma_gallicum1399305CLA006646BGNMPV:2.098514544	Phyteuma_nigrum1399310CLA006659BGNMQA:2.098514544):1.279211963	(Phyteuma_ovatum1241227PHA006665BGNIT:0.2005212137	(Phyteuma_spicatum_coeruleum239469PHA006679RSZRSZAXPI000870-123:0.07258770242	Phyteuma_spicatum_spicatum239469PHA006680RSZRSZAXPI000866-108:0.07258770242):0.1279335113):3.177205294):0.5394613849	Phyteuma_pyrenaicum1399313CLA006669BGNMLM:3.917187893):0.9190962581	Phyteuma_vagneri1399319CAR006686BGNMDR:4.836284151):4.18097926	Phyteuma_tetramerum1399318CAR006683BGNMIR:9.017263411):2.377379064):8.207522174	((((((Phyteuma_confusum1399304PHA006641BGNNL:3.654379016	Phyteuma_serratum1399316CLA010226BGNNFT:3.654379016):2.27143903	Phyteuma_hemisphaericum649684PHA006653BGNKM:5.925818046):0.1823352258	(Phyteuma_scheuchzeri_columnae1399314PHA006670BGNQC:4.223073633	Phyteuma_scheuchzeri_scheuchzeri1399315PHA006672BGNIQK:4.223073633):1.885079639):0.2615722175	(Phyteuma_orbiculare239468PHA006660RSZRSZAXPI000868-111:5.264893799	(Phyteuma_pseudorbiculare1399312CLA006668BGNMQD:4.123786915	Phyteuma_sieberi1399317PHA006676BGNQD:4.123786915):1.141106885):1.104831691):1.902446162	(Phyteuma_globulariifolium_globulariifolium1399306PHA006647BGNQA:0.2680459085	Phyteuma_globulariifolium_pedemontanum1399307PHA006650BGNKL:0.2680459085):8.004125743):1.739195395	(Phyteuma_hedraianthifolium1399308PHA006651BGNQB:9.501575703	Phyteuma_humile1241226PHA006656BGNIQI:9.501575703):0.5097913441):9.590797602);
(((((Phyteuma_betonicifolium649683PHA006637BGNPV:2.306038891	Phyteuma_zahlbruckneri1399311PHA006689BGNIQL:2.306038891):1.71068333	Phyteuma_scorzonerifolium1288169PHA006674BGNLR:4.016722221):1.417514887	((Phyteuma_charmelii1399303PHA006639BGNHT:0.5803512744	Phyteuma_villarsii1399320PHA006687BGNMD:0.5803512744):2.781864589	(Phyteuma_cordatum703219PHA006643BGNMA:2.036979125	Phyteuma_michelii1399309PHA006658BGNIP:2.036979125):1.325236738):2.072021244):7.341283444	(((((Phyteuma_gallicum1399305CLA006646BGNMPV:2.383977987	Phyteuma_nigrum1399310CLA006659BGNMQA:2.383977987):0.7331534748	(Phyteuma_ovatum1241227PHA006665BGNIT:0.1991852774	(Phyteuma_spicatum_coeruleum239469PHA006679RSZRSZAXPI000870-123:0.0597657934	Phyteuma_spicatum_spicatum239469PHA006680RSZRSZAXPI000866-108:0.0597657934):0.139419484):2.917946184):0.5289848607	Phyteuma_pyrenaicum1399313CLA006669BGNMLM:3.646116322):1.415552047	Phyteuma_vagneri1399319CAR006686BGNMDR:5.061668369):5.293263888	Phyteuma_tetramerum1399318CAR006683BGNMIR:10.35493226):2.420588296):5.231039411	(((((((Phyteuma_confusum1399304PHA006641BGNNL:2.77532048	Phyteuma_serratum1399316CLA010226BGNNFT:2.77532048):2.647373276	Phyteuma_hemisphaericum649684PHA006653BGNKM:5.422693756):0.3557386887	(Phyteuma_scheuchzeri_columnae1399314PHA006670BGNQC:3.882728971	Phyteuma_scheuchzeri_scheuchzeri1399315PHA006672BGNIQK:3.882728971):1.895703474):1.259288449	(Phyteuma_orbiculare239468PHA006660RSZRSZAXPI000868-111:4.670346068	(Phyteuma_pseudorbiculare1399312CLA006668BGNMQD:4.265014066	Phyteuma_sieberi1399317PHA006676BGNQD:4.265014066):0.4053320025):2.367374825):0.01444952286	(Phyteuma_globulariifolium_globulariifolium1399306PHA006647BGNQA:0.7307414225	Phyteuma_globulariifolium_pedemontanum1399307PHA006650BGNKL:0.7307414225):6.321428994):1.164712407	Phyteuma_hedraianthifolium1399308PHA006651BGNQB:8.216882824):1.087667674	Phyteuma_humile1241226PHA006656BGNIQI:9.304550497):8.702009466);
(((((Phyteuma_betonicifolium649683PHA006637BGNPV:3.320715934	Phyteuma_zahlbruckneri1399311PHA006689BGNIQL:3.320715934):1.569705622	Phyteuma_scorzonerifolium1288169PHA006674BGNLR:4.890421556):0.3907916594	((Phyteuma_charmelii1399303PHA006639BGNHT:0.4189418374	Phyteuma_villarsii1399320PHA006687BGNMD:0.4189418374):3.19022341	(Phyteuma_cordatum703219PHA006643BGNMA:3.263446968	Phyteuma_michelii1399309PHA006658BGNIP:3.263446968):0.3457182799):1.672047968):5.417771063	(((((Phyteuma_gallicum1399305CLA006646BGNMPV:1.665221732	Phyteuma_nigrum1399310CLA006659BGNMQA:1.665221732):0.874772169	(Phyteuma_ovatum1241227PHA006665BGNIT:0.4020181401	(Phyteuma_spicatum_coeruleum239469PHA006679RSZRSZAXPI000870-123:0.000344614083	Phyteuma_spicatum_spicatum239469PHA006680RSZRSZAXPI000866-108:0.000344614083):0.401673526):2.137975761):0.49340756	Phyteuma_pyrenaicum1399313CLA006669BGNMLM:3.033401461):0.6251556531	Phyteuma_vagneri1399319CAR006686BGNMDR:3.658557114):2.914324253	Phyteuma_tetramerum1399318CAR006683BGNMIR:6.572881367):4.126102911):8.274232985	(((((((Phyteuma_confusum1399304PHA006641BGNNL:2.497358492	Phyteuma_serratum1399316CLA010226BGNNFT:2.497358492):2.264331201	Phyteuma_hemisphaericum649684PHA006653BGNKM:4.761689693):1.30331228	(Phyteuma_scheuchzeri_columnae1399314PHA006670BGNQC:3.360567311	Phyteuma_scheuchzeri_scheuchzeri1399315PHA006672BGNIQK:3.360567311):2.704434662):0.2894332579	(Phyteuma_orbiculare239468PHA006660RSZRSZAXPI000868-111:4.974961878	(Phyteuma_pseudorbiculare1399312CLA006668BGNMQD:4.448486732	Phyteuma_sieberi1399317PHA006676BGNQD:4.448486732):0.5264751459):1.379473353):0.0656719387	(Phyteuma_globulariifolium_globulariifolium1399306PHA006647BGNQA:0.3416896656	Phyteuma_globulariifolium_pedemontanum1399307PHA006650BGNKL:0.3416896656):6.078417504):2.261110573	Phyteuma_hedraianthifolium1399308PHA006651BGNQB:8.681217743):1.085420448	Phyteuma_humile1241226PHA006656BGNIQI:9.766638191):9.206579072);
(((((Phyteuma_betonicifolium649683PHA006637BGNPV:1.668900797	Phyteuma_zahlbruckneri1399311PHA006689BGNIQL:1.668900797):1.798799379	Phyteuma_scorzonerifolium1288169PHA006674BGNLR:3.467700177):1.819064724	((Phyteuma_charmelii1399303PHA006639BGNHT:0.9578186121	Phyteuma_villarsii1399320PHA006687BGNMD:0.9578186121):2.973585303	(Phyteuma_cordatum703219PHA006643BGNMA:3.28684168	Phyteuma_michelii1399309PHA006658BGNIP:3.28684168):0.6445622354):1.355360986):8.068937043	(((((Phyteuma_gallicum1399305CLA006646BGNMPV:2.246637786	Phyteuma_nigrum1399310CLA006659BGNMQA:2.246637786):2.197357766	(Phyteuma_ovatum1241227PHA006665BGNIT:0.3720421486	(Phyteuma_spicatum_coeruleum239469PHA006679RSZRSZAXPI000870-123:0.009779383802	Phyteuma_spicatum_spicatum239469PHA006680RSZRSZAXPI000866-108:0.009779383802):0.3622627648):4.071953403):1.830112305	Phyteuma_pyrenaicum1399313CLA006669BGNMLM:6.274107856):0.9650163879	Phyteuma_vagneri1399319CAR006686BGNMDR:7.239124244):1.952107813	Phyteuma_tetramerum1399318CAR006683BGNMIR:9.191232057):4.164469887):6.958129131	(((((((Phyteuma_confusum1399304PHA006641BGNNL:2.258348881	Phyteuma_serratum1399316CLA010226BGNNFT:2.258348881):1.876091018	Phyteuma_hemisphaericum649684PHA006653BGNKM:4.134439898):2.192229445	(Phyteuma_scheuchzeri_columnae1399314PHA006670BGNQC:3.175112208	Phyteuma_scheuchzeri_scheuchzeri1399315PHA006672BGNIQK:3.175112208):3.151557135):0.2630775831	(Phyteuma_orbiculare239468PHA006660RSZRSZAXPI000868-111:5.01046628	(Phyteuma_pseudorbiculare1399312CLA006668BGNMQD:3.467821455	Phyteuma_sieberi1399317PHA006676BGNQD:3.467821455):1.542644825):1.579280647):0.8489610972	(Phyteuma_globulariifolium_globulariifolium1399306PHA006647BGNQA:0.6148118601	Phyteuma_globulariifolium_pedemontanum1399307PHA006650BGNKL:0.6148118601):6.823896164):1.737206051	Phyteuma_hedraianthifolium1399308PHA006651BGNQB:9.175914075):0.2974282051	Phyteuma_humile1241226PHA006656BGNIQI:9.47334228):10.84048879);
(((((Phyteuma_betonicifolium649683PHA006637BGNPV:4.645440202	Phyteuma_zahlbruckneri1399311PHA006689BGNIQL:4.645440202):3.746800906	Phyteuma_scorzonerifolium1288169PHA006674BGNLR:8.392241108):1.624507643	((Phyteuma_charmelii1399303PHA006639BGNHT:0.7021181493	Phyteuma_villarsii1399320PHA006687BGNMD:0.7021181493):3.489564947	(Phyteuma_cordatum703219PHA006643BGNMA:3.232631763	Phyteuma_michelii1399309PHA006658BGNIP:3.232631763):0.9590513336):5.825065655):3.466546232	(((((Phyteuma_gallicum1399305CLA006646BGNMPV:2.055943321	Phyteuma_nigrum1399310CLA006659BGNMQA:2.055943321):1.068274804	(Phyteuma_ovatum1241227PHA006665BGNIT:0.6159825111	(Phyteuma_spicatum_coeruleum239469PHA006679RSZRSZAXPI000870-123:0.008454258679	Phyteuma_spicatum_spicatum239469PHA006680RSZRSZAXPI000866-108:0.008454258679):0.6075282525):2.508235614):1.311099837	Phyteuma_pyrenaicum1399313CLA006669BGNMLM:4.435317962):1.12834255	Phyteuma_vagneri1399319CAR006686BGNMDR:5.563660512):2.62528225	Phyteuma_tetramerum1399318CAR006683BGNMIR:8.188942762):5.294352222):8.910662751	(((((((Phyteuma_confusum1399304PHA006641BGNNL:1.889909886	Phyteuma_serratum1399316CLA010226BGNNFT:1.889909886):7.948084097	Phyteuma_hemisphaericum649684PHA006653BGNKM:9.837993983):0.3822990029	(Phyteuma_scheuchzeri_columnae1399314PHA006670BGNQC:8.360389788	Phyteuma_scheuchzeri_scheuchzeri1399315PHA006672BGNIQK:8.360389788):1.859903198):1.508761416	(Phyteuma_orbiculare239468PHA006660RSZRSZAXPI000868-111:7.952745826	(Phyteuma_pseudorbiculare1399312CLA006668BGNMQD:6.772737763	Phyteuma_sieberi1399317PHA006676BGNQD:6.772737763):1.180008063):3.776308575):0.07745355928	(Phyteuma_globulariifolium_globulariifolium1399306PHA006647BGNQA:0.8477663256	Phyteuma_globulariifolium_pedemontanum1399307PHA006650BGNKL:0.8477663256):10.95874164):0.6469543149	Phyteuma_hedraianthifolium1399308PHA006651BGNQB:12.45346228):0.6630338948	Phyteuma_humile1241226PHA006656BGNIQI:13.11649617):9.277461564);
(((((Phyteuma_betonicifolium649683PHA006637BGNPV:4.129275482	Phyteuma_zahlbruckneri1399311PHA006689BGNIQL:4.129275482):1.260029835	Phyteuma_scorzonerifolium1288169PHA006674BGNLR:5.389305317):2.049175008	((Phyteuma_charmelii1399303PHA006639BGNHT:2.67706975	Phyteuma_villarsii1399320PHA006687BGNMD:2.67706975):2.342580362	(Phyteuma_cordatum703219PHA006643BGNMA:4.641102455	Phyteuma_michelii1399309PHA006658BGNIP:4.641102455):0.3785476568):2.418830213):11.04859472	(((((Phyteuma_gallicum1399305CLA006646BGNMPV:1.795556912	Phyteuma_nigrum1399310CLA006659BGNMQA:1.795556912):1.197283393	(Phyteuma_ovatum1241227PHA006665BGNIT:0.2224298522	(Phyteuma_spicatum_coeruleum239469PHA006679RSZRSZAXPI000870-123:0.004970943969	Phyteuma_spicatum_spicatum239469PHA006680RSZRSZAXPI000866-108:0.004970943969):0.2174589083):2.770410452):1.234976392	Phyteuma_pyrenaicum1399313CLA006669BGNMLM:4.227816697):0.6368799666	Phyteuma_vagneri1399319CAR006686BGNMDR:4.864696663):4.433926485	Phyteuma_tetramerum1399318CAR006683BGNMIR:9.298623148):9.188451901):3.932619037	((((((Phyteuma_confusum1399304PHA006641BGNNL:2.120275749	Phyteuma_serratum1399316CLA010226BGNNFT:2.120275749):4.524957043	Phyteuma_hemisphaericum649684PHA006653BGNKM:6.645232792):1.748844797	(Phyteuma_scheuchzeri_columnae1399314PHA006670BGNQC:4.074264256	Phyteuma_scheuchzeri_scheuchzeri1399315PHA006672BGNIQK:4.074264256):4.319813333):1.091985523	(Phyteuma_orbiculare239468PHA006660RSZRSZAXPI000868-111:6.988359637	(Phyteuma_pseudorbiculare1399312CLA006668BGNMQD:5.072060571	Phyteuma_sieberi1399317PHA006676BGNQD:5.072060571):1.916299066):2.497703475):1.274129077	(Phyteuma_globulariifolium_globulariifolium1399306PHA006647BGNQA:0.3845739563	Phyteuma_globulariifolium_pedemontanum1399307PHA006650BGNKL:0.3845739563):10.37561823):1.575487196	(Phyteuma_hedraianthifolium1399308PHA006651BGNQB:11.86144076	Phyteuma_humile1241226PHA006656BGNIQI:11.86144076):0.4742386234):10.0840147);
(((((Phyteuma_betonicifolium649683PHA006637BGNPV:2.082975274	Phyteuma_zahlbruckneri1399311PHA006689BGNIQL:2.082975274):2.884043697	Phyteuma_scorzonerifolium1288169PHA006674BGNLR:4.967018971):0.9726494624	((Phyteuma_charmelii1399303PHA006639BGNHT:0.4286038122	Phyteuma_villarsii1399320PHA006687BGNMD:0.4286038122):3.358632385	(Phyteuma_cordatum703219PHA006643BGNMA:2.563019785	Phyteuma_michelii1399309PHA006658BGNIP:2.563019785):1.224216412):2.152432237):2.350626736	(((((Phyteuma_gallicum1399305CLA006646BGNMPV:1.404430977	Phyteuma_nigrum1399310CLA006659BGNMQA:1.404430977):0.3693388738	(Phyteuma_ovatum1241227PHA006665BGNIT:0.3039397794	(Phyteuma_spicatum_coeruleum239469PHA006679RSZRSZAXPI000870-123:0.008966811052	Phyteuma_spicatum_spicatum239469PHA006680RSZRSZAXPI000866-108:0.008966811052):0.2949729683):1.469830072):1.912312768	Phyteuma_pyrenaicum1399313CLA006669BGNMLM:3.686082619):0.8973023916	Phyteuma_vagneri1399319CAR006686BGNMDR:4.583385011):1.269028227	Phyteuma_tetramerum1399318CAR006683BGNMIR:5.852413238):2.437881931):8.378148464	(((((((Phyteuma_confusum1399304PHA006641BGNNL:3.009086026	Phyteuma_serratum1399316CLA010226BGNNFT:3.009086026):3.054320509	Phyteuma_hemisphaericum649684PHA006653BGNKM:6.063406535):0.2863672361	(Phyteuma_scheuchzeri_columnae1399314PHA006670BGNQC:4.099999159	Phyteuma_scheuchzeri_scheuchzeri1399315PHA006672BGNIQK:4.099999159):2.249774613):0.3306045308	(Phyteuma_orbiculare239468PHA006660RSZRSZAXPI000868-111:5.789552716	(Phyteuma_pseudorbiculare1399312CLA006668BGNMQD:4.144161952	Phyteuma_sieberi1399317PHA006676BGNQD:4.144161952):1.645390764):0.8908255865):0.3120858139	(Phyteuma_globulariifolium_globulariifolium1399306PHA006647BGNQA:0.3208077779	Phyteuma_globulariifolium_pedemontanum1399307PHA006650BGNKL:0.3208077779):6.671656338):0.499029457	Phyteuma_hedraianthifolium1399308PHA006651BGNQB:7.491493573):0.477517919	Phyteuma_humile1241226PHA006656BGNIQI:7.969011492):8.699432141);
(((((Phyteuma_betonicifolium649683PHA006637BGNPV:3.466908218	Phyteuma_zahlbruckneri1399311PHA006689BGNIQL:3.466908218):2.078274735	Phyteuma_scorzonerifolium1288169PHA006674BGNLR:5.545182953):1.187335395	((Phyteuma_charmelii1399303PHA006639BGNHT:0.5667564403	Phyteuma_villarsii1399320PHA006687BGNMD:0.5667564403):5.314251868	(Phyteuma_cordatum703219PHA006643BGNMA:3.881399919	Phyteuma_michelii1399309PHA006658BGNIP:3.881399919):1.999608389):0.8515100406):1.327875547	(((((Phyteuma_gallicum1399305CLA006646BGNMPV:0.9311724496	Phyteuma_nigrum1399310CLA006659BGNMQA:0.9311724496):0.6689249523	(Phyteuma_ovatum1241227PHA006665BGNIT:0.4339543447	(Phyteuma_spicatum_coeruleum239469PHA006679RSZRSZAXPI000870-123:0.1553808475	Phyteuma_spicatum_spicatum239469PHA006680RSZRSZAXPI000866-108:0.1553808475):0.2785734971):1.166143057):1.080054788	Phyteuma_pyrenaicum1399313CLA006669BGNMLM:2.68015219):1.03296823	Phyteuma_vagneri1399319CAR006686BGNMDR:3.71312042):3.083603957	Phyteuma_tetramerum1399318CAR006683BGNMIR:6.796724377):1.263669519):10.80545939	(((((((Phyteuma_confusum1399304PHA006641BGNNL:4.110832552	Phyteuma_serratum1399316CLA010226BGNNFT:4.110832552):1.657081671	Phyteuma_hemisphaericum649684PHA006653BGNKM:5.767914224):1.197205467	(Phyteuma_scheuchzeri_columnae1399314PHA006670BGNQC:4.040397609	Phyteuma_scheuchzeri_scheuchzeri1399315PHA006672BGNIQK:4.040397609):2.924722082):0.2782379476	(Phyteuma_orbiculare239468PHA006660RSZRSZAXPI000868-111:6.084927225	(Phyteuma_pseudorbiculare1399312CLA006668BGNMQD:3.542786891	Phyteuma_sieberi1399317PHA006676BGNQD:3.542786891):2.542140334):1.158430414):0.1948299398	(Phyteuma_globulariifolium_globulariifolium1399306PHA006647BGNQA:0.3998604707	Phyteuma_globulariifolium_pedemontanum1399307PHA006650BGNKL:0.3998604707):7.038327107):1.120061607	Phyteuma_hedraianthifolium1399308PHA006651BGNQB:8.558249185):0.7941684916	Phyteuma_humile1241226PHA006656BGNIQI:9.352417677):9.513435609);
(((((Phyteuma_betonicifolium649683PHA006637BGNPV:2.044990022	Phyteuma_zahlbruckneri1399311PHA006689BGNIQL:2.044990022):2.230362792	Phyteuma_scorzonerifolium1288169PHA006674BGNLR:4.275352814):1.209067997	((Phyteuma_charmelii1399303PHA006639BGNHT:0.9175842594	Phyteuma_villarsii1399320PHA006687BGNMD:0.9175842594):3.107265755	(Phyteuma_cordatum703219PHA006643BGNMA:3.141881935	Phyteuma_michelii1399309PHA006658BGNIP:3.141881935):0.8829680787):1.459570797):3.244469232	(((((Phyteuma_gallicum1399305CLA006646BGNMPV:1.950960639	Phyteuma_nigrum1399310CLA006659BGNMQA:1.950960639):1.067134524	(Phyteuma_ovatum1241227PHA006665BGNIT:0.2072075819	(Phyteuma_spicatum_coeruleum239469PHA006679RSZRSZAXPI000870-123:0.02148875937	Phyteuma_spicatum_spicatum239469PHA006680RSZRSZAXPI000866-108:0.02148875937):0.1857188225):2.810887581):0.4875151637	Phyteuma_pyrenaicum1399313CLA006669BGNMLM:3.505610327):0.2531610712	Phyteuma_vagneri1399319CAR006686BGNMDR:3.758771398):3.738082415	Phyteuma_tetramerum1399318CAR006683BGNMIR:7.496853813):1.23203623):8.368582474	((((((Phyteuma_confusum1399304PHA006641BGNNL:3.56615702	Phyteuma_serratum1399316CLA010226BGNNFT:3.56615702):2.485740062	Phyteuma_hemisphaericum649684PHA006653BGNKM:6.051897082):0.3384302346	(Phyteuma_scheuchzeri_columnae1399314PHA006670BGNQC:4.476120661	Phyteuma_scheuchzeri_scheuchzeri1399315PHA006672BGNIQK:4.476120661):1.914206656):0.6247537058	((Phyteuma_globulariifolium_globulariifolium1399306PHA006647BGNQA:0.5745223282	Phyteuma_globulariifolium_pedemontanum1399307PHA006650BGNKL:0.5745223282):6.194583966	(Phyteuma_orbiculare239468PHA006660RSZRSZAXPI000868-111:5.726199735	(Phyteuma_pseudorbiculare1399312CLA006668BGNMQD:5.12875942	Phyteuma_sieberi1399317PHA006676BGNQD:5.12875942):0.5974403145):1.04290656):0.2459747281):1.482840733	Phyteuma_hedraianthifolium1399308PHA006651BGNQB:8.497921756):1.28508735	Phyteuma_humile1241226PHA006656BGNIQI:9.783009106):7.314463412);
(((((Phyteuma_betonicifolium649683PHA006637BGNPV:2.010474691	Phyteuma_zahlbruckneri1399311PHA006689BGNIQL:2.010474691):3.169955972	Phyteuma_scorzonerifolium1288169PHA006674BGNLR:5.180430664):0.6293388245	((Phyteuma_charmelii1399303PHA006639BGNHT:0.3864654341	Phyteuma_villarsii1399320PHA006687BGNMD:0.3864654341):3.997285522	(Phyteuma_cordatum703219PHA006643BGNMA:3.169543627	Phyteuma_michelii1399309PHA006658BGNIP:3.169543627):1.21420733):1.426018532):4.619633872	(((((Phyteuma_gallicum1399305CLA006646BGNMPV:1.786400077	Phyteuma_nigrum1399310CLA006659BGNMQA:1.786400077):1.299422086	(Phyteuma_ovatum1241227PHA006665BGNIT:0.5308649029	(Phyteuma_spicatum_coeruleum239469PHA006679RSZRSZAXPI000870-123:0.2045220668	Phyteuma_spicatum_spicatum239469PHA006680RSZRSZAXPI000866-108:0.2045220668):0.326342836):2.554957259):1.193958193	Phyteuma_pyrenaicum1399313CLA006669BGNMLM:4.279780355):0.4047906729	Phyteuma_vagneri1399319CAR006686BGNMDR:4.684571028):3.05708763	Phyteuma_tetramerum1399318CAR006683BGNMIR:7.741658658):2.687744702):6.170089003	((((((Phyteuma_confusum1399304PHA006641BGNNL:2.952650063	Phyteuma_serratum1399316CLA010226BGNNFT:2.952650063):2.93932643	Phyteuma_hemisphaericum649684PHA006653BGNKM:5.891976492):0.2317483385	(Phyteuma_scheuchzeri_columnae1399314PHA006670BGNQC:4.500095387	Phyteuma_scheuchzeri_scheuchzeri1399315PHA006672BGNIQK:4.500095387):1.623629443):0.853164634	((Phyteuma_globulariifolium_globulariifolium1399306PHA006647BGNQA:0.5834941464	Phyteuma_globulariifolium_pedemontanum1399307PHA006650BGNKL:0.5834941464):6.369412733	(Phyteuma_orbiculare239468PHA006660RSZRSZAXPI000868-111:6.305682123	(Phyteuma_pseudorbiculare1399312CLA006668BGNMQD:4.004405574	Phyteuma_sieberi1399317PHA006676BGNQD:4.004405574):2.301276549):0.647224756):0.02398258572):0.5080950393	Phyteuma_hedraianthifolium1399308PHA006651BGNQB:7.484984504):0.7109684207	Phyteuma_humile1241226PHA006656BGNIQI:8.195952925):8.403539438);
(((((Phyteuma_betonicifolium649683PHA006637BGNPV:2.81091967	Phyteuma_zahlbruckneri1399311PHA006689BGNIQL:2.81091967):1.036253526	Phyteuma_scorzonerifolium1288169PHA006674BGNLR:3.847173196):0.7246309838	((Phyteuma_charmelii1399303PHA006639BGNHT:0.7405072507	Phyteuma_villarsii1399320PHA006687BGNMD:0.7405072507):3.395327487	(Phyteuma_cordatum703219PHA006643BGNMA:3.081723371	Phyteuma_michelii1399309PHA006658BGNIP:3.081723371):1.054111367):0.4359694421):5.211261859	(((((Phyteuma_gallicum1399305CLA006646BGNMPV:2.178860916	Phyteuma_nigrum1399310CLA006659BGNMQA:2.178860916):0.608277143	(Phyteuma_ovatum1241227PHA006665BGNIT:0.2348964898	(Phyteuma_spicatum_coeruleum239469PHA006679RSZRSZAXPI000870-123:0.01036073306	Phyteuma_spicatum_spicatum239469PHA006680RSZRSZAXPI000866-108:0.01036073306):0.2245357568):2.552241569):0.8888012039	Phyteuma_pyrenaicum1399313CLA006669BGNMLM:3.675939263):0.5803496352	Phyteuma_vagneri1399319CAR006686BGNMDR:4.256288898):1.578511824	Phyteuma_tetramerum1399318CAR006683BGNMIR:5.834800722):3.948265317):7.234862244	(((((((Phyteuma_confusum1399304PHA006641BGNNL:2.746365071	Phyteuma_serratum1399316CLA010226BGNNFT:2.746365071):2.607175191	Phyteuma_hemisphaericum649684PHA006653BGNKM:5.353540262):0.4856934401	(Phyteuma_scheuchzeri_columnae1399314PHA006670BGNQC:3.649099202	Phyteuma_scheuchzeri_scheuchzeri1399315PHA006672BGNIQK:3.649099202):2.1901345):0.5785662061	(Phyteuma_orbiculare239468PHA006660RSZRSZAXPI000868-111:5.539956617	(Phyteuma_pseudorbiculare1399312CLA006668BGNMQD:4.607377742	Phyteuma_sieberi1399317PHA006676BGNQD:4.607377742):0.9325788749):0.8778432911):0.2903861712	(Phyteuma_globulariifolium_globulariifolium1399306PHA006647BGNQA:0.7041057222	Phyteuma_globulariifolium_pedemontanum1399307PHA006650BGNKL:0.7041057222):6.004080357):0.6077533599	Phyteuma_hedraianthifolium1399308PHA006651BGNQB:7.315939439):1.042625229	Phyteuma_humile1241226PHA006656BGNIQI:8.358564668):8.659363615);
(((((Phyteuma_betonicifolium649683PHA006637BGNPV:2.516271295	Phyteuma_zahlbruckneri1399311PHA006689BGNIQL:2.516271295):2.638284124	Phyteuma_scorzonerifolium1288169PHA006674BGNLR:5.154555418):1.722690976	((Phyteuma_charmelii1399303PHA006639BGNHT:0.6638903552	Phyteuma_villarsii1399320PHA006687BGNMD:0.6638903552):4.539013282	(Phyteuma_cordatum703219PHA006643BGNMA:2.852616748	Phyteuma_michelii1399309PHA006658BGNIP:2.852616748):2.35028689):1.674342757):5.21592578	(((((Phyteuma_gallicum1399305CLA006646BGNMPV:1.55256872	Phyteuma_nigrum1399310CLA006659BGNMQA:1.55256872):1.024425681	(Phyteuma_ovatum1241227PHA006665BGNIT:0.2862757598	(Phyteuma_spicatum_coeruleum239469PHA006679RSZRSZAXPI000870-123:0.04326950551	Phyteuma_spicatum_spicatum239469PHA006680RSZRSZAXPI000866-108:0.04326950551):0.2430062543):2.290718641):0.8261196769	Phyteuma_pyrenaicum1399313CLA006669BGNMLM:3.403114078):0.5507630925	Phyteuma_vagneri1399319CAR006686BGNMDR:3.953877171):3.630160805	Phyteuma_tetramerum1399318CAR006683BGNMIR:7.584037976):4.509134199):5.343869386	(((((((Phyteuma_confusum1399304PHA006641BGNNL:4.449573175	Phyteuma_serratum1399316CLA010226BGNNFT:4.449573175):3.143973452	Phyteuma_hemisphaericum649684PHA006653BGNKM:7.593546627):0.6718032506	(Phyteuma_scheuchzeri_columnae1399314PHA006670BGNQC:7.359590297	Phyteuma_scheuchzeri_scheuchzeri1399315PHA006672BGNIQK:7.359590297):0.9057595807):0.2927675609	(Phyteuma_orbiculare239468PHA006660RSZRSZAXPI000868-111:6.366880661	(Phyteuma_pseudorbiculare1399312CLA006668BGNMQD:4.259525841	Phyteuma_sieberi1399317PHA006676BGNQD:4.259525841):2.10735482):2.191236777):0.9128089168	(Phyteuma_globulariifolium_globulariifolium1399306PHA006647BGNQA:0.6764674333	Phyteuma_globulariifolium_pedemontanum1399307PHA006650BGNKL:0.6764674333):8.794458922):1.46358103	Phyteuma_hedraianthifolium1399308PHA006651BGNQB:10.93450738):0.7385943681	Phyteuma_humile1241226PHA006656BGNIQI:11.67310175):5.763939807);
(((((Phyteuma_betonicifolium649683PHA006637BGNPV:2.480240413	Phyteuma_zahlbruckneri1399311PHA006689BGNIQL:2.480240413):2.839065539	Phyteuma_scorzonerifolium1288169PHA006674BGNLR:5.319305953):0.6932748814	((Phyteuma_charmelii1399303PHA006639BGNHT:1.279153878	Phyteuma_villarsii1399320PHA006687BGNMD:1.279153878):4.005883719	(Phyteuma_cordatum703219PHA006643BGNMA:4.538820684	Phyteuma_michelii1399309PHA006658BGNIP:4.538820684):0.7462169126):0.7275432374):7.177523381	(((((Phyteuma_gallicum1399305CLA006646BGNMPV:3.32188777	Phyteuma_nigrum1399310CLA006659BGNMQA:3.32188777):0.7316168251	(Phyteuma_ovatum1241227PHA006665BGNIT:0.2747708752	(Phyteuma_spicatum_coeruleum239469PHA006679RSZRSZAXPI000870-123:0.1059974037	Phyteuma_spicatum_spicatum239469PHA006680RSZRSZAXPI000866-108:0.1059974037):0.1687734715):3.77873372):0.908082829	Phyteuma_pyrenaicum1399313CLA006669BGNMLM:4.961587424):1.169273454	Phyteuma_vagneri1399319CAR006686BGNMDR:6.130860878):3.086613326	Phyteuma_tetramerum1399318CAR006683BGNMIR:9.217474204):3.972630012):8.689102069	((((((Phyteuma_confusum1399304PHA006641BGNNL:2.862340187	Phyteuma_serratum1399316CLA010226BGNNFT:2.862340187):4.817721873	Phyteuma_hemisphaericum649684PHA006653BGNKM:7.68006206):0.6773518682	(Phyteuma_scheuchzeri_columnae1399314PHA006670BGNQC:4.435498739	Phyteuma_scheuchzeri_scheuchzeri1399315PHA006672BGNIQK:4.435498739):3.921915189):0.3947654774	((Phyteuma_globulariifolium_globulariifolium1399306PHA006647BGNQA:0.9047637027	Phyteuma_globulariifolium_pedemontanum1399307PHA006650BGNKL:0.9047637027):7.794297844	(Phyteuma_orbiculare239468PHA006660RSZRSZAXPI000868-111:7.04680542	(Phyteuma_pseudorbiculare1399312CLA006668BGNMQD:5.54303102	Phyteuma_sieberi1399317PHA006676BGNQD:5.54303102):1.5037744):1.652256127):0.05311785909):0.4893700807	Phyteuma_hedraianthifolium1399308PHA006651BGNQB:9.241549487):0.5028263574	Phyteuma_humile1241226PHA006656BGNIQI:9.744375844):12.13483044);
(((((Phyteuma_betonicifolium649683PHA006637BGNPV:4.219209603	Phyteuma_zahlbruckneri1399311PHA006689BGNIQL:4.219209603):1.68093852	Phyteuma_scorzonerifolium1288169PHA006674BGNLR:5.900148124):0.7636559439	((Phyteuma_charmelii1399303PHA006639BGNHT:1.036030392	Phyteuma_villarsii1399320PHA006687BGNMD:1.036030392):3.450917076	(Phyteuma_cordatum703219PHA006643BGNMA:2.327546944	Phyteuma_michelii1399309PHA006658BGNIP:2.327546944):2.159400524):2.1768566):11.62312255	(((((Phyteuma_gallicum1399305CLA006646BGNMPV:3.080245064	Phyteuma_nigrum1399310CLA006659BGNMQA:3.080245064):1.693752871	(Phyteuma_ovatum1241227PHA006665BGNIT:0.3540123852	(Phyteuma_spicatum_coeruleum239469PHA006679RSZRSZAXPI000870-123:0.06481975572	Phyteuma_spicatum_spicatum239469PHA006680RSZRSZAXPI000866-108:0.06481975572):0.2891926295):4.41998555):1.044333653	Phyteuma_pyrenaicum1399313CLA006669BGNMLM:5.818331588):2.518612852	Phyteuma_vagneri1399319CAR006686BGNMDR:8.33694444):4.689275711	Phyteuma_tetramerum1399318CAR006683BGNMIR:13.02622015):5.260706465):8.255294373	(((((((Phyteuma_confusum1399304PHA006641BGNNL:3.49153698	Phyteuma_serratum1399316CLA010226BGNNFT:3.49153698):1.796899114	Phyteuma_hemisphaericum649684PHA006653BGNKM:5.288436093):0.09997383192	(Phyteuma_scheuchzeri_columnae1399314PHA006670BGNQC:3.512247024	Phyteuma_scheuchzeri_scheuchzeri1399315PHA006672BGNIQK:3.512247024):1.876162901):0.9559121804	(Phyteuma_globulariifolium_globulariifolium1399306PHA006647BGNQA:0.4640408114	Phyteuma_globulariifolium_pedemontanum1399307PHA006650BGNKL:0.4640408114):5.880281294):0.1896320551	(Phyteuma_orbiculare239468PHA006660RSZRSZAXPI000868-111:5.2710714	(Phyteuma_pseudorbiculare1399312CLA006668BGNMQD:4.718855292	Phyteuma_sieberi1399317PHA006676BGNQD:4.718855292):0.5522161077):1.262882761):1.46921093	Phyteuma_hedraianthifolium1399308PHA006651BGNQB:8.003165091):1.805370322	Phyteuma_humile1241226PHA006656BGNIQI:9.808535413):16.73368558);
(((((Phyteuma_betonicifolium649683PHA006637BGNPV:2.389035465	Phyteuma_zahlbruckneri1399311PHA006689BGNIQL:2.389035465):6.612000383	Phyteuma_scorzonerifolium1288169PHA006674BGNLR:9.001035848):0.7622015805	((Phyteuma_charmelii1399303PHA006639BGNHT:1.213815739	Phyteuma_villarsii1399320PHA006687BGNMD:1.213815739):5.435376521	(Phyteuma_cordatum703219PHA006643BGNMA:4.971920495	Phyteuma_michelii1399309PHA006658BGNIP:4.971920495):1.677271765):3.114045168):4.019016639	(((((Phyteuma_gallicum1399305CLA006646BGNMPV:2.603065167	Phyteuma_nigrum1399310CLA006659BGNMQA:2.603065167):1.243016705	(Phyteuma_ovatum1241227PHA006665BGNIT:0.6761439903	(Phyteuma_spicatum_coeruleum239469PHA006679RSZRSZAXPI000870-123:0.1835372334	Phyteuma_spicatum_spicatum239469PHA006680RSZRSZAXPI000866-108:0.1835372334):0.4926067569):3.169937882):1.613354996	Phyteuma_pyrenaicum1399313CLA006669BGNMLM:5.459436868):1.494072332	Phyteuma_vagneri1399319CAR006686BGNMDR:6.9535092):1.508680684	Phyteuma_tetramerum1399318CAR006683BGNMIR:8.462189884):5.320064184):5.795145102	(((((((Phyteuma_confusum1399304PHA006641BGNNL:3.312056078	Phyteuma_serratum1399316CLA010226BGNNFT:3.312056078):3.438331416	Phyteuma_hemisphaericum649684PHA006653BGNKM:6.750387494):0.7044570624	(Phyteuma_scheuchzeri_columnae1399314PHA006670BGNQC:4.526507401	Phyteuma_scheuchzeri_scheuchzeri1399315PHA006672BGNIQK:4.526507401):2.928337156):0.9795880617	(Phyteuma_orbiculare239468PHA006660RSZRSZAXPI000868-111:6.915629531	(Phyteuma_pseudorbiculare1399312CLA006668BGNMQD:6.470314462	Phyteuma_sieberi1399317PHA006676BGNQD:6.470314462):0.4453150687):1.518803087):0.197101458	(Phyteuma_globulariifolium_globulariifolium1399306PHA006647BGNQA:0.685580271	Phyteuma_globulariifolium_pedemontanum1399307PHA006650BGNKL:0.685580271):7.945953805):1.753009342	Phyteuma_hedraianthifolium1399308PHA006651BGNQB:10.38454342):1.059872517	Phyteuma_humile1241226PHA006656BGNIQI:11.44441594):8.132983234);
(((((Phyteuma_betonicifolium649683PHA006637BGNPV:2.72836082	Phyteuma_zahlbruckneri1399311PHA006689BGNIQL:2.72836082):2.056471914	Phyteuma_scorzonerifolium1288169PHA006674BGNLR:4.784832734):2.505146782	((Phyteuma_charmelii1399303PHA006639BGNHT:0.6259786824	Phyteuma_villarsii1399320PHA006687BGNMD:0.6259786824):5.333253044	(Phyteuma_cordatum703219PHA006643BGNMA:5.022817135	Phyteuma_michelii1399309PHA006658BGNIP:5.022817135):0.9364145916):1.33074779):5.197488014	(((((Phyteuma_gallicum1399305CLA006646BGNMPV:1.933865182	Phyteuma_nigrum1399310CLA006659BGNMQA:1.933865182):1.59198316	(Phyteuma_ovatum1241227PHA006665BGNIT:0.4326989755	(Phyteuma_spicatum_coeruleum239469PHA006679RSZRSZAXPI000870-123:0.1506944802	Phyteuma_spicatum_spicatum239469PHA006680RSZRSZAXPI000866-108:0.1506944802):0.2820044952):3.093149367):0.2839748406	Phyteuma_pyrenaicum1399313CLA006669BGNMLM:3.809823183):0.6491750785	Phyteuma_vagneri1399319CAR006686BGNMDR:4.458998261):2.563737891	Phyteuma_tetramerum1399318CAR006683BGNMIR:7.022736152):5.464731378):11.29022854	(((((((Phyteuma_confusum1399304PHA006641BGNNL:4.425784524	Phyteuma_serratum1399316CLA010226BGNNFT:4.425784524):3.244492219	Phyteuma_hemisphaericum649684PHA006653BGNKM:7.670276743):0.3525570861	(Phyteuma_scheuchzeri_columnae1399314PHA006670BGNQC:5.328763483	Phyteuma_scheuchzeri_scheuchzeri1399315PHA006672BGNIQK:5.328763483):2.694070347):0.1778845403	(Phyteuma_orbiculare239468PHA006660RSZRSZAXPI000868-111:7.8552263	(Phyteuma_pseudorbiculare1399312CLA006668BGNMQD:6.490644491	Phyteuma_sieberi1399317PHA006676BGNQD:6.490644491):1.364581809):0.3454920696):0.5566908461	(Phyteuma_globulariifolium_globulariifolium1399306PHA006647BGNQA:0.6164989533	Phyteuma_globulariifolium_pedemontanum1399307PHA006650BGNKL:0.6164989533):8.140910262):3.800666588	Phyteuma_hedraianthifolium1399308PHA006651BGNQB:12.5580758):0.2739105935	Phyteuma_humile1241226PHA006656BGNIQI:12.8319864):10.94570968);
(((((Phyteuma_betonicifolium649683PHA006637BGNPV:3.048878231	Phyteuma_zahlbruckneri1399311PHA006689BGNIQL:3.048878231):4.588220558	Phyteuma_scorzonerifolium1288169PHA006674BGNLR:7.637098789):0.393097185	((Phyteuma_charmelii1399303PHA006639BGNHT:0.6614160098	Phyteuma_villarsii1399320PHA006687BGNMD:0.6614160098):4.08075208	(Phyteuma_cordatum703219PHA006643BGNMA:3.08899026	Phyteuma_michelii1399309PHA006658BGNIP:3.08899026):1.65317783):3.288027884):4.632091037	(((((Phyteuma_gallicum1399305CLA006646BGNMPV:1.396626278	Phyteuma_nigrum1399310CLA006659BGNMQA:1.396626278):1.538452581	(Phyteuma_ovatum1241227PHA006665BGNIT:0.2303502144	(Phyteuma_spicatum_coeruleum239469PHA006679RSZRSZAXPI000870-123:0.1453934274	Phyteuma_spicatum_spicatum239469PHA006680RSZRSZAXPI000866-108:0.1453934274):0.08495678704):2.704728645):0.9183796289	Phyteuma_pyrenaicum1399313CLA006669BGNMLM:3.853458488):1.618020418	Phyteuma_vagneri1399319CAR006686BGNMDR:5.471478906):2.172112532	Phyteuma_tetramerum1399318CAR006683BGNMIR:7.643591438):5.018695572):5.546574576	(((((((Phyteuma_confusum1399304PHA006641BGNNL:2.469105696	Phyteuma_serratum1399316CLA010226BGNNFT:2.469105696):4.090926719	Phyteuma_hemisphaericum649684PHA006653BGNKM:6.560032415):0.2186867858	(Phyteuma_scheuchzeri_columnae1399314PHA006670BGNQC:3.647194254	Phyteuma_scheuchzeri_scheuchzeri1399315PHA006672BGNIQK:3.647194254):3.131524947):0.4381707512	(Phyteuma_orbiculare239468PHA006660RSZRSZAXPI000868-111:5.820925295	(Phyteuma_pseudorbiculare1399312CLA006668BGNMQD:4.497680585	Phyteuma_sieberi1399317PHA006676BGNQD:4.497680585):1.32324471):1.395964657):0.1735539051	(Phyteuma_globulariifolium_globulariifolium1399306PHA006647BGNQA:0.2949404732	Phyteuma_globulariifolium_pedemontanum1399307PHA006650BGNKL:0.2949404732):7.095503384):2.254512851	Phyteuma_hedraianthifolium1399308PHA006651BGNQB:9.644956708):0.5891162598	Phyteuma_humile1241226PHA006656BGNIQI:10.23407297):7.974788619);
(((((Phyteuma_betonicifolium649683PHA006637BGNPV:1.988128971	Phyteuma_zahlbruckneri1399311PHA006689BGNIQL:1.988128971):1.71533602	Phyteuma_scorzonerifolium1288169PHA006674BGNLR:3.70346499):0.7601195767	((Phyteuma_charmelii1399303PHA006639BGNHT:0.4697832067	Phyteuma_villarsii1399320PHA006687BGNMD:0.4697832067):1.88782777	(Phyteuma_cordatum703219PHA006643BGNMA:1.497170086	Phyteuma_michelii1399309PHA006658BGNIP:1.497170086):0.86044089):2.105973591):4.874172467	(((((Phyteuma_gallicum1399305CLA006646BGNMPV:1.867869677	Phyteuma_nigrum1399310CLA006659BGNMQA:1.867869677):1.078948864	(Phyteuma_ovatum1241227PHA006665BGNIT:0.6788566428	(Phyteuma_spicatum_coeruleum239469PHA006679RSZRSZAXPI000870-123:0.01093296509	Phyteuma_spicatum_spicatum239469PHA006680RSZRSZAXPI000866-108:0.01093296509):0.6679236777):2.267961899):1.031766411	Phyteuma_pyrenaicum1399313CLA006669BGNMLM:3.978584952):1.21227711	Phyteuma_vagneri1399319CAR006686BGNMDR:5.190862062):1.776734918	Phyteuma_tetramerum1399318CAR006683BGNMIR:6.96759698):2.370160054):4.909411385	(((((((Phyteuma_confusum1399304PHA006641BGNNL:3.4282457	Phyteuma_serratum1399316CLA010226BGNNFT:3.4282457):1.381940405	Phyteuma_hemisphaericum649684PHA006653BGNKM:4.810186105):0.3924405768	(Phyteuma_scheuchzeri_columnae1399314PHA006670BGNQC:4.031200878	Phyteuma_scheuchzeri_scheuchzeri1399315PHA006672BGNIQK:4.031200878):1.171425803):0.5453358949	(Phyteuma_orbiculare239468PHA006660RSZRSZAXPI000868-111:4.679367242	(Phyteuma_pseudorbiculare1399312CLA006668BGNMQD:4.053351028	Phyteuma_sieberi1399317PHA006676BGNQD:4.053351028):0.6260162136):1.068595334):0.1550736391	(Phyteuma_globulariifolium_globulariifolium1399306PHA006647BGNQA:0.6026143021	Phyteuma_globulariifolium_pedemontanum1399307PHA006650BGNKL:0.6026143021):5.300421913):0.8038183091	Phyteuma_hedraianthifolium1399308PHA006651BGNQB:6.706854524):0.499378793	Phyteuma_humile1241226PHA006656BGNIQI:7.206233318):7.040935101);
(((((Phyteuma_betonicifolium649683PHA006637BGNPV:3.21948082	Phyteuma_zahlbruckneri1399311PHA006689BGNIQL:3.21948082):1.450724631	Phyteuma_scorzonerifolium1288169PHA006674BGNLR:4.670205451):1.061301951	((Phyteuma_charmelii1399303PHA006639BGNHT:0.2929490729	Phyteuma_villarsii1399320PHA006687BGNMD:0.2929490729):3.118867862	(Phyteuma_cordatum703219PHA006643BGNMA:2.073025881	Phyteuma_michelii1399309PHA006658BGNIP:2.073025881):1.338791055):2.319690467):3.892264199	(((((Phyteuma_gallicum1399305CLA006646BGNMPV:1.530345031	Phyteuma_nigrum1399310CLA006659BGNMQA:1.530345031):1.343599853	(Phyteuma_ovatum1241227PHA006665BGNIT:0.6126351081	(Phyteuma_spicatum_coeruleum239469PHA006679RSZRSZAXPI000870-123:0.08443126106	Phyteuma_spicatum_spicatum239469PHA006680RSZRSZAXPI000866-108:0.08443126106):0.5282038471):2.261309775):0.982377832	Phyteuma_pyrenaicum1399313CLA006669BGNMLM:3.856322715):0.8328401571	Phyteuma_vagneri1399319CAR006686BGNMDR:4.689162872):2.266806371	Phyteuma_tetramerum1399318CAR006683BGNMIR:6.955969243):2.667802358):13.08240538	(((((((Phyteuma_confusum1399304PHA006641BGNNL:1.786230291	Phyteuma_serratum1399316CLA010226BGNNFT:1.786230291):4.151844315	Phyteuma_hemisphaericum649684PHA006653BGNKM:5.938074606):0.1818196304	(Phyteuma_scheuchzeri_columnae1399314PHA006670BGNQC:1.955597521	Phyteuma_scheuchzeri_scheuchzeri1399315PHA006672BGNIQK:1.955597521):4.164296715):0.8676230931	(Phyteuma_orbiculare239468PHA006660RSZRSZAXPI000868-111:5.177400962	(Phyteuma_pseudorbiculare1399312CLA006668BGNMQD:4.173059178	Phyteuma_sieberi1399317PHA006676BGNQD:4.173059178):1.004341785):1.810116367):0.003026046143	(Phyteuma_globulariifolium_globulariifolium1399306PHA006647BGNQA:0.5296831103	Phyteuma_globulariifolium_pedemontanum1399307PHA006650BGNKL:0.5296831103):6.460860265):1.369264771	Phyteuma_hedraianthifolium1399308PHA006651BGNQB:8.359808147):2.214085637	Phyteuma_humile1241226PHA006656BGNIQI:10.57389378):12.13228319);
(((((Phyteuma_betonicifolium649683PHA006637BGNPV:3.002642449	Phyteuma_zahlbruckneri1399311PHA006689BGNIQL:3.002642449):1.959567949	Phyteuma_scorzonerifolium1288169PHA006674BGNLR:4.962210398):1.359594343	((Phyteuma_charmelii1399303PHA006639BGNHT:0.1824567462	Phyteuma_villarsii1399320PHA006687BGNMD:0.1824567462):4.703020347	(Phyteuma_cordatum703219PHA006643BGNMA:3.726957696	Phyteuma_michelii1399309PHA006658BGNIP:3.726957696):1.158519396):1.436327648):5.049221554	(((((Phyteuma_gallicum1399305CLA006646BGNMPV:2.100745797	Phyteuma_nigrum1399310CLA006659BGNMQA:2.100745797):1.195237776	(Phyteuma_ovatum1241227PHA006665BGNIT:0.310791034	(Phyteuma_spicatum_coeruleum239469PHA006679RSZRSZAXPI000870-123:0.0007636961598	Phyteuma_spicatum_spicatum239469PHA006680RSZRSZAXPI000866-108:0.0007636961598):0.3100273378):2.98519254):0.7368697831	Phyteuma_pyrenaicum1399313CLA006669BGNMLM:4.032853357):1.222500656	Phyteuma_vagneri1399319CAR006686BGNMDR:5.255354013):2.027966403	Phyteuma_tetramerum1399318CAR006683BGNMIR:7.283320416):4.087705879):11.20905435	(((((((Phyteuma_confusum1399304PHA006641BGNNL:4.321641852	Phyteuma_serratum1399316CLA010226BGNNFT:4.321641852):4.767301357	Phyteuma_hemisphaericum649684PHA006653BGNKM:9.08894321):0.09365302644	(Phyteuma_scheuchzeri_columnae1399314PHA006670BGNQC:4.287007697	Phyteuma_scheuchzeri_scheuchzeri1399315PHA006672BGNIQK:4.287007697):4.895588539):0.7893725888	(Phyteuma_orbiculare239468PHA006660RSZRSZAXPI000868-111:7.125697009	(Phyteuma_pseudorbiculare1399312CLA006668BGNMQD:4.589673007	Phyteuma_sieberi1399317PHA006676BGNQD:4.589673007):2.536024002):2.846271815):1.380765028	(Phyteuma_globulariifolium_globulariifolium1399306PHA006647BGNQA:0.2655168049	Phyteuma_globulariifolium_pedemontanum1399307PHA006650BGNKL:0.2655168049):11.08721705):0.6428164457	Phyteuma_hedraianthifolium1399308PHA006651BGNQB:11.9955503):0.8592457097	Phyteuma_humile1241226PHA006656BGNIQI:12.85479601):9.725284641);
(((((Phyteuma_betonicifolium649683PHA006637BGNPV:3.33464269	Phyteuma_zahlbruckneri1399311PHA006689BGNIQL:3.33464269):1.420050181	Phyteuma_scorzonerifolium1288169PHA006674BGNLR:4.754692871):1.993254013	((Phyteuma_charmelii1399303PHA006639BGNHT:1.013131934	Phyteuma_villarsii1399320PHA006687BGNMD:1.013131934):2.716633686	(Phyteuma_cordatum703219PHA006643BGNMA:2.971614311	Phyteuma_michelii1399309PHA006658BGNIP:2.971614311):0.7581513095):3.018181263):2.852746425	(((((Phyteuma_gallicum1399305CLA006646BGNMPV:1.784373873	Phyteuma_nigrum1399310CLA006659BGNMQA:1.784373873):0.5380744185	(Phyteuma_ovatum1241227PHA006665BGNIT:0.1503854234	(Phyteuma_spicatum_coeruleum239469PHA006679RSZRSZAXPI000870-123:0.01132501496	Phyteuma_spicatum_spicatum239469PHA006680RSZRSZAXPI000866-108:0.01132501496):0.1390604084):2.172062868):1.411079583	Phyteuma_pyrenaicum1399313CLA006669BGNMLM:3.733527874):0.460770186	Phyteuma_vagneri1399319CAR006686BGNMDR:4.19429806):3.421459376	Phyteuma_tetramerum1399318CAR006683BGNMIR:7.615757435):1.984935873):8.016362344	(((((((Phyteuma_confusum1399304PHA006641BGNNL:3.32443859	Phyteuma_serratum1399316CLA010226BGNNFT:3.32443859):2.24807425	Phyteuma_hemisphaericum649684PHA006653BGNKM:5.57251284):0.6415375454	(Phyteuma_scheuchzeri_columnae1399314PHA006670BGNQC:4.309836152	Phyteuma_scheuchzeri_scheuchzeri1399315PHA006672BGNIQK:4.309836152):1.904214234):0.6643153457	(Phyteuma_globulariifolium_globulariifolium1399306PHA006647BGNQA:0.2594933856	Phyteuma_globulariifolium_pedemontanum1399307PHA006650BGNKL:0.2594933856):6.618872346):0.02349822859	(Phyteuma_orbiculare239468PHA006660RSZRSZAXPI000868-111:5.680008636	(Phyteuma_pseudorbiculare1399312CLA006668BGNMQD:4.667138843	Phyteuma_sieberi1399317PHA006676BGNQD:4.667138843):1.012869793):1.221855324):1.899102049	Phyteuma_hedraianthifolium1399308PHA006651BGNQB:8.800966008):0.9729681436	Phyteuma_humile1241226PHA006656BGNIQI:9.773934152):7.843121501);
(((((Phyteuma_betonicifolium649683PHA006637BGNPV:2.699741837	Phyteuma_zahlbruckneri1399311PHA006689BGNIQL:2.699741837):1.429260433	Phyteuma_scorzonerifolium1288169PHA006674BGNLR:4.12900227):2.07996157	((Phyteuma_charmelii1399303PHA006639BGNHT:0.3182876992	Phyteuma_villarsii1399320PHA006687BGNMD:0.3182876992):3.042008536	(Phyteuma_cordatum703219PHA006643BGNMA:2.90939932	Phyteuma_michelii1399309PHA006658BGNIP:2.90939932):0.4508969147):2.848667606):4.064339599	(((((Phyteuma_gallicum1399305CLA006646BGNMPV:2.57609307	Phyteuma_nigrum1399310CLA006659BGNMQA:2.57609307):0.7328707156	(Phyteuma_ovatum1241227PHA006665BGNIT:0.209067143	(Phyteuma_spicatum_coeruleum239469PHA006679RSZRSZAXPI000870-123:0.02164446643	Phyteuma_spicatum_spicatum239469PHA006680RSZRSZAXPI000866-108:0.02164446643):0.1874226766):3.099896642):0.4193506998	Phyteuma_pyrenaicum1399313CLA006669BGNMLM:3.728314485):1.073203703	Phyteuma_vagneri1399319CAR006686BGNMDR:4.801518188):2.120670563	Phyteuma_tetramerum1399318CAR006683BGNMIR:6.922188752):3.351114688):8.011789945	(((((((Phyteuma_confusum1399304PHA006641BGNNL:3.670937044	Phyteuma_serratum1399316CLA010226BGNNFT:3.670937044):2.7525811	Phyteuma_hemisphaericum649684PHA006653BGNKM:6.423518144):0.2174119315	(Phyteuma_scheuchzeri_columnae1399314PHA006670BGNQC:4.140056492	Phyteuma_scheuchzeri_scheuchzeri1399315PHA006672BGNIQK:4.140056492):2.500873584):0.255502546	(Phyteuma_globulariifolium_globulariifolium1399306PHA006647BGNQA:0.5251906817	Phyteuma_globulariifolium_pedemontanum1399307PHA006650BGNKL:0.5251906817):6.37124194):0.02861598212	(Phyteuma_orbiculare239468PHA006660RSZRSZAXPI000868-111:5.208428196	(Phyteuma_pseudorbiculare1399312CLA006668BGNMQD:3.510167758	Phyteuma_sieberi1399317PHA006676BGNQD:3.510167758):1.698260438):1.716620408):1.235701405	Phyteuma_hedraianthifolium1399308PHA006651BGNQB:8.160750009):1.672245889	Phyteuma_humile1241226PHA006656BGNIQI:9.832995898):8.452097486);
(((((Phyteuma_betonicifolium649683PHA006637BGNPV:2.483208622	Phyteuma_zahlbruckneri1399311PHA006689BGNIQL:2.483208622):3.807539952	Phyteuma_scorzonerifolium1288169PHA006674BGNLR:6.290748574):1.318611243	((Phyteuma_charmelii1399303PHA006639BGNHT:0.3126706737	Phyteuma_villarsii1399320PHA006687BGNMD:0.3126706737):5.585705821	(Phyteuma_cordatum703219PHA006643BGNMA:4.546980763	Phyteuma_michelii1399309PHA006658BGNIP:4.546980763):1.351395732):1.710983322):2.228551069	(((((Phyteuma_gallicum1399305CLA006646BGNMPV:2.437190565	Phyteuma_nigrum1399310CLA006659BGNMQA:2.437190565):0.7712378873	(Phyteuma_ovatum1241227PHA006665BGNIT:0.6167394125	(Phyteuma_spicatum_coeruleum239469PHA006679RSZRSZAXPI000870-123:0.02053866957	Phyteuma_spicatum_spicatum239469PHA006680RSZRSZAXPI000866-108:0.02053866957):0.5962007429):2.591689039):0.8190302394	Phyteuma_pyrenaicum1399313CLA006669BGNMLM:4.027458691):1.2355041	Phyteuma_vagneri1399319CAR006686BGNMDR:5.262962792):3.129794656	Phyteuma_tetramerum1399318CAR006683BGNMIR:8.392757448):1.445153438):8.678697356	((((((Phyteuma_confusum1399304PHA006641BGNNL:4.153967625	Phyteuma_serratum1399316CLA010226BGNNFT:4.153967625):4.230256717	Phyteuma_hemisphaericum649684PHA006653BGNKM:8.384224342):0.7816277944	(Phyteuma_scheuchzeri_columnae1399314PHA006670BGNQC:6.150899525	Phyteuma_scheuchzeri_scheuchzeri1399315PHA006672BGNIQK:6.150899525):3.014952612):0.2824052788	((Phyteuma_globulariifolium_globulariifolium1399306PHA006647BGNQA:0.4419161313	Phyteuma_globulariifolium_pedemontanum1399307PHA006650BGNKL:0.4419161313):8.950717758	(Phyteuma_orbiculare239468PHA006660RSZRSZAXPI000868-111:7.906659	(Phyteuma_pseudorbiculare1399312CLA006668BGNMQD:6.506058027	Phyteuma_sieberi1399317PHA006676BGNQD:6.506058027):1.400600973):1.485974889):0.05562352633):1.012635082	Phyteuma_hedraianthifolium1399308PHA006651BGNQB:10.4608925):2.050354568	Phyteuma_humile1241226PHA006656BGNIQI:12.51124707):6.005361177);
(((((Phyteuma_betonicifolium649683PHA006637BGNPV:2.637844953	Phyteuma_zahlbruckneri1399311PHA006689BGNIQL:2.637844953):2.12308881	Phyteuma_scorzonerifolium1288169PHA006674BGNLR:4.760933762):0.5663400649	((Phyteuma_charmelii1399303PHA006639BGNHT:0.8051965755	Phyteuma_villarsii1399320PHA006687BGNMD:0.8051965755):2.671863916	(Phyteuma_cordatum703219PHA006643BGNMA:3.002689853	Phyteuma_michelii1399309PHA006658BGNIP:3.002689853):0.4743706375):1.850213336):4.022020212	(((((Phyteuma_gallicum1399305CLA006646BGNMPV:2.127217159	Phyteuma_nigrum1399310CLA006659BGNMQA:2.127217159):0.2865649254	(Phyteuma_ovatum1241227PHA006665BGNIT:0.5251435734	(Phyteuma_spicatum_coeruleum239469PHA006679RSZRSZAXPI000870-123:0.003178027126	Phyteuma_spicatum_spicatum239469PHA006680RSZRSZAXPI000866-108:0.003178027126):0.5219655463):1.888638511):0.8766441079	Phyteuma_pyrenaicum1399313CLA006669BGNMLM:3.290426193):2.097877408	Phyteuma_vagneri1399319CAR006686BGNMDR:5.388303601):2.490788997	Phyteuma_tetramerum1399318CAR006683BGNMIR:7.879092598):1.470201441):11.63750784	(((((((Phyteuma_confusum1399304PHA006641BGNNL:4.64148628	Phyteuma_serratum1399316CLA010226BGNNFT:4.64148628):1.444766574	Phyteuma_hemisphaericum649684PHA006653BGNKM:6.086252854):0.427919788	(Phyteuma_scheuchzeri_columnae1399314PHA006670BGNQC:2.687911575	Phyteuma_scheuchzeri_scheuchzeri1399315PHA006672BGNIQK:2.687911575):3.826261067):0.321853975	(Phyteuma_orbiculare239468PHA006660RSZRSZAXPI000868-111:6.205565951	(Phyteuma_pseudorbiculare1399312CLA006668BGNMQD:5.345478189	Phyteuma_sieberi1399317PHA006676BGNQD:5.345478189):0.8600877624):0.630460666):0.5342892454	(Phyteuma_globulariifolium_globulariifolium1399306PHA006647BGNQA:0.2212091911	Phyteuma_globulariifolium_pedemontanum1399307PHA006650BGNKL:0.2212091911):7.149106672):0.976106684	Phyteuma_hedraianthifolium1399308PHA006651BGNQB:8.346422547):0.5128355897	Phyteuma_humile1241226PHA006656BGNIQI:8.859258136):12.12754374);
(((((Phyteuma_betonicifolium649683PHA006637BGNPV:2.0250852	Phyteuma_zahlbruckneri1399311PHA006689BGNIQL:2.0250852):3.18479263	Phyteuma_scorzonerifolium1288169PHA006674BGNLR:5.20987783):1.519576598	((Phyteuma_charmelii1399303PHA006639BGNHT:0.9790861134	Phyteuma_villarsii1399320PHA006687BGNMD:0.9790861134):4.069685089	(Phyteuma_cordatum703219PHA006643BGNMA:2.121167355	Phyteuma_michelii1399309PHA006658BGNIP:2.121167355):2.927603847):1.680683226):4.5860344	(((((Phyteuma_gallicum1399305CLA006646BGNMPV:1.56258385	Phyteuma_nigrum1399310CLA006659BGNMQA:1.56258385):0.9234026558	(Phyteuma_ovatum1241227PHA006665BGNIT:0.3676417646	(Phyteuma_spicatum_coeruleum239469PHA006679RSZRSZAXPI000870-123:0.04292543635	Phyteuma_spicatum_spicatum239469PHA006680RSZRSZAXPI000866-108:0.04292543635):0.3247163282):2.118344741):0.8522022659	Phyteuma_pyrenaicum1399313CLA006669BGNMLM:3.338188772):1.841193808	Phyteuma_vagneri1399319CAR006686BGNMDR:5.17938258):3.101645722	Phyteuma_tetramerum1399318CAR006683BGNMIR:8.281028303):3.034460525):6.63618796	(((((((Phyteuma_confusum1399304PHA006641BGNNL:2.976086026	Phyteuma_serratum1399316CLA010226BGNNFT:2.976086026):3.303213661	Phyteuma_hemisphaericum649684PHA006653BGNKM:6.279299687):0.331887961	(Phyteuma_scheuchzeri_columnae1399314PHA006670BGNQC:4.312701473	Phyteuma_scheuchzeri_scheuchzeri1399315PHA006672BGNIQK:4.312701473):2.298486175):0.5458717137	(Phyteuma_orbiculare239468PHA006660RSZRSZAXPI000868-111:6.301969401	(Phyteuma_pseudorbiculare1399312CLA006668BGNMQD:4.922094758	Phyteuma_sieberi1399317PHA006676BGNQD:4.922094758):1.379874644):0.8550899599):0.02485953617	(Phyteuma_globulariifolium_globulariifolium1399306PHA006647BGNQA:0.4261853364	Phyteuma_globulariifolium_pedemontanum1399307PHA006650BGNKL:0.4261853364):6.755733561):3.232585641	Phyteuma_hedraianthifolium1399308PHA006651BGNQB:10.41450454):1.137792339	Phyteuma_humile1241226PHA006656BGNIQI:11.55229688):6.39937991);
(((((Phyteuma_betonicifolium649683PHA006637BGNPV:2.515781685	Phyteuma_zahlbruckneri1399311PHA006689BGNIQL:2.515781685):1.79988837	Phyteuma_scorzonerifolium1288169PHA006674BGNLR:4.315670054):0.5665148842	((Phyteuma_charmelii1399303PHA006639BGNHT:0.4412257668	Phyteuma_villarsii1399320PHA006687BGNMD:0.4412257668):3.80852596	(Phyteuma_cordatum703219PHA006643BGNMA:1.939342648	Phyteuma_michelii1399309PHA006658BGNIP:1.939342648):2.310409079):0.6324332117):3.970661629	(((((Phyteuma_gallicum1399305CLA006646BGNMPV:1.63566576	Phyteuma_nigrum1399310CLA006659BGNMQA:1.63566576):0.5532876196	(Phyteuma_ovatum1241227PHA006665BGNIT:0.283530257	(Phyteuma_spicatum_coeruleum239469PHA006679RSZRSZAXPI000870-123:0.06054527774	Phyteuma_spicatum_spicatum239469PHA006680RSZRSZAXPI000866-108:0.06054527774):0.2229849792):1.905423123):0.5428063022	Phyteuma_pyrenaicum1399313CLA006669BGNMLM:2.731759682):1.386022307	Phyteuma_vagneri1399319CAR006686BGNMDR:4.117781989):3.101244588	Phyteuma_tetramerum1399318CAR006683BGNMIR:7.219026577):1.633819991):9.375893746	(((((((Phyteuma_confusum1399304PHA006641BGNNL:2.428398809	Phyteuma_serratum1399316CLA010226BGNNFT:2.428398809):3.660402899	Phyteuma_hemisphaericum649684PHA006653BGNKM:6.088801707):0.3172282631	(Phyteuma_scheuchzeri_columnae1399314PHA006670BGNQC:5.207134904	Phyteuma_scheuchzeri_scheuchzeri1399315PHA006672BGNIQK:5.207134904):1.198895067):0.1511625152	(Phyteuma_globulariifolium_globulariifolium1399306PHA006647BGNQA:0.560518906	Phyteuma_globulariifolium_pedemontanum1399307PHA006650BGNKL:0.560518906):5.99667358):0.04735816955	(Phyteuma_orbiculare239468PHA006660RSZRSZAXPI000868-111:5.875333819	(Phyteuma_pseudorbiculare1399312CLA006668BGNMQD:2.745693121	Phyteuma_sieberi1399317PHA006676BGNQD:2.745693121):3.129640698):0.7292168361):2.255042917	Phyteuma_hedraianthifolium1399308PHA006651BGNQB:8.859593572):0.4948451248	Phyteuma_humile1241226PHA006656BGNIQI:9.354438697):8.874301617);
(((((Phyteuma_betonicifolium649683PHA006637BGNPV:1.71504985	Phyteuma_zahlbruckneri1399311PHA006689BGNIQL:1.71504985):1.508991308	Phyteuma_scorzonerifolium1288169PHA006674BGNLR:3.224041158):1.50047865	((Phyteuma_charmelii1399303PHA006639BGNHT:0.5734482043	Phyteuma_villarsii1399320PHA006687BGNMD:0.5734482043):2.992131333	(Phyteuma_cordatum703219PHA006643BGNMA:3.169240095	Phyteuma_michelii1399309PHA006658BGNIP:3.169240095):0.3963394427):1.158940271):4.880432487	(((((Phyteuma_gallicum1399305CLA006646BGNMPV:2.066829503	Phyteuma_nigrum1399310CLA006659BGNMQA:2.066829503):0.871029509	(Phyteuma_ovatum1241227PHA006665BGNIT:0.4096924052	(Phyteuma_spicatum_coeruleum239469PHA006679RSZRSZAXPI000870-123:0.04266096356	Phyteuma_spicatum_spicatum239469PHA006680RSZRSZAXPI000866-108:0.04266096356):0.3670314417):2.528166607):1.083814615	Phyteuma_pyrenaicum1399313CLA006669BGNMLM:4.021673627):1.113777893	Phyteuma_vagneri1399319CAR006686BGNMDR:5.13545152):2.262423134	Phyteuma_tetramerum1399318CAR006683BGNMIR:7.397874654):2.207077642):5.712915193	((((((Phyteuma_confusum1399304PHA006641BGNNL:1.783457195	Phyteuma_serratum1399316CLA010226BGNNFT:1.783457195):4.149443739	Phyteuma_hemisphaericum649684PHA006653BGNKM:5.932900934):0.5664819375	(Phyteuma_scheuchzeri_columnae1399314PHA006670BGNQC:4.05425381	Phyteuma_scheuchzeri_scheuchzeri1399315PHA006672BGNIQK:4.05425381):2.445129061):0.9260223744	((Phyteuma_globulariifolium_globulariifolium1399306PHA006647BGNQA:0.6437011947	Phyteuma_globulariifolium_pedemontanum1399307PHA006650BGNKL:0.6437011947):6.671114967	(Phyteuma_orbiculare239468PHA006660RSZRSZAXPI000868-111:5.430294298	(Phyteuma_pseudorbiculare1399312CLA006668BGNMQD:4.702907432	Phyteuma_sieberi1399317PHA006676BGNQD:4.702907432):0.7273868662):1.884521863):0.1105890842):0.5343260276	Phyteuma_hedraianthifolium1399308PHA006651BGNQB:7.959731274):0.8242837856	Phyteuma_humile1241226PHA006656BGNIQI:8.784015059):6.53385243);
(((((Phyteuma_betonicifolium649683PHA006637BGNPV:2.239760253	Phyteuma_zahlbruckneri1399311PHA006689BGNIQL:2.239760253):1.874075147	Phyteuma_scorzonerifolium1288169PHA006674BGNLR:4.1138354):0.5688902726	((Phyteuma_charmelii1399303PHA006639BGNHT:0.703197906	Phyteuma_villarsii1399320PHA006687BGNMD:0.703197906):2.55161677	(Phyteuma_cordatum703219PHA006643BGNMA:2.762374061	Phyteuma_michelii1399309PHA006658BGNIP:2.762374061):0.492440615):1.427910996):4.938551891	(((((Phyteuma_gallicum1399305CLA006646BGNMPV:1.498007104	Phyteuma_nigrum1399310CLA006659BGNMQA:1.498007104):1.430881387	(Phyteuma_ovatum1241227PHA006665BGNIT:0.2285270797	(Phyteuma_spicatum_coeruleum239469PHA006679RSZRSZAXPI000870-123:0.01918421835	Phyteuma_spicatum_spicatum239469PHA006680RSZRSZAXPI000866-108:0.01918421835):0.2093428614):2.700361412):1.423355889	Phyteuma_pyrenaicum1399313CLA006669BGNMLM:4.352244381):0.7536902987	Phyteuma_vagneri1399319CAR006686BGNMDR:5.105934679):1.922664897	Phyteuma_tetramerum1399318CAR006683BGNMIR:7.028599576):2.592677987):9.721920798	((((((Phyteuma_confusum1399304PHA006641BGNNL:2.980986428	Phyteuma_serratum1399316CLA010226BGNNFT:2.980986428):3.20973027	Phyteuma_hemisphaericum649684PHA006653BGNKM:6.190716698):0.1927183272	(Phyteuma_scheuchzeri_columnae1399314PHA006670BGNQC:4.195221542	Phyteuma_scheuchzeri_scheuchzeri1399315PHA006672BGNIQK:4.195221542):2.188213484):0.3897167101	((Phyteuma_globulariifolium_globulariifolium1399306PHA006647BGNQA:0.4699482414	Phyteuma_globulariifolium_pedemontanum1399307PHA006650BGNKL:0.4699482414):6.282838794	(Phyteuma_orbiculare239468PHA006660RSZRSZAXPI000868-111:6.189885439	(Phyteuma_pseudorbiculare1399312CLA006668BGNMQD:5.129721186	Phyteuma_sieberi1399317PHA006676BGNQD:5.129721186):1.060164253):0.5629015962):0.02036470039):0.966349589	Phyteuma_hedraianthifolium1399308PHA006651BGNQB:7.739501325):1.003240345	Phyteuma_humile1241226PHA006656BGNIQI:8.74274167):10.60045669);
(((((Phyteuma_betonicifolium649683PHA006637BGNPV:4.782340906	Phyteuma_zahlbruckneri1399311PHA006689BGNIQL:4.782340906):2.065755485	Phyteuma_scorzonerifolium1288169PHA006674BGNLR:6.848096391):0.4840937495	((Phyteuma_charmelii1399303PHA006639BGNHT:2.823804382	Phyteuma_villarsii1399320PHA006687BGNMD:2.823804382):2.674698014	(Phyteuma_cordatum703219PHA006643BGNMA:3.964302453	Phyteuma_michelii1399309PHA006658BGNIP:3.964302453):1.534199942):1.833687745):2.791052955	(((((Phyteuma_gallicum1399305CLA006646BGNMPV:2.120536139	Phyteuma_nigrum1399310CLA006659BGNMQA:2.120536139):0.6808865516	(Phyteuma_ovatum1241227PHA006665BGNIT:0.3077219799	(Phyteuma_spicatum_coeruleum239469PHA006679RSZRSZAXPI000870-123:0.1635409685	Phyteuma_spicatum_spicatum239469PHA006680RSZRSZAXPI000866-108:0.1635409685):0.1441810113):2.493700711):2.166334172	Phyteuma_pyrenaicum1399313CLA006669BGNMLM:4.967756862):0.4297179799	Phyteuma_vagneri1399319CAR006686BGNMDR:5.397474842):3.654156198	Phyteuma_tetramerum1399318CAR006683BGNMIR:9.05163104):1.071612055):10.00376039	(((((((Phyteuma_confusum1399304PHA006641BGNNL:3.791382414	Phyteuma_serratum1399316CLA010226BGNNFT:3.791382414):2.094893908	Phyteuma_hemisphaericum649684PHA006653BGNKM:5.886276321):0.7701046929	(Phyteuma_scheuchzeri_columnae1399314PHA006670BGNQC:3.545227923	Phyteuma_scheuchzeri_scheuchzeri1399315PHA006672BGNIQK:3.545227923):3.111153091):0.6171820704	(Phyteuma_orbiculare239468PHA006660RSZRSZAXPI000868-111:5.985916805	(Phyteuma_pseudorbiculare1399312CLA006668BGNMQD:4.208296005	Phyteuma_sieberi1399317PHA006676BGNQD:4.208296005):1.777620801):1.28764628):0.3893461796	(Phyteuma_globulariifolium_globulariifolium1399306PHA006647BGNQA:0.6633309662	Phyteuma_globulariifolium_pedemontanum1399307PHA006650BGNKL:0.6633309662):6.999578298):1.648122569	Phyteuma_hedraianthifolium1399308PHA006651BGNQB:9.311031833):0.4998576053	Phyteuma_humile1241226PHA006656BGNIQI:9.810889439):10.31611404);
(((((Phyteuma_betonicifolium649683PHA006637BGNPV:3.885586418	Phyteuma_zahlbruckneri1399311PHA006689BGNIQL:3.885586418):1.567942017	Phyteuma_scorzonerifolium1288169PHA006674BGNLR:5.453528435):1.311784152	((Phyteuma_charmelii1399303PHA006639BGNHT:0.5998006171	Phyteuma_villarsii1399320PHA006687BGNMD:0.5998006171):3.207956084	(Phyteuma_cordatum703219PHA006643BGNMA:3.130294953	Phyteuma_michelii1399309PHA006658BGNIP:3.130294953):0.6774617488):2.957555885):4.22642662	(((((Phyteuma_gallicum1399305CLA006646BGNMPV:2.007922138	Phyteuma_nigrum1399310CLA006659BGNMQA:2.007922138):0.9387425334	(Phyteuma_ovatum1241227PHA006665BGNIT:1.035785808	(Phyteuma_spicatum_coeruleum239469PHA006679RSZRSZAXPI000870-123:0.05851899704	Phyteuma_spicatum_spicatum239469PHA006680RSZRSZAXPI000866-108:0.05851899704):0.9772668114):1.910878863):0.7404862717	Phyteuma_pyrenaicum1399313CLA006669BGNMLM:3.687150943):1.065691154	Phyteuma_vagneri1399319CAR006686BGNMDR:4.752842097):3.539225477	Phyteuma_tetramerum1399318CAR006683BGNMIR:8.292067574):2.699671633):8.838684162	((((((Phyteuma_confusum1399304PHA006641BGNNL:3.762690933	Phyteuma_serratum1399316CLA010226BGNNFT:3.762690933):5.666410983	Phyteuma_hemisphaericum649684PHA006653BGNKM:9.429101916):0.4223948698	(Phyteuma_scheuchzeri_columnae1399314PHA006670BGNQC:5.531735607	Phyteuma_scheuchzeri_scheuchzeri1399315PHA006672BGNIQK:5.531735607):4.31976118):0.5162644554	(Phyteuma_orbiculare239468PHA006660RSZRSZAXPI000868-111:5.825492819	(Phyteuma_pseudorbiculare1399312CLA006668BGNMQD:4.822312794	Phyteuma_sieberi1399317PHA006676BGNQD:4.822312794):1.003180025):4.542268423):0.9147841734	(Phyteuma_globulariifolium_globulariifolium1399306PHA006647BGNQA:0.706950257	Phyteuma_globulariifolium_pedemontanum1399307PHA006650BGNKL:0.706950257):10.57559516):2.374161827	(Phyteuma_hedraianthifolium1399308PHA006651BGNQB:13.24380247	Phyteuma_humile1241226PHA006656BGNIQI:13.24380247):0.4129047752):6.173716126);
(((((Phyteuma_betonicifolium649683PHA006637BGNPV:1.833374756	Phyteuma_zahlbruckneri1399311PHA006689BGNIQL:1.833374756):1.949993312	Phyteuma_scorzonerifolium1288169PHA006674BGNLR:3.783368069):1.784467949	((Phyteuma_charmelii1399303PHA006639BGNHT:0.6410216611	Phyteuma_villarsii1399320PHA006687BGNMD:0.6410216611):3.504098006	(Phyteuma_cordatum703219PHA006643BGNMA:3.661227621	Phyteuma_michelii1399309PHA006658BGNIP:3.661227621):0.4838920456):1.422716352):5.046488725	(((((Phyteuma_gallicum1399305CLA006646BGNMPV:1.501287471	Phyteuma_nigrum1399310CLA006659BGNMQA:1.501287471):0.8491398244	(Phyteuma_ovatum1241227PHA006665BGNIT:0.227745651	(Phyteuma_spicatum_coeruleum239469PHA006679RSZRSZAXPI000870-123:0.01067920458	Phyteuma_spicatum_spicatum239469PHA006680RSZRSZAXPI000866-108:0.01067920458):0.2170664464):2.122681645):0.4879404662	Phyteuma_pyrenaicum1399313CLA006669BGNMLM:2.838367762):1.995268597	Phyteuma_vagneri1399319CAR006686BGNMDR:4.833636359):4.060230364	Phyteuma_tetramerum1399318CAR006683BGNMIR:8.893866723):1.72045802):12.53989287	(((((((Phyteuma_confusum1399304PHA006641BGNNL:3.495097141	Phyteuma_serratum1399316CLA010226BGNNFT:3.495097141):6.247210289	Phyteuma_hemisphaericum649684PHA006653BGNKM:9.74230743):0.2181876081	(Phyteuma_scheuchzeri_columnae1399314PHA006670BGNQC:4.675471143	Phyteuma_scheuchzeri_scheuchzeri1399315PHA006672BGNIQK:4.675471143):5.285023896):0.411894215	(Phyteuma_orbiculare239468PHA006660RSZRSZAXPI000868-111:6.359813027	(Phyteuma_pseudorbiculare1399312CLA006668BGNMQD:5.053376638	Phyteuma_sieberi1399317PHA006676BGNQD:5.053376638):1.306436389):4.012576227):0.1917565057	(Phyteuma_globulariifolium_globulariifolium1399306PHA006647BGNQA:0.8686430887	Phyteuma_globulariifolium_pedemontanum1399307PHA006650BGNKL:0.8686430887):9.69550267):2.546228925	Phyteuma_hedraianthifolium1399308PHA006651BGNQB:13.11037468):1.283141207	Phyteuma_humile1241226PHA006656BGNIQI:14.39351589):8.760701722);
(((((Phyteuma_betonicifolium649683PHA006637BGNPV:1.635017033	Phyteuma_zahlbruckneri1399311PHA006689BGNIQL:1.635017033):3.331099695	Phyteuma_scorzonerifolium1288169PHA006674BGNLR:4.966116729):0.2874754388	((Phyteuma_charmelii1399303PHA006639BGNHT:0.9480648891	Phyteuma_villarsii1399320PHA006687BGNMD:0.9480648891):2.464745771	(Phyteuma_cordatum703219PHA006643BGNMA:2.431684363	Phyteuma_michelii1399309PHA006658BGNIP:2.431684363):0.9811262974):1.840781507):5.35920867	(((((Phyteuma_gallicum1399305CLA006646BGNMPV:1.865556289	Phyteuma_nigrum1399310CLA006659BGNMQA:1.865556289):0.8943880443	(Phyteuma_ovatum1241227PHA006665BGNIT:0.2713851604	(Phyteuma_spicatum_coeruleum239469PHA006679RSZRSZAXPI000870-123:0.07007965929	Phyteuma_spicatum_spicatum239469PHA006680RSZRSZAXPI000866-108:0.07007965929):0.2013055011):2.488559173):0.6280787931	Phyteuma_pyrenaicum1399313CLA006669BGNMLM:3.388023126):0.6824686308	Phyteuma_vagneri1399319CAR006686BGNMDR:4.070491757):3.331304064	Phyteuma_tetramerum1399318CAR006683BGNMIR:7.401795821):3.211005016):8.265234187	(((((((Phyteuma_confusum1399304PHA006641BGNNL:2.135200844	Phyteuma_serratum1399316CLA010226BGNNFT:2.135200844):3.073543067	Phyteuma_hemisphaericum649684PHA006653BGNKM:5.208743911):1.160428709	(Phyteuma_scheuchzeri_columnae1399314PHA006670BGNQC:2.673590474	Phyteuma_scheuchzeri_scheuchzeri1399315PHA006672BGNIQK:2.673590474):3.695582146):0.8652313154	(Phyteuma_orbiculare239468PHA006660RSZRSZAXPI000868-111:5.840921996	(Phyteuma_pseudorbiculare1399312CLA006668BGNMQD:4.615004851	Phyteuma_sieberi1399317PHA006676BGNQD:4.615004851):1.225917145):1.393481939):0.4627225642	(Phyteuma_globulariifolium_globulariifolium1399306PHA006647BGNQA:0.3715454287	Phyteuma_globulariifolium_pedemontanum1399307PHA006650BGNKL:0.3715454287):7.325581071):0.7911484776	Phyteuma_hedraianthifolium1399308PHA006651BGNQB:8.488274977):0.3295451428	Phyteuma_humile1241226PHA006656BGNIQI:8.81782012):10.0602149);
(((((Phyteuma_betonicifolium649683PHA006637BGNPV:1.252060227	Phyteuma_zahlbruckneri1399311PHA006689BGNIQL:1.252060227):3.427421498	Phyteuma_scorzonerifolium1288169PHA006674BGNLR:4.679481725):1.620843508	((Phyteuma_charmelii1399303PHA006639BGNHT:1.161576909	Phyteuma_villarsii1399320PHA006687BGNMD:1.161576909):2.954284764	(Phyteuma_cordatum703219PHA006643BGNMA:3.549640957	Phyteuma_michelii1399309PHA006658BGNIP:3.549640957):0.566220716):2.18446356):4.121468789	(((((Phyteuma_gallicum1399305CLA006646BGNMPV:2.604440348	Phyteuma_nigrum1399310CLA006659BGNMQA:2.604440348):0.722699812	(Phyteuma_ovatum1241227PHA006665BGNIT:0.2908507212	(Phyteuma_spicatum_coeruleum239469PHA006679RSZRSZAXPI000870-123:0.01992444008	Phyteuma_spicatum_spicatum239469PHA006680RSZRSZAXPI000866-108:0.01992444008):0.2709262811):3.036289439):0.4364035832	Phyteuma_pyrenaicum1399313CLA006669BGNMLM:3.763543743):1.830111748	Phyteuma_vagneri1399319CAR006686BGNMDR:5.593655491):2.866746681	Phyteuma_tetramerum1399318CAR006683BGNMIR:8.460402172):1.961391849):11.87646895	(((((((Phyteuma_confusum1399304PHA006641BGNNL:3.704822015	Phyteuma_serratum1399316CLA010226BGNNFT:3.704822015):2.490233237	Phyteuma_hemisphaericum649684PHA006653BGNKM:6.195055252):0.1232597343	(Phyteuma_scheuchzeri_columnae1399314PHA006670BGNQC:4.924332958	Phyteuma_scheuchzeri_scheuchzeri1399315PHA006672BGNIQK:4.924332958):1.393982028):0.2124955935	(Phyteuma_orbiculare239468PHA006660RSZRSZAXPI000868-111:4.832344438	(Phyteuma_pseudorbiculare1399312CLA006668BGNMQD:4.069491939	Phyteuma_sieberi1399317PHA006676BGNQD:4.069491939):0.7628524993):1.698466142):1.138468587	(Phyteuma_globulariifolium_globulariifolium1399306PHA006647BGNQA:0.6509338498	Phyteuma_globulariifolium_pedemontanum1399307PHA006650BGNKL:0.6509338498):7.018345318):2.947563971	Phyteuma_hedraianthifolium1399308PHA006651BGNQB:10.61684314):0.1144990613	Phyteuma_humile1241226PHA006656BGNIQI:10.7313422):11.56692077);
(((((Phyteuma_betonicifolium649683PHA006637BGNPV:2.506837254	Phyteuma_zahlbruckneri1399311PHA006689BGNIQL:2.506837254):2.14399496	Phyteuma_scorzonerifolium1288169PHA006674BGNLR:4.650832214):1.006366928	((Phyteuma_charmelii1399303PHA006639BGNHT:0.4026234748	Phyteuma_villarsii1399320PHA006687BGNMD:0.4026234748):4.450897712	(Phyteuma_cordatum703219PHA006643BGNMA:2.604175679	Phyteuma_michelii1399309PHA006658BGNIP:2.604175679):2.249345508):0.8036779562):5.628544185	(((((Phyteuma_gallicum1399305CLA006646BGNMPV:1.897370585	Phyteuma_nigrum1399310CLA006659BGNMQA:1.897370585):0.6805271108	(Phyteuma_ovatum1241227PHA006665BGNIT:0.4013830183	(Phyteuma_spicatum_coeruleum239469PHA006679RSZRSZAXPI000870-123:0.02427967703	Phyteuma_spicatum_spicatum239469PHA006680RSZRSZAXPI000866-108:0.02427967703):0.3771033413):2.176514678):0.9342436895	Phyteuma_pyrenaicum1399313CLA006669BGNMLM:3.512141386):1.907260263	Phyteuma_vagneri1399319CAR006686BGNMDR:5.419401648):2.089414429	Phyteuma_tetramerum1399318CAR006683BGNMIR:7.508816078):3.77692725):5.081862183	(((((((Phyteuma_confusum1399304PHA006641BGNNL:2.720888607	Phyteuma_serratum1399316CLA010226BGNNFT:2.720888607):4.243778142	Phyteuma_hemisphaericum649684PHA006653BGNKM:6.964666749):0.5358216283	(Phyteuma_scheuchzeri_columnae1399314PHA006670BGNQC:4.402505442	Phyteuma_scheuchzeri_scheuchzeri1399315PHA006672BGNIQK:4.402505442):3.097982935):0.472698966	(Phyteuma_orbiculare239468PHA006660RSZRSZAXPI000868-111:6.43610596	(Phyteuma_pseudorbiculare1399312CLA006668BGNMQD:5.010797819	Phyteuma_sieberi1399317PHA006676BGNQD:5.010797819):1.425308141):1.537081383):0.6202830095	(Phyteuma_globulariifolium_globulariifolium1399306PHA006647BGNQA:0.5569213372	Phyteuma_globulariifolium_pedemontanum1399307PHA006650BGNKL:0.5569213372):8.036549015):0.814700563	Phyteuma_hedraianthifolium1399308PHA006651BGNQB:9.408170916):0.2170744071	Phyteuma_humile1241226PHA006656BGNIQI:9.625245323):6.742360188);
(((((Phyteuma_betonicifolium649683PHA006637BGNPV:1.602842889	Phyteuma_zahlbruckneri1399311PHA006689BGNIQL:1.602842889):1.642511689	Phyteuma_scorzonerifolium1288169PHA006674BGNLR:3.245354578):0.7596968206	((Phyteuma_charmelii1399303PHA006639BGNHT:0.7722483229	Phyteuma_villarsii1399320PHA006687BGNMD:0.7722483229):1.866123012	(Phyteuma_cordatum703219PHA006643BGNMA:2.160281427	Phyteuma_michelii1399309PHA006658BGNIP:2.160281427):0.4780899083):1.366680064):4.012711365	(((((Phyteuma_gallicum1399305CLA006646BGNMPV:1.042227123	Phyteuma_nigrum1399310CLA006659BGNMQA:1.042227123):1.85097462	(Phyteuma_ovatum1241227PHA006665BGNIT:0.1716911639	(Phyteuma_spicatum_coeruleum239469PHA006679RSZRSZAXPI000870-123:0.04090654514	Phyteuma_spicatum_spicatum239469PHA006680RSZRSZAXPI000866-108:0.04090654514):0.1307846187):2.721510579):0.648987159	Phyteuma_pyrenaicum1399313CLA006669BGNMLM:3.542188902):0.5747045695	Phyteuma_vagneri1399319CAR006686BGNMDR:4.116893471):2.204153569	Phyteuma_tetramerum1399318CAR006683BGNMIR:6.32104704):1.696715724):10.79175804	((((((Phyteuma_confusum1399304PHA006641BGNNL:3.164569151	Phyteuma_serratum1399316CLA010226BGNNFT:3.164569151):3.220525441	Phyteuma_hemisphaericum649684PHA006653BGNKM:6.385094592):0.3290799511	(Phyteuma_scheuchzeri_columnae1399314PHA006670BGNQC:4.189138776	Phyteuma_scheuchzeri_scheuchzeri1399315PHA006672BGNIQK:4.189138776):2.525035767):0.6721019577	((Phyteuma_globulariifolium_globulariifolium1399306PHA006647BGNQA:1.149562505	Phyteuma_globulariifolium_pedemontanum1399307PHA006650BGNKL:1.149562505):6.234958725	(Phyteuma_orbiculare239468PHA006660RSZRSZAXPI000868-111:5.954810405	(Phyteuma_pseudorbiculare1399312CLA006668BGNMQD:3.895624098	Phyteuma_sieberi1399317PHA006676BGNQD:3.895624098):2.059186307):1.429710826):0.001755270331):1.065419138	Phyteuma_hedraianthifolium1399308PHA006651BGNQB:8.451695639):1.97726846	Phyteuma_humile1241226PHA006656BGNIQI:10.4289641):8.380556703);
(((((Phyteuma_betonicifolium649683PHA006637BGNPV:3.189382625	Phyteuma_zahlbruckneri1399311PHA006689BGNIQL:3.189382625):1.909483692	Phyteuma_scorzonerifolium1288169PHA006674BGNLR:5.098866318):1.557418669	((Phyteuma_charmelii1399303PHA006639BGNHT:0.6544296063	Phyteuma_villarsii1399320PHA006687BGNMD:0.6544296063):4.182275611	(Phyteuma_cordatum703219PHA006643BGNMA:2.344560955	Phyteuma_michelii1399309PHA006658BGNIP:2.344560955):2.492144262):1.81957977):3.143084877	(((((Phyteuma_gallicum1399305CLA006646BGNMPV:1.974181655	Phyteuma_nigrum1399310CLA006659BGNMQA:1.974181655):0.8990908017	(Phyteuma_ovatum1241227PHA006665BGNIT:1.05743986	(Phyteuma_spicatum_coeruleum239469PHA006679RSZRSZAXPI000870-123:0.02583663733	Phyteuma_spicatum_spicatum239469PHA006680RSZRSZAXPI000866-108:0.02583663733):1.031603222):1.815832597):0.3690544172	Phyteuma_pyrenaicum1399313CLA006669BGNMLM:3.242326874):1.21262901	Phyteuma_vagneri1399319CAR006686BGNMDR:4.454955884):2.745117844	Phyteuma_tetramerum1399318CAR006683BGNMIR:7.200073728):2.599296136):5.857969312	(((((((Phyteuma_confusum1399304PHA006641BGNNL:1.317322467	Phyteuma_serratum1399316CLA010226BGNNFT:1.317322467):3.032598889	Phyteuma_hemisphaericum649684PHA006653BGNKM:4.349921356):0.7446388104	(Phyteuma_scheuchzeri_columnae1399314PHA006670BGNQC:4.06250586	Phyteuma_scheuchzeri_scheuchzeri1399315PHA006672BGNIQK:4.06250586):1.032054307):1.36536465	(Phyteuma_orbiculare239468PHA006660RSZRSZAXPI000868-111:5.013960889	(Phyteuma_pseudorbiculare1399312CLA006668BGNMQD:4.202616563	Phyteuma_sieberi1399317PHA006676BGNQD:4.202616563):0.811344326):1.445963928):0.1873758804	(Phyteuma_globulariifolium_globulariifolium1399306PHA006647BGNQA:0.3887983784	Phyteuma_globulariifolium_pedemontanum1399307PHA006650BGNKL:0.3887983784):6.258502319):0.854319295	Phyteuma_hedraianthifolium1399308PHA006651BGNQB:7.501619992):0.6790551759	Phyteuma_humile1241226PHA006656BGNIQI:8.180675168):7.476664007);
(((((Phyteuma_betonicifolium649683PHA006637BGNPV:3.416443308	Phyteuma_zahlbruckneri1399311PHA006689BGNIQL:3.416443308):0.6053961701	Phyteuma_scorzonerifolium1288169PHA006674BGNLR:4.021839478):0.3908938362	((Phyteuma_charmelii1399303PHA006639BGNHT:0.3646878292	Phyteuma_villarsii1399320PHA006687BGNMD:0.3646878292):2.75364399	(Phyteuma_cordatum703219PHA006643BGNMA:2.426009012	Phyteuma_michelii1399309PHA006658BGNIP:2.426009012):0.692322808):1.294401494):2.286998942	(((((Phyteuma_gallicum1399305CLA006646BGNMPV:1.145197933	Phyteuma_nigrum1399310CLA006659BGNMQA:1.145197933):0.856168467	(Phyteuma_ovatum1241227PHA006665BGNIT:0.341883241	(Phyteuma_spicatum_coeruleum239469PHA006679RSZRSZAXPI000870-123:0.01295310079	Phyteuma_spicatum_spicatum239469PHA006680RSZRSZAXPI000866-108:0.01295310079):0.3289301402):1.659483159):0.4562346859	Phyteuma_pyrenaicum1399313CLA006669BGNMLM:2.457601085):0.6659034898	Phyteuma_vagneri1399319CAR006686BGNMDR:3.123504575):1.382032659	Phyteuma_tetramerum1399318CAR006683BGNMIR:4.505537234):2.194195022):8.670784917	((((((Phyteuma_confusum1399304PHA006641BGNNL:2.255543239	Phyteuma_serratum1399316CLA010226BGNNFT:2.255543239):1.630750275	Phyteuma_hemisphaericum649684PHA006653BGNKM:3.886293514):0.7660821246	(Phyteuma_scheuchzeri_columnae1399314PHA006670BGNQC:2.910770837	Phyteuma_scheuchzeri_scheuchzeri1399315PHA006672BGNIQK:2.910770837):1.741604801):1.489749481	(Phyteuma_orbiculare239468PHA006660RSZRSZAXPI000868-111:4.502359136	(Phyteuma_pseudorbiculare1399312CLA006668BGNMQD:4.224378287	Phyteuma_sieberi1399317PHA006676BGNQD:4.224378287):0.2779808493):1.639765984):0.8330863589	(Phyteuma_globulariifolium_globulariifolium1399306PHA006647BGNQA:0.6947322313	Phyteuma_globulariifolium_pedemontanum1399307PHA006650BGNKL:0.6947322313):6.280479247):0.5948884809	(Phyteuma_hedraianthifolium1399308PHA006651BGNQB:7.428936032	Phyteuma_humile1241226PHA006656BGNIQI:7.428936032):0.1411639275):7.800417213);
(((((Phyteuma_betonicifolium649683PHA006637BGNPV:2.114449235	Phyteuma_zahlbruckneri1399311PHA006689BGNIQL:2.114449235):1.980302247	Phyteuma_scorzonerifolium1288169PHA006674BGNLR:4.094751482):0.9018565443	((Phyteuma_charmelii1399303PHA006639BGNHT:0.392706278	Phyteuma_villarsii1399320PHA006687BGNMD:0.392706278):3.501186875	(Phyteuma_cordatum703219PHA006643BGNMA:3.41634049	Phyteuma_michelii1399309PHA006658BGNIP:3.41634049):0.4775526627):1.102714873):3.540494953	(((((Phyteuma_gallicum1399305CLA006646BGNMPV:2.00272516	Phyteuma_nigrum1399310CLA006659BGNMQA:2.00272516):0.4332146494	(Phyteuma_ovatum1241227PHA006665BGNIT:0.3962118558	(Phyteuma_spicatum_coeruleum239469PHA006679RSZRSZAXPI000870-123:0.05241046161	Phyteuma_spicatum_spicatum239469PHA006680RSZRSZAXPI000866-108:0.05241046161):0.3438013941):2.039727954):1.138307255	Phyteuma_pyrenaicum1399313CLA006669BGNMLM:3.574247065):0.522841425	Phyteuma_vagneri1399319CAR006686BGNMDR:4.09708849):2.665288323	Phyteuma_tetramerum1399318CAR006683BGNMIR:6.762376813):1.774726166):9.331871677	((((((Phyteuma_confusum1399304PHA006641BGNNL:2.640715422	Phyteuma_serratum1399316CLA010226BGNNFT:2.640715422):3.678193853	Phyteuma_hemisphaericum649684PHA006653BGNKM:6.318909275):0.155252053	(Phyteuma_scheuchzeri_columnae1399314PHA006670BGNQC:2.394262943	Phyteuma_scheuchzeri_scheuchzeri1399315PHA006672BGNIQK:2.394262943):4.079898384):0.2666157134	((Phyteuma_globulariifolium_globulariifolium1399306PHA006647BGNQA:0.3629104815	Phyteuma_globulariifolium_pedemontanum1399307PHA006650BGNKL:0.3629104815):6.290794929	(Phyteuma_orbiculare239468PHA006660RSZRSZAXPI000868-111:5.737378816	(Phyteuma_pseudorbiculare1399312CLA006668BGNMQD:4.705682681	Phyteuma_sieberi1399317PHA006676BGNQD:4.705682681):1.031696135):0.9163265945):0.08707163107):0.7428689331	Phyteuma_hedraianthifolium1399308PHA006651BGNQB:7.483645974):2.960332465	Phyteuma_humile1241226PHA006656BGNIQI:10.44397844):7.424996216);
(((((Phyteuma_betonicifolium649683PHA006637BGNPV:2.987857864	Phyteuma_zahlbruckneri1399311PHA006689BGNIQL:2.987857864):3.484095816	Phyteuma_scorzonerifolium1288169PHA006674BGNLR:6.471953679):0.6235795246	((Phyteuma_charmelii1399303PHA006639BGNHT:0.6979712106	Phyteuma_villarsii1399320PHA006687BGNMD:0.6979712106):3.495110125	(Phyteuma_cordatum703219PHA006643BGNMA:1.698677662	Phyteuma_michelii1399309PHA006658BGNIP:1.698677662):2.494403674):2.902451868):5.12880948	(((((Phyteuma_gallicum1399305CLA006646BGNMPV:1.789300456	Phyteuma_nigrum1399310CLA006659BGNMQA:1.789300456):1.214673267	(Phyteuma_ovatum1241227PHA006665BGNIT:0.9212668624	(Phyteuma_spicatum_coeruleum239469PHA006679RSZRSZAXPI000870-123:0.01718517641	Phyteuma_spicatum_spicatum239469PHA006680RSZRSZAXPI000866-108:0.01718517641):0.904081686):2.082706861):0.7200718606	Phyteuma_pyrenaicum1399313CLA006669BGNMLM:3.724045584):0.5941963704	Phyteuma_vagneri1399319CAR006686BGNMDR:4.318241954):5.435188918	Phyteuma_tetramerum1399318CAR006683BGNMIR:9.753430872):2.470911812):5.448360925	((((((Phyteuma_confusum1399304PHA006641BGNNL:4.069298014	Phyteuma_serratum1399316CLA010226BGNNFT:4.069298014):2.634152752	Phyteuma_hemisphaericum649684PHA006653BGNKM:6.703450766):0.4247028668	(Phyteuma_scheuchzeri_columnae1399314PHA006670BGNQC:4.745640229	Phyteuma_scheuchzeri_scheuchzeri1399315PHA006672BGNIQK:4.745640229):2.382513404):0.1560013806	(Phyteuma_orbiculare239468PHA006660RSZRSZAXPI000868-111:5.286736458	(Phyteuma_pseudorbiculare1399312CLA006668BGNMQD:3.339975154	Phyteuma_sieberi1399317PHA006676BGNQD:3.339975154):1.946761303):1.997418556):0.7321733988	(Phyteuma_globulariifolium_globulariifolium1399306PHA006647BGNQA:0.4516791183	Phyteuma_globulariifolium_pedemontanum1399307PHA006650BGNKL:0.4516791183):7.564649294):0.7079645416	(Phyteuma_hedraianthifolium1399308PHA006651BGNQB:8.043648264	Phyteuma_humile1241226PHA006656BGNIQI:8.043648264):0.6806446902):8.948410655);
(((((Phyteuma_betonicifolium649683PHA006637BGNPV:4.385586194	Phyteuma_zahlbruckneri1399311PHA006689BGNIQL:4.385586194):3.322627096	Phyteuma_scorzonerifolium1288169PHA006674BGNLR:7.70821329):0.6383241655	((Phyteuma_charmelii1399303PHA006639BGNHT:0.9371011311	Phyteuma_villarsii1399320PHA006687BGNMD:0.9371011311):5.402560209	(Phyteuma_cordatum703219PHA006643BGNMA:4.109877913	Phyteuma_michelii1399309PHA006658BGNIP:4.109877913):2.229783427):2.006876115):5.74705318	(((((Phyteuma_gallicum1399305CLA006646BGNMPV:1.738031101	Phyteuma_nigrum1399310CLA006659BGNMQA:1.738031101):1.157145694	(Phyteuma_ovatum1241227PHA006665BGNIT:0.2241888845	(Phyteuma_spicatum_coeruleum239469PHA006679RSZRSZAXPI000870-123:0.05921969246	Phyteuma_spicatum_spicatum239469PHA006680RSZRSZAXPI000866-108:0.05921969246):0.164969192):2.67098791):0.47236593	Phyteuma_pyrenaicum1399313CLA006669BGNMLM:3.367542725):1.669517158	Phyteuma_vagneri1399319CAR006686BGNMDR:5.037059883):4.081437483	Phyteuma_tetramerum1399318CAR006683BGNMIR:9.118497365):4.97509327):5.896703138	((((((Phyteuma_confusum1399304PHA006641BGNNL:4.909702654	Phyteuma_serratum1399316CLA010226BGNNFT:4.909702654):2.252485412	Phyteuma_hemisphaericum649684PHA006653BGNKM:7.162188066):0.4562233343	(Phyteuma_scheuchzeri_columnae1399314PHA006670BGNQC:4.619677006	Phyteuma_scheuchzeri_scheuchzeri1399315PHA006672BGNIQK:4.619677006):2.998734394):0.390469715	(Phyteuma_orbiculare239468PHA006660RSZRSZAXPI000868-111:7.348145214	(Phyteuma_pseudorbiculare1399312CLA006668BGNMQD:2.626646098	Phyteuma_sieberi1399317PHA006676BGNQD:2.626646098):4.721499116):0.6607359013):0.9099748859	(Phyteuma_globulariifolium_globulariifolium1399306PHA006647BGNQA:0.5906917723	Phyteuma_globulariifolium_pedemontanum1399307PHA006650BGNKL:0.5906917723):8.328164229):1.16266454	(Phyteuma_hedraianthifolium1399308PHA006651BGNQB:9.820032606	Phyteuma_humile1241226PHA006656BGNIQI:9.820032606):0.2614879352):9.908773231);
(((((Phyteuma_betonicifolium649683PHA006637BGNPV:3.406631352	Phyteuma_zahlbruckneri1399311PHA006689BGNIQL:3.406631352):3.512990558	Phyteuma_scorzonerifolium1288169PHA006674BGNLR:6.91962191):0.9254958409	((Phyteuma_charmelii1399303PHA006639BGNHT:0.3907556904	Phyteuma_villarsii1399320PHA006687BGNMD:0.3907556904):4.851676302	(Phyteuma_cordatum703219PHA006643BGNMA:3.487724481	Phyteuma_michelii1399309PHA006658BGNIP:3.487724481):1.754707512):2.602685758):5.780666849	(((((Phyteuma_gallicum1399305CLA006646BGNMPV:2.17589238	Phyteuma_nigrum1399310CLA006659BGNMQA:2.17589238):1.133365527	(Phyteuma_ovatum1241227PHA006665BGNIT:0.3422528709	(Phyteuma_spicatum_coeruleum239469PHA006679RSZRSZAXPI000870-123:0.03319552352	Phyteuma_spicatum_spicatum239469PHA006680RSZRSZAXPI000866-108:0.03319552352):0.3090573474):2.967005037):0.4715490564	Phyteuma_pyrenaicum1399313CLA006669BGNMLM:3.780806964):2.469974298	Phyteuma_vagneri1399319CAR006686BGNMDR:6.250781262):3.378559968	Phyteuma_tetramerum1399318CAR006683BGNMIR:9.62934123):3.99644337):5.471096061	(((((((Phyteuma_confusum1399304PHA006641BGNNL:3.8484481	Phyteuma_serratum1399316CLA010226BGNNFT:3.8484481):3.625107722	Phyteuma_hemisphaericum649684PHA006653BGNKM:7.473555822):0.3304234824	(Phyteuma_scheuchzeri_columnae1399314PHA006670BGNQC:4.125392878	Phyteuma_scheuchzeri_scheuchzeri1399315PHA006672BGNIQK:4.125392878):3.678586426):0.1354723681	(Phyteuma_globulariifolium_globulariifolium1399306PHA006647BGNQA:0.5418180802	Phyteuma_globulariifolium_pedemontanum1399307PHA006650BGNKL:0.5418180802):7.397633592):0.2555559833	(Phyteuma_orbiculare239468PHA006660RSZRSZAXPI000868-111:7.094118487	(Phyteuma_pseudorbiculare1399312CLA006668BGNMQD:2.091238795	Phyteuma_sieberi1399317PHA006676BGNQD:2.091238795):5.002879692):1.100889168):0.6314655371	Phyteuma_hedraianthifolium1399308PHA006651BGNQB:8.826473193):1.02446693	Phyteuma_humile1241226PHA006656BGNIQI:9.850940123):9.245940539);
(((((Phyteuma_betonicifolium649683PHA006637BGNPV:1.860052384	Phyteuma_zahlbruckneri1399311PHA006689BGNIQL:1.860052384):2.829037962	Phyteuma_scorzonerifolium1288169PHA006674BGNLR:4.689090346):1.140742753	((Phyteuma_charmelii1399303PHA006639BGNHT:0.4767908782	Phyteuma_villarsii1399320PHA006687BGNMD:0.4767908782):2.81869702	(Phyteuma_cordatum703219PHA006643BGNMA:2.351272805	Phyteuma_michelii1399309PHA006658BGNIP:2.351272805):0.9442150936):2.5343452):3.630285123	(((((Phyteuma_gallicum1399305CLA006646BGNMPV:2.32095384	Phyteuma_nigrum1399310CLA006659BGNMQA:2.32095384):0.5633824615	(Phyteuma_ovatum1241227PHA006665BGNIT:0.6804881831	(Phyteuma_spicatum_coeruleum239469PHA006679RSZRSZAXPI000870-123:0.03183733961	Phyteuma_spicatum_spicatum239469PHA006680RSZRSZAXPI000866-108:0.03183733961):0.6486508435):2.203848118):0.9903345723	Phyteuma_pyrenaicum1399313CLA006669BGNMLM:3.874670874):1.149889524	Phyteuma_vagneri1399319CAR006686BGNMDR:5.024560398):1.285781751	Phyteuma_tetramerum1399318CAR006683BGNMIR:6.310342149):3.149776072):9.476255955	((((((Phyteuma_confusum1399304PHA006641BGNNL:3.116719108	Phyteuma_serratum1399316CLA010226BGNNFT:3.116719108):1.545557294	Phyteuma_hemisphaericum649684PHA006653BGNKM:4.662276402):0.5482956063	(Phyteuma_scheuchzeri_columnae1399314PHA006670BGNQC:3.121028956	Phyteuma_scheuchzeri_scheuchzeri1399315PHA006672BGNIQK:3.121028956):2.089543052):1.086180614	(Phyteuma_orbiculare239468PHA006660RSZRSZAXPI000868-111:5.931656208	(Phyteuma_pseudorbiculare1399312CLA006668BGNMQD:5.112357433	Phyteuma_sieberi1399317PHA006676BGNQD:5.112357433):0.8192987746):0.3650964146):1.215292688	(Phyteuma_globulariifolium_globulariifolium1399306PHA006647BGNQA:0.3481449828	Phyteuma_globulariifolium_pedemontanum1399307PHA006650BGNKL:0.3481449828):7.163900328):3.501066765	(Phyteuma_hedraianthifolium1399308PHA006651BGNQB:10.14580394	Phyteuma_humile1241226PHA006656BGNIQI:10.14580394):0.8673081389):7.923262101);
(((((Phyteuma_betonicifolium649683PHA006637BGNPV:5.173287689	Phyteuma_zahlbruckneri1399311PHA006689BGNIQL:5.173287689):1.685713302	Phyteuma_scorzonerifolium1288169PHA006674BGNLR:6.85900099):0.4896081068	((Phyteuma_charmelii1399303PHA006639BGNHT:0.725379236	Phyteuma_villarsii1399320PHA006687BGNMD:0.725379236):5.654552999	(Phyteuma_cordatum703219PHA006643BGNMA:5.659249969	Phyteuma_michelii1399309PHA006658BGNIP:5.659249969):0.7206822669):0.9686768619):5.924136678	(((((Phyteuma_gallicum1399305CLA006646BGNMPV:2.726570806	Phyteuma_nigrum1399310CLA006659BGNMQA:2.726570806):0.5796541429	(Phyteuma_ovatum1241227PHA006665BGNIT:0.9657507561	(Phyteuma_spicatum_coeruleum239469PHA006679RSZRSZAXPI000870-123:0.06770965928	Phyteuma_spicatum_spicatum239469PHA006680RSZRSZAXPI000866-108:0.06770965928):0.8980410968):2.340474193):1.456599459	Phyteuma_pyrenaicum1399313CLA006669BGNMLM:4.762824409):0.8936576932	Phyteuma_vagneri1399319CAR006686BGNMDR:5.656482102):2.485152454	Phyteuma_tetramerum1399318CAR006683BGNMIR:8.141634556):5.131111219):9.132399959	(((((((Phyteuma_confusum1399304PHA006641BGNNL:3.90106288	Phyteuma_serratum1399316CLA010226BGNNFT:3.90106288):2.587278523	Phyteuma_hemisphaericum649684PHA006653BGNKM:6.488341403):0.8152664997	(Phyteuma_scheuchzeri_columnae1399314PHA006670BGNQC:3.298339896	Phyteuma_scheuchzeri_scheuchzeri1399315PHA006672BGNIQK:3.298339896):4.005268008):0.3273563356	(Phyteuma_orbiculare239468PHA006660RSZRSZAXPI000868-111:5.898062793	(Phyteuma_pseudorbiculare1399312CLA006668BGNMQD:5.275116442	Phyteuma_sieberi1399317PHA006676BGNQD:5.275116442):0.6229463507):1.732901446):0.2300060081	(Phyteuma_globulariifolium_globulariifolium1399306PHA006647BGNQA:1.187894036	Phyteuma_globulariifolium_pedemontanum1399307PHA006650BGNKL:1.187894036):6.673076211):1.763779323	Phyteuma_hedraianthifolium1399308PHA006651BGNQB:9.62474957):0.7608358749	Phyteuma_humile1241226PHA006656BGNIQI:10.38558544):12.01956029);
(((((Phyteuma_betonicifolium649683PHA006637BGNPV:2.728320524	Phyteuma_zahlbruckneri1399311PHA006689BGNIQL:2.728320524):2.468953949	Phyteuma_scorzonerifolium1288169PHA006674BGNLR:5.197274473):0.9298394512	((Phyteuma_charmelii1399303PHA006639BGNHT:0.1221718779	Phyteuma_villarsii1399320PHA006687BGNMD:0.1221718779):3.126515634	(Phyteuma_cordatum703219PHA006643BGNMA:2.52045487	Phyteuma_michelii1399309PHA006658BGNIP:2.52045487):0.7282326415):2.878426413):4.883178192	(((((Phyteuma_gallicum1399305CLA006646BGNMPV:2.174251608	Phyteuma_nigrum1399310CLA006659BGNMQA:2.174251608):0.733218805	(Phyteuma_ovatum1241227PHA006665BGNIT:0.483057823	(Phyteuma_spicatum_coeruleum239469PHA006679RSZRSZAXPI000870-123:0.0370673842	Phyteuma_spicatum_spicatum239469PHA006680RSZRSZAXPI000866-108:0.0370673842):0.4459904388):2.42441259):0.5706366663	Phyteuma_pyrenaicum1399313CLA006669BGNMLM:3.478107079):0.9888668664	Phyteuma_vagneri1399319CAR006686BGNMDR:4.466973946):3.767778549	Phyteuma_tetramerum1399318CAR006683BGNMIR:8.234752495):2.775539622):8.766080398	(((((((Phyteuma_confusum1399304PHA006641BGNNL:3.858355087	Phyteuma_serratum1399316CLA010226BGNNFT:3.858355087):3.0294362	Phyteuma_hemisphaericum649684PHA006653BGNKM:6.887791287):0.4994177885	(Phyteuma_scheuchzeri_columnae1399314PHA006670BGNQC:4.714844631	Phyteuma_scheuchzeri_scheuchzeri1399315PHA006672BGNIQK:4.714844631):2.672364445):0.5681758915	(Phyteuma_orbiculare239468PHA006660RSZRSZAXPI000868-111:5.845623491	(Phyteuma_pseudorbiculare1399312CLA006668BGNMQD:2.650192801	Phyteuma_sieberi1399317PHA006676BGNQD:2.650192801):3.19543069):2.109761476):0.6966430033	(Phyteuma_globulariifolium_globulariifolium1399306PHA006647BGNQA:1.308845081	Phyteuma_globulariifolium_pedemontanum1399307PHA006650BGNKL:1.308845081):7.343182889):1.244789982	Phyteuma_hedraianthifolium1399308PHA006651BGNQB:9.896817952):0.6311553157	Phyteuma_humile1241226PHA006656BGNIQI:10.52797327):9.248399247);
(((((Phyteuma_betonicifolium649683PHA006637BGNPV:2.471322366	Phyteuma_zahlbruckneri1399311PHA006689BGNIQL:2.471322366):3.845510994	Phyteuma_scorzonerifolium1288169PHA006674BGNLR:6.31683336):0.6834780856	((Phyteuma_charmelii1399303PHA006639BGNHT:0.5916581004	Phyteuma_villarsii1399320PHA006687BGNMD:0.5916581004):4.238581603	(Phyteuma_cordatum703219PHA006643BGNMA:4.357132204	Phyteuma_michelii1399309PHA006658BGNIP:4.357132204):0.4731074992):2.170071742):3.8520939	(((((Phyteuma_gallicum1399305CLA006646BGNMPV:2.034699612	Phyteuma_nigrum1399310CLA006659BGNMQA:2.034699612):0.9403968629	(Phyteuma_ovatum1241227PHA006665BGNIT:0.2527634533	(Phyteuma_spicatum_coeruleum239469PHA006679RSZRSZAXPI000870-123:0.00625885982	Phyteuma_spicatum_spicatum239469PHA006680RSZRSZAXPI000866-108:0.00625885982):0.2465045935):2.722333022):0.3675758136	Phyteuma_pyrenaicum1399313CLA006669BGNMLM:3.342672289):0.8270590104	Phyteuma_vagneri1399319CAR006686BGNMDR:4.169731299):3.996926608	Phyteuma_tetramerum1399318CAR006683BGNMIR:8.166657908):2.685747437):4.610397804	((((((Phyteuma_confusum1399304PHA006641BGNNL:3.781690321	Phyteuma_serratum1399316CLA010226BGNNFT:3.781690321):1.944829454	Phyteuma_hemisphaericum649684PHA006653BGNKM:5.726519775):0.5460792985	(Phyteuma_scheuchzeri_columnae1399314PHA006670BGNQC:3.92222256	Phyteuma_scheuchzeri_scheuchzeri1399315PHA006672BGNIQK:3.92222256):2.350376513):0.366592078	(Phyteuma_orbiculare239468PHA006660RSZRSZAXPI000868-111:4.336962787	(Phyteuma_pseudorbiculare1399312CLA006668BGNMQD:3.359301656	Phyteuma_sieberi1399317PHA006676BGNQD:3.359301656):0.9776611309):2.302228364):0.3405280034	(Phyteuma_globulariifolium_globulariifolium1399306PHA006647BGNQA:0.6297470582	Phyteuma_globulariifolium_pedemontanum1399307PHA006650BGNKL:0.6297470582):6.349972096):0.9691288025	(Phyteuma_hedraianthifolium1399308PHA006651BGNQB:7.411997387	Phyteuma_humile1241226PHA006656BGNIQI:7.411997387):0.5368505697):7.513955192);
(((((Phyteuma_betonicifolium649683PHA006637BGNPV:2.405190115	Phyteuma_zahlbruckneri1399311PHA006689BGNIQL:2.405190115):1.534591969	Phyteuma_scorzonerifolium1288169PHA006674BGNLR:3.939782084):1.043207057	((Phyteuma_charmelii1399303PHA006639BGNHT:0.9155821642	Phyteuma_villarsii1399320PHA006687BGNMD:0.9155821642):2.631183065	(Phyteuma_cordatum703219PHA006643BGNMA:3.259472231	Phyteuma_michelii1399309PHA006658BGNIP:3.259472231):0.2872929975):1.436223913):8.921301896	(((((Phyteuma_gallicum1399305CLA006646BGNMPV:3.156403707	Phyteuma_nigrum1399310CLA006659BGNMQA:3.156403707):0.4798654705	(Phyteuma_ovatum1241227PHA006665BGNIT:0.3740397085	(Phyteuma_spicatum_coeruleum239469PHA006679RSZRSZAXPI000870-123:0.02226682242	Phyteuma_spicatum_spicatum239469PHA006680RSZRSZAXPI000866-108:0.02226682242):0.351772886):3.262229469):0.9128511089	Phyteuma_pyrenaicum1399313CLA006669BGNMLM:4.549120286):1.295957444	Phyteuma_vagneri1399319CAR006686BGNMDR:5.845077731):3.476124309	Phyteuma_tetramerum1399318CAR006683BGNMIR:9.32120204):4.583088997):5.630627814	(((((((Phyteuma_confusum1399304PHA006641BGNNL:2.409794701	Phyteuma_serratum1399316CLA010226BGNNFT:2.409794701):2.729653334	Phyteuma_hemisphaericum649684PHA006653BGNKM:5.139448036):0.4527521737	(Phyteuma_scheuchzeri_columnae1399314PHA006670BGNQC:3.118751523	Phyteuma_scheuchzeri_scheuchzeri1399315PHA006672BGNIQK:3.118751523):2.473448686):1.358978091	(Phyteuma_orbiculare239468PHA006660RSZRSZAXPI000868-111:5.146467925	(Phyteuma_pseudorbiculare1399312CLA006668BGNMQD:4.403879451	Phyteuma_sieberi1399317PHA006676BGNQD:4.403879451):0.7425884734):1.804710375):1.011849118	(Phyteuma_globulariifolium_globulariifolium1399306PHA006647BGNQA:0.3031635618	Phyteuma_globulariifolium_pedemontanum1399307PHA006650BGNKL:0.3031635618):7.659863856):1.114654999	Phyteuma_hedraianthifolium1399308PHA006651BGNQB:9.077682417):0.232586935	Phyteuma_humile1241226PHA006656BGNIQI:9.310269352):10.2246495);
(((((Phyteuma_betonicifolium649683PHA006637BGNPV:2.515011234	Phyteuma_zahlbruckneri1399311PHA006689BGNIQL:2.515011234):1.685947368	Phyteuma_scorzonerifolium1288169PHA006674BGNLR:4.200958602):1.55115515	((Phyteuma_charmelii1399303PHA006639BGNHT:0.6028941489	Phyteuma_villarsii1399320PHA006687BGNMD:0.6028941489):4.31053654	(Phyteuma_cordatum703219PHA006643BGNMA:2.658856096	Phyteuma_michelii1399309PHA006658BGNIP:2.658856096):2.254574593):0.8386830629):5.480420915	(((((Phyteuma_gallicum1399305CLA006646BGNMPV:2.576514682	Phyteuma_nigrum1399310CLA006659BGNMQA:2.576514682):1.653041087	(Phyteuma_ovatum1241227PHA006665BGNIT:0.6420301472	(Phyteuma_spicatum_coeruleum239469PHA006679RSZRSZAXPI000870-123:0.1949680147	Phyteuma_spicatum_spicatum239469PHA006680RSZRSZAXPI000866-108:0.1949680147):0.4470621325):3.587525622):0.8864410541	Phyteuma_pyrenaicum1399313CLA006669BGNMLM:5.115996823):0.5324657719	Phyteuma_vagneri1399319CAR006686BGNMDR:5.648462595):2.46973846	Phyteuma_tetramerum1399318CAR006683BGNMIR:8.118201055):3.114333612):9.973858193	(((((((Phyteuma_confusum1399304PHA006641BGNNL:5.428274133	Phyteuma_serratum1399316CLA010226BGNNFT:5.428274133):2.078313365	Phyteuma_hemisphaericum649684PHA006653BGNKM:7.506587499):0.4985946536	(Phyteuma_scheuchzeri_columnae1399314PHA006670BGNQC:4.754950579	Phyteuma_scheuchzeri_scheuchzeri1399315PHA006672BGNIQK:4.754950579):3.250231574):1.017774089	(Phyteuma_orbiculare239468PHA006660RSZRSZAXPI000868-111:7.188071106	(Phyteuma_pseudorbiculare1399312CLA006668BGNMQD:6.461680845	Phyteuma_sieberi1399317PHA006676BGNQD:6.461680845):0.7263902609):1.834885135):0.6602015255	(Phyteuma_globulariifolium_globulariifolium1399306PHA006647BGNQA:0.4122915118	Phyteuma_globulariifolium_pedemontanum1399307PHA006650BGNKL:0.4122915118):9.270866255):1.043736983	Phyteuma_hedraianthifolium1399308PHA006651BGNQB:10.72689475):1.247342529	Phyteuma_humile1241226PHA006656BGNIQI:11.97423728):9.232155582);
(((((Phyteuma_betonicifolium649683PHA006637BGNPV:3.063792953	Phyteuma_zahlbruckneri1399311PHA006689BGNIQL:3.063792953):1.959388932	Phyteuma_scorzonerifolium1288169PHA006674BGNLR:5.023181885):1.420457625	((Phyteuma_charmelii1399303PHA006639BGNHT:0.4763147975	Phyteuma_villarsii1399320PHA006687BGNMD:0.4763147975):3.645484526	(Phyteuma_cordatum703219PHA006643BGNMA:1.899689961	Phyteuma_michelii1399309PHA006658BGNIP:1.899689961):2.222109363):2.321840187):4.243311972	(((((Phyteuma_gallicum1399305CLA006646BGNMPV:2.049622459	Phyteuma_nigrum1399310CLA006659BGNMQA:2.049622459):1.428016342	(Phyteuma_ovatum1241227PHA006665BGNIT:0.3303701998	(Phyteuma_spicatum_coeruleum239469PHA006679RSZRSZAXPI000870-123:0.0708552918	Phyteuma_spicatum_spicatum239469PHA006680RSZRSZAXPI000866-108:0.0708552918):0.259514908):3.147268601):0.9207547178	Phyteuma_pyrenaicum1399313CLA006669BGNMLM:4.398393519):0.3212360893	Phyteuma_vagneri1399319CAR006686BGNMDR:4.719629608):2.447324746	Phyteuma_tetramerum1399318CAR006683BGNMIR:7.166954354):3.519997129):13.83578461	(((((((Phyteuma_confusum1399304PHA006641BGNNL:3.300458224	Phyteuma_serratum1399316CLA010226BGNNFT:3.300458224):3.446859477	Phyteuma_hemisphaericum649684PHA006653BGNKM:6.747317701):0.4256096601	(Phyteuma_scheuchzeri_columnae1399314PHA006670BGNQC:5.054808285	Phyteuma_scheuchzeri_scheuchzeri1399315PHA006672BGNIQK:5.054808285):2.118119076):0.4357245608	(Phyteuma_orbiculare239468PHA006660RSZRSZAXPI000868-111:5.945162341	(Phyteuma_pseudorbiculare1399312CLA006668BGNMQD:4.535851907	Phyteuma_sieberi1399317PHA006676BGNQD:4.535851907):1.409310434):1.663489581):0.6696078974	(Phyteuma_globulariifolium_globulariifolium1399306PHA006647BGNQA:0.3997419217	Phyteuma_globulariifolium_pedemontanum1399307PHA006650BGNKL:0.3997419217):7.878517898):2.090120685	Phyteuma_hedraianthifolium1399308PHA006651BGNQB:10.36838051):0.8394587674	Phyteuma_humile1241226PHA006656BGNIQI:11.20783927):13.31489682);
(((((Phyteuma_betonicifolium649683PHA006637BGNPV:3.322812809	Phyteuma_zahlbruckneri1399311PHA006689BGNIQL:3.322812809):1.954038174	Phyteuma_scorzonerifolium1288169PHA006674BGNLR:5.276850983):1.035518189	((Phyteuma_charmelii1399303PHA006639BGNHT:0.4702581287	Phyteuma_villarsii1399320PHA006687BGNMD:0.4702581287):3.497668154	(Phyteuma_cordatum703219PHA006643BGNMA:2.637189473	Phyteuma_michelii1399309PHA006658BGNIP:2.637189473):1.33073681):2.344442888):4.105318813	(((((Phyteuma_gallicum1399305CLA006646BGNMPV:2.54104267	Phyteuma_nigrum1399310CLA006659BGNMQA:2.54104267):0.7236414479	(Phyteuma_ovatum1241227PHA006665BGNIT:0.07433419548	(Phyteuma_spicatum_coeruleum239469PHA006679RSZRSZAXPI000870-123:0.02291777899	Phyteuma_spicatum_spicatum239469PHA006680RSZRSZAXPI000866-108:0.02291777899):0.05141641649):3.190349923):0.4501898302	Phyteuma_pyrenaicum1399313CLA006669BGNMLM:3.714873948):1.645372873	Phyteuma_vagneri1399319CAR006686BGNMDR:5.360246821):3.378014647	Phyteuma_tetramerum1399318CAR006683BGNMIR:8.738261468):1.679426516):10.00383809	(((((((Phyteuma_confusum1399304PHA006641BGNNL:3.593418526	Phyteuma_serratum1399316CLA010226BGNNFT:3.593418526):2.856983261	Phyteuma_hemisphaericum649684PHA006653BGNKM:6.450401786):0.6064293675	(Phyteuma_scheuchzeri_columnae1399314PHA006670BGNQC:5.222726488	Phyteuma_scheuchzeri_scheuchzeri1399315PHA006672BGNIQK:5.222726488):1.834104666):0.1190554961	(Phyteuma_orbiculare239468PHA006660RSZRSZAXPI000868-111:5.420044964	(Phyteuma_pseudorbiculare1399312CLA006668BGNMQD:3.038816651	Phyteuma_sieberi1399317PHA006676BGNQD:3.038816651):2.381228312):1.755841686):0.2225898312	(Phyteuma_globulariifolium_globulariifolium1399306PHA006647BGNQA:0.4677632223	Phyteuma_globulariifolium_pedemontanum1399307PHA006650BGNKL:0.4677632223):6.930713259):1.494293074	Phyteuma_hedraianthifolium1399308PHA006651BGNQB:8.892769555):1.033139587	Phyteuma_humile1241226PHA006656BGNIQI:9.925909142):10.49561693);
(((((Phyteuma_betonicifolium649683PHA006637BGNPV:1.600213827	Phyteuma_zahlbruckneri1399311PHA006689BGNIQL:1.600213827):2.353580029	Phyteuma_scorzonerifolium1288169PHA006674BGNLR:3.953793857):0.6826692377	((Phyteuma_charmelii1399303PHA006639BGNHT:0.8756255459	Phyteuma_villarsii1399320PHA006687BGNMD:0.8756255459):3.327721643	(Phyteuma_cordatum703219PHA006643BGNMA:2.226616157	Phyteuma_michelii1399309PHA006658BGNIP:2.226616157):1.976731032):0.433115905):3.224086975	(((((Phyteuma_gallicum1399305CLA006646BGNMPV:1.83128296	Phyteuma_nigrum1399310CLA006659BGNMQA:1.83128296):0.8725698519	(Phyteuma_ovatum1241227PHA006665BGNIT:0.2327632744	(Phyteuma_spicatum_coeruleum239469PHA006679RSZRSZAXPI000870-123:0.005939400775	Phyteuma_spicatum_spicatum239469PHA006680RSZRSZAXPI000866-108:0.005939400775):0.2268238736):2.471089538):0.8365950723	Phyteuma_pyrenaicum1399313CLA006669BGNMLM:3.540447885):0.6979081261	Phyteuma_vagneri1399319CAR006686BGNMDR:4.238356011):1.637346779	Phyteuma_tetramerum1399318CAR006683BGNMIR:5.875702789):1.98484728):10.28618825	(((((((Phyteuma_confusum1399304PHA006641BGNNL:4.200029736	Phyteuma_serratum1399316CLA010226BGNNFT:4.200029736):2.44175065	Phyteuma_hemisphaericum649684PHA006653BGNKM:6.641780385):0.6633097784	(Phyteuma_scheuchzeri_columnae1399314PHA006670BGNQC:3.210325713	Phyteuma_scheuchzeri_scheuchzeri1399315PHA006672BGNIQK:3.210325713):4.094764451):1.196304399	(Phyteuma_orbiculare239468PHA006660RSZRSZAXPI000868-111:6.395429387	(Phyteuma_pseudorbiculare1399312CLA006668BGNMQD:5.316255116	Phyteuma_sieberi1399317PHA006676BGNQD:5.316255116):1.079174271):2.105965176):0.1308384219	(Phyteuma_globulariifolium_globulariifolium1399306PHA006647BGNQA:0.6798059859	Phyteuma_globulariifolium_pedemontanum1399307PHA006650BGNKL:0.6798059859):7.952426999):1.169313893	Phyteuma_hedraianthifolium1399308PHA006651BGNQB:9.801546878):0.6651899088	Phyteuma_humile1241226PHA006656BGNIQI:10.46673679):7.680001532);
(((((Phyteuma_betonicifolium649683PHA006637BGNPV:2.21854706	Phyteuma_zahlbruckneri1399311PHA006689BGNIQL:2.21854706):2.249681598	Phyteuma_scorzonerifolium1288169PHA006674BGNLR:4.468228658):1.83158124	((Phyteuma_charmelii1399303PHA006639BGNHT:1.450840188	Phyteuma_villarsii1399320PHA006687BGNMD:1.450840188):3.156374935	(Phyteuma_cordatum703219PHA006643BGNMA:2.725924782	Phyteuma_michelii1399309PHA006658BGNIP:2.725924782):1.881290341):1.692594775):5.984542929	(((((Phyteuma_gallicum1399305CLA006646BGNMPV:1.944528416	Phyteuma_nigrum1399310CLA006659BGNMQA:1.944528416):0.5761302387	(Phyteuma_ovatum1241227PHA006665BGNIT:0.5957151767	(Phyteuma_spicatum_coeruleum239469PHA006679RSZRSZAXPI000870-123:0.2165710565	Phyteuma_spicatum_spicatum239469PHA006680RSZRSZAXPI000866-108:0.2165710565):0.3791441202):1.924943478):0.3717997661	Phyteuma_pyrenaicum1399313CLA006669BGNMLM:2.892458421):3.1568859	Phyteuma_vagneri1399319CAR006686BGNMDR:6.049344321):4.262560648	Phyteuma_tetramerum1399318CAR006683BGNMIR:10.31190497):1.972447858):6.365154768	(((((((Phyteuma_confusum1399304PHA006641BGNNL:2.078225431	Phyteuma_serratum1399316CLA010226BGNNFT:2.078225431):4.565768754	Phyteuma_hemisphaericum649684PHA006653BGNKM:6.643994185):0.9726662255	(Phyteuma_scheuchzeri_columnae1399314PHA006670BGNQC:4.451026788	Phyteuma_scheuchzeri_scheuchzeri1399315PHA006672BGNIQK:4.451026788):3.165633623):1.130051522	(Phyteuma_orbiculare239468PHA006660RSZRSZAXPI000868-111:6.935795874	(Phyteuma_pseudorbiculare1399312CLA006668BGNMQD:6.465700374	Phyteuma_sieberi1399317PHA006676BGNQD:6.465700374):0.4700955001):1.810916058):0.2047980981	(Phyteuma_globulariifolium_globulariifolium1399306PHA006647BGNQA:2.398551376	Phyteuma_globulariifolium_pedemontanum1399307PHA006650BGNKL:2.398551376):6.552958655):2.705986479	Phyteuma_hedraianthifolium1399308PHA006651BGNQB:11.65749651):0.9514587511	Phyteuma_humile1241226PHA006656BGNIQI:12.60895526):6.040552334);
(((((Phyteuma_betonicifolium649683PHA006637BGNPV:1.651302578	Phyteuma_zahlbruckneri1399311PHA006689BGNIQL:1.651302578):2.511411353	Phyteuma_scorzonerifolium1288169PHA006674BGNLR:4.162713932):1.220636785	((Phyteuma_charmelii1399303PHA006639BGNHT:0.7768575049	Phyteuma_villarsii1399320PHA006687BGNMD:0.7768575049):3.498603513	(Phyteuma_cordatum703219PHA006643BGNMA:3.153684061	Phyteuma_michelii1399309PHA006658BGNIP:3.153684061):1.121776957):1.107889699):5.741918208	(((((Phyteuma_gallicum1399305CLA006646BGNMPV:2.756672434	Phyteuma_nigrum1399310CLA006659BGNMQA:2.756672434):1.437634486	(Phyteuma_ovatum1241227PHA006665BGNIT:0.2894459409	(Phyteuma_spicatum_coeruleum239469PHA006679RSZRSZAXPI000870-123:0.02034584193	Phyteuma_spicatum_spicatum239469PHA006680RSZRSZAXPI000866-108:0.02034584193):0.269100099):3.904860979):0.5993919065	Phyteuma_pyrenaicum1399313CLA006669BGNMLM:4.793698826):0.4652849568	Phyteuma_vagneri1399319CAR006686BGNMDR:5.258983783):0.8531852879	Phyteuma_tetramerum1399318CAR006683BGNMIR:6.112169071):5.013099853):7.155755702	(((((((Phyteuma_confusum1399304PHA006641BGNNL:2.69403378	Phyteuma_serratum1399316CLA010226BGNNFT:2.69403378):1.925365554	Phyteuma_hemisphaericum649684PHA006653BGNKM:4.619399334):1.205998366	(Phyteuma_scheuchzeri_columnae1399314PHA006670BGNQC:3.442166483	Phyteuma_scheuchzeri_scheuchzeri1399315PHA006672BGNIQK:3.442166483):2.383231217):1.167570095	(Phyteuma_orbiculare239468PHA006660RSZRSZAXPI000868-111:5.514025627	(Phyteuma_pseudorbiculare1399312CLA006668BGNMQD:3.80878208	Phyteuma_sieberi1399317PHA006676BGNQD:3.80878208):1.705243547):1.478942169):0.3112604569	(Phyteuma_globulariifolium_globulariifolium1399306PHA006647BGNQA:1.332420283	Phyteuma_globulariifolium_pedemontanum1399307PHA006650BGNKL:1.332420283):5.97180797):1.515199342	Phyteuma_hedraianthifolium1399308PHA006651BGNQB:8.819427594):0.7976930786	Phyteuma_humile1241226PHA006656BGNIQI:9.617120673):8.663903953);
(((((Phyteuma_betonicifolium649683PHA006637BGNPV:1.713166282	Phyteuma_zahlbruckneri1399311PHA006689BGNIQL:1.713166282):2.461573836	Phyteuma_scorzonerifolium1288169PHA006674BGNLR:4.174740118):1.127862586	((Phyteuma_charmelii1399303PHA006639BGNHT:0.3290241914	Phyteuma_villarsii1399320PHA006687BGNMD:0.3290241914):3.540079124	(Phyteuma_cordatum703219PHA006643BGNMA:2.267437718	Phyteuma_michelii1399309PHA006658BGNIP:2.267437718):1.601665598):1.433499388):5.615023654	(((((Phyteuma_gallicum1399305CLA006646BGNMPV:2.051744365	Phyteuma_nigrum1399310CLA006659BGNMQA:2.051744365):1.167456222	(Phyteuma_ovatum1241227PHA006665BGNIT:0.5215693338	(Phyteuma_spicatum_coeruleum239469PHA006679RSZRSZAXPI000870-123:0.024594076	Phyteuma_spicatum_spicatum239469PHA006680RSZRSZAXPI000866-108:0.024594076):0.4969752578):2.697631254):0.8398568627	Phyteuma_pyrenaicum1399313CLA006669BGNMLM:4.05905745):1.000509432	Phyteuma_vagneri1399319CAR006686BGNMDR:5.059566882):3.950684914	Phyteuma_tetramerum1399318CAR006683BGNMIR:9.010251796):1.907374562):10.43777717	((((((Phyteuma_confusum1399304PHA006641BGNNL:2.640613845	Phyteuma_serratum1399316CLA010226BGNNFT:2.640613845):4.922296	Phyteuma_hemisphaericum649684PHA006653BGNKM:7.562909845):0.9621575153	(Phyteuma_scheuchzeri_columnae1399314PHA006670BGNQC:4.888501943	Phyteuma_scheuchzeri_scheuchzeri1399315PHA006672BGNIQK:4.888501943):3.636565418):0.3097827916	(Phyteuma_orbiculare239468PHA006660RSZRSZAXPI000868-111:6.52653377	(Phyteuma_pseudorbiculare1399312CLA006668BGNMQD:5.768605695	Phyteuma_sieberi1399317PHA006676BGNQD:5.768605695):0.757928075):2.308316383):2.753420076	(Phyteuma_globulariifolium_globulariifolium1399306PHA006647BGNQA:0.8887711339	Phyteuma_globulariifolium_pedemontanum1399307PHA006650BGNKL:0.8887711339):10.69949909):0.8372027134	(Phyteuma_hedraianthifolium1399308PHA006651BGNQB:11.43686989	Phyteuma_humile1241226PHA006656BGNIQI:11.43686989):0.9886030512):8.929930587);
(((((Phyteuma_betonicifolium649683PHA006637BGNPV:1.709068595	Phyteuma_zahlbruckneri1399311PHA006689BGNIQL:1.709068595):2.659809576	Phyteuma_scorzonerifolium1288169PHA006674BGNLR:4.368878171):2.091688712	((Phyteuma_charmelii1399303PHA006639BGNHT:0.9489464727	Phyteuma_villarsii1399320PHA006687BGNMD:0.9489464727):3.75100686	(Phyteuma_cordatum703219PHA006643BGNMA:2.924777492	Phyteuma_michelii1399309PHA006658BGNIP:2.924777492):1.775175841):1.760613551):4.466690218	(((((Phyteuma_gallicum1399305CLA006646BGNMPV:2.183734933	Phyteuma_nigrum1399310CLA006659BGNMQA:2.183734933):0.80019737	(Phyteuma_ovatum1241227PHA006665BGNIT:0.4320922315	(Phyteuma_spicatum_coeruleum239469PHA006679RSZRSZAXPI000870-123:0.02452715435	Phyteuma_spicatum_spicatum239469PHA006680RSZRSZAXPI000866-108:0.02452715435):0.4075650772):2.551840071):0.6133688303	Phyteuma_pyrenaicum1399313CLA006669BGNMLM:3.597301133):1.527401532	Phyteuma_vagneri1399319CAR006686BGNMDR:5.124702665):4.111245486	Phyteuma_tetramerum1399318CAR006683BGNMIR:9.235948151):1.69130895):8.937471671	(((((((Phyteuma_confusum1399304PHA006641BGNNL:3.521644572	Phyteuma_serratum1399316CLA010226BGNNFT:3.521644572):3.313190898	Phyteuma_hemisphaericum649684PHA006653BGNKM:6.83483547):0.1427879235	(Phyteuma_scheuchzeri_columnae1399314PHA006670BGNQC:5.004909383	Phyteuma_scheuchzeri_scheuchzeri1399315PHA006672BGNIQK:5.004909383):1.97271401):0.1838717	(Phyteuma_orbiculare239468PHA006660RSZRSZAXPI000868-111:6.111057749	(Phyteuma_pseudorbiculare1399312CLA006668BGNMQD:3.926866725	Phyteuma_sieberi1399317PHA006676BGNQD:3.926866725):2.184191024):1.050437344):0.03657121412	(Phyteuma_globulariifolium_globulariifolium1399306PHA006647BGNQA:0.7670874206	Phyteuma_globulariifolium_pedemontanum1399307PHA006650BGNKL:0.7670874206):6.430978887):1.757651567	Phyteuma_hedraianthifolium1399308PHA006651BGNQB:8.955717875):1.093271567	Phyteuma_humile1241226PHA006656BGNIQI:10.04898944):9.815739329);
(((((Phyteuma_betonicifolium649683PHA006637BGNPV:2.330069934	Phyteuma_zahlbruckneri1399311PHA006689BGNIQL:2.330069934):4.071938689	Phyteuma_scorzonerifolium1288169PHA006674BGNLR:6.402008623):1.077368063	((Phyteuma_charmelii1399303PHA006639BGNHT:0.8199827339	Phyteuma_villarsii1399320PHA006687BGNMD:0.8199827339):6.005985701	(Phyteuma_cordatum703219PHA006643BGNMA:2.878197884	Phyteuma_michelii1399309PHA006658BGNIP:2.878197884):3.947770551):0.6534082503):9.761139746	(((((Phyteuma_gallicum1399305CLA006646BGNMPV:2.869612524	Phyteuma_nigrum1399310CLA006659BGNMQA:2.869612524):0.8158314967	(Phyteuma_ovatum1241227PHA006665BGNIT:0.267133836	(Phyteuma_spicatum_coeruleum239469PHA006679RSZRSZAXPI000870-123:0.1280365981	Phyteuma_spicatum_spicatum239469PHA006680RSZRSZAXPI000866-108:0.1280365981):0.1390972378):3.418310185):3.314298841	Phyteuma_pyrenaicum1399313CLA006669BGNMLM:6.999742862):2.410058739	Phyteuma_vagneri1399319CAR006686BGNMDR:9.409801601):5.098590802	Phyteuma_tetramerum1399318CAR006683BGNMIR:14.5083924):2.732124028):3.840152559	(((((((Phyteuma_confusum1399304PHA006641BGNNL:2.608655253	Phyteuma_serratum1399316CLA010226BGNNFT:2.608655253):3.562745012	Phyteuma_hemisphaericum649684PHA006653BGNKM:6.171400265):0.6559768012	(Phyteuma_scheuchzeri_columnae1399314PHA006670BGNQC:4.080103866	Phyteuma_scheuchzeri_scheuchzeri1399315PHA006672BGNIQK:4.080103866):2.747273199):1.227183168	(Phyteuma_orbiculare239468PHA006660RSZRSZAXPI000868-111:5.344345553	(Phyteuma_pseudorbiculare1399312CLA006668BGNMQD:3.968385585	Phyteuma_sieberi1399317PHA006676BGNQD:3.968385585):1.375959968):2.710214681):1.824424539	(Phyteuma_globulariifolium_globulariifolium1399306PHA006647BGNQA:0.4453185272	Phyteuma_globulariifolium_pedemontanum1399307PHA006650BGNKL:0.4453185272):9.433666246):2.11722782	Phyteuma_hedraianthifolium1399308PHA006651BGNQB:11.99621259):0.7277462075	Phyteuma_humile1241226PHA006656BGNIQI:12.7239588):8.35671019);
(((((Phyteuma_betonicifolium649683PHA006637BGNPV:4.664922289	Phyteuma_zahlbruckneri1399311PHA006689BGNIQL:4.664922289):1.574715646	Phyteuma_scorzonerifolium1288169PHA006674BGNLR:6.239637935):0.5461537534	((Phyteuma_charmelii1399303PHA006639BGNHT:1.126479095	Phyteuma_villarsii1399320PHA006687BGNMD:1.126479095):1.036983987	(Phyteuma_cordatum703219PHA006643BGNMA:1.338034062	Phyteuma_michelii1399309PHA006658BGNIP:1.338034062):0.8254290194):4.622328607):2.270826157	(((((Phyteuma_gallicum1399305CLA006646BGNMPV:1.549561045	Phyteuma_nigrum1399310CLA006659BGNMQA:1.549561045):0.7705584077	(Phyteuma_ovatum1241227PHA006665BGNIT:0.6972093147	(Phyteuma_spicatum_coeruleum239469PHA006679RSZRSZAXPI000870-123:0.1392643553	Phyteuma_spicatum_spicatum239469PHA006680RSZRSZAXPI000866-108:0.1392643553):0.5579449594):1.622910138):0.3843234658	Phyteuma_pyrenaicum1399313CLA006669BGNMLM:2.704442919):1.253451966	Phyteuma_vagneri1399319CAR006686BGNMDR:3.957894885):1.923382648	Phyteuma_tetramerum1399318CAR006683BGNMIR:5.881277533):3.175340313):8.944318306	(((((((Phyteuma_confusum1399304PHA006641BGNNL:1.884550457	Phyteuma_serratum1399316CLA010226BGNNFT:1.884550457):4.048839563	Phyteuma_hemisphaericum649684PHA006653BGNKM:5.93339002):0.7147852486	(Phyteuma_scheuchzeri_columnae1399314PHA006670BGNQC:5.257587617	Phyteuma_scheuchzeri_scheuchzeri1399315PHA006672BGNIQK:5.257587617):1.390587651):0.3181639865	(Phyteuma_orbiculare239468PHA006660RSZRSZAXPI000868-111:5.468010203	(Phyteuma_pseudorbiculare1399312CLA006668BGNMQD:3.141158515	Phyteuma_sieberi1399317PHA006676BGNQD:3.141158515):2.326851688):1.498329052):0.1193531262	(Phyteuma_globulariifolium_globulariifolium1399306PHA006647BGNQA:0.6053558863	Phyteuma_globulariifolium_pedemontanum1399307PHA006650BGNKL:0.6053558863):6.480336495):1.991636633	Phyteuma_hedraianthifolium1399308PHA006651BGNQB:9.077329015):2.056522999	Phyteuma_humile1241226PHA006656BGNIQI:11.13385201):6.867084138);
(((((Phyteuma_betonicifolium649683PHA006637BGNPV:4.697343845	Phyteuma_zahlbruckneri1399311PHA006689BGNIQL:4.697343845):1.383237542	Phyteuma_scorzonerifolium1288169PHA006674BGNLR:6.080581387):0.8946241338	((Phyteuma_charmelii1399303PHA006639BGNHT:0.6701686694	Phyteuma_villarsii1399320PHA006687BGNMD:0.6701686694):3.597754705	(Phyteuma_cordatum703219PHA006643BGNMA:3.357926838	Phyteuma_michelii1399309PHA006658BGNIP:3.357926838):0.9099965371):2.707282146):5.376178745	(((((Phyteuma_gallicum1399305CLA006646BGNMPV:2.583486525	Phyteuma_nigrum1399310CLA006659BGNMQA:2.583486525):0.8377470936	(Phyteuma_ovatum1241227PHA006665BGNIT:0.4780627352	(Phyteuma_spicatum_coeruleum239469PHA006679RSZRSZAXPI000870-123:0.04306531216	Phyteuma_spicatum_spicatum239469PHA006680RSZRSZAXPI000866-108:0.04306531216):0.4349974231):2.943170884):0.8478624638	Phyteuma_pyrenaicum1399313CLA006669BGNMLM:4.269096083):2.338351213	Phyteuma_vagneri1399319CAR006686BGNMDR:6.607447295):2.113563439	Phyteuma_tetramerum1399318CAR006683BGNMIR:8.721010735):3.630373531):9.267338712	(((((((Phyteuma_confusum1399304PHA006641BGNNL:3.442601786	Phyteuma_serratum1399316CLA010226BGNNFT:3.442601786):5.458701925	Phyteuma_hemisphaericum649684PHA006653BGNKM:8.901303711):0.2434025763	(Phyteuma_scheuchzeri_columnae1399314PHA006670BGNQC:6.857994391	Phyteuma_scheuchzeri_scheuchzeri1399315PHA006672BGNIQK:6.857994391):2.286711897):0.4948146305	(Phyteuma_orbiculare239468PHA006660RSZRSZAXPI000868-111:8.512716949	(Phyteuma_pseudorbiculare1399312CLA006668BGNMQD:6.339915965	Phyteuma_sieberi1399317PHA006676BGNQD:6.339915965):2.172800983):1.12680397):0.1499962143	(Phyteuma_globulariifolium_globulariifolium1399306PHA006647BGNQA:0.809399401	Phyteuma_globulariifolium_pedemontanum1399307PHA006650BGNKL:0.809399401):8.980117732):2.485725181	Phyteuma_hedraianthifolium1399308PHA006651BGNQB:12.27524231):1.64546994	Phyteuma_humile1241226PHA006656BGNIQI:13.92071225):7.698010725);
(((((Phyteuma_betonicifolium649683PHA006637BGNPV:2.280562563	Phyteuma_zahlbruckneri1399311PHA006689BGNIQL:2.280562563):1.312460489	Phyteuma_scorzonerifolium1288169PHA006674BGNLR:3.593023052):1.620276781	((Phyteuma_charmelii1399303PHA006639BGNHT:0.2647043698	Phyteuma_villarsii1399320PHA006687BGNMD:0.2647043698):1.901094571	(Phyteuma_cordatum703219PHA006643BGNMA:1.767575732	Phyteuma_michelii1399309PHA006658BGNIP:1.767575732):0.3982232089):3.047500892):2.830809364	(((((Phyteuma_gallicum1399305CLA006646BGNMPV:1.264796295	Phyteuma_nigrum1399310CLA006659BGNMQA:1.264796295):1.031542772	(Phyteuma_ovatum1241227PHA006665BGNIT:0.5949073047	(Phyteuma_spicatum_coeruleum239469PHA006679RSZRSZAXPI000870-123:0.004391012105	Phyteuma_spicatum_spicatum239469PHA006680RSZRSZAXPI000866-108:0.004391012105):0.5905162926):1.701431763):1.053307932	Phyteuma_pyrenaicum1399313CLA006669BGNMLM:3.349647):1.030034745	Phyteuma_vagneri1399319CAR006686BGNMDR:4.379681744):2.077641311	Phyteuma_tetramerum1399318CAR006683BGNMIR:6.457323056):1.586786142):9.163854038	(((((((Phyteuma_confusum1399304PHA006641BGNNL:3.892702573	Phyteuma_serratum1399316CLA010226BGNNFT:3.892702573):1.22771238	Phyteuma_hemisphaericum649684PHA006653BGNKM:5.120414953):0.236157588	(Phyteuma_scheuchzeri_columnae1399314PHA006670BGNQC:3.198896083	Phyteuma_scheuchzeri_scheuchzeri1399315PHA006672BGNIQK:3.198896083):2.157676458):1.225854161	(Phyteuma_orbiculare239468PHA006660RSZRSZAXPI000868-111:4.953878111	(Phyteuma_pseudorbiculare1399312CLA006668BGNMQD:3.727102312	Phyteuma_sieberi1399317PHA006676BGNQD:3.727102312):1.2267758):1.62854859):0.7304725237	(Phyteuma_globulariifolium_globulariifolium1399306PHA006647BGNQA:1.114752416	Phyteuma_globulariifolium_pedemontanum1399307PHA006650BGNKL:1.114752416):6.19814681):0.9315758363	Phyteuma_hedraianthifolium1399308PHA006651BGNQB:8.244475062):0.09157740109	Phyteuma_humile1241226PHA006656BGNIQI:8.336052463):8.871910772);
(((((Phyteuma_betonicifolium649683PHA006637BGNPV:0.8817820941	Phyteuma_zahlbruckneri1399311PHA006689BGNIQL:0.8817820941):2.362413091	Phyteuma_scorzonerifolium1288169PHA006674BGNLR:3.244195185):0.5641620974	((Phyteuma_charmelii1399303PHA006639BGNHT:1.176473968	Phyteuma_villarsii1399320PHA006687BGNMD:1.176473968):1.445547886	(Phyteuma_cordatum703219PHA006643BGNMA:1.866915488	Phyteuma_michelii1399309PHA006658BGNIP:1.866915488):0.7551063668):1.186335428):7.84172705	(((((Phyteuma_gallicum1399305CLA006646BGNMPV:2.426338633	Phyteuma_nigrum1399310CLA006659BGNMQA:2.426338633):1.287373775	(Phyteuma_ovatum1241227PHA006665BGNIT:0.302599338	(Phyteuma_spicatum_coeruleum239469PHA006679RSZRSZAXPI000870-123:0.1373964565	Phyteuma_spicatum_spicatum239469PHA006680RSZRSZAXPI000866-108:0.1373964565):0.1652028815):3.41111307):0.9363826662	Phyteuma_pyrenaicum1399313CLA006669BGNMLM:4.650095074):1.49449078	Phyteuma_vagneri1399319CAR006686BGNMDR:6.144585854):1.937451047	Phyteuma_tetramerum1399318CAR006683BGNMIR:8.082036901):3.568047432):6.92282922	(((((((Phyteuma_confusum1399304PHA006641BGNNL:1.599142276	Phyteuma_serratum1399316CLA010226BGNNFT:1.599142276):4.880297413	Phyteuma_hemisphaericum649684PHA006653BGNKM:6.47943969):0.2378831834	(Phyteuma_scheuchzeri_columnae1399314PHA006670BGNQC:3.83119318	Phyteuma_scheuchzeri_scheuchzeri1399315PHA006672BGNIQK:3.83119318):2.886129693):0.3075437043	(Phyteuma_orbiculare239468PHA006660RSZRSZAXPI000868-111:5.325652387	(Phyteuma_pseudorbiculare1399312CLA006668BGNMQD:4.92077549	Phyteuma_sieberi1399317PHA006676BGNQD:4.92077549):0.4048768973):1.69921419):0.07966380015	(Phyteuma_globulariifolium_globulariifolium1399306PHA006647BGNQA:0.9938750476	Phyteuma_globulariifolium_pedemontanum1399307PHA006650BGNKL:0.9938750476):6.11065533):0.7017890951	Phyteuma_hedraianthifolium1399308PHA006651BGNQB:7.806319473):2.345541686	Phyteuma_humile1241226PHA006656BGNIQI:10.15186116):8.421052393);
(((((Phyteuma_betonicifolium649683PHA006637BGNPV:1.614853328	Phyteuma_zahlbruckneri1399311PHA006689BGNIQL:1.614853328):2.562511078	Phyteuma_scorzonerifolium1288169PHA006674BGNLR:4.177364406):0.8077214103	((Phyteuma_charmelii1399303PHA006639BGNHT:0.4107889127	Phyteuma_villarsii1399320PHA006687BGNMD:0.4107889127):1.878957512	(Phyteuma_cordatum703219PHA006643BGNMA:1.745483766	Phyteuma_michelii1399309PHA006658BGNIP:1.745483766):0.5442626585):2.695339392):6.250712783	(((((Phyteuma_gallicum1399305CLA006646BGNMPV:1.196744454	Phyteuma_nigrum1399310CLA006659BGNMQA:1.196744454):2.035358046	(Phyteuma_ovatum1241227PHA006665BGNIT:0.2219223694	(Phyteuma_spicatum_coeruleum239469PHA006679RSZRSZAXPI000870-123:0.1034462515	Phyteuma_spicatum_spicatum239469PHA006680RSZRSZAXPI000866-108:0.1034462515):0.1184761179):3.010180131):1.384101267	Phyteuma_pyrenaicum1399313CLA006669BGNMLM:4.616203768):1.061162515	Phyteuma_vagneri1399319CAR006686BGNMDR:5.677366283):2.788203018	Phyteuma_tetramerum1399318CAR006683BGNMIR:8.465569301):2.770229298):7.722574757	(((((((Phyteuma_confusum1399304PHA006641BGNNL:1.776406198	Phyteuma_serratum1399316CLA010226BGNNFT:1.776406198):2.564198565	Phyteuma_hemisphaericum649684PHA006653BGNKM:4.340604763):2.262391184	(Phyteuma_scheuchzeri_columnae1399314PHA006670BGNQC:3.620759974	Phyteuma_scheuchzeri_scheuchzeri1399315PHA006672BGNIQK:3.620759974):2.982235974):0.3161641081	(Phyteuma_orbiculare239468PHA006660RSZRSZAXPI000868-111:4.275935744	(Phyteuma_pseudorbiculare1399312CLA006668BGNMQD:2.526470996	Phyteuma_sieberi1399317PHA006676BGNQD:2.526470996):1.749464748):2.643224311):0.1227853566	(Phyteuma_globulariifolium_globulariifolium1399306PHA006647BGNQA:0.3574174196	Phyteuma_globulariifolium_pedemontanum1399307PHA006650BGNKL:0.3574174196):6.684527992):1.548634241	Phyteuma_hedraianthifolium1399308PHA006651BGNQB:8.590579653):0.6743355979	Phyteuma_humile1241226PHA006656BGNIQI:9.264915251):9.693458105);
(((((Phyteuma_betonicifolium649683PHA006637BGNPV:1.469309629	Phyteuma_zahlbruckneri1399311PHA006689BGNIQL:1.469309629):1.156607152	Phyteuma_scorzonerifolium1288169PHA006674BGNLR:2.625916781):2.128301717	((Phyteuma_charmelii1399303PHA006639BGNHT:0.6574407895	Phyteuma_villarsii1399320PHA006687BGNMD:0.6574407895):3.675830413	(Phyteuma_cordatum703219PHA006643BGNMA:3.250721584	Phyteuma_michelii1399309PHA006658BGNIP:3.250721584):1.082549618):0.4209472957):4.187816668	(((((Phyteuma_gallicum1399305CLA006646BGNMPV:1.653526273	Phyteuma_nigrum1399310CLA006659BGNMQA:1.653526273):0.9258657836	(Phyteuma_ovatum1241227PHA006665BGNIT:0.4125442552	(Phyteuma_spicatum_coeruleum239469PHA006679RSZRSZAXPI000870-123:0.1115776183	Phyteuma_spicatum_spicatum239469PHA006680RSZRSZAXPI000866-108:0.1115776183):0.3009666369):2.166847801):0.8932911284	Phyteuma_pyrenaicum1399313CLA006669BGNMLM:3.472683185):0.9756809066	Phyteuma_vagneri1399319CAR006686BGNMDR:4.448364091):3.025421321	Phyteuma_tetramerum1399318CAR006683BGNMIR:7.473785412):1.468249754):8.471757129	(((((((Phyteuma_confusum1399304PHA006641BGNNL:3.568380457	Phyteuma_serratum1399316CLA010226BGNNFT:3.568380457):2.2312193	Phyteuma_hemisphaericum649684PHA006653BGNKM:5.799599757):0.3868992173	(Phyteuma_scheuchzeri_columnae1399314PHA006670BGNQC:3.197322795	Phyteuma_scheuchzeri_scheuchzeri1399315PHA006672BGNIQK:3.197322795):2.989176179):0.08690709003	(Phyteuma_orbiculare239468PHA006660RSZRSZAXPI000868-111:4.721600869	(Phyteuma_pseudorbiculare1399312CLA006668BGNMQD:3.915232248	Phyteuma_sieberi1399317PHA006676BGNQD:3.915232248):0.8063686209):1.551805195):0.1583780468	(Phyteuma_globulariifolium_globulariifolium1399306PHA006647BGNQA:0.3623648782	Phyteuma_globulariifolium_pedemontanum1399307PHA006650BGNKL:0.3623648782):6.069419233):1.263397118	Phyteuma_hedraianthifolium1399308PHA006651BGNQB:7.695181229):1.481573544	Phyteuma_humile1241226PHA006656BGNIQI:9.176754773):8.237037521);
