# Supplementary material for: Tempo and drivers of plant diversification in the European mountain system
Source: Nat Commun. 2022 May 18;13:2750. doi: 10.1038/s41467-022-30394-5 (PMC9117672; doi:10.1038/s41467-022-30394-5)
Supplement: Supplementary file 8 — Supplementary Software 1 [file 41467_2022_30394_MOESM8_ESM.zip › Supplementary Software 1 Species trees/primulaspeciesMC.tre]

((((((Primula_albenensis184170PHA007171BGNQE:1.897410838,Primula_carniolica184180CLA007187BGNMQF:1.897410838):1.61910171,(((Primula_clusiana159004PHA007189BGNLDS:0.7326869329,Primula_minima159010PHA007229BGNQI:0.7326869329):0.7847067066,Primula_kitaibeliana184184CLA007222BGNNND:1.51739364):1.366022735,((Primula_integrifolia175074PHA007216BGNLG:0.9641974369,Primula_tyrolensis184187PHA007241BGNIVH:0.9641974369):0.2736987466,Primula_wulfeniana184190PHA007249BGNLSG:1.237896184):1.645520191):0.6330961734):0.07237630056,Primula_spectabilis159015PHA007239BGNNB:3.588888849):0.5291727651,((Primula_allionii184171PHA007173BGNGR:3.526230183,((Primula_latifolia152139PHA007223BGNLS:0.4830337258,Primula_marginata175080PHA007227BGNID:0.4830337258):2.210523241,Primula_palinuri110762CLA007232BGNMQK:2.693556967):0.8326732155):0.4400133566,Primula_glutinosa159007PHA007206BGNQG:3.966243539):0.1518180743):0.1044124516,((Primula_apennina184172CLA007175BGNMQE:0.2949764379,Primula_pedemontana184185PHA007233BGNKQ:0.2949764379):3.082205905,((Primula_auricula184173PHA007176BGNLF:1.461721371,(Primula_daonensis184181PHA007191BGNQF:1.11523537,(Primula_hirsuta184183PHA007211BGNKD:1.032661366,Primula_recubariensis184186PHA007237BGNMBL:1.032661366):0.08257400337):0.3464860009):0.7182387534,(Primula_villosa184189PHA007247BGNNM:1.66356147,Primula_grignensis1384030PHA007208BGNQH:1.66356147):0.5163986542):1.197222219):0.845291722):1.018628999,(Primula_deorum175056CLA007193BGNMQH:1.856183307,Primula_glaucescens184182PHA007204BGNLSH:1.856183307):3.384919757);
