# Supplementary material for: Tempo and drivers of plant diversification in the European mountain system
Source: Nat Commun. 2022 May 18;13:2750. doi: 10.1038/s41467-022-30394-5 (PMC9117672; doi:10.1038/s41467-022-30394-5)
Supplement: Supplementary file 8 — Supplementary Software 1 [file 41467_2022_30394_MOESM8_ESM.zip › Supplementary Software 1 Species trees/primulaspeciesposterior.tre]

((((((Primula_albenensis184170PHA007171BGNQE:1.8978251	Primula_carniolica184180CLA007187BGNMQF:1.8978251):1.218844074	Primula_spectabilis159015PHA007239BGNNB:3.116669174):0.03357672402	(((Primula_clusiana159004PHA007189BGNLDS:0.4844750968	Primula_minima159010PHA007229BGNQI:0.4844750968):0.8614343857	Primula_kitaibeliana184184CLA007222BGNNND:1.345909482):1.237397301	((Primula_integrifolia175074PHA007216BGNLG:0.837212142	Primula_tyrolensis184187PHA007241BGNIVH:0.837212142):0.05115208041	Primula_wulfeniana184190PHA007249BGNLSG:0.8883642225):1.694942561):0.5669391142):0.4187990342	Primula_glutinosa159007PHA007206BGNQG:3.569044932):0.02980152706	((Primula_allionii184171PHA007173BGNGR:3.180044334	((Primula_latifolia152139PHA007223BGNLS:0.3432542259	Primula_marginata175080PHA007227BGNID:0.3432542259):2.647207803	Primula_palinuri110762CLA007232BGNMQK:2.990462029):0.1895823043):0.3486507484	((Primula_apennina184172CLA007175BGNMQE:0.176036318	Primula_pedemontana184185PHA007233BGNKQ:0.176036318):2.450805085	((Primula_auricula184173PHA007176BGNLF:1.44690538	((Primula_daonensis184181PHA007191BGNQF:1.149229787	Primula_hirsuta184183PHA007211BGNKD:1.149229787):0.05539706575	Primula_recubariensis184186PHA007237BGNMBL:1.204626853):0.2422785273):0.7440591211	(Primula_villosa184189PHA007247BGNNM:1.248219778	Primula_grignensis1384030PHA007208BGNQH:1.248219778):0.9427447236):0.4358769017):0.9018536791):0.07015137684):1.215827466	(Primula_deorum175056CLA007193BGNMQH:1.355421435	Primula_glaucescens184182PHA007204BGNLSH:1.355421435):3.459252489);
(((((Primula_albenensis184170PHA007171BGNQE:2.035230977	Primula_carniolica184180CLA007187BGNMQF:2.035230977):2.07315669	(((Primula_clusiana159004PHA007189BGNLDS:0.6053241824	Primula_minima159010PHA007229BGNQI:0.6053241824):0.9786365842	Primula_kitaibeliana184184CLA007222BGNNND:1.583960767):2.099811391	((Primula_integrifolia175074PHA007216BGNLG:1.331941039	Primula_tyrolensis184187PHA007241BGNIVH:1.331941039):0.4093158679	Primula_wulfeniana184190PHA007249BGNLSG:1.741256907):1.942515251):0.4246155101):0.02087816874	Primula_spectabilis159015PHA007239BGNNB:4.129265837):0.4872337193	(((Primula_allionii184171PHA007173BGNGR:4.241059557	((Primula_latifolia152139PHA007223BGNLS:0.7004986805	Primula_marginata175080PHA007227BGNID:0.7004986805):2.555977804	Primula_palinuri110762CLA007232BGNMQK:3.256476484):0.984583073):0.2088858464	Primula_glutinosa159007PHA007206BGNQG:4.449945403):0.09975324504	((Primula_apennina184172CLA007175BGNMQE:0.8009535768	Primula_pedemontana184185PHA007233BGNKQ:0.8009535768):2.863625916	((Primula_auricula184173PHA007176BGNLF:2.683846836	((Primula_daonensis184181PHA007191BGNQF:1.538042972	Primula_hirsuta184183PHA007211BGNKD:1.538042972):0.7903334633	Primula_recubariensis184186PHA007237BGNMBL:2.328376435):0.3554704016):0.3128035566	(Primula_villosa184189PHA007247BGNNM:2.584536975	Primula_grignensis1384030PHA007208BGNQH:2.584536975):0.4121134183):0.6679290993):0.8851191561):0.06680090736):1.480297566	(Primula_deorum175056CLA007193BGNMQH:1.642672151	Primula_glaucescens184182PHA007204BGNLSH:1.642672151):4.454124971);
((((((Primula_albenensis184170PHA007171BGNQE:2.40654588	Primula_carniolica184180CLA007187BGNMQF:2.40654588):1.107011264	Primula_spectabilis159015PHA007239BGNNB:3.513557144):0.02438762602	(((Primula_clusiana159004PHA007189BGNLDS:1.206082175	Primula_minima159010PHA007229BGNQI:1.206082175):0.6540846219	Primula_kitaibeliana184184CLA007222BGNNND:1.860166797):0.7653448266	((Primula_integrifolia175074PHA007216BGNLG:0.8267334229	Primula_tyrolensis184187PHA007241BGNIVH:0.8267334229):0.1063491017	Primula_wulfeniana184190PHA007249BGNLSG:0.9330825246):1.692429099):0.9124331462):0.7037944444	((Primula_apennina184172CLA007175BGNMQE:0.3850137003	Primula_pedemontana184185PHA007233BGNKQ:0.3850137003):3.196932038	((Primula_auricula184173PHA007176BGNLF:1.218402501	((Primula_daonensis184181PHA007191BGNQF:0.6790522421	Primula_recubariensis184186PHA007237BGNMBL:0.6790522421):0.1038370966	Primula_hirsuta184183PHA007211BGNKD:0.7828893387):0.4355131621):0.8973564834	(Primula_villosa184189PHA007247BGNNM:1.81372907	Primula_grignensis1384030PHA007208BGNQH:1.81372907):0.3020299139):1.466186754):0.6597934755):0.04337468812	((Primula_allionii184171PHA007173BGNGR:3.330812558	((Primula_latifolia152139PHA007223BGNLS:0.6221362023	Primula_marginata175080PHA007227BGNID:0.6221362023):1.501680185	Primula_palinuri110762CLA007232BGNMQK:2.123816387):1.206996171):0.7946039483	Primula_glutinosa159007PHA007206BGNQG:4.125416506):0.1596973962):0.6098239853	(Primula_deorum175056CLA007193BGNMQH:1.933652154	Primula_glaucescens184182PHA007204BGNLSH:1.933652154):2.961285734);
((((((Primula_albenensis184170PHA007171BGNQE:2.234722546	Primula_carniolica184180CLA007187BGNMQF:2.234722546):0.8275043102	(((Primula_clusiana159004PHA007189BGNLDS:0.7304077943	Primula_minima159010PHA007229BGNQI:0.7304077943):1.065629024	Primula_kitaibeliana184184CLA007222BGNNND:1.796036819):0.741569016	((Primula_integrifolia175074PHA007216BGNLG:0.5744110233	Primula_tyrolensis184187PHA007241BGNIVH:0.5744110233):0.3109688733	Primula_wulfeniana184190PHA007249BGNLSG:0.8853798966):1.652225938):0.5246210213):0.06816861981	Primula_spectabilis159015PHA007239BGNNB:3.130395476):0.7110091941	((Primula_apennina184172CLA007175BGNMQE:0.2423129945	Primula_pedemontana184185PHA007233BGNKQ:0.2423129945):3.392110648	((Primula_auricula184173PHA007176BGNLF:1.502481554	(Primula_daonensis184181PHA007191BGNQF:0.7571664317	(Primula_hirsuta184183PHA007211BGNKD:0.7225877874	Primula_recubariensis184186PHA007237BGNMBL:0.7225877874):0.03457864429):0.7453151227):0.4667209365	(Primula_villosa184189PHA007247BGNNM:1.502345252	Primula_grignensis1384030PHA007208BGNQH:1.502345252):0.4668572393):1.665221152):0.2069810273):0.3625641664	((Primula_allionii184171PHA007173BGNGR:3.870350604	((Primula_latifolia152139PHA007223BGNLS:0.3645889148	Primula_marginata175080PHA007227BGNID:0.3645889148):3.152938661	Primula_palinuri110762CLA007232BGNMQK:3.517527576):0.3528230276):0.2530028093	Primula_glutinosa159007PHA007206BGNQG:4.123353413):0.08061542347):1.630743407	(Primula_deorum175056CLA007193BGNMQH:1.290721497	Primula_glaucescens184182PHA007204BGNLSH:1.290721497):4.543990747);
((((((Primula_albenensis184170PHA007171BGNQE:1.451267035	Primula_carniolica184180CLA007187BGNMQF:1.451267035):1.590355561	((((Primula_clusiana159004PHA007189BGNLDS:0.84905298	Primula_minima159010PHA007229BGNQI:0.84905298):0.5176482536	Primula_kitaibeliana184184CLA007222BGNNND:1.366701234):0.8882671436	((Primula_integrifolia175074PHA007216BGNLG:1.115412929	Primula_tyrolensis184187PHA007241BGNIVH:1.115412929):0.3314576375	Primula_wulfeniana184190PHA007249BGNLSG:1.446870567):0.8080978103):0.7560734239	Primula_spectabilis159015PHA007239BGNNB:3.011041801):0.03058079543):0.4096890613	Primula_glutinosa159007PHA007206BGNQG:3.451311658):0.0005918650933	(Primula_allionii184171PHA007173BGNGR:3.312312404	((Primula_latifolia152139PHA007223BGNLS:0.4054235937	Primula_marginata175080PHA007227BGNID:0.4054235937):2.462213256	Primula_palinuri110762CLA007232BGNMQK:2.867636849):0.4446755546):0.1395911192):0.1120543526	((Primula_apennina184172CLA007175BGNMQE:0.3991815192	Primula_pedemontana184185PHA007233BGNKQ:0.3991815192):2.535129916	((Primula_auricula184173PHA007176BGNLF:1.166682307	(Primula_daonensis184181PHA007191BGNQF:0.6267513943	(Primula_hirsuta184183PHA007211BGNKD:0.5843104228	Primula_recubariensis184186PHA007237BGNMBL:0.5843104228):0.04244097148):0.5399309131):0.8202491324	(Primula_villosa184189PHA007247BGNNM:1.632577275	Primula_grignensis1384030PHA007208BGNQH:1.632577275):0.3543541645):0.9473799957):0.6296464402):1.151319198	(Primula_deorum175056CLA007193BGNMQH:1.791240917	Primula_glaucescens184182PHA007204BGNLSH:1.791240917):2.924036157);
((((Primula_albenensis184170PHA007171BGNQE:1.98249563	Primula_carniolica184180CLA007187BGNMQF:1.98249563):2.017042147	((((Primula_clusiana159004PHA007189BGNLDS:1.169242292	Primula_minima159010PHA007229BGNQI:1.169242292):1.21645825	Primula_kitaibeliana184184CLA007222BGNNND:2.385700542):1.180956937	((Primula_integrifolia175074PHA007216BGNLG:0.8986821851	Primula_tyrolensis184187PHA007241BGNIVH:0.8986821851):0.2299541934	Primula_wulfeniana184190PHA007249BGNLSG:1.128636378):2.438021101):0.3015361516	Primula_spectabilis159015PHA007239BGNNB:3.868193631):0.1313441461):0.2649055369	(((Primula_allionii184171PHA007173BGNGR:3.633552157	((Primula_latifolia152139PHA007223BGNLS:0.2739215709	Primula_marginata175080PHA007227BGNID:0.2739215709):2.064245354	Primula_palinuri110762CLA007232BGNMQK:2.338166925):1.295385232):0.4715238865	Primula_glutinosa159007PHA007206BGNQG:4.105076043):0.1222770615	((Primula_apennina184172CLA007175BGNMQE:0.1955435177	Primula_pedemontana184185PHA007233BGNKQ:0.1955435177):3.485934596	((Primula_auricula184173PHA007176BGNLF:1.252435291	(Primula_daonensis184181PHA007191BGNQF:1.112900507	(Primula_hirsuta184183PHA007211BGNKD:1.022205773	Primula_recubariensis184186PHA007237BGNMBL:1.022205773):0.09069473414):0.1395347837):0.9686767772	(Primula_villosa184189PHA007247BGNNM:1.950678588	Primula_grignensis1384030PHA007208BGNQH:1.950678588):0.2704334799):1.460366045):0.5458749916):0.03709020914):0.5698950051	(Primula_deorum175056CLA007193BGNMQH:1.997209485	Primula_glaucescens184182PHA007204BGNLSH:1.997209485):2.837128834);
(((((Primula_albenensis184170PHA007171BGNQE:1.925211747	Primula_carniolica184180CLA007187BGNMQF:1.925211747):1.414097629	Primula_spectabilis159015PHA007239BGNNB:3.339309377):0.07175834432	(((Primula_clusiana159004PHA007189BGNLDS:0.5566351166	Primula_minima159010PHA007229BGNQI:0.5566351166):0.8570779001	Primula_kitaibeliana184184CLA007222BGNNND:1.413713017):1.589140402	((Primula_integrifolia175074PHA007216BGNLG:0.9445847755	Primula_tyrolensis184187PHA007241BGNIVH:0.9445847755):0.3459180474	Primula_wulfeniana184190PHA007249BGNLSG:1.290502823):1.712350596):0.4082143022):0.260429515	(((Primula_allionii184171PHA007173BGNGR:3.135613249	((Primula_latifolia152139PHA007223BGNLS:0.1597962121	Primula_marginata175080PHA007227BGNID:0.1597962121):2.563623995	Primula_palinuri110762CLA007232BGNMQK:2.723420207):0.4121930424):0.3987046085	Primula_glutinosa159007PHA007206BGNQG:3.534317858):0.1163457666	((Primula_apennina184172CLA007175BGNMQE:0.4160311002	Primula_pedemontana184185PHA007233BGNKQ:0.4160311002):1.959762442	((Primula_auricula184173PHA007176BGNLF:1.285699857	(Primula_daonensis184181PHA007191BGNQF:1.130811881	(Primula_hirsuta184183PHA007211BGNKD:1.068704857	Primula_recubariensis184186PHA007237BGNMBL:1.068704857):0.06210702417):0.1548879761):0.4250203528	(Primula_villosa184189PHA007247BGNNM:1.12897878	Primula_grignensis1384030PHA007208BGNQH:1.12897878):0.5817414299):0.6650733318):1.274870082):0.02083361174):1.227381327	(Primula_deorum175056CLA007193BGNMQH:2.436172617	Primula_glaucescens184182PHA007204BGNLSH:2.436172617):2.462705946);
((((((Primula_albenensis184170PHA007171BGNQE:1.019714011	Primula_carniolica184180CLA007187BGNMQF:1.019714011):1.23137193	Primula_spectabilis159015PHA007239BGNNB:2.251085941):0.004750562943	(((Primula_clusiana159004PHA007189BGNLDS:0.4739592756	Primula_minima159010PHA007229BGNQI:0.4739592756):0.3878048311	Primula_kitaibeliana184184CLA007222BGNNND:0.8617641067):0.9589401119	((Primula_integrifolia175074PHA007216BGNLG:0.3320916529	Primula_tyrolensis184187PHA007241BGNIVH:0.3320916529):0.119036371	Primula_wulfeniana184190PHA007249BGNLSG:0.4511280239):1.369576195):0.4351322854):0.5627207542	((Primula_allionii184171PHA007173BGNGR:2.507463914	((Primula_latifolia152139PHA007223BGNLS:0.4321152546	Primula_marginata175080PHA007227BGNID:0.4321152546):1.308103096	Primula_palinuri110762CLA007232BGNMQK:1.74021835):0.7672455633):0.2537096191	Primula_glutinosa159007PHA007206BGNQG:2.761173533):0.05738372539):0.004888353099	((Primula_apennina184172CLA007175BGNMQE:0.1246864624	Primula_pedemontana184185PHA007233BGNKQ:0.1246864624):2.161538085	((Primula_auricula184173PHA007176BGNLF:1.144750662	((Primula_daonensis184181PHA007191BGNQF:0.7998288561	Primula_recubariensis184186PHA007237BGNMBL:0.7998288561):0.03947656483	Primula_hirsuta184183PHA007211BGNKD:0.8393054209):0.3054452413):0.609076756	(Primula_villosa184189PHA007247BGNNM:1.188202985	Primula_grignensis1384030PHA007208BGNQH:1.188202985):0.5656244331):0.5323971292):0.5372210638):0.579248017	(Primula_deorum175056CLA007193BGNMQH:0.7801702615	Primula_glaucescens184182PHA007204BGNLSH:0.7801702615):2.622523367);
((((((Primula_albenensis184170PHA007171BGNQE:0.8670595393	Primula_carniolica184180CLA007187BGNMQF:0.8670595393):1.27469615	(((Primula_clusiana159004PHA007189BGNLDS:0.4637063715	Primula_minima159010PHA007229BGNQI:0.4637063715):0.9038020051	Primula_kitaibeliana184184CLA007222BGNNND:1.367508377):0.4316539487	((Primula_integrifolia175074PHA007216BGNLG:0.6391891692	Primula_tyrolensis184187PHA007241BGNIVH:0.6391891692):0.2159265156	Primula_wulfeniana184190PHA007249BGNLSG:0.8551156849):0.9440466404):0.3425933643):0.0248978222	Primula_spectabilis159015PHA007239BGNNB:2.166653512):0.6972466457	((Primula_allionii184171PHA007173BGNGR:2.195076777	((Primula_latifolia152139PHA007223BGNLS:0.1262756493	Primula_marginata175080PHA007227BGNID:0.1262756493):1.424665149	Primula_palinuri110762CLA007232BGNMQK:1.550940798):0.6441359788):0.3686953681	Primula_glutinosa159007PHA007206BGNQG:2.563772145):0.3001280126):0.004869101385	((Primula_apennina184172CLA007175BGNMQE:0.04950142878	Primula_pedemontana184185PHA007233BGNKQ:0.04950142878):2.386394025	((Primula_auricula184173PHA007176BGNLF:0.9501296928	((Primula_daonensis184181PHA007191BGNQF:0.5168478986	Primula_recubariensis184186PHA007237BGNMBL:0.5168478986):0.1978948923	Primula_hirsuta184183PHA007211BGNKD:0.7147427909):0.2353869019):0.6216595235	(Primula_villosa184189PHA007247BGNNM:1.401703614	Primula_grignensis1384030PHA007208BGNQH:1.401703614):0.1700856019):0.864106238):0.4328738046):0.6893399513	(Primula_deorum175056CLA007193BGNMQH:1.255936268	Primula_glaucescens184182PHA007204BGNLSH:1.255936268):2.302172942);
(((((Primula_albenensis184170PHA007171BGNQE:2.308392392	Primula_carniolica184180CLA007187BGNMQF:2.308392392):1.687021692	(((Primula_clusiana159004PHA007189BGNLDS:0.8728912565	Primula_minima159010PHA007229BGNQI:0.8728912565):0.7275625963	Primula_kitaibeliana184184CLA007222BGNNND:1.600453853):1.632858283	((Primula_integrifolia175074PHA007216BGNLG:1.184669333	Primula_tyrolensis184187PHA007241BGNIVH:1.184669333):0.3668166108	Primula_wulfeniana184190PHA007249BGNLSG:1.551485944):1.681826191):0.7621019478):0.1243793004	Primula_spectabilis159015PHA007239BGNNB:4.119793384):0.9228291341	(((Primula_allionii184171PHA007173BGNGR:3.499581898	((Primula_latifolia152139PHA007223BGNLS:0.6383029379	Primula_marginata175080PHA007227BGNID:0.6383029379):2.17629386	Primula_palinuri110762CLA007232BGNMQK:2.814596798):0.6849850995):0.2473066685	Primula_glutinosa159007PHA007206BGNQG:3.746888566):0.8863690494	((Primula_apennina184172CLA007175BGNMQE:0.3755729695	Primula_pedemontana184185PHA007233BGNKQ:0.3755729695):2.94609521	((Primula_auricula184173PHA007176BGNLF:1.912948177	(Primula_daonensis184181PHA007191BGNQF:1.418274631	(Primula_hirsuta184183PHA007211BGNKD:1.4163883	Primula_recubariensis184186PHA007237BGNMBL:1.4163883):0.001886330438):0.4946735469):0.3282949844	(Primula_villosa184189PHA007247BGNNM:1.565402571	Primula_grignensis1384030PHA007208BGNQH:1.565402571):0.6758405911):1.080425018):1.311589436):0.4093649023):2.499179942	(Primula_deorum175056CLA007193BGNMQH:3.705333979	Primula_glaucescens184182PHA007204BGNLSH:3.705333979):3.836468481);
(((((Primula_albenensis184170PHA007171BGNQE:0.9737532978	Primula_carniolica184180CLA007187BGNMQF:0.9737532978):1.788761543	(((Primula_clusiana159004PHA007189BGNLDS:1.181665444	Primula_minima159010PHA007229BGNQI:1.181665444):0.2826303526	Primula_kitaibeliana184184CLA007222BGNNND:1.464295797):1.086234181	((Primula_integrifolia175074PHA007216BGNLG:1.045398317	Primula_tyrolensis184187PHA007241BGNIVH:1.045398317):0.1003694586	Primula_wulfeniana184190PHA007249BGNLSG:1.145767775):1.404762203):0.2119848628):0.0106617159	Primula_spectabilis159015PHA007239BGNNB:2.773176557):0.2760643233	(((Primula_allionii184171PHA007173BGNGR:2.775076725	((Primula_latifolia152139PHA007223BGNLS:0.1765163771	Primula_marginata175080PHA007227BGNID:0.1765163771):2.092664656	Primula_palinuri110762CLA007232BGNMQK:2.269181033):0.505895691):0.1204520895	Primula_glutinosa159007PHA007206BGNQG:2.895528814):0.1378827771	((Primula_apennina184172CLA007175BGNMQE:0.1083041932	Primula_pedemontana184185PHA007233BGNKQ:0.1083041932):2.602013222	((Primula_auricula184173PHA007176BGNLF:1.237233029	((Primula_daonensis184181PHA007191BGNQF:1.002524951	Primula_hirsuta184183PHA007211BGNKD:1.002524951):0.07042036356	Primula_recubariensis184186PHA007237BGNMBL:1.072945314):0.1642877152):0.5163744152	(Primula_villosa184189PHA007247BGNNM:1.409487322	Primula_grignensis1384030PHA007208BGNQH:1.409487322):0.3441201225):0.9567099706):0.323094176):0.01582928872):0.9916245017	(Primula_deorum175056CLA007193BGNMQH:1.743602166	Primula_glaucescens184182PHA007204BGNLSH:1.743602166):2.297263215);
(((((((Primula_albenensis184170PHA007171BGNQE:1.520419219	Primula_carniolica184180CLA007187BGNMQF:1.520419219):1.658654626	Primula_spectabilis159015PHA007239BGNNB:3.179073845):0.1399498796	(((Primula_clusiana159004PHA007189BGNLDS:1.460027855	Primula_minima159010PHA007229BGNQI:1.460027855):0.4065615364	Primula_kitaibeliana184184CLA007222BGNNND:1.866589392):1.190614213	((Primula_integrifolia175074PHA007216BGNLG:0.8673282978	Primula_tyrolensis184187PHA007241BGNIVH:0.8673282978):0.05208014762	Primula_wulfeniana184190PHA007249BGNLSG:0.9194084455):2.137795159):0.2618201195):0.2832191577	((Primula_apennina184172CLA007175BGNMQE:0.1337154761	Primula_pedemontana184185PHA007233BGNKQ:0.1337154761):3.175702493	((Primula_auricula184173PHA007176BGNLF:1.142756035	((Primula_daonensis184181PHA007191BGNQF:0.8090967095	Primula_hirsuta184183PHA007211BGNKD:0.8090967095):0.05800478725	Primula_recubariensis184186PHA007237BGNMBL:0.8671014967):0.2756545378):0.9495539746	(Primula_villosa184189PHA007247BGNNM:1.328987776	Primula_grignensis1384030PHA007208BGNQH:1.328987776):0.7633222336):1.21710796):0.2928249133):0.04023223584	Primula_glutinosa159007PHA007206BGNQG:3.642475118):0.6798706352	(Primula_allionii184171PHA007173BGNGR:3.874398429	((Primula_latifolia152139PHA007223BGNLS:0.4980074259	Primula_marginata175080PHA007227BGNID:0.4980074259):2.544793687	Primula_palinuri110762CLA007232BGNMQK:3.042801112):0.8315973164):0.4479473244):0.8669920704	(Primula_deorum175056CLA007193BGNMQH:2.655658048	Primula_glaucescens184182PHA007204BGNLSH:2.655658048):2.533679775);
((((((Primula_albenensis184170PHA007171BGNQE:2.672986355	Primula_carniolica184180CLA007187BGNMQF:2.672986355):1.74268867	(((Primula_clusiana159004PHA007189BGNLDS:1.754253563	Primula_minima159010PHA007229BGNQI:1.754253563):0.6340114939	Primula_kitaibeliana184184CLA007222BGNNND:2.388265057):1.6743207	((Primula_integrifolia175074PHA007216BGNLG:1.294948292	Primula_tyrolensis184187PHA007241BGNIVH:1.294948292):0.2922626304	Primula_wulfeniana184190PHA007249BGNLSG:1.587210923):2.475374834):0.353089269):0.02933903523	Primula_spectabilis159015PHA007239BGNNB:4.445014061):0.580223945	((Primula_allionii184171PHA007173BGNGR:4.582692789	((Primula_latifolia152139PHA007223BGNLS:0.7207926632	Primula_marginata175080PHA007227BGNID:0.7207926632):2.20687783	Primula_palinuri110762CLA007232BGNMQK:2.927670493):1.655022296):0.3159495214	Primula_glutinosa159007PHA007206BGNQG:4.898642311):0.1265956955):0.04246208275	((Primula_apennina184172CLA007175BGNMQE:0.280057094	Primula_pedemontana184185PHA007233BGNKQ:0.280057094):4.353099215	((Primula_auricula184173PHA007176BGNLF:2.063646399	((Primula_daonensis184181PHA007191BGNQF:1.496827488	Primula_recubariensis184186PHA007237BGNMBL:1.496827488):0.06634468602	Primula_hirsuta184183PHA007211BGNKD:1.563172174):0.5004742255):0.4604950689	(Primula_villosa184189PHA007247BGNNM:2.199109148	Primula_grignensis1384030PHA007208BGNQH:2.199109148):0.3250323202):2.109014841):0.43454378):1.162131812	(Primula_deorum175056CLA007193BGNMQH:2.603778204	Primula_glaucescens184182PHA007204BGNLSH:2.603778204):3.626053697);
((((((Primula_albenensis184170PHA007171BGNQE:2.383175377	Primula_carniolica184180CLA007187BGNMQF:2.383175377):1.128594934	(((Primula_clusiana159004PHA007189BGNLDS:0.8778645505	Primula_minima159010PHA007229BGNQI:0.8778645505):0.8538196074	Primula_kitaibeliana184184CLA007222BGNNND:1.731684158):1.625330361	((Primula_integrifolia175074PHA007216BGNLG:0.6026885871	Primula_tyrolensis184187PHA007241BGNIVH:0.6026885871):0.4433078948	Primula_wulfeniana184190PHA007249BGNLSG:1.045996482):2.311018037):0.1547557917):0.3416620584	Primula_spectabilis159015PHA007239BGNNB:3.853432369):0.5962208318	((Primula_allionii184171PHA007173BGNGR:3.187029555	((Primula_latifolia152139PHA007223BGNLS:0.4138124188	Primula_marginata175080PHA007227BGNID:0.4138124188):1.552396782	Primula_palinuri110762CLA007232BGNMQK:1.966209201):1.220820354):1.148201631	Primula_glutinosa159007PHA007206BGNQG:4.335231186):0.1144220147):0.1064118893	((Primula_apennina184172CLA007175BGNMQE:0.1150631743	Primula_pedemontana184185PHA007233BGNKQ:0.1150631743):3.842257598	((Primula_auricula184173PHA007176BGNLF:1.237444634	((Primula_daonensis184181PHA007191BGNQF:0.6578600662	Primula_hirsuta184183PHA007211BGNKD:0.6578600662):0.01902354331	Primula_recubariensis184186PHA007237BGNMBL:0.6768836095):0.5605610244):0.8201363434	(Primula_villosa184189PHA007247BGNNM:1.398456758	Primula_grignensis1384030PHA007208BGNQH:1.398456758):0.6591242197):1.899739795):0.5987443183):0.6102288716	(Primula_deorum175056CLA007193BGNMQH:1.568724394	Primula_glaucescens184182PHA007204BGNLSH:1.568724394):3.597569568);
((((((Primula_albenensis184170PHA007171BGNQE:2.707796881	Primula_carniolica184180CLA007187BGNMQF:2.707796881):0.677911443	Primula_spectabilis159015PHA007239BGNNB:3.385708324):0.1601044379	(((Primula_clusiana159004PHA007189BGNLDS:1.390227333	Primula_minima159010PHA007229BGNQI:1.390227333):0.3047564381	Primula_kitaibeliana184184CLA007222BGNNND:1.694983771):0.8848967338	((Primula_integrifolia175074PHA007216BGNLG:0.833666563	Primula_tyrolensis184187PHA007241BGNIVH:0.833666563):0.6727885181	Primula_wulfeniana184190PHA007249BGNLSG:1.506455081):1.073425423):0.9659322577):0.6443434932	((Primula_apennina184172CLA007175BGNMQE:0.35070206	Primula_pedemontana184185PHA007233BGNKQ:0.35070206):2.295232313	((Primula_auricula184173PHA007176BGNLF:1.300108699	(Primula_daonensis184181PHA007191BGNQF:1.109036851	(Primula_hirsuta184183PHA007211BGNKD:1.076219374	Primula_recubariensis184186PHA007237BGNMBL:1.076219374):0.03281747749):0.191071847):0.8094523453	(Primula_villosa184189PHA007247BGNNM:1.452120428	Primula_grignensis1384030PHA007208BGNQH:1.452120428):0.6574406161):0.5363733288):1.544221883):0.1404156064	((Primula_allionii184171PHA007173BGNGR:3.922555194	((Primula_latifolia152139PHA007223BGNLS:0.3476466842	Primula_marginata175080PHA007227BGNID:0.3476466842):1.494096948	Primula_palinuri110762CLA007232BGNMQK:1.841743632):2.080811561):0.3346529207	Primula_glutinosa159007PHA007206BGNQG:4.257208114):0.07336374752):0.9474027217	(Primula_deorum175056CLA007193BGNMQH:2.428048499	Primula_glaucescens184182PHA007204BGNLSH:2.428048499):2.849926085);
((((((Primula_albenensis184170PHA007171BGNQE:2.268082096	Primula_carniolica184180CLA007187BGNMQF:2.268082096):0.9317582367	(((Primula_clusiana159004PHA007189BGNLDS:0.3952081559	Primula_minima159010PHA007229BGNQI:0.3952081559):0.378819511	Primula_kitaibeliana184184CLA007222BGNNND:0.7740276669):1.673577975	((Primula_integrifolia175074PHA007216BGNLG:1.130063006	Primula_tyrolensis184187PHA007241BGNIVH:1.130063006):0.3313491184	Primula_wulfeniana184190PHA007249BGNLSG:1.461412124):0.9861935176):0.7522346911):0.03116704317	Primula_spectabilis159015PHA007239BGNNB:3.231007376):0.3110640336	(Primula_allionii184171PHA007173BGNGR:2.944191246	((Primula_latifolia152139PHA007223BGNLS:0.2625346054	Primula_marginata175080PHA007227BGNID:0.2625346054):1.976031644	Primula_palinuri110762CLA007232BGNMQK:2.23856625):0.7056249965):0.5978801634):0.007828936157	(((Primula_apennina184172CLA007175BGNMQE:0.1833224293	Primula_pedemontana184185PHA007233BGNKQ:0.1833224293):2.762547193	((Primula_auricula184173PHA007176BGNLF:1.28907379	((Primula_daonensis184181PHA007191BGNQF:0.554033573	Primula_hirsuta184183PHA007211BGNKD:0.554033573):0.03020560677	Primula_recubariensis184186PHA007237BGNMBL:0.5842391797):0.7048346105):0.8046226237	(Primula_villosa184189PHA007247BGNNM:1.570113764	Primula_grignensis1384030PHA007208BGNQH:1.570113764):0.5235826501):0.852173208):0.5457934858	Primula_glutinosa159007PHA007206BGNQG:3.491663108):0.05823723797):0.7645322767	(Primula_deorum175056CLA007193BGNMQH:2.104230737	Primula_glaucescens184182PHA007204BGNLSH:2.104230737):2.210201885);
((((Primula_albenensis184170PHA007171BGNQE:1.902479335	Primula_carniolica184180CLA007187BGNMQF:1.902479335):1.181444251	((((Primula_clusiana159004PHA007189BGNLDS:0.4858276026	Primula_minima159010PHA007229BGNQI:0.4858276026):0.8054462119	Primula_kitaibeliana184184CLA007222BGNNND:1.291273815):0.7170079516	((Primula_integrifolia175074PHA007216BGNLG:0.9126354793	Primula_tyrolensis184187PHA007241BGNIVH:0.9126354793):0.1616248695	Primula_wulfeniana184190PHA007249BGNLSG:1.074260349):0.9340214173):0.8376371898	Primula_spectabilis159015PHA007239BGNNB:2.845918956):0.2380046298):0.7686765168	(((Primula_allionii184171PHA007173BGNGR:2.784404318	((Primula_latifolia152139PHA007223BGNLS:0.1577218399	Primula_marginata175080PHA007227BGNID:0.1577218399):1.59623946	Primula_palinuri110762CLA007232BGNMQK:1.7539613):1.030443018):0.9080544587	Primula_glutinosa159007PHA007206BGNQG:3.692458777):0.1441780169	((Primula_apennina184172CLA007175BGNMQE:0.1604562856	Primula_pedemontana184185PHA007233BGNKQ:0.1604562856):2.853016076	((Primula_auricula184173PHA007176BGNLF:1.540415104	((Primula_daonensis184181PHA007191BGNQF:1.374522083	Primula_recubariensis184186PHA007237BGNMBL:1.374522083):0.0002019774637	Primula_hirsuta184183PHA007211BGNKD:1.374724061):0.1656910434):0.17725173	(Primula_villosa184189PHA007247BGNNM:1.054085843	Primula_grignensis1384030PHA007208BGNQH:1.054085843):0.6635809912):1.295805527):0.8231644326):0.01596330854):0.4335274685	(Primula_deorum175056CLA007193BGNMQH:2.044050597	Primula_glaucescens184182PHA007204BGNLSH:2.044050597):2.242076974);
((((((Primula_albenensis184170PHA007171BGNQE:1.411281723	Primula_carniolica184180CLA007187BGNMQF:1.411281723):0.7969866079	(((Primula_clusiana159004PHA007189BGNLDS:0.7184745338	Primula_minima159010PHA007229BGNQI:0.7184745338):0.4203602603	Primula_kitaibeliana184184CLA007222BGNNND:1.138834794):0.6840183964	((Primula_integrifolia175074PHA007216BGNLG:0.7853290861	Primula_tyrolensis184187PHA007241BGNIVH:0.7853290861):0.08505885332	Primula_wulfeniana184190PHA007249BGNLSG:0.8703879394):0.9524652512):0.3854151399):0.02212773898	Primula_spectabilis159015PHA007239BGNNB:2.230396069):0.3149846018	((Primula_apennina184172CLA007175BGNMQE:0.1411393145	Primula_pedemontana184185PHA007233BGNKQ:0.1411393145):2.045146356	((Primula_auricula184173PHA007176BGNLF:1.126505943	(Primula_daonensis184181PHA007191BGNQF:0.5860398504	(Primula_hirsuta184183PHA007211BGNKD:0.5605951675	Primula_recubariensis184186PHA007237BGNMBL:0.5605951675):0.02544468281):0.5404660931):0.2609308376	(Primula_villosa184189PHA007247BGNNM:0.9428766505	Primula_grignensis1384030PHA007208BGNQH:0.9428766505):0.4445601305):0.7988488894):0.3590950008):0.05473132759	((Primula_allionii184171PHA007173BGNGR:2.540991727	((Primula_latifolia152139PHA007223BGNLS:0.1674663386	Primula_marginata175080PHA007227BGNID:0.1674663386):2.198205611	Primula_palinuri110762CLA007232BGNMQK:2.365671949):0.1753197776):0.04001433039	Primula_glutinosa159007PHA007206BGNQG:2.581006057):0.01910594163):0.4937490548	(Primula_deorum175056CLA007193BGNMQH:0.9824500621	Primula_glaucescens184182PHA007204BGNLSH:0.9824500621):2.111410991);
(((((Primula_albenensis184170PHA007171BGNQE:2.348256428	Primula_carniolica184180CLA007187BGNMQF:2.348256428):2.073572283	((((Primula_clusiana159004PHA007189BGNLDS:0.7919350899	Primula_minima159010PHA007229BGNQI:0.7919350899):0.6132288058	Primula_kitaibeliana184184CLA007222BGNNND:1.405163896):2.167830324	((Primula_integrifolia175074PHA007216BGNLG:1.344237486	Primula_tyrolensis184187PHA007241BGNIVH:1.344237486):0.2095771482	Primula_wulfeniana184190PHA007249BGNLSG:1.553814634):2.019179586):0.7945726544	Primula_spectabilis159015PHA007239BGNNB:4.367566874):0.05426183628):0.962375865	((Primula_apennina184172CLA007175BGNMQE:0.1829110947	Primula_pedemontana184185PHA007233BGNKQ:0.1829110947):4.26933454	((Primula_auricula184173PHA007176BGNLF:1.761135611	(Primula_daonensis184181PHA007191BGNQF:1.523459821	(Primula_hirsuta184183PHA007211BGNKD:1.522898238	Primula_recubariensis184186PHA007237BGNMBL:1.522898238):0.0005615823643):0.2376757909):0.7500004227	(Primula_villosa184189PHA007247BGNNM:2.122374833	Primula_grignensis1384030PHA007208BGNQH:2.122374833):0.3887612013):1.941109601):0.9319589402):0.009159451787	((Primula_allionii184171PHA007173BGNGR:4.661497072	((Primula_latifolia152139PHA007223BGNLS:0.4260230736	Primula_marginata175080PHA007227BGNID:0.4260230736):3.322083316	Primula_palinuri110762CLA007232BGNMQK:3.748106389):0.913390683):0.5351955581	Primula_glutinosa159007PHA007206BGNQG:5.19669263):0.1966713969):2.376123884	(Primula_deorum175056CLA007193BGNMQH:3.427571764	Primula_glaucescens184182PHA007204BGNLSH:3.427571764):4.341916148);
(((((Primula_albenensis184170PHA007171BGNQE:1.918373157	Primula_carniolica184180CLA007187BGNMQF:1.918373157):1.398513512	(((Primula_clusiana159004PHA007189BGNLDS:0.5159991951	Primula_minima159010PHA007229BGNQI:0.5159991951):0.8057527212	Primula_kitaibeliana184184CLA007222BGNNND:1.321751916):1.701376391	((Primula_integrifolia175074PHA007216BGNLG:0.6955803378	Primula_tyrolensis184187PHA007241BGNIVH:0.6955803378):0.2949182664	Primula_wulfeniana184190PHA007249BGNLSG:0.9904986042):2.032629703):0.2937583626):0.1354069091	Primula_spectabilis159015PHA007239BGNNB:3.452293579):0.1332191316	(((Primula_allionii184171PHA007173BGNGR:2.81311395	((Primula_latifolia152139PHA007223BGNLS:0.6223222203	Primula_marginata175080PHA007227BGNID:0.6223222203):1.506231617	Primula_palinuri110762CLA007232BGNMQK:2.128553838):0.6845601123):0.321119908	Primula_glutinosa159007PHA007206BGNQG:3.134233858):0.386396168	((Primula_apennina184172CLA007175BGNMQE:0.1751493517	Primula_pedemontana184185PHA007233BGNKQ:0.1751493517):2.810557712	((Primula_auricula184173PHA007176BGNLF:1.543418565	((Primula_daonensis184181PHA007191BGNQF:0.765656912	Primula_recubariensis184186PHA007237BGNMBL:0.765656912):0.001306971785	Primula_hirsuta184183PHA007211BGNKD:0.7669638838):0.776454681):0.4443340546	(Primula_villosa184189PHA007247BGNNM:1.63909871	Primula_grignensis1384030PHA007208BGNQH:1.63909871):0.3486539098):0.9979544441):0.5349229622):0.06488268466):0.740383898	(Primula_deorum175056CLA007193BGNMQH:2.496143853	Primula_glaucescens184182PHA007204BGNLSH:2.496143853):1.829752755);
(((((Primula_albenensis184170PHA007171BGNQE:1.230013715	Primula_carniolica184180CLA007187BGNMQF:1.230013715):0.8747501165	(((Primula_clusiana159004PHA007189BGNLDS:0.2850666912	Primula_minima159010PHA007229BGNQI:0.2850666912):0.4366080045	Primula_kitaibeliana184184CLA007222BGNNND:0.7216746957):1.066027856	((Primula_integrifolia175074PHA007216BGNLG:0.4559455687	Primula_tyrolensis184187PHA007241BGNIVH:0.4559455687):0.2097217507	Primula_wulfeniana184190PHA007249BGNLSG:0.6656673194):1.122035232):0.31706128):0.08093025567	Primula_spectabilis159015PHA007239BGNNB:2.185694087):0.5441809273	(((Primula_allionii184171PHA007173BGNGR:2.200776637	((Primula_latifolia152139PHA007223BGNLS:0.2858619673	Primula_marginata175080PHA007227BGNID:0.2858619673):1.79384239	Primula_palinuri110762CLA007232BGNMQK:2.079704358):0.1210722796):0.3355698548	Primula_glutinosa159007PHA007206BGNQG:2.536346492):0.1834277745	((Primula_apennina184172CLA007175BGNMQE:0.424507793	Primula_pedemontana184185PHA007233BGNKQ:0.424507793):1.854039671	((Primula_auricula184173PHA007176BGNLF:1.352305733	(Primula_daonensis184181PHA007191BGNQF:1.050661192	(Primula_hirsuta184183PHA007211BGNKD:1.049503801	Primula_recubariensis184186PHA007237BGNMBL:1.049503801):0.00115739128):0.301644541):0.2223154927	(Primula_villosa184189PHA007247BGNNM:1.289988698	Primula_grignensis1384030PHA007208BGNQH:1.289988698):0.2846325278):0.7039262374):0.4412268029):0.01010074823):1.16486905	(Primula_deorum175056CLA007193BGNMQH:1.853895842	Primula_glaucescens184182PHA007204BGNLSH:1.853895842):2.040848223);
((((Primula_albenensis184170PHA007171BGNQE:1.099163397	Primula_carniolica184180CLA007187BGNMQF:1.099163397):2.542330365	((((Primula_clusiana159004PHA007189BGNLDS:0.8312632826	Primula_minima159010PHA007229BGNQI:0.8312632826):0.4657333357	Primula_kitaibeliana184184CLA007222BGNNND:1.296996618):2.063947674	((Primula_integrifolia175074PHA007216BGNLG:0.5887192454	Primula_tyrolensis184187PHA007241BGNIVH:0.5887192454):0.9736350979	Primula_wulfeniana184190PHA007249BGNLSG:1.562354343):1.798589949):0.2285071934	Primula_spectabilis159015PHA007239BGNNB:3.589451486):0.05204227636):0.3229600084	(((Primula_allionii184171PHA007173BGNGR:3.277641259	((Primula_latifolia152139PHA007223BGNLS:0.3313353896	Primula_marginata175080PHA007227BGNID:0.3313353896):1.749507414	Primula_palinuri110762CLA007232BGNMQK:2.080842804):1.196798455):0.3082571179	Primula_glutinosa159007PHA007206BGNQG:3.585898376):0.1091073925	((Primula_apennina184172CLA007175BGNMQE:0.1374344116	Primula_pedemontana184185PHA007233BGNKQ:0.1374344116):2.90532273	((Primula_auricula184173PHA007176BGNLF:1.172686443	((Primula_daonensis184181PHA007191BGNQF:1.020270868	Primula_recubariensis184186PHA007237BGNMBL:1.020270868):0.1056813185	Primula_hirsuta184183PHA007211BGNKD:1.125952186):0.04673425732):0.8647833618	(Primula_villosa184189PHA007247BGNNM:1.356834482	Primula_grignensis1384030PHA007208BGNQH:1.356834482):0.6806353238):1.005287336):0.6522486276):0.2694480014):0.2485905032	(Primula_deorum175056CLA007193BGNMQH:2.574838389	Primula_glaucescens184182PHA007204BGNLSH:2.574838389):1.638205884);
((((((Primula_albenensis184170PHA007171BGNQE:2.30888357	Primula_carniolica184180CLA007187BGNMQF:2.30888357):0.9463509258	(((Primula_clusiana159004PHA007189BGNLDS:0.799995684	Primula_minima159010PHA007229BGNQI:0.799995684):0.3426256604	Primula_kitaibeliana184184CLA007222BGNNND:1.142621344):1.576647802	((Primula_integrifolia175074PHA007216BGNLG:1.199694282	Primula_tyrolensis184187PHA007241BGNIVH:1.199694282):0.2590486039	Primula_wulfeniana184190PHA007249BGNLSG:1.458742886):1.26052626):0.5359653495):0.08347524041	Primula_spectabilis159015PHA007239BGNNB:3.338709736):0.3025984765	((Primula_allionii184171PHA007173BGNGR:3.252173542	((Primula_latifolia152139PHA007223BGNLS:0.3447344885	Primula_marginata175080PHA007227BGNID:0.3447344885):1.832428875	Primula_palinuri110762CLA007232BGNMQK:2.177163363):1.075010179):0.3321209851	Primula_glutinosa159007PHA007206BGNQG:3.584294527):0.05701368495):0.1106572692	((Primula_apennina184172CLA007175BGNMQE:0.09965853245	Primula_pedemontana184185PHA007233BGNKQ:0.09965853245):2.505032768	((Primula_auricula184173PHA007176BGNLF:1.377387118	((Primula_daonensis184181PHA007191BGNQF:0.8041354245	Primula_hirsuta184183PHA007211BGNKD:0.8041354245):0.0741830765	Primula_recubariensis184186PHA007237BGNMBL:0.878318501):0.4990686174):0.2290011243	(Primula_villosa184189PHA007247BGNNM:1.20076413	Primula_grignensis1384030PHA007208BGNQH:1.20076413):0.4056241131):0.9983030581):1.147274181):0.7438620615	(Primula_deorum175056CLA007193BGNMQH:2.227907725	Primula_glaucescens184182PHA007204BGNLSH:2.227907725):2.267919818);
((((((Primula_albenensis184170PHA007171BGNQE:1.820064101	Primula_carniolica184180CLA007187BGNMQF:1.820064101):2.124080154	Primula_spectabilis159015PHA007239BGNNB:3.944144255):0.02735276669	(((Primula_clusiana159004PHA007189BGNLDS:0.613809665	Primula_minima159010PHA007229BGNQI:0.613809665):0.9886578705	Primula_kitaibeliana184184CLA007222BGNNND:1.602467535):1.707543826	((Primula_integrifolia175074PHA007216BGNLG:1.20212077	Primula_tyrolensis184187PHA007241BGNIVH:1.20212077):0.0337551805	Primula_wulfeniana184190PHA007249BGNLSG:1.235875951):2.074135411):0.6614856597):0.8796758634	(Primula_allionii184171PHA007173BGNGR:4.347401699	((Primula_latifolia152139PHA007223BGNLS:0.5445348319	Primula_marginata175080PHA007227BGNID:0.5445348319):2.736174412	Primula_palinuri110762CLA007232BGNMQK:3.280709244):1.066692456):0.5037711853):0.01620589199	(((Primula_apennina184172CLA007175BGNMQE:0.3416409388	Primula_pedemontana184185PHA007233BGNKQ:0.3416409388):3.740359508	((Primula_auricula184173PHA007176BGNLF:1.652962735	((Primula_daonensis184181PHA007191BGNQF:1.491002557	Primula_recubariensis184186PHA007237BGNMBL:1.491002557):0.006950974657	Primula_hirsuta184183PHA007211BGNKD:1.497953531):0.1550092038):0.5340880958	(Primula_villosa184189PHA007247BGNNM:2.016725458	Primula_grignensis1384030PHA007208BGNQH:2.016725458):0.1703253724):1.894949616):0.7627872495	Primula_glutinosa159007PHA007206BGNQG:4.844787696):0.02259108055):1.111844649	(Primula_deorum175056CLA007193BGNMQH:2.087606365	Primula_glaucescens184182PHA007204BGNLSH:2.087606365):3.891617061);
((((((Primula_albenensis184170PHA007171BGNQE:2.104677988	Primula_carniolica184180CLA007187BGNMQF:2.104677988):0.8802830079	(((Primula_clusiana159004PHA007189BGNLDS:0.5439200612	Primula_minima159010PHA007229BGNQI:0.5439200612):0.7540756455	Primula_kitaibeliana184184CLA007222BGNNND:1.297995707):0.981926918	((Primula_integrifolia175074PHA007216BGNLG:0.7814799052	Primula_tyrolensis184187PHA007241BGNIVH:0.7814799052):0.1660356589	Primula_wulfeniana184190PHA007249BGNLSG:0.9475155641):1.332407061):0.7050383713):0.1333140567	Primula_spectabilis159015PHA007239BGNNB:3.118275053):0.9553844537	((Primula_apennina184172CLA007175BGNMQE:0.3972675478	Primula_pedemontana184185PHA007233BGNKQ:0.3972675478):3.231758495	((Primula_auricula184173PHA007176BGNLF:1.319577946	((Primula_daonensis184181PHA007191BGNQF:0.8661450819	Primula_hirsuta184183PHA007211BGNKD:0.8661450819):0.03169510528	Primula_recubariensis184186PHA007237BGNMBL:0.8978401871):0.4217377586):0.2410066287	(Primula_villosa184189PHA007247BGNNM:1.23873492	Primula_grignensis1384030PHA007208BGNQH:1.23873492):0.321849654):2.068441469):0.4446334631):0.0086964852	((Primula_allionii184171PHA007173BGNGR:3.795078285	((Primula_latifolia152139PHA007223BGNLS:0.2672102745	Primula_marginata175080PHA007227BGNID:0.2672102745):3.280526587	Primula_palinuri110762CLA007232BGNMQK:3.547736861):0.2473414238):0.1771543415	Primula_glutinosa159007PHA007206BGNQG:3.972232627):0.1101233647):1.332416561	(Primula_deorum175056CLA007193BGNMQH:2.022477054	Primula_glaucescens184182PHA007204BGNLSH:2.022477054):3.392295498);
((((((Primula_albenensis184170PHA007171BGNQE:1.202373301	Primula_carniolica184180CLA007187BGNMQF:1.202373301):1.712820902	Primula_spectabilis159015PHA007239BGNNB:2.915194203):0.01511819978	(((Primula_clusiana159004PHA007189BGNLDS:0.477735897	Primula_minima159010PHA007229BGNQI:0.477735897):1.04539091	Primula_kitaibeliana184184CLA007222BGNNND:1.523126807):0.6671826786	((Primula_integrifolia175074PHA007216BGNLG:1.276758932	Primula_tyrolensis184187PHA007241BGNIVH:1.276758932):0.1736653277	Primula_wulfeniana184190PHA007249BGNLSG:1.450424259):0.7398852259):0.7400029175):0.5104736897	((Primula_apennina184172CLA007175BGNMQE:0.0830640258	Primula_pedemontana184185PHA007233BGNKQ:0.0830640258):2.761342857	((Primula_auricula184173PHA007176BGNLF:1.421393653	(Primula_daonensis184181PHA007191BGNQF:0.8918821709	(Primula_hirsuta184183PHA007211BGNKD:0.8679363389	Primula_recubariensis184186PHA007237BGNMBL:0.8679363389):0.02394583199):0.529511482):0.816321443	(Primula_villosa184189PHA007247BGNNM:0.9931609637	Primula_grignensis1384030PHA007208BGNQH:0.9931609637):1.244554132):0.6066917866):0.5963792099):0.05692129219	((Primula_allionii184171PHA007173BGNGR:2.90740986	((Primula_latifolia152139PHA007223BGNLS:0.7167478543	Primula_marginata175080PHA007227BGNID:0.7167478543):1.702821636	Primula_palinuri110762CLA007232BGNMQK:2.419569491):0.4878403688):0.5388834709	Primula_glutinosa159007PHA007206BGNQG:3.44629333):0.05141405427):1.912825967	(Primula_deorum175056CLA007193BGNMQH:1.745168195	Primula_glaucescens184182PHA007204BGNLSH:1.745168195):3.665365157);
((((((Primula_albenensis184170PHA007171BGNQE:1.524580584	Primula_carniolica184180CLA007187BGNMQF:1.524580584):2.609057022	Primula_spectabilis159015PHA007239BGNNB:4.133637606):0.04977785314	(((Primula_clusiana159004PHA007189BGNLDS:0.4364688752	Primula_minima159010PHA007229BGNQI:0.4364688752):0.8614423756	Primula_kitaibeliana184184CLA007222BGNNND:1.297911251):1.731616828	((Primula_integrifolia175074PHA007216BGNLG:1.147597974	Primula_tyrolensis184187PHA007241BGNIVH:1.147597974):0.1521526982	Primula_wulfeniana184190PHA007249BGNLSG:1.299750672):1.729777406):1.153887381):0.7495697076	((Primula_apennina184172CLA007175BGNMQE:0.362606942	Primula_pedemontana184185PHA007233BGNKQ:0.362606942):3.50211286	((Primula_auricula184173PHA007176BGNLF:1.403139312	((Primula_daonensis184181PHA007191BGNQF:0.8415241368	Primula_recubariensis184186PHA007237BGNMBL:0.8415241368):0.2020091944	Primula_hirsuta184183PHA007211BGNKD:1.043533331):0.3596059805):1.200765942	(Primula_villosa184189PHA007247BGNNM:2.187091189	Primula_grignensis1384030PHA007208BGNQH:2.187091189):0.416814065):1.260814548):1.068265365):0.09623642098	((Primula_allionii184171PHA007173BGNGR:4.537448315	((Primula_latifolia152139PHA007223BGNLS:0.2180720289	Primula_marginata175080PHA007227BGNID:0.2180720289):2.567470396	Primula_palinuri110762CLA007232BGNMQK:2.785542424):1.75190589):0.2759519265	Primula_glutinosa159007PHA007206BGNQG:4.813400241):0.2158213462):0.8380009483	(Primula_deorum175056CLA007193BGNMQH:1.488808048	Primula_glaucescens184182PHA007204BGNLSH:1.488808048):4.378414487);
(((((Primula_albenensis184170PHA007171BGNQE:2.616738715	Primula_carniolica184180CLA007187BGNMQF:2.616738715):2.555032346	((((Primula_clusiana159004PHA007189BGNLDS:0.8436911932	Primula_minima159010PHA007229BGNQI:0.8436911932):0.9371522692	Primula_kitaibeliana184184CLA007222BGNNND:1.780843462):2.679322349	((Primula_integrifolia175074PHA007216BGNLG:2.279289581	Primula_tyrolensis184187PHA007241BGNIVH:2.279289581):0.1494055385	Primula_wulfeniana184190PHA007249BGNLSG:2.42869512):2.031470692):0.2895736132	Primula_spectabilis159015PHA007239BGNNB:4.749739424):0.4220316366):0.5555584287	((Primula_apennina184172CLA007175BGNMQE:0.3376488097	Primula_pedemontana184185PHA007233BGNKQ:0.3376488097):4.13643032	((Primula_auricula184173PHA007176BGNLF:2.237693521	(Primula_daonensis184181PHA007191BGNQF:0.9496269175	(Primula_hirsuta184183PHA007211BGNKD:0.9446654508	Primula_recubariensis184186PHA007237BGNMBL:0.9446654508):0.004961466656):1.288066604):0.4469934576	(Primula_villosa184189PHA007247BGNNM:2.292484166	Primula_grignensis1384030PHA007208BGNQH:2.292484166):0.3922028128):1.789392151):1.25325036):4.370790776e-05	((Primula_allionii184171PHA007173BGNGR:3.617925049	((Primula_latifolia152139PHA007223BGNLS:0.2606085719	Primula_marginata175080PHA007227BGNID:0.2606085719):2.741574153	Primula_palinuri110762CLA007232BGNMQK:3.002182725):0.6157423241):1.746775704	Primula_glutinosa159007PHA007206BGNQG:5.364700754):0.3626724441):0.4833735593	(Primula_deorum175056CLA007193BGNMQH:1.306550874	Primula_glaucescens184182PHA007204BGNLSH:1.306550874):4.904195883);
(((((Primula_albenensis184170PHA007171BGNQE:1.731116256	Primula_carniolica184180CLA007187BGNMQF:1.731116256):1.234233946	((((Primula_clusiana159004PHA007189BGNLDS:0.3122405388	Primula_minima159010PHA007229BGNQI:0.3122405388):0.5841287694	Primula_kitaibeliana184184CLA007222BGNNND:0.8963693082):1.097296055	((Primula_integrifolia175074PHA007216BGNLG:0.5394223215	Primula_tyrolensis184187PHA007241BGNIVH:0.5394223215):0.3364803043	Primula_wulfeniana184190PHA007249BGNLSG:0.8759026259):1.117762738):0.9459294201	Primula_spectabilis159015PHA007239BGNNB:2.939594784):0.02575541864):0.2507815042	((Primula_apennina184172CLA007175BGNMQE:0.1807197521	Primula_pedemontana184185PHA007233BGNKQ:0.1807197521):2.362190411	((Primula_auricula184173PHA007176BGNLF:1.227014962	((Primula_daonensis184181PHA007191BGNQF:0.5395563558	Primula_recubariensis184186PHA007237BGNMBL:0.5395563558):0.2582006611	Primula_hirsuta184183PHA007211BGNKD:0.7977570169):0.4292579446):0.2842066752	(Primula_villosa184189PHA007247BGNNM:1.175775143	Primula_grignensis1384030PHA007208BGNQH:1.175775143):0.3354464941):1.031688526):0.6732215435):0.08586465258	((Primula_allionii184171PHA007173BGNGR:2.924708615	((Primula_latifolia152139PHA007223BGNLS:0.587415799	Primula_marginata175080PHA007227BGNID:0.587415799):2.197592394	Primula_palinuri110762CLA007232BGNMQK:2.785008193):0.1397004221):0.2917016958	Primula_glutinosa159007PHA007206BGNQG:3.21641031):0.08558604875):0.8078987484	(Primula_deorum175056CLA007193BGNMQH:1.33516094	Primula_glaucescens184182PHA007204BGNLSH:1.33516094):2.774734168);
(((((Primula_albenensis184170PHA007171BGNQE:1.724810048	Primula_carniolica184180CLA007187BGNMQF:1.724810048):1.986461484	((((Primula_clusiana159004PHA007189BGNLDS:0.4258453487	Primula_minima159010PHA007229BGNQI:0.4258453487):0.9906809849	Primula_kitaibeliana184184CLA007222BGNNND:1.416526334):1.973021639	((Primula_integrifolia175074PHA007216BGNLG:0.876463701	Primula_tyrolensis184187PHA007241BGNIVH:0.876463701):0.06825563347	Primula_wulfeniana184190PHA007249BGNLSG:0.9447193345):2.444828638):0.2727757486	Primula_spectabilis159015PHA007239BGNNB:3.662323722):0.04894781072):0.2757551951	((Primula_allionii184171PHA007173BGNGR:3.421425585	((Primula_latifolia152139PHA007223BGNLS:0.3645596187	Primula_marginata175080PHA007227BGNID:0.3645596187):2.315539424	Primula_palinuri110762CLA007232BGNMQK:2.680099043):0.7413265419):0.552284528	((Primula_apennina184172CLA007175BGNMQE:0.5495807817	Primula_pedemontana184185PHA007233BGNKQ:0.5495807817):2.561164014	((Primula_auricula184173PHA007176BGNLF:1.267861987	((Primula_daonensis184181PHA007191BGNQF:0.9674095755	Primula_recubariensis184186PHA007237BGNMBL:0.9674095755):0.03333916077	Primula_hirsuta184183PHA007211BGNKD:1.000748736):0.2671132504):0.7972484839	(Primula_villosa184189PHA007247BGNNM:1.737344701	Primula_grignensis1384030PHA007208BGNQH:1.737344701):0.3277657696):1.045634325):0.8629653171):0.01331661454):0.08535825941	Primula_glutinosa159007PHA007206BGNQG:4.072384987):0.5157683467	(Primula_deorum175056CLA007193BGNMQH:2.500795167	Primula_glaucescens184182PHA007204BGNLSH:2.500795167):2.087358166);
(((((Primula_albenensis184170PHA007171BGNQE:1.901578952	Primula_carniolica184180CLA007187BGNMQF:1.901578952):2.420535913	((((Primula_clusiana159004PHA007189BGNLDS:0.6490025432	Primula_minima159010PHA007229BGNQI:0.6490025432):1.399541705	Primula_kitaibeliana184184CLA007222BGNNND:2.048544249):1.203276859	((Primula_integrifolia175074PHA007216BGNLG:0.7111912294	Primula_tyrolensis184187PHA007241BGNIVH:0.7111912294):0.4973573616	Primula_wulfeniana184190PHA007249BGNLSG:1.208548591):2.043272517):1.006972519	Primula_spectabilis159015PHA007239BGNNB:4.258793627):0.06332123823):0.3311316544	((Primula_allionii184171PHA007173BGNGR:3.922402366	((Primula_latifolia152139PHA007223BGNLS:0.4650877789	Primula_marginata175080PHA007227BGNID:0.4650877789):2.344798855	Primula_palinuri110762CLA007232BGNMQK:2.809886634):1.112515732):0.5114972388	Primula_glutinosa159007PHA007206BGNQG:4.433899605):0.2193469147):0.04969620123	((Primula_apennina184172CLA007175BGNMQE:0.3416155329	Primula_pedemontana184185PHA007233BGNKQ:0.3416155329):3.226659565	((Primula_auricula184173PHA007176BGNLF:1.466748729	((Primula_daonensis184181PHA007191BGNQF:0.9264497675	Primula_hirsuta184183PHA007211BGNKD:0.9264497675):0.1468588286	Primula_recubariensis184186PHA007237BGNMBL:1.073308596):0.3934401328):0.4124667205	(Primula_villosa184189PHA007247BGNNM:1.194002493	Primula_grignensis1384030PHA007208BGNQH:1.194002493):0.6852129567):1.689059648):1.134667623):0.6090183552	(Primula_deorum175056CLA007193BGNMQH:2.932039434	Primula_glaucescens184182PHA007204BGNLSH:2.932039434):2.379921642);
(((((((Primula_albenensis184170PHA007171BGNQE:2.255074605	Primula_carniolica184180CLA007187BGNMQF:2.255074605):0.7614151488	Primula_spectabilis159015PHA007239BGNNB:3.016489754):0.08680047459	(((Primula_clusiana159004PHA007189BGNLDS:0.6774920162	Primula_minima159010PHA007229BGNQI:0.6774920162):0.5479568867	Primula_kitaibeliana184184CLA007222BGNNND:1.225448903):1.586188006	((Primula_integrifolia175074PHA007216BGNLG:1.061870972	Primula_tyrolensis184187PHA007241BGNIVH:1.061870972):0.405398843	Primula_wulfeniana184190PHA007249BGNLSG:1.467269815):1.344367093):0.29165332):0.5100236903	((Primula_apennina184172CLA007175BGNMQE:0.453950176	Primula_pedemontana184185PHA007233BGNKQ:0.453950176):2.791100308	((Primula_auricula184173PHA007176BGNLF:1.108417014	(Primula_daonensis184181PHA007191BGNQF:0.8691656209	(Primula_hirsuta184183PHA007211BGNKD:0.7176844409	Primula_recubariensis184186PHA007237BGNMBL:0.7176844409):0.15148118):0.239251393):0.8960400312	(Primula_villosa184189PHA007247BGNNM:1.575450631	Primula_grignensis1384030PHA007208BGNQH:1.575450631):0.4290064141):1.240593439):0.3682634352):0.1440829241	(Primula_allionii184171PHA007173BGNGR:3.463017887	((Primula_latifolia152139PHA007223BGNLS:0.4583264343	Primula_marginata175080PHA007227BGNID:0.4583264343):2.325659647	Primula_palinuri110762CLA007232BGNMQK:2.783986081):0.6790318052):0.2943789564):0.005876120888	Primula_glutinosa159007PHA007206BGNQG:3.763272964):1.326611655	(Primula_deorum175056CLA007193BGNMQH:3.566358512	Primula_glaucescens184182PHA007204BGNLSH:3.566358512):1.523526107);
((((((Primula_albenensis184170PHA007171BGNQE:2.93806939	Primula_carniolica184180CLA007187BGNMQF:2.93806939):1.106268118	((((Primula_clusiana159004PHA007189BGNLDS:0.5738875156	Primula_minima159010PHA007229BGNQI:0.5738875156):0.750692932	Primula_kitaibeliana184184CLA007222BGNNND:1.324580448):1.773485301	((Primula_integrifolia175074PHA007216BGNLG:1.586368431	Primula_tyrolensis184187PHA007241BGNIVH:1.586368431):0.2549763164	Primula_wulfeniana184190PHA007249BGNLSG:1.841344747):1.256721001):0.926898855	Primula_spectabilis159015PHA007239BGNNB:4.024964603):0.01937290447):0.3940071104	Primula_glutinosa159007PHA007206BGNQG:4.438344618):0.07836033028	(Primula_allionii184171PHA007173BGNGR:4.21750766	((Primula_latifolia152139PHA007223BGNLS:0.5000319612	Primula_marginata175080PHA007227BGNID:0.5000319612):2.202691488	Primula_palinuri110762CLA007232BGNMQK:2.702723449):1.514784211):0.2991972882):0.008411355726	((Primula_apennina184172CLA007175BGNMQE:0.3185282216	Primula_pedemontana184185PHA007233BGNKQ:0.3185282216):3.270371816	((Primula_auricula184173PHA007176BGNLF:2.008622272	(Primula_daonensis184181PHA007191BGNQF:1.146480616	(Primula_hirsuta184183PHA007211BGNKD:1.108383553	Primula_recubariensis184186PHA007237BGNMBL:1.108383553):0.03809706316):0.8621416561):0.4076524419	(Primula_villosa184189PHA007247BGNNM:2.062500679	Primula_grignensis1384030PHA007208BGNQH:2.062500679):0.3537740351):1.172625324):0.9362162666):0.2456031387	(Primula_deorum175056CLA007193BGNMQH:1.734239458	Primula_glaucescens184182PHA007204BGNLSH:1.734239458):3.036479985);
((((((Primula_albenensis184170PHA007171BGNQE:3.054890965	Primula_carniolica184180CLA007187BGNMQF:3.054890965):1.515849745	Primula_spectabilis159015PHA007239BGNNB:4.57074071):0.158881437	(((Primula_clusiana159004PHA007189BGNLDS:0.7058136859	Primula_minima159010PHA007229BGNQI:0.7058136859):0.7627070456	Primula_kitaibeliana184184CLA007222BGNNND:1.468520731):2.2381768	((Primula_integrifolia175074PHA007216BGNLG:1.104858909	Primula_tyrolensis184187PHA007241BGNIVH:1.104858909):0.3060392127	Primula_wulfeniana184190PHA007249BGNLSG:1.410898121):2.29579941):1.022924616):0.491195942	((Primula_apennina184172CLA007175BGNMQE:0.3234908956	Primula_pedemontana184185PHA007233BGNKQ:0.3234908956):3.737085952	((Primula_auricula184173PHA007176BGNLF:1.205154331	((Primula_daonensis184181PHA007191BGNQF:0.7792256327	Primula_recubariensis184186PHA007237BGNMBL:0.7792256327):0.1172030156	Primula_hirsuta184183PHA007211BGNKD:0.8964286483):0.3087256829):0.4960382046	(Primula_villosa184189PHA007247BGNNM:1.373815536	Primula_grignensis1384030PHA007208BGNQH:1.373815536):0.3273769994):2.359384311):1.160241242):0.1154880665	((Primula_allionii184171PHA007173BGNGR:3.972459585	((Primula_latifolia152139PHA007223BGNLS:1.132041198	Primula_marginata175080PHA007227BGNID:1.132041198):2.102488885	Primula_palinuri110762CLA007232BGNMQK:3.234530083):0.737929502):1.203165127	Primula_glutinosa159007PHA007206BGNQG:5.175624712):0.1606814432):0.5151757524	(Primula_deorum175056CLA007193BGNMQH:2.653344859	Primula_glaucescens184182PHA007204BGNLSH:2.653344859):3.198137049);
(((((Primula_albenensis184170PHA007171BGNQE:2.597256834	Primula_carniolica184180CLA007187BGNMQF:2.597256834):2.016730955	Primula_spectabilis159015PHA007239BGNNB:4.613987789):0.1540438288	(((Primula_clusiana159004PHA007189BGNLDS:0.5758648875	Primula_minima159010PHA007229BGNQI:0.5758648875):1.458357836	Primula_kitaibeliana184184CLA007222BGNNND:2.034222724):2.013160529	((Primula_integrifolia175074PHA007216BGNLG:1.19644006	Primula_tyrolensis184187PHA007241BGNIVH:1.19644006):0.1142877866	Primula_wulfeniana184190PHA007249BGNLSG:1.310727847):2.736655406):0.7206483651):1.552722025	(((Primula_allionii184171PHA007173BGNGR:5.670154763	((Primula_latifolia152139PHA007223BGNLS:1.305192504	Primula_marginata175080PHA007227BGNID:1.305192504):3.979903457	Primula_palinuri110762CLA007232BGNMQK:5.285095961):0.3850588013):0.3137489229	Primula_glutinosa159007PHA007206BGNQG:5.983903685):0.06709232911	((Primula_apennina184172CLA007175BGNMQE:0.503999353	Primula_pedemontana184185PHA007233BGNKQ:0.503999353):4.304476705	((Primula_auricula184173PHA007176BGNLF:1.62532112	((Primula_daonensis184181PHA007191BGNQF:1.304886537	Primula_hirsuta184183PHA007211BGNKD:1.304886537):0.1726697972	Primula_recubariensis184186PHA007237BGNMBL:1.477556335):0.1477647857):0.9220413392	(Primula_villosa184189PHA007247BGNNM:1.62987348	Primula_grignensis1384030PHA007208BGNQH:1.62987348):0.9174889799):2.261113599):1.242519956):0.2697576279):0.6154007761	(Primula_deorum175056CLA007193BGNMQH:3.073556843	Primula_glaucescens184182PHA007204BGNLSH:3.073556843):3.862597575);
((((((Primula_albenensis184170PHA007171BGNQE:2.279437898	Primula_carniolica184180CLA007187BGNMQF:2.279437898):2.961712539	Primula_spectabilis159015PHA007239BGNNB:5.241150437):0.02823069198	(((Primula_clusiana159004PHA007189BGNLDS:0.9264907843	Primula_minima159010PHA007229BGNQI:0.9264907843):1.419562974	Primula_kitaibeliana184184CLA007222BGNNND:2.346053758):2.625647949	((Primula_integrifolia175074PHA007216BGNLG:1.775934356	Primula_tyrolensis184187PHA007241BGNIVH:1.775934356):0.786187875	Primula_wulfeniana184190PHA007249BGNLSG:2.562122231):2.409579476):0.2976794218):0.6093983859	Primula_glutinosa159007PHA007206BGNQG:5.878779515):0.1589552673	((Primula_allionii184171PHA007173BGNGR:5.435683038	((Primula_latifolia152139PHA007223BGNLS:0.7584608938	Primula_marginata175080PHA007227BGNID:0.7584608938):4.053678879	Primula_palinuri110762CLA007232BGNMQK:4.812139772):0.623543266):0.541354497	((Primula_apennina184172CLA007175BGNMQE:0.5398817196	Primula_pedemontana184185PHA007233BGNKQ:0.5398817196):4.332659907	((Primula_auricula184173PHA007176BGNLF:1.353871152	((Primula_daonensis184181PHA007191BGNQF:1.140862624	Primula_recubariensis184186PHA007237BGNMBL:1.140862624):0.02115138692	Primula_hirsuta184183PHA007211BGNKD:1.162014011):0.1918571414):2.07699722	(Primula_villosa184189PHA007247BGNNM:2.952637439	Primula_grignensis1384030PHA007208BGNQH:2.952637439):0.4782309339):1.441673254):1.104495909):0.06069724678):0.8095986808	(Primula_deorum175056CLA007193BGNMQH:2.189705526	Primula_glaucescens184182PHA007204BGNLSH:2.189705526):4.657627937);
((((Primula_albenensis184170PHA007171BGNQE:2.161808464	Primula_carniolica184180CLA007187BGNMQF:2.161808464):2.469501924	((((Primula_clusiana159004PHA007189BGNLDS:1.396246911	Primula_minima159010PHA007229BGNQI:1.396246911):0.9854149438	Primula_kitaibeliana184184CLA007222BGNNND:2.381661854):1.474190133	((Primula_integrifolia175074PHA007216BGNLG:1.120475763	Primula_tyrolensis184187PHA007241BGNIVH:1.120475763):0.2846042653	Primula_wulfeniana184190PHA007249BGNLSG:1.405080028):2.450771959):0.6096849214	Primula_spectabilis159015PHA007239BGNNB:4.465536908):0.1657734792):0.493153711	(((Primula_allionii184171PHA007173BGNGR:4.222746614	((Primula_latifolia152139PHA007223BGNLS:0.7677769709	Primula_marginata175080PHA007227BGNID:0.7677769709):2.253116056	Primula_palinuri110762CLA007232BGNMQK:3.020893027):1.201853587):0.4972747784	Primula_glutinosa159007PHA007206BGNQG:4.720021392):0.3692936809	((Primula_apennina184172CLA007175BGNMQE:0.09846582695	Primula_pedemontana184185PHA007233BGNKQ:0.09846582695):4.326399408	((Primula_auricula184173PHA007176BGNLF:1.352528113	((Primula_daonensis184181PHA007191BGNQF:1.113636621	Primula_recubariensis184186PHA007237BGNMBL:1.113636621):0.003202819676	Primula_hirsuta184183PHA007211BGNKD:1.116839441):0.2356886723):1.243844382	(Primula_villosa184189PHA007247BGNNM:2.275190518	Primula_grignensis1384030PHA007208BGNQH:2.275190518):0.3211819776):1.82849274):0.6644498379):0.03514902567):1.157511665	(Primula_deorum175056CLA007193BGNMQH:1.531366028	Primula_glaucescens184182PHA007204BGNLSH:1.531366028):4.750609735);
((((((Primula_albenensis184170PHA007171BGNQE:1.725374154	Primula_carniolica184180CLA007187BGNMQF:1.725374154):2.117287597	(((Primula_clusiana159004PHA007189BGNLDS:0.5654468651	Primula_minima159010PHA007229BGNQI:0.5654468651):0.8397884613	Primula_kitaibeliana184184CLA007222BGNNND:1.405235326):1.482988336	((Primula_integrifolia175074PHA007216BGNLG:0.637355716	Primula_tyrolensis184187PHA007241BGNIVH:0.637355716):0.3197889123	Primula_wulfeniana184190PHA007249BGNLSG:0.9571446283):1.931079034):0.9544380878):0.0597866272	Primula_spectabilis159015PHA007239BGNNB:3.902448378):0.5695009433	((Primula_allionii184171PHA007173BGNGR:3.611983575	((Primula_latifolia152139PHA007223BGNLS:0.1088816529	Primula_marginata175080PHA007227BGNID:0.1088816529):1.94550768	Primula_palinuri110762CLA007232BGNMQK:2.054389333):1.557594242):0.2776082684	Primula_glutinosa159007PHA007206BGNQG:3.889591843):0.5823574777):0.08755871868	((Primula_apennina184172CLA007175BGNMQE:0.2077160351	Primula_pedemontana184185PHA007233BGNKQ:0.2077160351):2.605599485	((Primula_auricula184173PHA007176BGNLF:1.255970789	((Primula_daonensis184181PHA007191BGNQF:1.012345328	Primula_recubariensis184186PHA007237BGNMBL:1.012345328):0.03820003225	Primula_hirsuta184183PHA007211BGNKD:1.05054536):0.2054254292):0.2297732131	(Primula_villosa184189PHA007247BGNNM:1.076317692	Primula_grignensis1384030PHA007208BGNQH:1.076317692):0.4094263104):1.327571518):1.746192519):0.8663766346	(Primula_deorum175056CLA007193BGNMQH:1.791650503	Primula_glaucescens184182PHA007204BGNLSH:1.791650503):3.634234171);
(((((Primula_albenensis184170PHA007171BGNQE:1.77686224	Primula_carniolica184180CLA007187BGNMQF:1.77686224):1.622968542	((((Primula_clusiana159004PHA007189BGNLDS:0.4785509417	Primula_minima159010PHA007229BGNQI:0.4785509417):0.7540481763	Primula_kitaibeliana184184CLA007222BGNNND:1.232599118):0.7783168591	((Primula_integrifolia175074PHA007216BGNLG:0.8228247523	Primula_tyrolensis184187PHA007241BGNIVH:0.8228247523):0.3303748318	Primula_wulfeniana184190PHA007249BGNLSG:1.153199584):0.857716393):1.381935279	Primula_spectabilis159015PHA007239BGNNB:3.392851256):0.006979525806):0.3165575119	((Primula_allionii184171PHA007173BGNGR:3.422429916	((Primula_latifolia152139PHA007223BGNLS:0.5208664215	Primula_marginata175080PHA007227BGNID:0.5208664215):1.777780817	Primula_palinuri110762CLA007232BGNMQK:2.298647238):1.123782678):0.2297853158	Primula_glutinosa159007PHA007206BGNQG:3.652215232):0.06417306159):0.09039458968	((Primula_apennina184172CLA007175BGNMQE:0.3340585711	Primula_pedemontana184185PHA007233BGNKQ:0.3340585711):3.106993833	((Primula_auricula184173PHA007176BGNLF:1.367985444	(Primula_daonensis184181PHA007191BGNQF:1.12828758	(Primula_hirsuta184183PHA007211BGNKD:1.117071961	Primula_recubariensis184186PHA007237BGNMBL:1.117071961):0.01121561852):0.2396978643):0.6733406486	(Primula_villosa184189PHA007247BGNNM:1.41059105	Primula_grignensis1384030PHA007208BGNQH:1.41059105):0.6307350425):1.399726311):0.3657304792):0.5658759968	(Primula_deorum175056CLA007193BGNMQH:0.9135865907	Primula_glaucescens184182PHA007204BGNLSH:0.9135865907):3.459072289);
(((((Primula_albenensis184170PHA007171BGNQE:1.540510897	Primula_carniolica184180CLA007187BGNMQF:1.540510897):1.567981684	((((Primula_clusiana159004PHA007189BGNLDS:0.6232930179	Primula_minima159010PHA007229BGNQI:0.6232930179):0.3699638622	Primula_kitaibeliana184184CLA007222BGNNND:0.9932568802):1.136208867	((Primula_integrifolia175074PHA007216BGNLG:0.7811035918	Primula_tyrolensis184187PHA007241BGNIVH:0.7811035918):0.1892544728	Primula_wulfeniana184190PHA007249BGNLSG:0.9703580645):1.159107682):0.9272818503	Primula_spectabilis159015PHA007239BGNNB:3.056747597):0.05174498405):0.2647305747	((Primula_allionii184171PHA007173BGNGR:2.930357022	((Primula_latifolia152139PHA007223BGNLS:0.3568302096	Primula_marginata175080PHA007227BGNID:0.3568302096):2.185637926	Primula_palinuri110762CLA007232BGNMQK:2.542468136):0.3878888861):0.3247681181	Primula_glutinosa159007PHA007206BGNQG:3.25512514):0.118098016):0.1209173295	((Primula_apennina184172CLA007175BGNMQE:0.1778483175	Primula_pedemontana184185PHA007233BGNKQ:0.1778483175):3.04664712	((Primula_auricula184173PHA007176BGNLF:1.377278446	((Primula_daonensis184181PHA007191BGNQF:1.219249729	Primula_recubariensis184186PHA007237BGNMBL:1.219249729):0.001154845882	Primula_hirsuta184183PHA007211BGNKD:1.220404574):0.1568738712):0.5675574459	(Primula_villosa184189PHA007247BGNNM:1.654299941	Primula_grignensis1384030PHA007208BGNQH:1.654299941):0.2905359505):1.279659546):0.269645048):1.40420027	(Primula_deorum175056CLA007193BGNMQH:1.599458197	Primula_glaucescens184182PHA007204BGNLSH:1.599458197):3.298882559);
(((((Primula_albenensis184170PHA007171BGNQE:1.061083887	Primula_carniolica184180CLA007187BGNMQF:1.061083887):2.013802659	Primula_spectabilis159015PHA007239BGNNB:3.074886546):0.1601807664	(((Primula_clusiana159004PHA007189BGNLDS:0.232561973	Primula_minima159010PHA007229BGNQI:0.232561973):0.8978141228	Primula_kitaibeliana184184CLA007222BGNNND:1.130376096):1.900143697	((Primula_integrifolia175074PHA007216BGNLG:1.07412075	Primula_tyrolensis184187PHA007241BGNIVH:1.07412075):0.7994661871	Primula_wulfeniana184190PHA007249BGNLSG:1.873586937):1.156932856):0.2045475193):0.4845967406	(((Primula_allionii184171PHA007173BGNGR:2.834642705	((Primula_latifolia152139PHA007223BGNLS:0.2316268225	Primula_marginata175080PHA007227BGNID:0.2316268225):1.362521256	Primula_palinuri110762CLA007232BGNMQK:1.594148078):1.240494627):0.3813183209	Primula_glutinosa159007PHA007206BGNQG:3.215961025):0.3114066826	((Primula_apennina184172CLA007175BGNMQE:0.1908673265	Primula_pedemontana184185PHA007233BGNKQ:0.1908673265):2.547768779	((Primula_auricula184173PHA007176BGNLF:1.233849373	((Primula_daonensis184181PHA007191BGNQF:0.8093119497	Primula_hirsuta184183PHA007211BGNKD:0.8093119497):0.04344610197	Primula_recubariensis184186PHA007237BGNMBL:0.8527580516):0.3810913216):0.7149782207	(Primula_villosa184189PHA007247BGNNM:1.76298453	Primula_grignensis1384030PHA007208BGNQH:1.76298453):0.185843064):0.7898085119):0.7887316023):0.1922963448):0.7490910562	(Primula_deorum175056CLA007193BGNMQH:1.893475468	Primula_glaucescens184182PHA007204BGNLSH:1.893475468):2.575279641);
((((((Primula_albenensis184170PHA007171BGNQE:1.96683687	Primula_carniolica184180CLA007187BGNMQF:1.96683687):0.5623110786	((((Primula_clusiana159004PHA007189BGNLDS:0.4108224438	Primula_minima159010PHA007229BGNQI:0.4108224438):1.518670124	Primula_kitaibeliana184184CLA007222BGNNND:1.929492568):0.4906280742	((Primula_integrifolia175074PHA007216BGNLG:0.9615039354	Primula_tyrolensis184187PHA007241BGNIVH:0.9615039354):0.04355256692	Primula_wulfeniana184190PHA007249BGNLSG:1.005056502):1.41506414):0.1059734974	Primula_spectabilis159015PHA007239BGNNB:2.52609414):0.003053808907):1.531372934	(Primula_allionii184171PHA007173BGNGR:3.395885188	((Primula_latifolia152139PHA007223BGNLS:0.9871100824	Primula_marginata175080PHA007227BGNID:0.9871100824):1.516356198	Primula_palinuri110762CLA007232BGNMQK:2.503466281):0.8924189076):0.664635694):0.0781459795	Primula_glutinosa159007PHA007206BGNQG:4.138666862):0.02858602641	((Primula_apennina184172CLA007175BGNMQE:0.2820435484	Primula_pedemontana184185PHA007233BGNKQ:0.2820435484):3.039925238	((Primula_auricula184173PHA007176BGNLF:1.914406186	(Primula_daonensis184181PHA007191BGNQF:1.352440415	(Primula_hirsuta184183PHA007211BGNKD:1.27012762	Primula_recubariensis184186PHA007237BGNMBL:1.27012762):0.08231279515):0.561965771):0.3028724561	(Primula_villosa184189PHA007247BGNNM:2.050153335	Primula_grignensis1384030PHA007208BGNQH:2.050153335):0.1671253071):1.104690144):0.8452841018):0.3598514508	(Primula_deorum175056CLA007193BGNMQH:1.693745501	Primula_glaucescens184182PHA007204BGNLSH:1.693745501):2.833358838);
((((((Primula_albenensis184170PHA007171BGNQE:1.103655661	Primula_carniolica184180CLA007187BGNMQF:1.103655661):1.279344707	((((Primula_clusiana159004PHA007189BGNLDS:0.6320747235	Primula_minima159010PHA007229BGNQI:0.6320747235):0.4662048733	Primula_kitaibeliana184184CLA007222BGNNND:1.098279597):0.9691416065	((Primula_integrifolia175074PHA007216BGNLG:0.9637149173	Primula_tyrolensis184187PHA007241BGNIVH:0.9637149173):0.2261993565	Primula_wulfeniana184190PHA007249BGNLSG:1.189914274):0.8775069294):0.1787980604	Primula_spectabilis159015PHA007239BGNNB:2.246219264):0.1367811045):0.5292217748	(Primula_allionii184171PHA007173BGNGR:2.688545416	((Primula_latifolia152139PHA007223BGNLS:0.8379326756	Primula_marginata175080PHA007227BGNID:0.8379326756):1.143529446	Primula_palinuri110762CLA007232BGNMQK:1.981462122):0.7070832938):0.2236767273):0.07932473005	Primula_glutinosa159007PHA007206BGNQG:2.991546873):0.01354881018	((Primula_apennina184172CLA007175BGNMQE:0.07388566229	Primula_pedemontana184185PHA007233BGNKQ:0.07388566229):2.401427183	((Primula_auricula184173PHA007176BGNLF:0.8634929586	((Primula_daonensis184181PHA007191BGNQF:0.7122850627	Primula_hirsuta184183PHA007211BGNKD:0.7122850627):0.04572879147	Primula_recubariensis184186PHA007237BGNMBL:0.7580138541):0.1054791044):0.9064927274	(Primula_villosa184189PHA007247BGNNM:1.19605933	Primula_grignensis1384030PHA007208BGNQH:1.19605933):0.5739263558):0.7053271595):0.5297828376):0.7633823605	(Primula_deorum175056CLA007193BGNMQH:0.524092702	Primula_glaucescens184182PHA007204BGNLSH:0.524092702):3.244385342);
((((Primula_albenensis184170PHA007171BGNQE:2.029825934	Primula_carniolica184180CLA007187BGNMQF:2.029825934):1.448121228	((((Primula_clusiana159004PHA007189BGNLDS:0.4651468286	Primula_minima159010PHA007229BGNQI:0.4651468286):0.4548052989	Primula_kitaibeliana184184CLA007222BGNNND:0.9199521275):1.883656406	((Primula_integrifolia175074PHA007216BGNLG:0.7367085007	Primula_tyrolensis184187PHA007241BGNIVH:0.7367085007):0.9632137613	Primula_wulfeniana184190PHA007249BGNLSG:1.699922262):1.103686272):0.5042692052	Primula_spectabilis159015PHA007239BGNNB:3.307877739):0.1700694234):1.701323183	(((Primula_allionii184171PHA007173BGNGR:4.605127485	((Primula_latifolia152139PHA007223BGNLS:0.2605835786	Primula_marginata175080PHA007227BGNID:0.2605835786):2.13438907	Primula_palinuri110762CLA007232BGNMQK:2.394972649):2.210154836):0.178790455	Primula_glutinosa159007PHA007206BGNQG:4.78391794):0.3694134402	((Primula_apennina184172CLA007175BGNMQE:0.5353758271	Primula_pedemontana184185PHA007233BGNKQ:0.5353758271):3.899154066	((Primula_auricula184173PHA007176BGNLF:1.531973512	((Primula_daonensis184181PHA007191BGNQF:1.122609696	Primula_recubariensis184186PHA007237BGNMBL:1.122609696):0.00435418405	Primula_hirsuta184183PHA007211BGNKD:1.12696388):0.405009632):0.6524691055	(Primula_villosa184189PHA007247BGNNM:1.548956014	Primula_grignensis1384030PHA007208BGNQH:1.548956014):0.6354866038):2.250087276):0.7188014866):0.02593896498):0.2631355946	(Primula_deorum175056CLA007193BGNMQH:2.117097086	Primula_glaucescens184182PHA007204BGNLSH:2.117097086):3.325308853);
(((((Primula_albenensis184170PHA007171BGNQE:3.096173884	Primula_carniolica184180CLA007187BGNMQF:3.096173884):0.8617867484	Primula_spectabilis159015PHA007239BGNNB:3.957960632):0.09230109722	(((Primula_clusiana159004PHA007189BGNLDS:0.6208979594	Primula_minima159010PHA007229BGNQI:0.6208979594):1.752745248	Primula_kitaibeliana184184CLA007222BGNNND:2.373643207):1.158323222	((Primula_integrifolia175074PHA007216BGNLG:0.7578184484	Primula_tyrolensis184187PHA007241BGNIVH:0.7578184484):0.3924999529	Primula_wulfeniana184190PHA007249BGNLSG:1.150318401):2.381648028):0.5182953003):0.1213600436	(((Primula_allionii184171PHA007173BGNGR:3.719415116	((Primula_latifolia152139PHA007223BGNLS:0.2554507201	Primula_marginata175080PHA007227BGNID:0.2554507201):2.775060679	Primula_palinuri110762CLA007232BGNMQK:3.0305114):0.6889037167):0.2123919643	Primula_glutinosa159007PHA007206BGNQG:3.931807081):0.1688966292	((Primula_apennina184172CLA007175BGNMQE:0.217574482	Primula_pedemontana184185PHA007233BGNKQ:0.217574482):2.998892057	((Primula_auricula184173PHA007176BGNLF:1.278643347	((Primula_daonensis184181PHA007191BGNQF:0.9903571283	Primula_hirsuta184183PHA007211BGNKD:0.9903571283):0.0328994156	Primula_recubariensis184186PHA007237BGNMBL:1.023256544):0.2553868033):0.8181243096	(Primula_villosa184189PHA007247BGNNM:1.565823253	Primula_grignensis1384030PHA007208BGNQH:1.565823253):0.530944404):1.119698882):0.8842371707):0.07091806328):0.7716331557	(Primula_deorum175056CLA007193BGNMQH:1.507252915	Primula_glaucescens184182PHA007204BGNLSH:1.507252915):3.436002014);
(((((Primula_albenensis184170PHA007171BGNQE:2.360492929	Primula_carniolica184180CLA007187BGNMQF:2.360492929):2.113417627	Primula_spectabilis159015PHA007239BGNNB:4.473910557):0.1157869653	(((Primula_clusiana159004PHA007189BGNLDS:0.4469770244	Primula_minima159010PHA007229BGNQI:0.4469770244):1.64665351	Primula_kitaibeliana184184CLA007222BGNNND:2.093630535):1.941912162	((Primula_integrifolia175074PHA007216BGNLG:0.8816308625	Primula_tyrolensis184187PHA007241BGNIVH:0.8816308625):0.1683830287	Primula_wulfeniana184190PHA007249BGNLSG:1.050013891):2.985528806):0.5541548248):0.4967814282	(((Primula_allionii184171PHA007173BGNGR:4.423261634	((Primula_latifolia152139PHA007223BGNLS:0.8689027669	Primula_marginata175080PHA007227BGNID:0.8689027669):2.274303615	Primula_palinuri110762CLA007232BGNMQK:3.143206382):1.280055252):0.5891502849	Primula_glutinosa159007PHA007206BGNQG:5.012411919):0.04893112885	((Primula_apennina184172CLA007175BGNMQE:0.8813281759	Primula_pedemontana184185PHA007233BGNKQ:0.8813281759):2.39161285	((Primula_auricula184173PHA007176BGNLF:1.775577147	(Primula_daonensis184181PHA007191BGNQF:1.293265486	(Primula_hirsuta184183PHA007211BGNKD:1.290280311	Primula_recubariensis184186PHA007237BGNMBL:1.290280311):0.00298517536):0.4823116614):0.6974955375	(Primula_villosa184189PHA007247BGNNM:1.410862364	Primula_grignensis1384030PHA007208BGNQH:1.410862364):1.062210321):0.799868341):1.788402022):0.02513590236):1.053963713	(Primula_deorum175056CLA007193BGNMQH:1.282092757	Primula_glaucescens184182PHA007204BGNLSH:1.282092757):4.858349907);
(((((((Primula_albenensis184170PHA007171BGNQE:2.758066933	Primula_carniolica184180CLA007187BGNMQF:2.758066933):1.453734892	(((Primula_clusiana159004PHA007189BGNLDS:1.015642906	Primula_minima159010PHA007229BGNQI:1.015642906):1.781249149	Primula_kitaibeliana184184CLA007222BGNNND:2.796892055):1.068257058	((Primula_integrifolia175074PHA007216BGNLG:1.264176348	Primula_tyrolensis184187PHA007241BGNIVH:1.264176348):0.04994912145	Primula_wulfeniana184190PHA007249BGNLSG:1.314125469):2.551023644):0.3466527113):0.1498782914	Primula_spectabilis159015PHA007239BGNNB:4.361680116):0.1583911481	(Primula_allionii184171PHA007173BGNGR:4.195266201	((Primula_latifolia152139PHA007223BGNLS:0.5700400015	Primula_marginata175080PHA007227BGNID:0.5700400015):1.966204816	Primula_palinuri110762CLA007232BGNMQK:2.536244817):1.659021384):0.3248050629):0.02756675148	((Primula_apennina184172CLA007175BGNMQE:0.2784393105	Primula_pedemontana184185PHA007233BGNKQ:0.2784393105):3.468846469	((Primula_auricula184173PHA007176BGNLF:1.744623328	((Primula_daonensis184181PHA007191BGNQF:1.049257118	Primula_recubariensis184186PHA007237BGNMBL:1.049257118):0.2085090337	Primula_hirsuta184183PHA007211BGNKD:1.257766151):0.486857177):0.5444387368	(Primula_villosa184189PHA007247BGNNM:1.845378265	Primula_grignensis1384030PHA007208BGNQH:1.845378265):0.4436838003):1.458223714):0.8003522358):0.1557359274	Primula_glutinosa159007PHA007206BGNQG:4.703373943):0.7137147818	(Primula_deorum175056CLA007193BGNMQH:2.466789157	Primula_glaucescens184182PHA007204BGNLSH:2.466789157):2.950299568);
((((Primula_albenensis184170PHA007171BGNQE:1.474667592	Primula_carniolica184180CLA007187BGNMQF:1.474667592):1.437479626	((((Primula_clusiana159004PHA007189BGNLDS:0.5875858448	Primula_minima159010PHA007229BGNQI:0.5875858448):0.5276500876	Primula_kitaibeliana184184CLA007222BGNNND:1.115235932):1.086715072	((Primula_integrifolia175074PHA007216BGNLG:0.6973729832	Primula_tyrolensis184187PHA007241BGNIVH:0.6973729832):0.3226900782	Primula_wulfeniana184190PHA007249BGNLSG:1.020063061):1.181887944):0.5798102453	Primula_spectabilis159015PHA007239BGNNB:2.78176125):0.1303859675):0.2326792012	(((Primula_allionii184171PHA007173BGNGR:2.334288946	((Primula_latifolia152139PHA007223BGNLS:0.1848723321	Primula_marginata175080PHA007227BGNID:0.1848723321):1.353088448	Primula_palinuri110762CLA007232BGNMQK:1.53796078):0.7963281656):0.5399944303	Primula_glutinosa159007PHA007206BGNQG:2.874283376):0.2599407651	((Primula_apennina184172CLA007175BGNMQE:0.1598691683	Primula_pedemontana184185PHA007233BGNKQ:0.1598691683):2.590953125	((Primula_auricula184173PHA007176BGNLF:0.8604607841	(Primula_daonensis184181PHA007191BGNQF:0.5567301726	(Primula_hirsuta184183PHA007211BGNKD:0.5377358072	Primula_recubariensis184186PHA007237BGNMBL:0.5377358072):0.01899436545):0.3037306115):1.175804922	(Primula_villosa184189PHA007247BGNNM:1.29360207	Primula_grignensis1384030PHA007208BGNQH:1.29360207):0.7426636357):0.7145565873):0.3834018484):0.01060227747):0.872684677	(Primula_deorum175056CLA007193BGNMQH:1.060201121	Primula_glaucescens184182PHA007204BGNLSH:1.060201121):2.957309975);
((((Primula_albenensis184170PHA007171BGNQE:2.508101487	Primula_carniolica184180CLA007187BGNMQF:2.508101487):1.026018732	((((Primula_clusiana159004PHA007189BGNLDS:0.5552535466	Primula_minima159010PHA007229BGNQI:0.5552535466):0.7004524072	Primula_kitaibeliana184184CLA007222BGNNND:1.255705954):2.031737989	((Primula_integrifolia175074PHA007216BGNLG:0.9478241287	Primula_tyrolensis184187PHA007241BGNIVH:0.9478241287):0.2991136863	Primula_wulfeniana184190PHA007249BGNLSG:1.246937815):2.040506128):0.2210827635	Primula_spectabilis159015PHA007239BGNNB:3.508526706):0.02559351189):0.4268579455	(((Primula_allionii184171PHA007173BGNGR:3.215003677	((Primula_latifolia152139PHA007223BGNLS:0.443939848	Primula_marginata175080PHA007227BGNID:0.443939848):2.367780927	Primula_palinuri110762CLA007232BGNMQK:2.811720775):0.4032829024):0.1630147929	Primula_glutinosa159007PHA007206BGNQG:3.37801847):0.5347282513	((Primula_apennina184172CLA007175BGNMQE:0.06936318424	Primula_pedemontana184185PHA007233BGNKQ:0.06936318424):2.45835284	((Primula_auricula184173PHA007176BGNLF:1.392768274	(Primula_daonensis184181PHA007191BGNQF:0.6268268362	(Primula_hirsuta184183PHA007211BGNKD:0.6002292167	Primula_recubariensis184186PHA007237BGNMBL:0.6002292167):0.02659761956):0.7659414378):0.5352747861	(Primula_villosa184189PHA007247BGNNM:1.70580631	Primula_grignensis1384030PHA007208BGNQH:1.70580631):0.22223675):0.5996729638):1.385030697):0.04823144246):0.8100340765	(Primula_deorum175056CLA007193BGNMQH:0.909354843	Primula_glaucescens184182PHA007204BGNLSH:0.909354843):3.861657397);
(((((Primula_albenensis184170PHA007171BGNQE:2.183639678	Primula_carniolica184180CLA007187BGNMQF:2.183639678):3.053222601	((((Primula_clusiana159004PHA007189BGNLDS:0.9471917125	Primula_minima159010PHA007229BGNQI:0.9471917125):1.474224921	Primula_kitaibeliana184184CLA007222BGNNND:2.421416633):1.76603081	((Primula_integrifolia175074PHA007216BGNLG:0.8159536083	Primula_tyrolensis184187PHA007241BGNIVH:0.8159536083):0.1201041193	Primula_wulfeniana184190PHA007249BGNLSG:0.9360577276):3.251389716):1.024602267	Primula_spectabilis159015PHA007239BGNNB:5.212049711):0.02481256753):0.7215827358	((Primula_apennina184172CLA007175BGNMQE:0.5263666343	Primula_pedemontana184185PHA007233BGNKQ:0.5263666343):4.463754052	((Primula_auricula184173PHA007176BGNLF:1.721288695	(Primula_daonensis184181PHA007191BGNQF:1.525078449	(Primula_hirsuta184183PHA007211BGNKD:1.474581218	Primula_recubariensis184186PHA007237BGNMBL:1.474581218):0.05049723128):0.196210246):1.463955498	(Primula_villosa184189PHA007247BGNNM:2.868836941	Primula_grignensis1384030PHA007208BGNQH:2.868836941):0.3164072527):1.804876493):0.968324328):0.006665455215	((Primula_allionii184171PHA007173BGNGR:5.098448733	((Primula_latifolia152139PHA007223BGNLS:0.7778289779	Primula_marginata175080PHA007227BGNID:0.7778289779):3.188326706	Primula_palinuri110762CLA007232BGNMQK:3.966155684):1.13229305):0.503919443	Primula_glutinosa159007PHA007206BGNQG:5.602368176):0.3627422933):0.7282367608	(Primula_deorum175056CLA007193BGNMQH:3.885992997	Primula_glaucescens184182PHA007204BGNLSH:3.885992997):2.807354233);
((((((Primula_albenensis184170PHA007171BGNQE:1.79134023	Primula_carniolica184180CLA007187BGNMQF:1.79134023):2.662839189	Primula_spectabilis159015PHA007239BGNNB:4.454179419):0.02602943807	(((Primula_clusiana159004PHA007189BGNLDS:0.6592872909	Primula_minima159010PHA007229BGNQI:0.6592872909):0.7045155278	Primula_kitaibeliana184184CLA007222BGNNND:1.363802819):1.944331895	((Primula_integrifolia175074PHA007216BGNLG:0.581431485	Primula_tyrolensis184187PHA007241BGNIVH:0.581431485):0.656347955	Primula_wulfeniana184190PHA007249BGNLSG:1.23777944):2.070355274):1.172074143):0.6601431663	((Primula_allionii184171PHA007173BGNGR:4.620691509	((Primula_latifolia152139PHA007223BGNLS:0.3900011272	Primula_marginata175080PHA007227BGNID:0.3900011272):2.592135523	Primula_palinuri110762CLA007232BGNMQK:2.982136651):1.638554859):0.3830730514	Primula_glutinosa159007PHA007206BGNQG:5.003764561):0.1365874626):0.4402332117	((Primula_apennina184172CLA007175BGNMQE:0.5382896147	Primula_pedemontana184185PHA007233BGNKQ:0.5382896147):4.000395849	((Primula_auricula184173PHA007176BGNLF:1.617447863	((Primula_daonensis184181PHA007191BGNQF:1.470177186	Primula_hirsuta184183PHA007211BGNKD:1.470177186):0.07174179272	Primula_recubariensis184186PHA007237BGNMBL:1.541918979):0.07552888433):1.575240474	(Primula_villosa184189PHA007247BGNNM:2.351814515	Primula_grignensis1384030PHA007208BGNQH:2.351814515):0.8408738224):1.345997126):1.041899772):0.923224045	(Primula_deorum175056CLA007193BGNMQH:2.365107241	Primula_glaucescens184182PHA007204BGNLSH:2.365107241):4.138702039);
((((Primula_albenensis184170PHA007171BGNQE:2.266216724	Primula_carniolica184180CLA007187BGNMQF:2.266216724):1.304767343	((((Primula_clusiana159004PHA007189BGNLDS:0.7341786356	Primula_minima159010PHA007229BGNQI:0.7341786356):0.6914645203	Primula_kitaibeliana184184CLA007222BGNNND:1.425643156):1.199746701	((Primula_integrifolia175074PHA007216BGNLG:0.4916168256	Primula_tyrolensis184187PHA007241BGNIVH:0.4916168256):0.1899541126	Primula_wulfeniana184190PHA007249BGNLSG:0.6815709382):1.943818919):0.9352418367	Primula_spectabilis159015PHA007239BGNNB:3.560631694):0.01035237287):0.7759036307	(((Primula_allionii184171PHA007173BGNGR:3.590471965	((Primula_latifolia152139PHA007223BGNLS:0.3811300519	Primula_marginata175080PHA007227BGNID:0.3811300519):2.169369821	Primula_palinuri110762CLA007232BGNMQK:2.550499872):1.039972093):0.2722021685	Primula_glutinosa159007PHA007206BGNQG:3.862674134):0.4470632187	((Primula_apennina184172CLA007175BGNMQE:0.1636207534	Primula_pedemontana184185PHA007233BGNKQ:0.1636207534):3.537850725	((Primula_auricula184173PHA007176BGNLF:1.528488679	((Primula_daonensis184181PHA007191BGNQF:1.195579212	Primula_recubariensis184186PHA007237BGNMBL:1.195579212):0.0337975336	Primula_hirsuta184183PHA007211BGNKD:1.229376746):0.2991119336):1.013826015	(Primula_villosa184189PHA007247BGNNM:2.024788742	Primula_grignensis1384030PHA007208BGNQH:2.024788742):0.5175259528):1.159156783):0.6082658745):0.03715034509):0.9957349934	(Primula_deorum175056CLA007193BGNMQH:1.264042478	Primula_glaucescens184182PHA007204BGNLSH:1.264042478):4.078580213);
(((((Primula_albenensis184170PHA007171BGNQE:2.625423001	Primula_carniolica184180CLA007187BGNMQF:2.625423001):1.172627134	(((Primula_clusiana159004PHA007189BGNLDS:0.5842645102	Primula_minima159010PHA007229BGNQI:0.5842645102):0.4119792282	Primula_kitaibeliana184184CLA007222BGNNND:0.9962437384):1.948796488	((Primula_integrifolia175074PHA007216BGNLG:0.9145246033	Primula_tyrolensis184187PHA007241BGNIVH:0.9145246033):0.559916407	Primula_wulfeniana184190PHA007249BGNLSG:1.47444101):1.470599216):0.853009909):0.21040671	Primula_spectabilis159015PHA007239BGNNB:4.008456845):0.4036841333	(((Primula_allionii184171PHA007173BGNGR:3.199861091	((Primula_latifolia152139PHA007223BGNLS:0.4148824459	Primula_marginata175080PHA007227BGNID:0.4148824459):1.472471115	Primula_palinuri110762CLA007232BGNMQK:1.887353561):1.31250753):0.9241642943	Primula_glutinosa159007PHA007206BGNQG:4.124025386):0.04892852805	((Primula_apennina184172CLA007175BGNMQE:0.2996691762	Primula_pedemontana184185PHA007233BGNKQ:0.2996691762):3.643390177	((Primula_auricula184173PHA007176BGNLF:1.284450566	(Primula_daonensis184181PHA007191BGNQF:0.999993966	(Primula_hirsuta184183PHA007211BGNKD:0.9995821732	Primula_recubariensis184186PHA007237BGNMBL:0.9995821732):0.0004117928349):0.2844566001):0.986573277	(Primula_villosa184189PHA007247BGNNM:1.669381375	Primula_grignensis1384030PHA007208BGNQH:1.669381375):0.6016424678):1.67203551):0.2298945606):0.2391870648):0.4414591262	(Primula_deorum175056CLA007193BGNMQH:2.702005323	Primula_glaucescens184182PHA007204BGNLSH:2.702005323):2.151594781);
(((((Primula_albenensis184170PHA007171BGNQE:2.903361684	Primula_carniolica184180CLA007187BGNMQF:2.903361684):2.275393879	Primula_spectabilis159015PHA007239BGNNB:5.178755562):0.1430057614	(((Primula_clusiana159004PHA007189BGNLDS:0.5033663506	Primula_minima159010PHA007229BGNQI:0.5033663506):1.213538583	Primula_kitaibeliana184184CLA007222BGNNND:1.716904934):2.028922382	((Primula_integrifolia175074PHA007216BGNLG:1.432520966	Primula_tyrolensis184187PHA007241BGNIVH:1.432520966):0.1211596178	Primula_wulfeniana184190PHA007249BGNLSG:1.553680584):2.192146732):1.575934008):0.4687967467	(((Primula_allionii184171PHA007173BGNGR:4.762183415	((Primula_latifolia152139PHA007223BGNLS:0.5057418198	Primula_marginata175080PHA007227BGNID:0.5057418198):1.559721558	Primula_palinuri110762CLA007232BGNMQK:2.065463378):2.696720037):0.3506851306	Primula_glutinosa159007PHA007206BGNQG:5.112868546):0.6576346108	((Primula_apennina184172CLA007175BGNMQE:0.6752044906	Primula_pedemontana184185PHA007233BGNKQ:0.6752044906):4.406629548	((Primula_auricula184173PHA007176BGNLF:2.294213595	((Primula_daonensis184181PHA007191BGNQF:2.132575711	Primula_hirsuta184183PHA007211BGNKD:2.132575711):0.02038179078	Primula_recubariensis184186PHA007237BGNMBL:2.152957502):0.1412560934):0.4872676998	(Primula_villosa184189PHA007247BGNNM:2.339835506	Primula_grignensis1384030PHA007208BGNQH:2.339835506):0.4416457892):2.300352744):0.6886691178):0.02005491382):3.213665378	(Primula_deorum175056CLA007193BGNMQH:1.645868176	Primula_glaucescens184182PHA007204BGNLSH:1.645868176):7.358355272);
((((((Primula_albenensis184170PHA007171BGNQE:2.095409965	Primula_carniolica184180CLA007187BGNMQF:2.095409965):1.406745054	Primula_spectabilis159015PHA007239BGNNB:3.502155019):0.0335255744	(((Primula_clusiana159004PHA007189BGNLDS:1.430542871	Primula_minima159010PHA007229BGNQI:1.430542871):0.545067936	Primula_kitaibeliana184184CLA007222BGNNND:1.975610807):0.8449541745	((Primula_integrifolia175074PHA007216BGNLG:1.295272052	Primula_tyrolensis184187PHA007241BGNIVH:1.295272052):0.1450505747	Primula_wulfeniana184190PHA007249BGNLSG:1.440322627):1.380242355):0.7151156111):0.6872308883	((Primula_apennina184172CLA007175BGNMQE:0.1323205018	Primula_pedemontana184185PHA007233BGNKQ:0.1323205018):3.15281366	((Primula_auricula184173PHA007176BGNLF:1.295357265	((Primula_daonensis184181PHA007191BGNQF:0.7929914475	Primula_hirsuta184183PHA007211BGNKD:0.7929914475):0.0487415077	Primula_recubariensis184186PHA007237BGNMBL:0.8417329552):0.4536243096):0.6351233915	(Primula_villosa184189PHA007247BGNNM:1.1626623	Primula_grignensis1384030PHA007208BGNQH:1.1626623):0.7678183567):1.354653506):0.9377773191):0.3162468681	((Primula_allionii184171PHA007173BGNGR:3.900222616	((Primula_latifolia152139PHA007223BGNLS:0.2543529515	Primula_marginata175080PHA007227BGNID:0.2543529515):2.709644738	Primula_palinuri110762CLA007232BGNMQK:2.963997689):0.9362249262):0.4084268818	Primula_glutinosa159007PHA007206BGNQG:4.308649497):0.2305088519):0.9075561564	(Primula_deorum175056CLA007193BGNMQH:1.31626514	Primula_glaucescens184182PHA007204BGNLSH:1.31626514):4.130449366);
((((((Primula_albenensis184170PHA007171BGNQE:1.216217293	Primula_carniolica184180CLA007187BGNMQF:1.216217293):0.8851456556	Primula_spectabilis159015PHA007239BGNNB:2.101362949):0.1325500524	(((Primula_clusiana159004PHA007189BGNLDS:0.3810805969	Primula_minima159010PHA007229BGNQI:0.3810805969):0.5451636569	Primula_kitaibeliana184184CLA007222BGNNND:0.9262442538):1.123365462	((Primula_integrifolia175074PHA007216BGNLG:0.9127319495	Primula_tyrolensis184187PHA007241BGNIVH:0.9127319495):0.1177920811	Primula_wulfeniana184190PHA007249BGNLSG:1.030524031):1.019085685):0.1843032854):1.007044808	((Primula_allionii184171PHA007173BGNGR:2.573515139	((Primula_latifolia152139PHA007223BGNLS:0.2427666335	Primula_marginata175080PHA007227BGNID:0.2427666335):2.049841818	Primula_palinuri110762CLA007232BGNMQK:2.292608452):0.280906687):0.1314523074	Primula_glutinosa159007PHA007206BGNQG:2.704967446):0.5359903626):0.01272050068	((Primula_apennina184172CLA007175BGNMQE:0.3966378007	Primula_pedemontana184185PHA007233BGNKQ:0.3966378007):2.326439331	((Primula_auricula184173PHA007176BGNLF:1.606029411	((Primula_daonensis184181PHA007191BGNQF:1.247791886	Primula_hirsuta184183PHA007211BGNKD:1.247791886):0.051701341	Primula_recubariensis184186PHA007237BGNMBL:1.299493227):0.3065361842):0.1681781048	(Primula_villosa184189PHA007247BGNNM:1.342756869	Primula_grignensis1384030PHA007208BGNQH:1.342756869):0.4314506462):0.9488696161):0.5306011777):0.5939836823	(Primula_deorum175056CLA007193BGNMQH:1.993070481	Primula_glaucescens184182PHA007204BGNLSH:1.993070481):1.85459151);
((((((Primula_albenensis184170PHA007171BGNQE:1.610928444	Primula_carniolica184180CLA007187BGNMQF:1.610928444):1.766010723	(((Primula_clusiana159004PHA007189BGNLDS:1.103122539	Primula_minima159010PHA007229BGNQI:1.103122539):1.046485573	Primula_kitaibeliana184184CLA007222BGNNND:2.149608111):0.8176814388	((Primula_integrifolia175074PHA007216BGNLG:0.6318427584	Primula_tyrolensis184187PHA007241BGNIVH:0.6318427584):0.1286907887	Primula_wulfeniana184190PHA007249BGNLSG:0.7605335471):2.206756003):0.4096496169):0.3610048661	Primula_spectabilis159015PHA007239BGNNB:3.737944033):0.1718308439	((Primula_allionii184171PHA007173BGNGR:2.911297547	((Primula_latifolia152139PHA007223BGNLS:0.1686719767	Primula_marginata175080PHA007227BGNID:0.1686719767):2.513971234	Primula_palinuri110762CLA007232BGNMQK:2.682643211):0.2286543361):0.9194358208	Primula_glutinosa159007PHA007206BGNQG:3.830733368):0.07904150953):0.04664991056	((Primula_apennina184172CLA007175BGNMQE:0.5355238693	Primula_pedemontana184185PHA007233BGNKQ:0.5355238693):2.838777962	((Primula_auricula184173PHA007176BGNLF:1.769514217	((Primula_daonensis184181PHA007191BGNQF:1.46888051	Primula_hirsuta184183PHA007211BGNKD:1.46888051):0.01285991999	Primula_recubariensis184186PHA007237BGNMBL:1.48174043):0.2877737871):0.3046748571	(Primula_villosa184189PHA007247BGNNM:1.663634446	Primula_grignensis1384030PHA007208BGNQH:1.663634446):0.4105546276):1.300112757):0.5821229565):0.5916828661	(Primula_deorum175056CLA007193BGNMQH:0.6796959255	Primula_glaucescens184182PHA007204BGNLSH:0.6796959255):3.868411728);
((((((Primula_albenensis184170PHA007171BGNQE:1.896280609	Primula_carniolica184180CLA007187BGNMQF:1.896280609):1.283761722	(((Primula_clusiana159004PHA007189BGNLDS:0.3603936432	Primula_minima159010PHA007229BGNQI:0.3603936432):0.6697953907	Primula_kitaibeliana184184CLA007222BGNNND:1.030189034):0.9601794976	((Primula_integrifolia175074PHA007216BGNLG:0.9372237012	Primula_tyrolensis184187PHA007241BGNIVH:0.9372237012):0.06063282106	Primula_wulfeniana184190PHA007249BGNLSG:0.9978565222):0.9925120092):1.189673799):0.09130737627	Primula_spectabilis159015PHA007239BGNNB:3.271349707):0.7900880316	((Primula_allionii184171PHA007173BGNGR:3.231428148	((Primula_latifolia152139PHA007223BGNLS:0.3606430404	Primula_marginata175080PHA007227BGNID:0.3606430404):2.659290412	Primula_palinuri110762CLA007232BGNMQK:3.019933452):0.2114946953):0.1437783721	Primula_glutinosa159007PHA007206BGNQG:3.37520652):0.686231219):0.2224407297	((Primula_apennina184172CLA007175BGNMQE:0.3435292014	Primula_pedemontana184185PHA007233BGNKQ:0.3435292014):3.113566361	((Primula_auricula184173PHA007176BGNLF:1.418298767	((Primula_daonensis184181PHA007191BGNQF:0.8730463715	Primula_hirsuta184183PHA007211BGNKD:0.8730463715):0.3094432563	Primula_recubariensis184186PHA007237BGNMBL:1.182489628):0.2358091394):0.6951066512	(Primula_villosa184189PHA007247BGNNM:1.83255056	Primula_grignensis1384030PHA007208BGNQH:1.83255056):0.280854858):1.343690144):0.8267829055):0.6926980872	(Primula_deorum175056CLA007193BGNMQH:1.465526956	Primula_glaucescens184182PHA007204BGNLSH:1.465526956):3.511049599);
(((((Primula_albenensis184170PHA007171BGNQE:1.917528981	Primula_carniolica184180CLA007187BGNMQF:1.917528981):2.334875596	((((Primula_clusiana159004PHA007189BGNLDS:1.008271799	Primula_minima159010PHA007229BGNQI:1.008271799):0.6030345454	Primula_kitaibeliana184184CLA007222BGNNND:1.611306345):1.857879866	((Primula_integrifolia175074PHA007216BGNLG:0.5911184167	Primula_tyrolensis184187PHA007241BGNIVH:0.5911184167):0.905435795	Primula_wulfeniana184190PHA007249BGNLSG:1.496554212):1.972631999):0.6545530163	Primula_spectabilis159015PHA007239BGNNB:4.123739227):0.1286653498):0.2418475173	((Primula_allionii184171PHA007173BGNGR:3.208393742	((Primula_latifolia152139PHA007223BGNLS:0.1550114977	Primula_marginata175080PHA007227BGNID:0.1550114977):2.026034148	Primula_palinuri110762CLA007232BGNMQK:2.181045645):1.027348096):0.5735503063	Primula_glutinosa159007PHA007206BGNQG:3.781944048):0.7123080463):0.1650775377	((Primula_apennina184172CLA007175BGNMQE:0.1735761437	Primula_pedemontana184185PHA007233BGNKQ:0.1735761437):4.06505934	((Primula_auricula184173PHA007176BGNLF:2.235867455	(Primula_daonensis184181PHA007191BGNQF:1.566233548	(Primula_hirsuta184183PHA007211BGNKD:1.504528452	Primula_recubariensis184186PHA007237BGNMBL:1.504528452):0.06170509631):0.6696339062):0.6711467718	(Primula_villosa184189PHA007247BGNNM:1.975798538	Primula_grignensis1384030PHA007208BGNQH:1.975798538):0.9312156885):1.331621257):0.4206941484):1.274483703	(Primula_deorum175056CLA007193BGNMQH:1.226046913	Primula_glaucescens184182PHA007204BGNLSH:1.226046913):4.707766422);
((((Primula_albenensis184170PHA007171BGNQE:1.664892074	Primula_carniolica184180CLA007187BGNMQF:1.664892074):1.48072044	((((Primula_clusiana159004PHA007189BGNLDS:0.7652270553	Primula_minima159010PHA007229BGNQI:0.7652270553):0.3630628757	Primula_kitaibeliana184184CLA007222BGNNND:1.128289931):1.366417846	((Primula_integrifolia175074PHA007216BGNLG:0.9370082075	Primula_tyrolensis184187PHA007241BGNIVH:0.9370082075):0.141124048	Primula_wulfeniana184190PHA007249BGNLSG:1.078132256):1.416575522):0.4685191536	Primula_spectabilis159015PHA007239BGNNB:2.963226931):0.1823855827):1.619171839	(((Primula_allionii184171PHA007173BGNGR:3.833667504	((Primula_latifolia152139PHA007223BGNLS:0.5503441325	Primula_marginata175080PHA007227BGNID:0.5503441325):2.579796345	Primula_palinuri110762CLA007232BGNMQK:3.130140478):0.7035270258):0.5183219871	Primula_glutinosa159007PHA007206BGNQG:4.351989491):0.2800919194	((Primula_apennina184172CLA007175BGNMQE:0.3172801724	Primula_pedemontana184185PHA007233BGNKQ:0.3172801724):2.878741305	((Primula_auricula184173PHA007176BGNLF:2.266608251	((Primula_daonensis184181PHA007191BGNQF:2.119794606	Primula_hirsuta184183PHA007211BGNKD:2.119794606):0.04985934149	Primula_recubariensis184186PHA007237BGNMBL:2.169653947):0.09695430359):0.340590009	(Primula_villosa184189PHA007247BGNNM:2.207274616	Primula_grignensis1384030PHA007208BGNQH:2.207274616):0.3999236434):0.5888232176):1.436059933):0.1327029422):0.8605985212	(Primula_deorum175056CLA007193BGNMQH:2.118050484	Primula_glaucescens184182PHA007204BGNLSH:2.118050484):3.50733239);
(((((((Primula_albenensis184170PHA007171BGNQE:1.236357899	Primula_carniolica184180CLA007187BGNMQF:1.236357899):1.046210048	Primula_spectabilis159015PHA007239BGNNB:2.282567947):0.05991219947	(((Primula_clusiana159004PHA007189BGNLDS:0.2618475484	Primula_minima159010PHA007229BGNQI:0.2618475484):0.7577810889	Primula_kitaibeliana184184CLA007222BGNNND:1.019628637):0.9387874329	((Primula_integrifolia175074PHA007216BGNLG:0.460889528	Primula_tyrolensis184187PHA007241BGNIVH:0.460889528):0.1510093843	Primula_wulfeniana184190PHA007249BGNLSG:0.6118989123):1.346517158):0.3840640761):0.2081891656	Primula_glutinosa159007PHA007206BGNQG:2.550669312):0.01575216566	(Primula_allionii184171PHA007173BGNGR:2.327543934	((Primula_latifolia152139PHA007223BGNLS:0.1406510861	Primula_marginata175080PHA007227BGNID:0.1406510861):1.936183008	Primula_palinuri110762CLA007232BGNMQK:2.076834094):0.2507098394):0.2388775437):0.005271372625	((Primula_apennina184172CLA007175BGNMQE:0.2786550815	Primula_pedemontana184185PHA007233BGNKQ:0.2786550815):1.688292533	((Primula_auricula184173PHA007176BGNLF:0.9671575621	(Primula_daonensis184181PHA007191BGNQF:0.8053153832	(Primula_hirsuta184183PHA007211BGNKD:0.7563968942	Primula_recubariensis184186PHA007237BGNMBL:0.7563968942):0.04891848901):0.1618421789):0.7488781309	(Primula_villosa184189PHA007247BGNNM:1.369421088	Primula_grignensis1384030PHA007208BGNQH:1.369421088):0.3466146045):0.2509119216):0.6047452356):0.3843520763	(Primula_deorum175056CLA007193BGNMQH:1.24882245	Primula_glaucescens184182PHA007204BGNLSH:1.24882245):1.707222476);
(((((((Primula_albenensis184170PHA007171BGNQE:2.094737904	Primula_carniolica184180CLA007187BGNMQF:2.094737904):1.75885373	(((Primula_clusiana159004PHA007189BGNLDS:1.455148327	Primula_minima159010PHA007229BGNQI:1.455148327):0.6046185756	Primula_kitaibeliana184184CLA007222BGNNND:2.059766902):1.356005528	((Primula_integrifolia175074PHA007216BGNLG:1.397238808	Primula_tyrolensis184187PHA007241BGNIVH:1.397238808):0.449315932	Primula_wulfeniana184190PHA007249BGNLSG:1.846554741):1.569217689):0.4378192041):0.02043970567	Primula_spectabilis159015PHA007239BGNNB:3.87403134):0.1673948045	(Primula_allionii184171PHA007173BGNGR:3.799602496	((Primula_latifolia152139PHA007223BGNLS:1.012381371	Primula_marginata175080PHA007227BGNID:1.012381371):1.367201926	Primula_palinuri110762CLA007232BGNMQK:2.379583296):1.4200192):0.2418236483):0.08097082276	((Primula_apennina184172CLA007175BGNMQE:0.781995308	Primula_pedemontana184185PHA007233BGNKQ:0.781995308):2.746050477	((Primula_auricula184173PHA007176BGNLF:1.374297512	((Primula_daonensis184181PHA007191BGNQF:1.238756437	Primula_hirsuta184183PHA007211BGNKD:1.238756437):0.01442257009	Primula_recubariensis184186PHA007237BGNMBL:1.253179008):0.1211185046):0.8071331734	(Primula_villosa184189PHA007247BGNNM:1.973171786	Primula_grignensis1384030PHA007208BGNQH:1.973171786):0.2082588993):1.346615099):0.5943511824):0.1930677529	Primula_glutinosa159007PHA007206BGNQG:4.31546472):1.195138117	(Primula_deorum175056CLA007193BGNMQH:2.834808213	Primula_glaucescens184182PHA007204BGNLSH:2.834808213):2.675794624);
(((((Primula_albenensis184170PHA007171BGNQE:1.510012443	Primula_carniolica184180CLA007187BGNMQF:1.510012443):1.245378563	(((Primula_clusiana159004PHA007189BGNLDS:0.672758739	Primula_minima159010PHA007229BGNQI:0.672758739):0.3432455198	Primula_kitaibeliana184184CLA007222BGNNND:1.016004259):1.022398555	((Primula_integrifolia175074PHA007216BGNLG:0.671929001	Primula_tyrolensis184187PHA007241BGNIVH:0.671929001):0.7980255762	Primula_wulfeniana184190PHA007249BGNLSG:1.469954577):0.5684482362):0.7169881923):0.02636194912	Primula_spectabilis159015PHA007239BGNNB:2.781752955):0.5235189355	(((Primula_allionii184171PHA007173BGNGR:3.036795083	((Primula_latifolia152139PHA007223BGNLS:0.340545725	Primula_marginata175080PHA007227BGNID:0.340545725):2.437122713	Primula_palinuri110762CLA007232BGNMQK:2.777668438):0.2591266444):0.1092240869	Primula_glutinosa159007PHA007206BGNQG:3.146019169):0.1494880888	((Primula_apennina184172CLA007175BGNMQE:0.3278648694	Primula_pedemontana184185PHA007233BGNKQ:0.3278648694):2.689887781	((Primula_auricula184173PHA007176BGNLF:0.958591636	(Primula_daonensis184181PHA007191BGNQF:0.7974489135	(Primula_hirsuta184183PHA007211BGNKD:0.6455240283	Primula_recubariensis184186PHA007237BGNMBL:0.6455240283):0.1519248852):0.1611427224):0.3620299096	(Primula_villosa184189PHA007247BGNNM:1.002550463	Primula_grignensis1384030PHA007208BGNQH:1.002550463):0.318071083):1.697131104):0.2777546083):0.009764632032):0.3227820777	(Primula_deorum175056CLA007193BGNMQH:1.080317072	Primula_glaucescens184182PHA007204BGNLSH:1.080317072):2.547736896);
((((((Primula_albenensis184170PHA007171BGNQE:1.340898606	Primula_carniolica184180CLA007187BGNMQF:1.340898606):2.363902607	(((Primula_clusiana159004PHA007189BGNLDS:0.6906699043	Primula_minima159010PHA007229BGNQI:0.6906699043):0.6982294571	Primula_kitaibeliana184184CLA007222BGNNND:1.388899361):1.522271931	((Primula_integrifolia175074PHA007216BGNLG:0.9726719397	Primula_tyrolensis184187PHA007241BGNIVH:0.9726719397):0.6190282799	Primula_wulfeniana184190PHA007249BGNLSG:1.59170022):1.319471073):0.7936299205):0.03031898768	Primula_spectabilis159015PHA007239BGNNB:3.735120201):0.4279543035	((Primula_allionii184171PHA007173BGNGR:3.5720486	((Primula_latifolia152139PHA007223BGNLS:0.4919280332	Primula_marginata175080PHA007227BGNID:0.4919280332):1.902889569	Primula_palinuri110762CLA007232BGNMQK:2.394817602):1.177230997):0.4978127572	Primula_glutinosa159007PHA007206BGNQG:4.069861357):0.09321314707):0.2048989911	((Primula_apennina184172CLA007175BGNMQE:0.3173423418	Primula_pedemontana184185PHA007233BGNKQ:0.3173423418):2.788322245	((Primula_auricula184173PHA007176BGNLF:1.828681418	(Primula_daonensis184181PHA007191BGNQF:1.459471341	(Primula_hirsuta184183PHA007211BGNKD:1.419130817	Primula_recubariensis184186PHA007237BGNMBL:1.419130817):0.04034052367):0.3692100767):0.4612892437	(Primula_villosa184189PHA007247BGNNM:1.805905294	Primula_grignensis1384030PHA007208BGNQH:1.805905294):0.4840653676):0.815693926):1.262308908):0.6918168885	(Primula_deorum175056CLA007193BGNMQH:2.392986602	Primula_glaucescens184182PHA007204BGNLSH:2.392986602):2.666803782);
((((((Primula_albenensis184170PHA007171BGNQE:2.169279491	Primula_carniolica184180CLA007187BGNMQF:2.169279491):1.554049717	((((Primula_clusiana159004PHA007189BGNLDS:0.8022806749	Primula_minima159010PHA007229BGNQI:0.8022806749):0.9988315446	Primula_kitaibeliana184184CLA007222BGNNND:1.80111222):1.56662035	((Primula_integrifolia175074PHA007216BGNLG:1.460882598	Primula_tyrolensis184187PHA007241BGNIVH:1.460882598):0.03393307619	Primula_wulfeniana184190PHA007249BGNLSG:1.494815674):1.872916895):0.2611056304	Primula_spectabilis159015PHA007239BGNNB:3.6288382):0.09449100814):0.1954747549	(Primula_allionii184171PHA007173BGNGR:3.557068921	((Primula_latifolia152139PHA007223BGNLS:0.4683917942	Primula_marginata175080PHA007227BGNID:0.4683917942):1.775287502	Primula_palinuri110762CLA007232BGNMQK:2.243679296):1.313389625):0.3617350416):0.08385081763	((Primula_apennina184172CLA007175BGNMQE:0.2329700265	Primula_pedemontana184185PHA007233BGNKQ:0.2329700265):2.353214164	((Primula_auricula184173PHA007176BGNLF:1.262534374	(Primula_daonensis184181PHA007191BGNQF:1.152707463	(Primula_hirsuta184183PHA007211BGNKD:1.104584284	Primula_recubariensis184186PHA007237BGNMBL:1.104584284):0.04812317973):0.1098269102):0.4585743011	(Primula_villosa184189PHA007247BGNNM:1.339350028	Primula_grignensis1384030PHA007208BGNQH:1.339350028):0.3817586473):0.8650755158):1.41647059):0.04698682692	Primula_glutinosa159007PHA007206BGNQG:4.049641607):1.758933563	(Primula_deorum175056CLA007193BGNMQH:2.156604951	Primula_glaucescens184182PHA007204BGNLSH:2.156604951):3.651970219);
((((((Primula_albenensis184170PHA007171BGNQE:2.163871974	Primula_carniolica184180CLA007187BGNMQF:2.163871974):1.616770118	(((Primula_clusiana159004PHA007189BGNLDS:0.8426185782	Primula_minima159010PHA007229BGNQI:0.8426185782):0.3988049477	Primula_kitaibeliana184184CLA007222BGNNND:1.241423526):0.7531352644	((Primula_integrifolia175074PHA007216BGNLG:0.8040668554	Primula_tyrolensis184187PHA007241BGNIVH:0.8040668554):0.1757342523	Primula_wulfeniana184190PHA007249BGNLSG:0.9798011077):1.014757683):1.786083301):0.03107584162	Primula_spectabilis159015PHA007239BGNNB:3.811717933):0.3761246955	((Primula_allionii184171PHA007173BGNGR:3.917547902	((Primula_latifolia152139PHA007223BGNLS:1.09643327	Primula_marginata175080PHA007227BGNID:1.09643327):2.124286507	Primula_palinuri110762CLA007232BGNMQK:3.220719777):0.6968281241):0.1931863734	Primula_glutinosa159007PHA007206BGNQG:4.110734275):0.07710835378):0.1010107597	((Primula_apennina184172CLA007175BGNMQE:0.2554121139	Primula_pedemontana184185PHA007233BGNKQ:0.2554121139):3.370649648	((Primula_auricula184173PHA007176BGNLF:1.296796537	((Primula_daonensis184181PHA007191BGNQF:0.9984806664	Primula_hirsuta184183PHA007211BGNKD:0.9984806664):0.04379925765	Primula_recubariensis184186PHA007237BGNMBL:1.042279924):0.2545166125):0.7060716842	(Primula_villosa184189PHA007247BGNNM:1.615614682	Primula_grignensis1384030PHA007208BGNQH:1.615614682):0.387253539):1.623193541):0.6627916271):0.6453752011	(Primula_deorum175056CLA007193BGNMQH:2.601283495	Primula_glaucescens184182PHA007204BGNLSH:2.601283495):2.332945095);
(((((Primula_albenensis184170PHA007171BGNQE:1.554823165	Primula_carniolica184180CLA007187BGNMQF:1.554823165):1.713149456	((((Primula_clusiana159004PHA007189BGNLDS:0.9690531786	Primula_minima159010PHA007229BGNQI:0.9690531786):0.3170679665	Primula_kitaibeliana184184CLA007222BGNNND:1.286121145):0.9150959515	((Primula_integrifolia175074PHA007216BGNLG:1.025525803	Primula_tyrolensis184187PHA007241BGNIVH:1.025525803):0.08725374709	Primula_wulfeniana184190PHA007249BGNLSG:1.11277955):1.088437547):0.8734190718	Primula_spectabilis159015PHA007239BGNNB:3.074636168):0.1933364528):0.2125656777	((Primula_apennina184172CLA007175BGNMQE:0.1924471967	Primula_pedemontana184185PHA007233BGNKQ:0.1924471967):2.609412241	((Primula_auricula184173PHA007176BGNLF:1.427313651	((Primula_daonensis184181PHA007191BGNQF:0.5739879277	Primula_recubariensis184186PHA007237BGNMBL:0.5739879277):0.1081186005	Primula_hirsuta184183PHA007211BGNKD:0.6821065282):0.7452071226):0.4383073255	(Primula_villosa184189PHA007247BGNNM:1.188101051	Primula_grignensis1384030PHA007208BGNQH:1.188101051):0.6775199251):0.9362384616):0.6786788611):0.1651361557	((Primula_allionii184171PHA007173BGNGR:3.365216798	((Primula_latifolia152139PHA007223BGNLS:0.4133243783	Primula_marginata175080PHA007227BGNID:0.4133243783):2.448951218	Primula_palinuri110762CLA007232BGNMQK:2.862275597):0.5029412015):0.1443709999	Primula_glutinosa159007PHA007206BGNQG:3.509587798):0.1360866567):1.205525607	(Primula_deorum175056CLA007193BGNMQH:0.9126577749	Primula_glaucescens184182PHA007204BGNLSH:0.9126577749):3.938542286);
(((((Primula_albenensis184170PHA007171BGNQE:1.918410294	Primula_carniolica184180CLA007187BGNMQF:1.918410294):0.9514547357	((((Primula_clusiana159004PHA007189BGNLDS:0.539584278	Primula_minima159010PHA007229BGNQI:0.539584278):0.3746808873	Primula_kitaibeliana184184CLA007222BGNNND:0.9142651653):1.523530299	((Primula_integrifolia175074PHA007216BGNLG:0.5916498579	Primula_tyrolensis184187PHA007241BGNIVH:0.5916498579):0.290711016	Primula_wulfeniana184190PHA007249BGNLSG:0.8823608738):1.555434591):0.3910756464	Primula_spectabilis159015PHA007239BGNNB:2.828871111):0.04099391854):0.5686095396	((Primula_allionii184171PHA007173BGNGR:3.198935685	((Primula_latifolia152139PHA007223BGNLS:0.2340524636	Primula_marginata175080PHA007227BGNID:0.2340524636):1.84333156	Primula_palinuri110762CLA007232BGNMQK:2.077384023):1.121551662):0.1022610738	Primula_glutinosa159007PHA007206BGNQG:3.301196759):0.1372778097):0.05022991808	((Primula_apennina184172CLA007175BGNMQE:0.1609410062	Primula_pedemontana184185PHA007233BGNKQ:0.1609410062):2.603058476	((Primula_auricula184173PHA007176BGNLF:1.268682665	((Primula_daonensis184181PHA007191BGNQF:1.08526825	Primula_hirsuta184183PHA007211BGNKD:1.08526825):0.05189537312	Primula_recubariensis184186PHA007237BGNMBL:1.137163623):0.1315190417):0.3773339283	(Primula_villosa184189PHA007247BGNNM:1.129880787	Primula_grignensis1384030PHA007208BGNQH:1.129880787):0.5161358057):1.117982889):0.7247050047):0.3750839718	(Primula_deorum175056CLA007193BGNMQH:1.69113298	Primula_glaucescens184182PHA007204BGNLSH:1.69113298):2.172655478);
(((((Primula_albenensis184170PHA007171BGNQE:1.59813036	Primula_carniolica184180CLA007187BGNMQF:1.59813036):0.9894022287	(((Primula_clusiana159004PHA007189BGNLDS:0.8116551814	Primula_minima159010PHA007229BGNQI:0.8116551814):0.5741480293	Primula_kitaibeliana184184CLA007222BGNNND:1.385803211):0.6386448007	((Primula_integrifolia175074PHA007216BGNLG:0.9103525631	Primula_tyrolensis184187PHA007241BGNIVH:0.9103525631):0.03852727997	Primula_wulfeniana184190PHA007249BGNLSG:0.9488798431):1.075568168):0.5630845772):0.09689721801	Primula_spectabilis159015PHA007239BGNNB:2.684429807):0.2146088918	(((Primula_allionii184171PHA007173BGNGR:2.353004937	((Primula_latifolia152139PHA007223BGNLS:0.4518517873	Primula_marginata175080PHA007227BGNID:0.4518517873):1.368244903	Primula_palinuri110762CLA007232BGNMQK:1.82009669):0.5329082472):0.1667906987	Primula_glutinosa159007PHA007206BGNQG:2.519795636):0.09991622156	((Primula_apennina184172CLA007175BGNMQE:0.144605244	Primula_pedemontana184185PHA007233BGNKQ:0.144605244):2.219900725	((Primula_auricula184173PHA007176BGNLF:1.144124933	((Primula_daonensis184181PHA007191BGNQF:0.8002292658	Primula_recubariensis184186PHA007237BGNMBL:0.8002292658):0.02275938236	Primula_hirsuta184183PHA007211BGNKD:0.8229886482):0.3211362853):0.7091049398	(Primula_villosa184189PHA007247BGNNM:1.343208242	Primula_grignensis1384030PHA007208BGNQH:1.343208242):0.5100216312):0.5112760958):0.2552058886):0.2793268406):0.2642052718	(Primula_deorum175056CLA007193BGNMQH:1.747209194	Primula_glaucescens184182PHA007204BGNLSH:1.747209194):1.416034776);
(((((Primula_albenensis184170PHA007171BGNQE:1.823993882	Primula_carniolica184180CLA007187BGNMQF:1.823993882):1.619804189	((((Primula_clusiana159004PHA007189BGNLDS:0.6288535837	Primula_minima159010PHA007229BGNQI:0.6288535837):1.033032595	Primula_kitaibeliana184184CLA007222BGNNND:1.661886179):1.10721814	((Primula_integrifolia175074PHA007216BGNLG:1.181158998	Primula_tyrolensis184187PHA007241BGNIVH:1.181158998):0.31651037	Primula_wulfeniana184190PHA007249BGNLSG:1.497669368):1.271434951):0.58796779	Primula_spectabilis159015PHA007239BGNNB:3.357072109):0.08672596304):0.6371675982	(Primula_allionii184171PHA007173BGNGR:3.657376664	((Primula_latifolia152139PHA007223BGNLS:0.4264763421	Primula_marginata175080PHA007227BGNID:0.4264763421):1.83461566	Primula_palinuri110762CLA007232BGNMQK:2.261092002):1.396284662):0.423589006):0.009984555085	(((Primula_apennina184172CLA007175BGNMQE:0.106962261	Primula_pedemontana184185PHA007233BGNKQ:0.106962261):3.313703407	((Primula_auricula184173PHA007176BGNLF:1.664425122	(Primula_daonensis184181PHA007191BGNQF:1.181282671	(Primula_hirsuta184183PHA007211BGNKD:1.045518558	Primula_recubariensis184186PHA007237BGNMBL:1.045518558):0.135764113):0.4831424512):0.2841347404	(Primula_villosa184189PHA007247BGNNM:1.798880128	Primula_grignensis1384030PHA007208BGNQH:1.798880128):0.1496797346):1.472105805):0.6133431107	Primula_glutinosa159007PHA007206BGNQG:4.034008779):0.05694144624):0.6303670193	(Primula_deorum175056CLA007193BGNMQH:1.478118487	Primula_glaucescens184182PHA007204BGNLSH:1.478118487):3.243198757);
(((((Primula_albenensis184170PHA007171BGNQE:1.812926161	Primula_carniolica184180CLA007187BGNMQF:1.812926161):1.121936087	Primula_spectabilis159015PHA007239BGNNB:2.934862248):0.05621410676	(((Primula_clusiana159004PHA007189BGNLDS:0.6313294232	Primula_minima159010PHA007229BGNQI:0.6313294232):1.112720774	Primula_kitaibeliana184184CLA007222BGNNND:1.744050197):0.9609421455	((Primula_integrifolia175074PHA007216BGNLG:0.8631339757	Primula_tyrolensis184187PHA007241BGNIVH:0.8631339757):0.314931577	Primula_wulfeniana184190PHA007249BGNLSG:1.178065553):1.52692679):0.2860840125):0.2881263194	(((Primula_allionii184171PHA007173BGNGR:2.731697549	((Primula_latifolia152139PHA007223BGNLS:0.5505893991	Primula_marginata175080PHA007227BGNID:0.5505893991):1.394304663	Primula_palinuri110762CLA007232BGNMQK:1.944894063):0.7868034866):0.3056969301	Primula_glutinosa159007PHA007206BGNQG:3.037394479):0.236431113	((Primula_apennina184172CLA007175BGNMQE:0.2260951736	Primula_pedemontana184185PHA007233BGNKQ:0.2260951736):2.582997016	((Primula_auricula184173PHA007176BGNLF:1.156449431	((Primula_daonensis184181PHA007191BGNQF:0.6247302049	Primula_recubariensis184186PHA007237BGNMBL:0.6247302049):0.006312622988	Primula_hirsuta184183PHA007211BGNKD:0.6310428279):0.5254066027):0.6614764027	(Primula_villosa184189PHA007247BGNNM:1.124211641	Primula_grignensis1384030PHA007208BGNQH:1.124211641):0.6937141928):0.9911663557):0.4647334032):0.005377082318):1.318475841	(Primula_deorum175056CLA007193BGNMQH:2.176581139	Primula_glaucescens184182PHA007204BGNLSH:2.176581139):2.421097376);
(((((Primula_albenensis184170PHA007171BGNQE:1.800879555	Primula_carniolica184180CLA007187BGNMQF:1.800879555):0.9141841577	((((Primula_clusiana159004PHA007189BGNLDS:0.4052545112	Primula_minima159010PHA007229BGNQI:0.4052545112):0.5657839498	Primula_kitaibeliana184184CLA007222BGNNND:0.971038461):1.089335135	((Primula_integrifolia175074PHA007216BGNLG:0.8886479821	Primula_tyrolensis184187PHA007241BGNIVH:0.8886479821):0.3102727572	Primula_wulfeniana184190PHA007249BGNLSG:1.198920739):0.8614528567):0.6348470947	Primula_spectabilis159015PHA007239BGNNB:2.695220691):0.01984302225):0.5061091334	((Primula_allionii184171PHA007173BGNGR:2.623252732	((Primula_latifolia152139PHA007223BGNLS:0.5079126017	Primula_marginata175080PHA007227BGNID:0.5079126017):1.828994947	Primula_palinuri110762CLA007232BGNMQK:2.336907549):0.2863451832):0.5837686148	Primula_glutinosa159007PHA007206BGNQG:3.207021347):0.01415149924):0.0008325769334	((Primula_apennina184172CLA007175BGNMQE:0.1758415893	Primula_pedemontana184185PHA007233BGNKQ:0.1758415893):2.327426315	((Primula_auricula184173PHA007176BGNLF:1.440742206	((Primula_daonensis184181PHA007191BGNQF:1.031490465	Primula_hirsuta184183PHA007211BGNKD:1.031490465):0.1223997836	Primula_recubariensis184186PHA007237BGNMBL:1.153890249):0.2868519574):0.3087029168	(Primula_villosa184189PHA007247BGNNM:1.331758135	Primula_grignensis1384030PHA007208BGNQH:1.331758135):0.4176869884):0.7538227809):0.7187375193):0.8658005786	(Primula_deorum175056CLA007193BGNMQH:1.099508726	Primula_glaucescens184182PHA007204BGNLSH:1.099508726):2.988297276);
(((((Primula_albenensis184170PHA007171BGNQE:2.276291296	Primula_carniolica184180CLA007187BGNMQF:2.276291296):1.944215646	((((Primula_clusiana159004PHA007189BGNLDS:1.207927627	Primula_minima159010PHA007229BGNQI:1.207927627):0.8959302978	Primula_kitaibeliana184184CLA007222BGNNND:2.103857925):0.6755694649	((Primula_integrifolia175074PHA007216BGNLG:0.9983683848	Primula_tyrolensis184187PHA007241BGNIVH:0.9983683848):0.2440090519	Primula_wulfeniana184190PHA007249BGNLSG:1.242377437):1.537049953):1.400248744	Primula_spectabilis159015PHA007239BGNNB:4.179676134):0.0408308074):0.2902883825	((Primula_allionii184171PHA007173BGNGR:4.265246581	((Primula_latifolia152139PHA007223BGNLS:0.2245449783	Primula_marginata175080PHA007227BGNID:0.2245449783):3.302923382	Primula_palinuri110762CLA007232BGNMQK:3.527468361):0.7377782203):0.2143776725	Primula_glutinosa159007PHA007206BGNQG:4.479624254):0.03117107008):0.263456402	((Primula_apennina184172CLA007175BGNMQE:0.197478329	Primula_pedemontana184185PHA007233BGNKQ:0.197478329):3.47403016	((Primula_auricula184173PHA007176BGNLF:1.44696278	(Primula_daonensis184181PHA007191BGNQF:1.21513494	(Primula_hirsuta184183PHA007211BGNKD:1.143833108	Primula_recubariensis184186PHA007237BGNMBL:1.143833108):0.07130183154):0.2318278403):1.523387148	(Primula_villosa184189PHA007247BGNNM:1.896287556	Primula_grignensis1384030PHA007208BGNQH:1.896287556):1.074062372):0.7011585612):1.102743236):0.8920409663	(Primula_deorum175056CLA007193BGNMQH:1.220718918	Primula_glaucescens184182PHA007204BGNLSH:1.220718918):4.445573774);
(((((Primula_albenensis184170PHA007171BGNQE:1.271230394	Primula_carniolica184180CLA007187BGNMQF:1.271230394):1.735272327	((((Primula_clusiana159004PHA007189BGNLDS:0.5784870446	Primula_minima159010PHA007229BGNQI:0.5784870446):0.8080086286	Primula_kitaibeliana184184CLA007222BGNNND:1.386495673):1.450615755	((Primula_integrifolia175074PHA007216BGNLG:0.9027686643	Primula_tyrolensis184187PHA007241BGNIVH:0.9027686643):0.0433740667	Primula_wulfeniana184190PHA007249BGNLSG:0.946142731):1.890968697):0.169058251	Primula_spectabilis159015PHA007239BGNNB:3.006169679):0.0003330418036):0.3746453435	((Primula_allionii184171PHA007173BGNGR:2.788261547	((Primula_latifolia152139PHA007223BGNLS:0.1559679558	Primula_marginata175080PHA007227BGNID:0.1559679558):1.88143403	Primula_palinuri110762CLA007232BGNMQK:2.037401986):0.7508595608):0.3065318556	Primula_glutinosa159007PHA007206BGNQG:3.094793402):0.2863546618):0.01215622249	((Primula_apennina184172CLA007175BGNMQE:0.09855935941	Primula_pedemontana184185PHA007233BGNKQ:0.09855935941):2.696374564	((Primula_auricula184173PHA007176BGNLF:1.505527427	((Primula_daonensis184181PHA007191BGNQF:1.191390757	Primula_hirsuta184183PHA007211BGNKD:1.191390757):0.1424077082	Primula_recubariensis184186PHA007237BGNMBL:1.333798465):0.1717289613):0.1550584666	(Primula_villosa184189PHA007247BGNNM:1.137262036	Primula_grignensis1384030PHA007208BGNQH:1.137262036):0.5233238572):1.13434803):0.5983703632):1.781013506	(Primula_deorum175056CLA007193BGNMQH:1.433811782	Primula_glaucescens184182PHA007204BGNLSH:1.433811782):3.740506011);
(((((((Primula_albenensis184170PHA007171BGNQE:3.148067661	Primula_carniolica184180CLA007187BGNMQF:3.148067661):2.115754651	(((Primula_clusiana159004PHA007189BGNLDS:0.407260585	Primula_minima159010PHA007229BGNQI:0.407260585):0.446851416	Primula_kitaibeliana184184CLA007222BGNNND:0.854112001):3.662506818	((Primula_integrifolia175074PHA007216BGNLG:1.246446768	Primula_tyrolensis184187PHA007241BGNIVH:1.246446768):0.5707918146	Primula_wulfeniana184190PHA007249BGNLSG:1.817238582):2.699380237):0.7472034925):0.05292935098	Primula_spectabilis159015PHA007239BGNNB:5.316751663):1.090328097	(Primula_allionii184171PHA007173BGNGR:4.047343035	((Primula_latifolia152139PHA007223BGNLS:0.8069161522	Primula_marginata175080PHA007227BGNID:0.8069161522):2.990772032	Primula_palinuri110762CLA007232BGNMQK:3.797688184):0.2496548514):2.359736725):0.2439101393	((Primula_apennina184172CLA007175BGNMQE:0.4705593503	Primula_pedemontana184185PHA007233BGNKQ:0.4705593503):5.459031291	((Primula_auricula184173PHA007176BGNLF:2.067947219	(Primula_daonensis184181PHA007191BGNQF:1.888163599	(Primula_hirsuta184183PHA007211BGNKD:1.827127653	Primula_recubariensis184186PHA007237BGNMBL:1.827127653):0.06103594599):0.1797836197):1.267733374	(Primula_villosa184189PHA007247BGNNM:2.648804386	Primula_grignensis1384030PHA007208BGNQH:2.648804386):0.6868762062):2.593910049):0.721399258):0.00550458259	Primula_glutinosa159007PHA007206BGNQG:6.656494482):0.8261103658	(Primula_deorum175056CLA007193BGNMQH:2.842629865	Primula_glaucescens184182PHA007204BGNLSH:2.842629865):4.639974982);
(((((Primula_albenensis184170PHA007171BGNQE:2.238165196	Primula_carniolica184180CLA007187BGNMQF:2.238165196):0.8410237294	((((Primula_clusiana159004PHA007189BGNLDS:0.2859846002	Primula_minima159010PHA007229BGNQI:0.2859846002):0.6583532138	Primula_kitaibeliana184184CLA007222BGNNND:0.944337814):1.369523295	((Primula_integrifolia175074PHA007216BGNLG:0.8858790519	Primula_tyrolensis184187PHA007241BGNIVH:0.8858790519):0.2375849938	Primula_wulfeniana184190PHA007249BGNLSG:1.123464046):1.190397063):0.7452160748	Primula_spectabilis159015PHA007239BGNNB:3.059077183):0.02011174198):0.7006627326	((Primula_allionii184171PHA007173BGNGR:3.436437979	((Primula_latifolia152139PHA007223BGNLS:0.4205535022	Primula_marginata175080PHA007227BGNID:0.4205535022):2.627204994	Primula_palinuri110762CLA007232BGNMQK:3.047758496):0.3886794835):0.1927816361	Primula_glutinosa159007PHA007206BGNQG:3.629219615):0.1506320426):0.001229724725	((Primula_apennina184172CLA007175BGNMQE:0.4420438018	Primula_pedemontana184185PHA007233BGNKQ:0.4420438018):2.537051067	((Primula_auricula184173PHA007176BGNLF:1.467136872	((Primula_daonensis184181PHA007191BGNQF:0.9977970065	Primula_hirsuta184183PHA007211BGNKD:0.9977970065):0.3045946846	Primula_recubariensis184186PHA007237BGNMBL:1.302391691):0.1647451804):0.6775934681	(Primula_villosa184189PHA007247BGNNM:1.608890823	Primula_grignensis1384030PHA007208BGNQH:1.608890823):0.5358395164):0.8343645287):0.8019865142):1.143978627	(Primula_deorum175056CLA007193BGNMQH:1.840103507	Primula_glaucescens184182PHA007204BGNLSH:1.840103507):3.084956502);
((((((Primula_albenensis184170PHA007171BGNQE:3.666322852	Primula_carniolica184180CLA007187BGNMQF:3.666322852):1.842304906	(((Primula_clusiana159004PHA007189BGNLDS:0.3302901509	Primula_minima159010PHA007229BGNQI:0.3302901509):3.194874016	Primula_kitaibeliana184184CLA007222BGNNND:3.525164167):1.21067613	((Primula_integrifolia175074PHA007216BGNLG:1.302430331	Primula_tyrolensis184187PHA007241BGNIVH:1.302430331):0.2180475623	Primula_wulfeniana184190PHA007249BGNLSG:1.520477894):3.215362403):0.7727874605):0.1224869065	Primula_spectabilis159015PHA007239BGNNB:5.631114664):0.1880778675	((Primula_apennina184172CLA007175BGNMQE:0.3945148533	Primula_pedemontana184185PHA007233BGNKQ:0.3945148533):4.925669672	((Primula_auricula184173PHA007176BGNLF:2.540500084	((Primula_daonensis184181PHA007191BGNQF:2.084453523	Primula_hirsuta184183PHA007211BGNKD:2.084453523):0.04520852363	Primula_recubariensis184186PHA007237BGNMBL:2.129662046):0.410838038):0.5125143	(Primula_villosa184189PHA007247BGNNM:2.203953034	Primula_grignensis1384030PHA007208BGNQH:2.203953034):0.8490613503):2.267170141):0.4990080058):0.002822560398	((Primula_allionii184171PHA007173BGNGR:4.620465797	((Primula_latifolia152139PHA007223BGNLS:0.4983628362	Primula_marginata175080PHA007227BGNID:0.4983628362):3.737465728	Primula_palinuri110762CLA007232BGNMQK:4.235828564):0.384637233):1.03191979	Primula_glutinosa159007PHA007206BGNQG:5.652385587):0.1696295051):1.310613238	(Primula_deorum175056CLA007193BGNMQH:1.551748581	Primula_glaucescens184182PHA007204BGNLSH:1.551748581):5.580879749);
((((((Primula_albenensis184170PHA007171BGNQE:1.08224958	Primula_carniolica184180CLA007187BGNMQF:1.08224958):1.230342212	Primula_spectabilis159015PHA007239BGNNB:2.312591792):0.07365896477	(((Primula_clusiana159004PHA007189BGNLDS:0.6617113496	Primula_minima159010PHA007229BGNQI:0.6617113496):0.4202656701	Primula_kitaibeliana184184CLA007222BGNNND:1.08197702):0.7110288907	((Primula_integrifolia175074PHA007216BGNLG:0.586668183	Primula_tyrolensis184187PHA007241BGNIVH:0.586668183):0.07224035332	Primula_wulfeniana184190PHA007249BGNLSG:0.6589085363):1.134097374):0.5932448464):0.5449959712	((Primula_allionii184171PHA007173BGNGR:2.367435478	((Primula_latifolia152139PHA007223BGNLS:0.3284649242	Primula_marginata175080PHA007227BGNID:0.3284649242):1.657272036	Primula_palinuri110762CLA007232BGNMQK:1.985736961):0.3816985169):0.4745769444	Primula_glutinosa159007PHA007206BGNQG:2.842012422):0.08923430606):0.2186682464	((Primula_apennina184172CLA007175BGNMQE:0.1391778007	Primula_pedemontana184185PHA007233BGNKQ:0.1391778007):2.214719669	((Primula_auricula184173PHA007176BGNLF:0.8995464597	((Primula_daonensis184181PHA007191BGNQF:0.6798043458	Primula_hirsuta184183PHA007211BGNKD:0.6798043458):0.05257503845	Primula_recubariensis184186PHA007237BGNMBL:0.7323793842):0.1671670755):0.5264193415	(Primula_villosa184189PHA007247BGNNM:1.098129606	Primula_grignensis1384030PHA007208BGNQH:1.098129606):0.3278361951):0.9279316689):0.7960175042):1.048654498	(Primula_deorum175056CLA007193BGNMQH:1.392341408	Primula_glaucescens184182PHA007204BGNLSH:1.392341408):2.806228064);
(((((Primula_albenensis184170PHA007171BGNQE:3.927209764	Primula_carniolica184180CLA007187BGNMQF:3.927209764):1.418720093	(((Primula_clusiana159004PHA007189BGNLDS:0.5413807706	Primula_minima159010PHA007229BGNQI:0.5413807706):2.779605985	Primula_kitaibeliana184184CLA007222BGNNND:3.320986756):1.401857931	((Primula_integrifolia175074PHA007216BGNLG:0.9209000127	Primula_tyrolensis184187PHA007241BGNIVH:0.9209000127):1.234936554	Primula_wulfeniana184190PHA007249BGNLSG:2.155836567):2.56700812):0.6230851702):0.04183931706	Primula_spectabilis159015PHA007239BGNNB:5.387769174):0.3247833537	(((Primula_allionii184171PHA007173BGNGR:4.466478742	((Primula_latifolia152139PHA007223BGNLS:0.495509014	Primula_marginata175080PHA007227BGNID:0.495509014):3.369294976	Primula_palinuri110762CLA007232BGNMQK:3.86480399):0.6016747524):0.9900178203	Primula_glutinosa159007PHA007206BGNQG:5.456496562):0.1928500847	((Primula_apennina184172CLA007175BGNMQE:0.5134180048	Primula_pedemontana184185PHA007233BGNKQ:0.5134180048):4.084913105	((Primula_auricula184173PHA007176BGNLF:2.235122234	(Primula_daonensis184181PHA007191BGNQF:2.054123652	(Primula_hirsuta184183PHA007211BGNKD:2.034922235	Primula_recubariensis184186PHA007237BGNMBL:2.034922235):0.01920141756):0.1809985818):0.9946886499	(Primula_villosa184189PHA007247BGNNM:1.73444769	Primula_grignensis1384030PHA007208BGNQH:1.73444769):1.495363194):1.368520225):1.051015538):0.0632058807):0.6329457764	(Primula_deorum175056CLA007193BGNMQH:1.464006735	Primula_glaucescens184182PHA007204BGNLSH:1.464006735):4.881491569);
((((((Primula_albenensis184170PHA007171BGNQE:3.626092537	Primula_carniolica184180CLA007187BGNMQF:3.626092537):1.795481935	(((Primula_clusiana159004PHA007189BGNLDS:0.8577679532	Primula_minima159010PHA007229BGNQI:0.8577679532):2.528930723	Primula_kitaibeliana184184CLA007222BGNNND:3.386698677):1.2114517	((Primula_integrifolia175074PHA007216BGNLG:2.314758002	Primula_tyrolensis184187PHA007241BGNIVH:2.314758002):0.8106114264	Primula_wulfeniana184190PHA007249BGNLSG:3.125369428):1.472780949):0.8234240953):0.06591106134	Primula_spectabilis159015PHA007239BGNNB:5.487485534):0.2468975211	(((Primula_apennina184172CLA007175BGNMQE:0.4289493309	Primula_pedemontana184185PHA007233BGNKQ:0.4289493309):4.251100972	((Primula_auricula184173PHA007176BGNLF:2.26568527	(Primula_daonensis184181PHA007191BGNQF:2.197496183	(Primula_hirsuta184183PHA007211BGNKD:2.100213958	Primula_recubariensis184186PHA007237BGNMBL:2.100213958):0.09728222532):0.06818908644):1.341110893	(Primula_villosa184189PHA007247BGNNM:1.744155344	Primula_grignensis1384030PHA007208BGNQH:1.744155344):1.862640818):1.07325414):0.8618407557	Primula_glutinosa159007PHA007206BGNQG:5.541891059):0.192491996):0.02622041296	(Primula_allionii184171PHA007173BGNGR:4.674141072	((Primula_latifolia152139PHA007223BGNLS:0.7062460932	Primula_marginata175080PHA007227BGNID:0.7062460932):3.004643781	Primula_palinuri110762CLA007232BGNMQK:3.710889874):0.9632511979):1.086462395):0.793936783	(Primula_deorum175056CLA007193BGNMQH:2.101845223	Primula_glaucescens184182PHA007204BGNLSH:2.101845223):4.452695027);
(((((((Primula_albenensis184170PHA007171BGNQE:2.674155608	Primula_carniolica184180CLA007187BGNMQF:2.674155608):1.349935277	(((Primula_clusiana159004PHA007189BGNLDS:0.3592388153	Primula_minima159010PHA007229BGNQI:0.3592388153):1.34703929	Primula_kitaibeliana184184CLA007222BGNNND:1.706278105):2.071860378	((Primula_integrifolia175074PHA007216BGNLG:1.145136919	Primula_tyrolensis184187PHA007241BGNIVH:1.145136919):0.5063244802	Primula_wulfeniana184190PHA007249BGNLSG:1.651461399):2.126677084):0.245952402):0.1419888905	Primula_spectabilis159015PHA007239BGNNB:4.166079776):0.9208700463	(Primula_allionii184171PHA007173BGNGR:4.623636612	((Primula_latifolia152139PHA007223BGNLS:0.89295393	Primula_marginata175080PHA007227BGNID:0.89295393):3.314901067	Primula_palinuri110762CLA007232BGNMQK:4.207854997):0.4157816146):0.4633132104):0.1698860818	((Primula_apennina184172CLA007175BGNMQE:0.4395723194	Primula_pedemontana184185PHA007233BGNKQ:0.4395723194):3.335151016	((Primula_auricula184173PHA007176BGNLF:2.084755544	((Primula_daonensis184181PHA007191BGNQF:1.882246813	Primula_hirsuta184183PHA007211BGNKD:1.882246813):0.08095896664	Primula_recubariensis184186PHA007237BGNMBL:1.96320578):0.1215497644):0.9914923808	(Primula_villosa184189PHA007247BGNNM:2.312199305	Primula_grignensis1384030PHA007208BGNQH:2.312199305):0.7640486208):0.6984754101):1.482112569):0.3457807679	Primula_glutinosa159007PHA007206BGNQG:5.602616672):0.6315275416	(Primula_deorum175056CLA007193BGNMQH:4.269517918	Primula_glaucescens184182PHA007204BGNLSH:4.269517918):1.964626296);
(((((Primula_albenensis184170PHA007171BGNQE:0.8603537722	Primula_carniolica184180CLA007187BGNMQF:0.8603537722):2.20825287	(((Primula_clusiana159004PHA007189BGNLDS:0.5626733517	Primula_minima159010PHA007229BGNQI:0.5626733517):0.5314622695	Primula_kitaibeliana184184CLA007222BGNNND:1.094135621):1.382476604	((Primula_integrifolia175074PHA007216BGNLG:0.8680412745	Primula_tyrolensis184187PHA007241BGNIVH:0.8680412745):0.07418759667	Primula_wulfeniana184190PHA007249BGNLSG:0.9422288712):1.534383354):0.5919944178):0.05606305991	Primula_spectabilis159015PHA007239BGNNB:3.124669702):0.2025463981	(((Primula_allionii184171PHA007173BGNGR:2.509325095	((Primula_latifolia152139PHA007223BGNLS:0.5101481281	Primula_marginata175080PHA007227BGNID:0.5101481281):0.9500595158	Primula_palinuri110762CLA007232BGNMQK:1.460207644):1.049117451):0.5975839358	Primula_glutinosa159007PHA007206BGNQG:3.10690903):0.1633953441	((Primula_apennina184172CLA007175BGNMQE:0.1720468929	Primula_pedemontana184185PHA007233BGNKQ:0.1720468929):2.453662665	((Primula_auricula184173PHA007176BGNLF:1.07179216	((Primula_daonensis184181PHA007191BGNQF:0.635808509	Primula_recubariensis184186PHA007237BGNMBL:0.635808509):0.09477044094	Primula_hirsuta184183PHA007211BGNKD:0.7305789499):0.3412132099):0.3284819626	(Primula_villosa184189PHA007247BGNNM:1.085643954	Primula_grignensis1384030PHA007208BGNQH:1.085643954):0.3146301682):1.225435436):0.6445948162):0.0569117262):0.5875396638	(Primula_deorum175056CLA007193BGNMQH:1.435154878	Primula_glaucescens184182PHA007204BGNLSH:1.435154878):2.479600886);
(((((((Primula_albenensis184170PHA007171BGNQE:2.081223507	Primula_carniolica184180CLA007187BGNMQF:2.081223507):1.552588707	(((Primula_clusiana159004PHA007189BGNLDS:0.4670941938	Primula_minima159010PHA007229BGNQI:0.4670941938):0.3081914611	Primula_kitaibeliana184184CLA007222BGNNND:0.7752856549):2.098155393	((Primula_integrifolia175074PHA007216BGNLG:0.7159125304	Primula_tyrolensis184187PHA007241BGNIVH:0.7159125304):0.5803299472	Primula_wulfeniana184190PHA007249BGNLSG:1.296242478):1.57719857):0.7603711663):0.03859852474	Primula_spectabilis159015PHA007239BGNNB:3.672410739):0.7553215383	(Primula_allionii184171PHA007173BGNGR:3.120454823	((Primula_latifolia152139PHA007223BGNLS:0.3863855268	Primula_marginata175080PHA007227BGNID:0.3863855268):2.088005023	Primula_palinuri110762CLA007232BGNMQK:2.474390549):0.6460642739):1.307277454):0.01967231861	Primula_glutinosa159007PHA007206BGNQG:4.447404596):0.07276613824	((Primula_apennina184172CLA007175BGNMQE:0.7092236347	Primula_pedemontana184185PHA007233BGNKQ:0.7092236347):3.103519707	((Primula_auricula184173PHA007176BGNLF:2.292106227	(Primula_daonensis184181PHA007191BGNQF:0.7340771223	(Primula_hirsuta184183PHA007211BGNKD:0.7212039717	Primula_recubariensis184186PHA007237BGNMBL:0.7212039717):0.0128731506):1.558029105):0.420194843	(Primula_villosa184189PHA007247BGNNM:2.062636527	Primula_grignensis1384030PHA007208BGNQH:2.062636527):0.6496645427):1.100442272):0.7074273925):0.4629658793	(Primula_deorum175056CLA007193BGNMQH:2.070770444	Primula_glaucescens184182PHA007204BGNLSH:2.070770444):2.912366169);
((((((Primula_albenensis184170PHA007171BGNQE:1.222124938	Primula_carniolica184180CLA007187BGNMQF:1.222124938):1.399135639	(((Primula_clusiana159004PHA007189BGNLDS:0.2757982732	Primula_minima159010PHA007229BGNQI:0.2757982732):0.8048152154	Primula_kitaibeliana184184CLA007222BGNNND:1.080613489):1.254572363	((Primula_integrifolia175074PHA007216BGNLG:1.003098049	Primula_tyrolensis184187PHA007241BGNIVH:1.003098049):0.09503441278	Primula_wulfeniana184190PHA007249BGNLSG:1.098132462):1.23705339):0.2860747251):0.1208301878	Primula_spectabilis159015PHA007239BGNNB:2.742090765):0.3019122787	((Primula_allionii184171PHA007173BGNGR:2.88702424	((Primula_latifolia152139PHA007223BGNLS:0.3270367682	Primula_marginata175080PHA007227BGNID:0.3270367682):2.10114444	Primula_palinuri110762CLA007232BGNMQK:2.428181209):0.4588430317):0.03481077145	Primula_glutinosa159007PHA007206BGNQG:2.921835012):0.1221680319):0.04779499594	((Primula_apennina184172CLA007175BGNMQE:0.09307578693	Primula_pedemontana184185PHA007233BGNKQ:0.09307578693):2.576284987	((Primula_auricula184173PHA007176BGNLF:1.01872117	((Primula_daonensis184181PHA007191BGNQF:0.7490520507	Primula_recubariensis184186PHA007237BGNMBL:0.7490520507):0.1006397393	Primula_hirsuta184183PHA007211BGNKD:0.84969179):0.16902938):0.8409943139	(Primula_villosa184189PHA007247BGNNM:1.184454742	Primula_grignensis1384030PHA007208BGNQH:1.184454742):0.6752607423):0.8096452899):0.4224372658):0.7767028108	(Primula_deorum175056CLA007193BGNMQH:1.652546528	Primula_glaucescens184182PHA007204BGNLSH:1.652546528):2.215954322);
((((((Primula_albenensis184170PHA007171BGNQE:1.137694929	Primula_carniolica184180CLA007187BGNMQF:1.137694929):2.848254527	(((Primula_clusiana159004PHA007189BGNLDS:0.5301853425	Primula_minima159010PHA007229BGNQI:0.5301853425):1.556827288	Primula_kitaibeliana184184CLA007222BGNNND:2.087012631):0.7812434332	((Primula_integrifolia175074PHA007216BGNLG:0.5868479207	Primula_tyrolensis184187PHA007241BGNIVH:0.5868479207):0.7653293045	Primula_wulfeniana184190PHA007249BGNLSG:1.352177225):1.516078839):1.117693391):0.00783795715	Primula_spectabilis159015PHA007239BGNNB:3.993787412):0.145564592	((Primula_apennina184172CLA007175BGNMQE:0.3784200033	Primula_pedemontana184185PHA007233BGNKQ:0.3784200033):2.330023405	((Primula_auricula184173PHA007176BGNLF:1.168776191	((Primula_daonensis184181PHA007191BGNQF:0.5102237728	Primula_recubariensis184186PHA007237BGNMBL:0.5102237728):0.1932706276	Primula_hirsuta184183PHA007211BGNKD:0.7034944003):0.4652817902):0.7094486756	(Primula_villosa184189PHA007247BGNNM:0.8991715366	Primula_grignensis1384030PHA007208BGNQH:0.8991715366):0.9790533295):0.8302185422):1.430908596):0.03537591955	((Primula_allionii184171PHA007173BGNGR:3.490071349	((Primula_latifolia152139PHA007223BGNLS:0.662534948	Primula_marginata175080PHA007227BGNID:0.662534948):2.404814956	Primula_palinuri110762CLA007232BGNMQK:3.067349904):0.4227214456):0.6343596946	Primula_glutinosa159007PHA007206BGNQG:4.124431044):0.05029687971):1.344152678	(Primula_deorum175056CLA007193BGNMQH:1.449808067	Primula_glaucescens184182PHA007204BGNLSH:1.449808067):4.069072535);
(((((Primula_albenensis184170PHA007171BGNQE:1.87978727	Primula_carniolica184180CLA007187BGNMQF:1.87978727):2.040288814	((((Primula_clusiana159004PHA007189BGNLDS:1.079202442	Primula_minima159010PHA007229BGNQI:1.079202442):0.9957787142	Primula_kitaibeliana184184CLA007222BGNNND:2.074981156):1.462125815	((Primula_integrifolia175074PHA007216BGNLG:0.6867975611	Primula_tyrolensis184187PHA007241BGNIVH:0.6867975611):0.2902594086	Primula_wulfeniana184190PHA007249BGNLSG:0.9770569697):2.560050002):0.3746520052	Primula_spectabilis159015PHA007239BGNNB:3.911758977):0.008317107945):0.1312165404	((Primula_apennina184172CLA007175BGNMQE:0.1810226921	Primula_pedemontana184185PHA007233BGNKQ:0.1810226921):2.828177938	((Primula_auricula184173PHA007176BGNLF:1.506629899	((Primula_daonensis184181PHA007191BGNQF:0.7202318166	Primula_recubariensis184186PHA007237BGNMBL:0.7202318166):0.03870108038	Primula_hirsuta184183PHA007211BGNKD:0.758932897):0.7476970017):0.6217335139	(Primula_villosa184189PHA007247BGNNM:1.503480726	Primula_grignensis1384030PHA007208BGNQH:1.503480726):0.6248826864):0.8808372178):1.042091995):0.02518126324	((Primula_allionii184171PHA007173BGNGR:3.51891204	((Primula_latifolia152139PHA007223BGNLS:0.2449433948	Primula_marginata175080PHA007227BGNID:0.2449433948):1.682296268	Primula_palinuri110762CLA007232BGNMQK:1.927239663):1.591672377):0.2544867669	Primula_glutinosa159007PHA007206BGNQG:3.773398807):0.3030750817):1.178633318	(Primula_deorum175056CLA007193BGNMQH:1.626907639	Primula_glaucescens184182PHA007204BGNLSH:1.626907639):3.628199568);
((((((Primula_albenensis184170PHA007171BGNQE:2.64240849	Primula_carniolica184180CLA007187BGNMQF:2.64240849):1.485224663	(((Primula_clusiana159004PHA007189BGNLDS:1.212733599	Primula_minima159010PHA007229BGNQI:1.212733599):0.849066822	Primula_kitaibeliana184184CLA007222BGNNND:2.061800421):0.8251237672	((Primula_integrifolia175074PHA007216BGNLG:0.6319293225	Primula_tyrolensis184187PHA007241BGNIVH:0.6319293225):0.3106629573	Primula_wulfeniana184190PHA007249BGNLSG:0.9425922798):1.944331908):1.240708966):0.04893141474	Primula_spectabilis159015PHA007239BGNNB:4.176564568):1.197568187	((Primula_apennina184172CLA007175BGNMQE:0.2074637026	Primula_pedemontana184185PHA007233BGNKQ:0.2074637026):4.677545566	((Primula_auricula184173PHA007176BGNLF:1.487121632	(Primula_daonensis184181PHA007191BGNQF:1.286719336	(Primula_hirsuta184183PHA007211BGNKD:1.212256029	Primula_recubariensis184186PHA007237BGNMBL:1.212256029):0.07446330693):0.2004022954):1.497440565	(Primula_villosa184189PHA007247BGNNM:1.86040739	Primula_grignensis1384030PHA007208BGNQH:1.86040739):1.124154807):1.900447072):0.4891234865):0.1653752781	((Primula_allionii184171PHA007173BGNGR:4.776804217	((Primula_latifolia152139PHA007223BGNLS:0.4097034446	Primula_marginata175080PHA007227BGNID:0.4097034446):3.687903933	Primula_palinuri110762CLA007232BGNMQK:4.097607377):0.6791968397):0.6277109901	Primula_glutinosa159007PHA007206BGNQG:5.404515207):0.1349928262):1.002126292	(Primula_deorum175056CLA007193BGNMQH:2.484679818	Primula_glaucescens184182PHA007204BGNLSH:2.484679818):4.056954506);
(((((Primula_albenensis184170PHA007171BGNQE:1.983932116	Primula_carniolica184180CLA007187BGNMQF:1.983932116):3.09235793	((((Primula_clusiana159004PHA007189BGNLDS:0.5348189486	Primula_minima159010PHA007229BGNQI:0.5348189486):0.8961903236	Primula_kitaibeliana184184CLA007222BGNNND:1.431009272):1.778547693	((Primula_integrifolia175074PHA007216BGNLG:0.981597501	Primula_tyrolensis184187PHA007241BGNIVH:0.981597501):0.5202390733	Primula_wulfeniana184190PHA007249BGNLSG:1.501836574):1.707720391):1.664620289	Primula_spectabilis159015PHA007239BGNNB:4.874177254):0.2021127918):1.803587213	((Primula_apennina184172CLA007175BGNMQE:0.2438298716	Primula_pedemontana184185PHA007233BGNKQ:0.2438298716):5.80296625	((Primula_auricula184173PHA007176BGNLF:1.527248137	(Primula_daonensis184181PHA007191BGNQF:1.04163398	(Primula_hirsuta184183PHA007211BGNKD:1.004414099	Primula_recubariensis184186PHA007237BGNMBL:1.004414099):0.03721988079):0.485614157):1.008685389	(Primula_villosa184189PHA007247BGNNM:1.671586307	Primula_grignensis1384030PHA007208BGNQH:1.671586307):0.8643472181):3.510862597):0.833081137):0.0644895729	((Primula_allionii184171PHA007173BGNGR:6.460163871	((Primula_latifolia152139PHA007223BGNLS:0.5160077596	Primula_marginata175080PHA007227BGNID:0.5160077596):3.823052115	Primula_palinuri110762CLA007232BGNMQK:4.339059874):2.121103997):0.3891912564	Primula_glutinosa159007PHA007206BGNQG:6.849355128):0.09501170432):0.5767565572	(Primula_deorum175056CLA007193BGNMQH:1.411962279	Primula_glaucescens184182PHA007204BGNLSH:1.411962279):6.10916111);
((((((Primula_albenensis184170PHA007171BGNQE:3.570286488	Primula_carniolica184180CLA007187BGNMQF:3.570286488):1.153368796	Primula_spectabilis159015PHA007239BGNNB:4.723655284):0.05675268324	(((Primula_clusiana159004PHA007189BGNLDS:1.490985538	Primula_minima159010PHA007229BGNQI:1.490985538):0.5371471361	Primula_kitaibeliana184184CLA007222BGNNND:2.028132674):2.510506205	((Primula_integrifolia175074PHA007216BGNLG:0.7500152582	Primula_tyrolensis184187PHA007241BGNIVH:0.7500152582):0.20214938	Primula_wulfeniana184190PHA007249BGNLSG:0.9521646383):3.58647424):0.2417690891):0.3273339131	((Primula_apennina184172CLA007175BGNMQE:0.2989055836	Primula_pedemontana184185PHA007233BGNKQ:0.2989055836):3.802248237	((Primula_auricula184173PHA007176BGNLF:1.894844266	((Primula_daonensis184181PHA007191BGNQF:1.133530798	Primula_recubariensis184186PHA007237BGNMBL:1.133530798):0.195860292	Primula_hirsuta184183PHA007211BGNKD:1.32939109):0.565453175):0.9229221066	(Primula_villosa184189PHA007247BGNNM:2.393051959	Primula_grignensis1384030PHA007208BGNQH:2.393051959):0.4247144132):1.283387448):1.00658806):0.02073928757	((Primula_allionii184171PHA007173BGNGR:3.928013068	((Primula_latifolia152139PHA007223BGNLS:0.6064860058	Primula_marginata175080PHA007227BGNID:0.6064860058):2.170534268	Primula_palinuri110762CLA007232BGNMQK:2.777020273):1.150992795):0.9963420407	Primula_glutinosa159007PHA007206BGNQG:4.924355109):0.2041260596):0.6070436457	(Primula_deorum175056CLA007193BGNMQH:2.144575705	Primula_glaucescens184182PHA007204BGNLSH:2.144575705):3.590949109);
(((((Primula_albenensis184170PHA007171BGNQE:2.481787808	Primula_carniolica184180CLA007187BGNMQF:2.481787808):2.257300979	Primula_spectabilis159015PHA007239BGNNB:4.739088786):0.03394170173	(((Primula_clusiana159004PHA007189BGNLDS:1.156476879	Primula_minima159010PHA007229BGNQI:1.156476879):0.9686167985	Primula_kitaibeliana184184CLA007222BGNNND:2.125093678):2.079768842	((Primula_integrifolia175074PHA007216BGNLG:1.267943891	Primula_tyrolensis184187PHA007241BGNIVH:1.267943891):0.2105939249	Primula_wulfeniana184190PHA007249BGNLSG:1.478537816):2.726324704):0.5681679682):0.1802418598	(((Primula_allionii184171PHA007173BGNGR:4.691103966	((Primula_latifolia152139PHA007223BGNLS:0.5513104713	Primula_marginata175080PHA007227BGNID:0.5513104713):2.268961762	Primula_palinuri110762CLA007232BGNMQK:2.820272233):1.870831733):0.1676250163	Primula_glutinosa159007PHA007206BGNQG:4.858728983):0.06103544001	((Primula_apennina184172CLA007175BGNMQE:0.4467609677	Primula_pedemontana184185PHA007233BGNKQ:0.4467609677):3.496853027	((Primula_auricula184173PHA007176BGNLF:1.976552656	(Primula_daonensis184181PHA007191BGNQF:1.87089449	(Primula_hirsuta184183PHA007211BGNKD:1.72688664	Primula_recubariensis184186PHA007237BGNMBL:1.72688664):0.1440078502):0.1056581659):0.6120168255	(Primula_villosa184189PHA007247BGNNM:1.9626071	Primula_grignensis1384030PHA007208BGNQH:1.9626071):0.6259623809):1.355044513):0.9761504281):0.03350792534):1.404647678	(Primula_deorum175056CLA007193BGNMQH:3.381485878	Primula_glaucescens184182PHA007204BGNLSH:3.381485878):2.976434148);
(((((Primula_albenensis184170PHA007171BGNQE:1.292174396	Primula_carniolica184180CLA007187BGNMQF:1.292174396):1.735969919	((((Primula_clusiana159004PHA007189BGNLDS:1.094871002	Primula_minima159010PHA007229BGNQI:1.094871002):0.4463713432	Primula_kitaibeliana184184CLA007222BGNNND:1.541242345):0.6877780848	((Primula_integrifolia175074PHA007216BGNLG:0.5753129194	Primula_tyrolensis184187PHA007241BGNIVH:0.5753129194):0.294899388	Primula_wulfeniana184190PHA007249BGNLSG:0.8702123074):1.358808123):0.7506844405	Primula_spectabilis159015PHA007239BGNNB:2.979704871):0.04843944433):0.1915361296	Primula_glutinosa159007PHA007206BGNQG:3.219680445):0.06458752966	((Primula_allionii184171PHA007173BGNGR:2.544820986	((Primula_latifolia152139PHA007223BGNLS:0.2723156466	Primula_marginata175080PHA007227BGNID:0.2723156466):1.789837093	Primula_palinuri110762CLA007232BGNMQK:2.062152739):0.4826682467):0.6913693878	((Primula_apennina184172CLA007175BGNMQE:0.1857420139	Primula_pedemontana184185PHA007233BGNKQ:0.1857420139):2.414787668	((Primula_auricula184173PHA007176BGNLF:1.835076182	(Primula_daonensis184181PHA007191BGNQF:1.715870353	(Primula_hirsuta184183PHA007211BGNKD:1.703091312	Primula_recubariensis184186PHA007237BGNMBL:1.703091312):0.01277904092):0.1192058288):0.2494625555	(Primula_villosa184189PHA007247BGNNM:1.636883474	Primula_grignensis1384030PHA007208BGNQH:1.636883474):0.4476552628):0.5159909442):0.6356606925):0.04807760015):0.5351037608	(Primula_deorum175056CLA007193BGNMQH:1.346039909	Primula_glaucescens184182PHA007204BGNLSH:1.346039909):2.473331826);
((((((Primula_albenensis184170PHA007171BGNQE:2.142936336	Primula_carniolica184180CLA007187BGNMQF:2.142936336):1.58441737	Primula_spectabilis159015PHA007239BGNNB:3.727353707):0.01536558127	(((Primula_clusiana159004PHA007189BGNLDS:0.4009610604	Primula_minima159010PHA007229BGNQI:0.4009610604):1.139447311	Primula_kitaibeliana184184CLA007222BGNNND:1.540408372):1.755838927	((Primula_integrifolia175074PHA007216BGNLG:1.193743753	Primula_tyrolensis184187PHA007241BGNIVH:1.193743753):0.1110228734	Primula_wulfeniana184190PHA007249BGNLSG:1.304766626):1.991480673):0.4464719891):0.6595409622	((Primula_apennina184172CLA007175BGNMQE:0.4345112239	Primula_pedemontana184185PHA007233BGNKQ:0.4345112239):3.128652164	((Primula_auricula184173PHA007176BGNLF:1.829984862	(Primula_daonensis184181PHA007191BGNQF:1.22397355	(Primula_hirsuta184183PHA007211BGNKD:1.040581502	Primula_recubariensis184186PHA007237BGNMBL:1.040581502):0.1833920481):0.6060113123):0.5995447618	(Primula_villosa184189PHA007247BGNNM:2.131740713	Primula_grignensis1384030PHA007208BGNQH:2.131740713):0.2977889111):1.133633764):0.8390968616):0.005103997838	((Primula_allionii184171PHA007173BGNGR:4.016798649	((Primula_latifolia152139PHA007223BGNLS:0.4848492897	Primula_marginata175080PHA007227BGNID:0.4848492897):2.446376654	Primula_palinuri110762CLA007232BGNMQK:2.931225943):1.085572706):0.1505342454	Primula_glutinosa159007PHA007206BGNQG:4.167332895):0.2400313531):0.9643758326	(Primula_deorum175056CLA007193BGNMQH:1.933404884	Primula_glaucescens184182PHA007204BGNLSH:1.933404884):3.438335196);
((((((Primula_albenensis184170PHA007171BGNQE:2.200893061	Primula_carniolica184180CLA007187BGNMQF:2.200893061):3.435289385	(((Primula_clusiana159004PHA007189BGNLDS:0.974828232	Primula_minima159010PHA007229BGNQI:0.974828232):1.987977069	Primula_kitaibeliana184184CLA007222BGNNND:2.962805301):1.773864203	((Primula_integrifolia175074PHA007216BGNLG:1.280355651	Primula_tyrolensis184187PHA007241BGNIVH:1.280355651):0.5074637452	Primula_wulfeniana184190PHA007249BGNLSG:1.787819397):2.948850108):0.8995129411):0.0521217481	Primula_spectabilis159015PHA007239BGNNB:5.688304194):0.3052516101	((Primula_apennina184172CLA007175BGNMQE:0.526636947	Primula_pedemontana184185PHA007233BGNKQ:0.526636947):4.623272758	((Primula_auricula184173PHA007176BGNLF:1.802794634	((Primula_daonensis184181PHA007191BGNQF:1.455542589	Primula_recubariensis184186PHA007237BGNMBL:1.455542589):0.0059634302	Primula_hirsuta184183PHA007211BGNKD:1.461506019):0.3412886153):1.26541175	(Primula_villosa184189PHA007247BGNNM:2.648028866	Primula_grignensis1384030PHA007208BGNQH:2.648028866):0.4201775181):2.081703321):0.8436460994):0.007550618752	((Primula_allionii184171PHA007173BGNGR:5.032870049	((Primula_latifolia152139PHA007223BGNLS:0.645294265	Primula_marginata175080PHA007227BGNID:0.645294265):3.865760055	Primula_palinuri110762CLA007232BGNMQK:4.51105432):0.5218157285):0.8690027814	Primula_glutinosa159007PHA007206BGNQG:5.90187283):0.09923359257):2.575699406	(Primula_deorum175056CLA007193BGNMQH:2.963602617	Primula_glaucescens184182PHA007204BGNLSH:2.963602617):5.613203211);
((((((Primula_albenensis184170PHA007171BGNQE:2.276448594	Primula_carniolica184180CLA007187BGNMQF:2.276448594):0.8651531255	Primula_spectabilis159015PHA007239BGNNB:3.14160172):0.04790170145	(((Primula_clusiana159004PHA007189BGNLDS:0.795533964	Primula_minima159010PHA007229BGNQI:0.795533964):0.6943737778	Primula_kitaibeliana184184CLA007222BGNNND:1.489907742):0.5757609993	((Primula_integrifolia175074PHA007216BGNLG:0.6670002379	Primula_tyrolensis184187PHA007241BGNIVH:0.6670002379):0.7301933051	Primula_wulfeniana184190PHA007249BGNLSG:1.397193543):0.6684751981):1.12383468):0.4694032929	((Primula_allionii184171PHA007173BGNGR:3.332402505	((Primula_latifolia152139PHA007223BGNLS:0.4411532561	Primula_marginata175080PHA007227BGNID:0.4411532561):2.23914954	Primula_palinuri110762CLA007232BGNMQK:2.680302796):0.6520997089):0.2187614149	Primula_glutinosa159007PHA007206BGNQG:3.55116392):0.1077427945):0.03824443248	((Primula_apennina184172CLA007175BGNMQE:0.1802037413	Primula_pedemontana184185PHA007233BGNKQ:0.1802037413):2.775601779	((Primula_auricula184173PHA007176BGNLF:1.693849452	((Primula_daonensis184181PHA007191BGNQF:1.150604255	Primula_hirsuta184183PHA007211BGNKD:1.150604255):0.066554935	Primula_recubariensis184186PHA007237BGNMBL:1.21715919):0.4766902612):0.3258607271	(Primula_villosa184189PHA007247BGNNM:1.618241183	Primula_grignensis1384030PHA007208BGNQH:1.618241183):0.4014689958):0.9360953415):0.7413456265):0.5291827055	(Primula_deorum175056CLA007193BGNMQH:1.505713751	Primula_glaucescens184182PHA007204BGNLSH:1.505713751):2.720620101);
((((((Primula_albenensis184170PHA007171BGNQE:1.76617445	Primula_carniolica184180CLA007187BGNMQF:1.76617445):0.877601079	Primula_spectabilis159015PHA007239BGNNB:2.643775529):0.04453459198	(((Primula_clusiana159004PHA007189BGNLDS:0.3151246434	Primula_minima159010PHA007229BGNQI:0.3151246434):0.8372744902	Primula_kitaibeliana184184CLA007222BGNNND:1.152399134):1.330004912	((Primula_integrifolia175074PHA007216BGNLG:0.9156163521	Primula_tyrolensis184187PHA007241BGNIVH:0.9156163521):0.07418824918	Primula_wulfeniana184190PHA007249BGNLSG:0.9898046013):1.492599445):0.2059060749):0.2979124925	((Primula_apennina184172CLA007175BGNMQE:0.203366146	Primula_pedemontana184185PHA007233BGNKQ:0.203366146):2.584258131	((Primula_auricula184173PHA007176BGNLF:0.9492153867	(Primula_daonensis184181PHA007191BGNQF:0.789265982	(Primula_hirsuta184183PHA007211BGNKD:0.7721233306	Primula_recubariensis184186PHA007237BGNMBL:0.7721233306):0.01714265141):0.1599494047):0.4525887981	(Primula_villosa184189PHA007247BGNNM:0.8816811422	Primula_grignensis1384030PHA007208BGNQH:0.8816811422):0.5201230426):1.385820092):0.1985983367):0.02506835752	((Primula_allionii184171PHA007173BGNGR:2.620693406	((Primula_latifolia152139PHA007223BGNLS:0.1693092463	Primula_marginata175080PHA007227BGNID:0.1693092463):2.191870226	Primula_palinuri110762CLA007232BGNMQK:2.361179472):0.2595139347):0.3630704942	Primula_glutinosa159007PHA007206BGNQG:2.983763901):0.02752707012):0.5335455841	(Primula_deorum175056CLA007193BGNMQH:0.8453993667	Primula_glaucescens184182PHA007204BGNLSH:0.8453993667):2.699437188);
(((((Primula_albenensis184170PHA007171BGNQE:1.722734347	Primula_carniolica184180CLA007187BGNMQF:1.722734347):1.698366918	Primula_spectabilis159015PHA007239BGNNB:3.421101265):0.08218263505	(((Primula_clusiana159004PHA007189BGNLDS:0.8997713163	Primula_minima159010PHA007229BGNQI:0.8997713163):0.957811383	Primula_kitaibeliana184184CLA007222BGNNND:1.857582699):0.7800268609	((Primula_integrifolia175074PHA007216BGNLG:0.9214673396	Primula_tyrolensis184187PHA007241BGNIVH:0.9214673396):0.1188207206	Primula_wulfeniana184190PHA007249BGNLSG:1.04028806):1.5973215):0.8656743397):0.3461928172	(((Primula_allionii184171PHA007173BGNGR:3.131629117	((Primula_latifolia152139PHA007223BGNLS:0.6156271956	Primula_marginata175080PHA007227BGNID:0.6156271956):1.664555305	Primula_palinuri110762CLA007232BGNMQK:2.280182501):0.8514466162):0.6333274479	Primula_glutinosa159007PHA007206BGNQG:3.764956565):0.07061722545	((Primula_apennina184172CLA007175BGNMQE:0.1780703615	Primula_pedemontana184185PHA007233BGNKQ:0.1780703615):3.210949248	((Primula_auricula184173PHA007176BGNLF:1.323488709	(Primula_daonensis184181PHA007191BGNQF:0.917533901	(Primula_hirsuta184183PHA007211BGNKD:0.853497573	Primula_recubariensis184186PHA007237BGNMBL:0.853497573):0.06403632805):0.4059548083):0.5727858718	(Primula_villosa184189PHA007247BGNNM:1.434434631	Primula_grignensis1384030PHA007208BGNQH:1.434434631):0.46183995):1.492745028):0.446554181):0.01390292658):1.846876938	(Primula_deorum175056CLA007193BGNMQH:1.552893194	Primula_glaucescens184182PHA007204BGNLSH:1.552893194):4.143460461);
((((((Primula_albenensis184170PHA007171BGNQE:2.470070821	Primula_carniolica184180CLA007187BGNMQF:2.470070821):1.835689854	Primula_spectabilis159015PHA007239BGNNB:4.305760675):0.02066179658	(((Primula_clusiana159004PHA007189BGNLDS:0.4963437035	Primula_minima159010PHA007229BGNQI:0.4963437035):1.522841787	Primula_kitaibeliana184184CLA007222BGNNND:2.01918549):2.04573171	((Primula_integrifolia175074PHA007216BGNLG:0.9884452231	Primula_tyrolensis184187PHA007241BGNIVH:0.9884452231):0.5218915234	Primula_wulfeniana184190PHA007249BGNLSG:1.510336746):2.554580454):0.2615052714):0.7240800005	((Primula_allionii184171PHA007173BGNGR:4.629054935	((Primula_latifolia152139PHA007223BGNLS:0.8190056675	Primula_marginata175080PHA007227BGNID:0.8190056675):2.849761268	Primula_palinuri110762CLA007232BGNMQK:3.668766936):0.9602879989):0.158413591	Primula_glutinosa159007PHA007206BGNQG:4.787468526):0.2630339467):0.04333113273	((Primula_apennina184172CLA007175BGNMQE:0.1654122151	Primula_pedemontana184185PHA007233BGNKQ:0.1654122151):3.977148561	((Primula_auricula184173PHA007176BGNLF:2.051982198	(Primula_daonensis184181PHA007191BGNQF:1.782879728	(Primula_hirsuta184183PHA007211BGNKD:1.694804704	Primula_recubariensis184186PHA007237BGNMBL:1.694804704):0.08807502457):0.2691024703):0.4799172339	(Primula_villosa184189PHA007247BGNNM:1.829937811	Primula_grignensis1384030PHA007208BGNQH:1.829937811):0.7019616217):1.610661344):0.9512728289):2.164768784	(Primula_deorum175056CLA007193BGNMQH:3.388278069	Primula_glaucescens184182PHA007204BGNLSH:3.388278069):3.870324321);
((((((Primula_albenensis184170PHA007171BGNQE:1.172949199	Primula_carniolica184180CLA007187BGNMQF:1.172949199):1.42165566	(((Primula_clusiana159004PHA007189BGNLDS:0.3561962343	Primula_minima159010PHA007229BGNQI:0.3561962343):0.8501218336	Primula_kitaibeliana184184CLA007222BGNNND:1.206318068):1.007327107	((Primula_integrifolia175074PHA007216BGNLG:0.6373825989	Primula_tyrolensis184187PHA007241BGNIVH:0.6373825989):0.108004202	Primula_wulfeniana184190PHA007249BGNLSG:0.7453868009):1.468258373):0.3809596845):0.04142894556	Primula_spectabilis159015PHA007239BGNNB:2.636033804):0.6829217841	((Primula_apennina184172CLA007175BGNMQE:0.1364733939	Primula_pedemontana184185PHA007233BGNKQ:0.1364733939):2.864814203	((Primula_auricula184173PHA007176BGNLF:1.714080859	(Primula_daonensis184181PHA007191BGNQF:0.7682546231	(Primula_hirsuta184183PHA007211BGNKD:0.6684009701	Primula_recubariensis184186PHA007237BGNMBL:0.6684009701):0.09985365299):0.945826236):0.5733490993	(Primula_villosa184189PHA007247BGNNM:2.046494537	Primula_grignensis1384030PHA007208BGNQH:2.046494537):0.2409354217):0.7138576388):0.3176679913):0.001767129923	((Primula_allionii184171PHA007173BGNGR:3.066876581	((Primula_latifolia152139PHA007223BGNLS:0.3799202489	Primula_marginata175080PHA007227BGNID:0.3799202489):1.697928057	Primula_palinuri110762CLA007232BGNMQK:2.077848306):0.9890282746):0.1854357013	Primula_glutinosa159007PHA007206BGNQG:3.252312282):0.06841043642):0.6819388516	(Primula_deorum175056CLA007193BGNMQH:0.9549754411	Primula_glaucescens184182PHA007204BGNLSH:0.9549754411):3.047686129);
((((((Primula_albenensis184170PHA007171BGNQE:1.704478023	Primula_carniolica184180CLA007187BGNMQF:1.704478023):1.162715999	(((Primula_clusiana159004PHA007189BGNLDS:0.3942657899	Primula_minima159010PHA007229BGNQI:0.3942657899):0.5133092044	Primula_kitaibeliana184184CLA007222BGNNND:0.9075749943):0.9009246496	((Primula_integrifolia175074PHA007216BGNLG:1.037343011	Primula_tyrolensis184187PHA007241BGNIVH:1.037343011):0.06119472309	Primula_wulfeniana184190PHA007249BGNLSG:1.098537734):0.7099619099):1.058694378):0.1291006286	Primula_spectabilis159015PHA007239BGNNB:2.996294651):0.4398755065	((Primula_allionii184171PHA007173BGNGR:3.064752103	((Primula_latifolia152139PHA007223BGNLS:0.7132457827	Primula_marginata175080PHA007227BGNID:0.7132457827):1.619579822	Primula_palinuri110762CLA007232BGNMQK:2.332825605):0.7319264985):0.2697639497	Primula_glutinosa159007PHA007206BGNQG:3.334516053):0.1016541043):0.0007032063124	((Primula_apennina184172CLA007175BGNMQE:0.348592005	Primula_pedemontana184185PHA007233BGNKQ:0.348592005):2.506696987	((Primula_auricula184173PHA007176BGNLF:1.538919777	((Primula_daonensis184181PHA007191BGNQF:0.8174941107	Primula_hirsuta184183PHA007211BGNKD:0.8174941107):0.3237117539	Primula_recubariensis184186PHA007237BGNMBL:1.141205865):0.3977139125):0.400530091	(Primula_villosa184189PHA007247BGNNM:1.662058292	Primula_grignensis1384030PHA007208BGNQH:1.662058292):0.2773915764):0.9158391242):0.5815843713):0.8201267078	(Primula_deorum175056CLA007193BGNMQH:1.843386875	Primula_glaucescens184182PHA007204BGNLSH:1.843386875):2.413613197);
(((((Primula_albenensis184170PHA007171BGNQE:2.509267708	Primula_carniolica184180CLA007187BGNMQF:2.509267708):0.9207500682	(((Primula_clusiana159004PHA007189BGNLDS:0.7389633345	Primula_minima159010PHA007229BGNQI:0.7389633345):0.752225183	Primula_kitaibeliana184184CLA007222BGNNND:1.491188518):1.362018802	((Primula_integrifolia175074PHA007216BGNLG:1.053242497	Primula_tyrolensis184187PHA007241BGNIVH:1.053242497):0.1984136335	Primula_wulfeniana184190PHA007249BGNLSG:1.25165613):1.601551189):0.5768104567):0.07546347538	Primula_spectabilis159015PHA007239BGNNB:3.505481252):0.8961765769	(((Primula_allionii184171PHA007173BGNGR:3.791400247	((Primula_latifolia152139PHA007223BGNLS:0.9519519694	Primula_marginata175080PHA007227BGNID:0.9519519694):2.263143892	Primula_palinuri110762CLA007232BGNMQK:3.215095861):0.5763043863):0.3056720675	Primula_glutinosa159007PHA007206BGNQG:4.097072315):0.2779456003	((Primula_apennina184172CLA007175BGNMQE:0.1369077292	Primula_pedemontana184185PHA007233BGNKQ:0.1369077292):3.243923036	((Primula_auricula184173PHA007176BGNLF:0.988235384	(Primula_daonensis184181PHA007191BGNQF:0.8182294957	(Primula_hirsuta184183PHA007211BGNKD:0.6570805505	Primula_recubariensis184186PHA007237BGNMBL:0.6570805505):0.1611489451):0.1700058883):1.610586356	(Primula_villosa184189PHA007247BGNNM:1.547316139	Primula_grignensis1384030PHA007208BGNQH:1.547316139):1.0515056):0.7820090249):0.9941871504):0.02663991343):0.7374491266	(Primula_deorum175056CLA007193BGNMQH:1.896157466	Primula_glaucescens184182PHA007204BGNLSH:1.896157466):3.242949489);
