# Supplementary material for: Tempo and drivers of plant diversification in the European mountain system
Source: Nat Commun. 2022 May 18;13:2750. doi: 10.1038/s41467-022-30394-5 (PMC9117672; doi:10.1038/s41467-022-30394-5)
Supplement: Supplementary file 8 — Supplementary Software 1 [file 41467_2022_30394_MOESM8_ESM.zip › Supplementary Software 1 Species trees/saxifragaspeciesMC.tre]

(((Saxifraga_adscendens406025PHA007978GWM1249:4.970969635,(Saxifraga_blavii1904729CLA008002BGNMQL:1.262564385,Saxifraga_glabella1904732CLA008090BGNMRF:1.262564385):3.708405251):6.940722734,Saxifraga_tridactylites406026PHA010035BGNLSM:11.91169237):11.30000842,((((((Saxifraga_androsacea134767PHA007983BGNQK:0.3499698879,Saxifraga_seguieri1534586PHA008173BGNIQR:0.3499698879):0.6939535578,Saxifraga_depressa134778PHA008059BGNQN:1.043923446):3.519507491,Saxifraga_styriaca1792783CAR010216BGNNSA:4.563430936):0.9517096229,Saxifraga_italica1616240CLA008112BGNNLG:5.515140559):4.707717452,Saxifraga_wahlenbergii1616355CLA008197BGNMRH:10.22285801):8.656262944,(((((Saxifraga_aphylla134768PHA007985BGNQL:0.2339491041,Saxifraga_sedoides134793PHA008171BGNMBE:0.2339491041):4.783825968,((Saxifraga_facchinii134794PHA008080BGNMBD:0.5852008458,Saxifraga_tenella1534587PHA008184BGNKAE:0.5852008458):0.6492996195,(Saxifraga_hohenwartii1616302PHA008107BGNLKV:0.7087307046,Saxifraga_petraea1534584PHA008153BGNAMA:0.7087307046):0.5257697608):3.783274607):0.402759346,((Saxifraga_arachnoidea83408PHA007989BGNQM:2.661864795,(Saxifraga_muscoides1534582PHA008125BGNLHV:1.328279054,Saxifraga_presolanensis1534585PHA008158BGNAMB:1.328279054):1.333585741):1.491350645,Saxifraga_berica1616233CLA007994BGNNLF:4.15321544):1.267318979):3.371372369,Saxifraga_paradoxa1534583PHA008145BGNALV:8.791906787):7.319815417,((((Saxifraga_aquatica134769CLA007988BGNNHE:5.080456001,((((((Saxifraga_cebennensis134775CLA008026BGNNNF:0.1812989924,Saxifraga_rosacea_sponthemica134792CLA008166BGNNNI:0.1812989924):0.1539066485,Saxifraga_pentadactylis83411CLA008151BGNNLA:0.3352056408):0.1700494764,Saxifraga_cespitosa102718CLA008032BGNLSC:0.5052551172):0.9460012247,Saxifraga_geranioides134782CLA008089BGNNKR:1.451256342):1.475605634,(Saxifraga_fragilis102726CLA008083BGNNKP:2.688453227,((Saxifraga_hariotii134785CLA008098BGNPBF:0.3736836042,Saxifraga_intricata88879CLA008111BGNNHF:0.3736836042):0.9659773723,(Saxifraga_losae88876CLA008114BGNNKT:0.328581245,Saxifraga_moncayensis88877CLA008121BGNNSS:0.328581245):1.011079732):1.348792251):0.2384087491):0.2839062346,(((Saxifraga_exarata_ampulacea1904731CLA008069BGNNNH:1.180908637,Saxifraga_rosacea_hartii134792TROM_V_965858BXABQQ:1.180908637):0.2970781454,(((Saxifraga_exarata_carniolica1534577PHA008070BGNLSI:0.2119747254,Saxifraga_exarata_moschata134788PHA008077RSZRSZAXPI000826-18:0.2119747254):0.3646665773,(Saxifraga_exarata_exarata83410PHA008074RSZRSZAXPI000684-35:0.4696503502,(Saxifraga_exarata_kotulae1924221CAR010213BGNNQC:0.3435682745,Saxifraga_pubescens134791CLA008160BGNMLN:0.3435682745):0.1260820757):0.1069909525):0.169684288,Saxifraga_pedemontana_pedemontana102735PHA008148BGNKKP:0.7463255907):0.7316611921):0.7139942913,(Saxifraga_exarata_delphinensis1534578PHA008072BGNAKV:1.664720688,Saxifraga_vayredana88878CLA008196BGNNSB:1.664720688):0.5272603865):1.018787137):1.86968779):1.239981544,Saxifraga_pedemontana_cymosa1616324CAR008150BGNNGR:6.320437545):4.61489183,((((((Saxifraga_babiana83420CLA007992BGNNSQ:2.061755501,((Saxifraga_bulbifera134772PHA008008RSZRSZAXPI000821-93:1.352389471,((Saxifraga_continentalis1616279CLA008041BGNNKM:0.2989412189,Saxifraga_hypnoides23264CLA008110BGNMRG:0.2989412189):0.6886100508,(Saxifraga_cuneata83421CLA008048BGNNKN:0.7175972082,Saxifraga_granulata83409PHA008094RSZRSZAXPI000822-94:0.7175972082):0.2699540615):0.3648382012):0.4254566113,(Saxifraga_canaliculata134773CLA008018BGNNKK:1.285620198,Saxifraga_erioblasta83415CLA008068BGNNHC:1.285620198):0.4922258846):0.283909419):0.6645132367,Saxifraga_haenseleri134784CLA008096BGNPBQ:2.726268738):1.949670252,Saxifraga_latepetiolata102729CLA008113GWM1256:4.67593899):1.815436176,(Saxifraga_biternata134770CLA008000GWM1421:4.554840984,Saxifraga_globulifera83417CLA008091BGNNTI:4.554840984):1.936534182):1.531563508,(Saxifraga_maderensis83422CLA010033BGNNKV:2.486371306,Saxifraga_portosanctana83423CLA008156BGNPBI:2.486371306):5.536567369):1.859699711,(Saxifraga_fragosoi84738PHA008084RSZRSZAXPI001347-53:2.593194614,Saxifraga_trifurcata83424CLA008190BGNNLB:2.593194614):7.289443772):1.052690989):1.651260075,((Saxifraga_bourgaeana134771CLA008003BGNNKH:4.142329821,Saxifraga_gemmulosa134780CLA008086BGNNKQ:4.142329821):4.532913192,Saxifraga_conifera83414CLA008039BGNNKL:8.675243013):3.911346437):3.525132754):2.767398752):4.332579832);
