# Supplementary material for: Tempo and drivers of plant diversification in the European mountain system
Source: Nat Commun. 2022 May 18;13:2750. doi: 10.1038/s41467-022-30394-5 (PMC9117672; doi:10.1038/s41467-022-30394-5)
Supplement: Supplementary file 8 — Supplementary Software 1 [file 41467_2022_30394_MOESM8_ESM.zip › Supplementary Software 1 Species trees/saxifragaspeciesposterior.tre]

(((Saxifraga_adscendens406025PHA007978GWM1249:7.428284421	(Saxifraga_blavii1904729CLA008002BGNMQL:1.739042763	Saxifraga_glabella1904732CLA008090BGNMRF:1.739042763):5.689241658):6.952141755	Saxifraga_tridactylites406026PHA010035BGNLSM:14.38042618):21.16754853	((((((Saxifraga_androsacea134767PHA007983BGNQK:0.3978235741	Saxifraga_seguieri1534586PHA008173BGNIQR:0.3978235741):0.677765644	Saxifraga_depressa134778PHA008059BGNQN:1.075589218):5.906305699	Saxifraga_styriaca1792783CAR010216BGNNSA:6.981894918):0.4944088483	Saxifraga_italica1616240CLA008112BGNNLG:7.476303766):8.70749479	Saxifraga_wahlenbergii1616355CLA008197BGNMRH:16.18379856):10.49634856	(((((Saxifraga_aphylla134768PHA007985BGNQL:0.4164959793	Saxifraga_sedoides134793PHA008171BGNMBE:0.4164959793):4.679619985	((Saxifraga_arachnoidea83408PHA007989BGNQM:1.99782151	(Saxifraga_muscoides1534582PHA008125BGNLHV:1.09725862	Saxifraga_presolanensis1534585PHA008158BGNAMB:1.09725862):0.9005628898):2.04640542	Saxifraga_berica1616233CLA007994BGNNLF:4.04422693):1.051889034):0.3805484954	((Saxifraga_facchinii134794PHA008080BGNMBD:1.236822328	Saxifraga_tenella1534587PHA008184BGNKAE:1.236822328):0.2320543795	(Saxifraga_hohenwartii1616302PHA008107BGNLKV:0.5970692559	Saxifraga_petraea1534584PHA008153BGNAMA:0.5970692559):0.8718074515):4.007787752):9.057229584	Saxifraga_paradoxa1534583PHA008145BGNALV:14.53389404):9.277012142	((((Saxifraga_aquatica134769CLA007988BGNNHE:7.783521376	(((((Saxifraga_cebennensis134775CLA008026BGNNNF:0.4182497738	Saxifraga_rosacea134792CLA008166BGNNNI:0.4182497738):0.5192348709	(Saxifraga_cespitosa102718CLA008032BGNLSC:0.4449054162	Saxifraga_pentadactylis83411CLA008151BGNNLA:0.4449054162):0.4925792286):1.008335466	Saxifraga_geranioides134782CLA008089BGNNKR:1.945820111):1.271221245	(Saxifraga_fragilis102726CLA008083BGNNKP:3.008334084	((Saxifraga_hariotii134785CLA008098BGNPBF:0.05455068927	Saxifraga_intricata88879CLA008111BGNNHF:0.05455068927):1.74464865	(Saxifraga_losae88876CLA008114BGNNKT:0.3222146876	Saxifraga_moncayensis88877CLA008121BGNNSS:0.3222146876):1.476984652):1.209134745):0.2087072721):0.519334771	(((Saxifraga_exarata_ampulacea1904731CLA008069BGNNNH:1.64291452	(((Saxifraga_exarata_carniolica1534577PHA008070BGNLSI:0.4331197186	Saxifraga_exarata_moschata134788PHA008077RSZRSZAXPI000826-18:0.4331197186):0.1602006548	(Saxifraga_exarata_exarata83410PHA008074RSZRSZAXPI000684-35:0.4254340001	(Saxifraga_moschata_kotulae1924221CAR010213BGNNQC:0.2825791687	Saxifraga_pubescens134791CLA008160BGNMLN:0.2825791687):0.1428548313):0.1678863733):0.03727688728	Saxifraga_pedemontana102735PHA008148BGNKKP:0.6305972607):1.01231726):0.0783198733	Saxifraga_rosacea134792TROM_V_965858BXABQQ:1.721234394):1.425447949	(Saxifraga_exarata_delphinensis1534578PHA008072BGNAKV:1.234718543	Saxifraga_vayredana88878CLA008196BGNNSB:1.234718543):1.911963799):0.5896937848):4.047145248):0.8827348063	Saxifraga_pedemontana_cymosa1616324CAR008150BGNNGR:8.666256182):8.103276682	((((((Saxifraga_babiana83420CLA007992BGNNSQ:1.987593301	((Saxifraga_bulbifera134772PHA008008RSZRSZAXPI000821-93:1.013074872	((Saxifraga_continentalis1616279CLA008041BGNNKM:0.691085878	Saxifraga_hypnoides23264CLA008110BGNMRG:0.691085878):0.2117044334	(Saxifraga_cuneata83421CLA008048BGNNKN:0.7651362633	Saxifraga_granulata83409PHA008094RSZRSZAXPI000822-94:0.7651362633):0.1376540481):0.1102845606):0.9341408886	(Saxifraga_canaliculata134773CLA008018BGNNKK:1.684682955
(((Saxifraga_adscendens406025PHA007978GWM1249:2.274766225	(Saxifraga_blavii1904729CLA008002BGNMQL:0.6604866016	Saxifraga_glabella1904732CLA008090BGNMRF:0.6604866016):1.614279623):12.2384521	Saxifraga_tridactylites406026PHA010035BGNLSM:14.51321833):8.518834464	((((((Saxifraga_androsacea134767PHA007983BGNQK:0.05413897691	Saxifraga_seguieri1534586PHA008173BGNIQR:0.05413897691):0.3630374414	Saxifraga_depressa134778PHA008059BGNQN:0.4171764184):3.952898196	Saxifraga_styriaca1792783CAR010216BGNNSA:4.370074614):1.998273786	Saxifraga_italica1616240CLA008112BGNNLG:6.3683484):7.618486429	Saxifraga_wahlenbergii1616355CLA008197BGNMRH:13.98683483):4.162303776	(((((Saxifraga_aphylla134768PHA007985BGNQL:0.1003808045	Saxifraga_sedoides134793PHA008171BGNMBE:0.1003808045):5.316003587	(((Saxifraga_facchinii134794PHA008080BGNMBD:0.6447039454	Saxifraga_tenella1534587PHA008184BGNKAE:0.6447039454):1.811919739	Saxifraga_hohenwartii1616302PHA008107BGNLKV:2.456623684):0.01271026034	Saxifraga_petraea1534584PHA008153BGNAMA:2.469333945):2.947050447):0.08663721161	((Saxifraga_arachnoidea83408PHA007989BGNQM:1.917471667	(Saxifraga_muscoides1534582PHA008125BGNLHV:0.6397798774	Saxifraga_presolanensis1534585PHA008158BGNAMB:0.6397798774):1.277691789):0.4166000615	Saxifraga_berica1616233CLA007994BGNNLF:2.334071728):3.168949875):1.276763552	Saxifraga_paradoxa1534583PHA008145BGNALV:6.779785155):7.37764612	((((Saxifraga_aquatica134769CLA007988BGNNHE:5.714505856	((((((Saxifraga_cebennensis134775CLA008026BGNNNF:0.1595918721	Saxifraga_pentadactylis83411CLA008151BGNNLA:0.1595918721):0.2372216413	Saxifraga_cespitosa102718CLA008032BGNLSC:0.3968135135):0.0026151079	Saxifraga_rosacea134792CLA008166BGNNNI:0.3994286214):0.9051150277	Saxifraga_geranioides134782CLA008089BGNNKR:1.304543649):1.547149334	(Saxifraga_fragilis102726CLA008083BGNNKP:2.807802291	((Saxifraga_hariotii134785CLA008098BGNPBF:0.3874866553	Saxifraga_intricata88879CLA008111BGNNHF:0.3874866553):0.848560803	(Saxifraga_losae88876CLA008114BGNNKT:0.1137706483	Saxifraga_moncayensis88877CLA008121BGNNSS:0.1137706483):1.12227681):1.571754832):0.04389069269):0.1161288976	((((Saxifraga_exarata_ampulacea1904731CLA008069BGNNNH:0.7844322759	Saxifraga_rosacea134792TROM_V_965858BXABQQ:0.7844322759):0.3063280847	(((Saxifraga_exarata_carniolica1534577PHA008070BGNLSI:0.0822443325	Saxifraga_exarata_moschata134788PHA008077RSZRSZAXPI000826-18:0.0822443325):0.4729909801	(Saxifraga_exarata_exarata83410PHA008074RSZRSZAXPI000684-35:0.5534098522	(Saxifraga_moschata_kotulae1924221CAR010213BGNNQC:0.3844675604	Saxifraga_pubescens134791CLA008160BGNMLN:0.3844675604):0.1689422919):0.00182546041):0.01402226907	Saxifraga_pedemontana102735PHA008148BGNKKP:0.5692575817):0.5215027789):0.5465659079	Saxifraga_vayredana88878CLA008196BGNNSB:1.637326269):0.003759506667	Saxifraga_exarata_delphinensis1534578PHA008072BGNAKV:1.641085775):1.326736106):2.746683975):0.7861034855	Saxifraga_pedemontana_cymosa1616324CAR008150BGNNGR:6.500609341):2.458611242	((((((Saxifraga_babiana83420CLA007992BGNNSQ:1.688444678	((Saxifraga_bulbifera134772PHA008008RSZRSZAXPI000821-93:1.409067986	((Saxifraga_continentalis1616279CLA008041BGNNKM:0.2241099157	Saxifraga_hypnoides23264CLA008110BGNMRG:0.2241099157):0.5309555088	(Saxifraga_cuneata83421CLA008048BGNNKN:0.5622137172	Saxifraga_granulata83409PHA008094RSZRSZAXPI000822-94:0.5622137172):0.1928517072):0.6540025615):0.1655340044	(Saxifraga_canaliculata134773CLA008018BGNNKK:1.332123066
(((Saxifraga_adscendens406025PHA007978GWM1249:6.189568408	(Saxifraga_blavii1904729CLA008002BGNMQL:0.4942100579	Saxifraga_glabella1904732CLA008090BGNMRF:0.4942100579):5.69535835):1.899336388	Saxifraga_tridactylites406026PHA010035BGNLSM:8.088904796):6.833367979	((((((Saxifraga_androsacea134767PHA007983BGNQK:0.12313005	Saxifraga_seguieri1534586PHA008173BGNIQR:0.12313005):0.1856640136	Saxifraga_depressa134778PHA008059BGNQN:0.3087940636):1.407939834	Saxifraga_styriaca1792783CAR010216BGNNSA:1.716733898):1.256152325	Saxifraga_italica1616240CLA008112BGNNLG:2.972886223):5.298123211	Saxifraga_wahlenbergii1616355CLA008197BGNMRH:8.271009434):5.274457197	(((((Saxifraga_aphylla134768PHA007985BGNQL:0.06392534778	Saxifraga_sedoides134793PHA008171BGNMBE:0.06392534778):3.914771847	((Saxifraga_arachnoidea83408PHA007989BGNQM:2.06791866	(Saxifraga_muscoides1534582PHA008125BGNLHV:0.686040958	Saxifraga_presolanensis1534585PHA008158BGNAMB:0.686040958):1.381877702):1.166697257	Saxifraga_berica1616233CLA007994BGNNLF:3.234615918):0.7440812768):0.04653622535	(((Saxifraga_facchinii134794PHA008080BGNMBD:0.3213973568	Saxifraga_tenella1534587PHA008184BGNKAE:0.3213973568):0.09013293714	Saxifraga_petraea1534584PHA008153BGNAMA:0.411530294):0.09751675611	Saxifraga_hohenwartii1616302PHA008107BGNLKV:0.5090470501):3.51618637):2.809392793	Saxifraga_paradoxa1534583PHA008145BGNALV:6.834626213):5.326766074	((((Saxifraga_aquatica134769CLA007988BGNNHE:3.824119085	((((((Saxifraga_cebennensis134775CLA008026BGNNNF:0.1120495288	Saxifraga_rosacea134792CLA008166BGNNNI:0.1120495288):0.07431724065	Saxifraga_pentadactylis83411CLA008151BGNNLA:0.1863667694):0.0266507709	Saxifraga_cespitosa102718CLA008032BGNLSC:0.2130175403):1.356539894	Saxifraga_geranioides134782CLA008089BGNNKR:1.569557434):1.54950273	Saxifraga_fragilis102726CLA008083BGNNKP:3.119060164):0.1103517064	((((Saxifraga_exarata_ampulacea1904731CLA008069BGNNNH:1.847184438	(((Saxifraga_exarata_carniolica1534577PHA008070BGNLSI:0.2591526896	Saxifraga_exarata_moschata134788PHA008077RSZRSZAXPI000826-18:0.2591526896):0.4017052914	(Saxifraga_exarata_exarata83410PHA008074RSZRSZAXPI000684-35:0.5014872489	(Saxifraga_moschata_kotulae1924221CAR010213BGNNQC:0.485822775	Saxifraga_pubescens134791CLA008160BGNMLN:0.485822775):0.01566447392):0.1593707322):0.4030141864	Saxifraga_pedemontana102735PHA008148BGNKKP:1.063872167):0.7833122701):0.01983273529	Saxifraga_rosacea134792TROM_V_965858BXABQQ:1.867017173):0.4861933886	(Saxifraga_exarata_delphinensis1534578PHA008072BGNAKV:1.867915923	Saxifraga_vayredana88878CLA008196BGNNSB:1.867915923):0.4852946385):0.8632963872	((Saxifraga_hariotii134785CLA008098BGNPBF:0.6322010631	Saxifraga_intricata88879CLA008111BGNNHF:0.6322010631):1.274975839	(Saxifraga_losae88876CLA008114BGNNKT:0.06342018061	Saxifraga_moncayensis88877CLA008121BGNNSS:0.06342018061):1.843756722):1.309330046):0.01290492176):0.594707215):1.422968255	Saxifraga_pedemontana_cymosa1616324CAR008150BGNNGR:5.247087341):3.851327275	((((((Saxifraga_babiana83420CLA007992BGNNSQ:1.328429128	((Saxifraga_bulbifera134772PHA008008RSZRSZAXPI000821-93:1.021305382	((Saxifraga_continentalis1616279CLA008041BGNNKM:0.4957603758	Saxifraga_hypnoides23264CLA008110BGNMRG:0.4957603758):0.1875529872	(Saxifraga_cuneata83421CLA008048BGNNKN:0.4858757314	Saxifraga_granulata83409PHA008094RSZRSZAXPI000822-94:0.4858757314):0.1974376316):0.3379920193):0.1299744769	(Saxifraga_canaliculata134773CLA008018BGNNKK:0.840883062
(((Saxifraga_adscendens406025PHA007978GWM1249:3.461159333	(Saxifraga_blavii1904729CLA008002BGNMQL:1.807948887	Saxifraga_glabella1904732CLA008090BGNMRF:1.807948887):1.653210446):10.65199474	Saxifraga_tridactylites406026PHA010035BGNLSM:14.11315407):5.858396086	(((((Saxifraga_androsacea134767PHA007983BGNQK:1.082416618	Saxifraga_seguieri1534586PHA008173BGNIQR:1.082416618):0.1290274309	Saxifraga_depressa134778PHA008059BGNQN:1.211444049):2.420113595	(Saxifraga_italica1616240CLA008112BGNNLG:3.613752037	Saxifraga_styriaca1792783CAR010216BGNNSA:3.613752037):0.01780560688):6.123768089	Saxifraga_wahlenbergii1616355CLA008197BGNMRH:9.755325734):8.968619469	((((Saxifraga_aphylla134768PHA007985BGNQL:0.07583631527	Saxifraga_sedoides134793PHA008171BGNMBE:0.07583631527):4.64996435	(((Saxifraga_arachnoidea83408PHA007989BGNQM:2.499408279	(Saxifraga_muscoides1534582PHA008125BGNLHV:0.6345326147	Saxifraga_presolanensis1534585PHA008158BGNAMB:0.6345326147):1.864875664):1.528964237	Saxifraga_berica1616233CLA007994BGNNLF:4.028372516):0.493965768	(((Saxifraga_facchinii134794PHA008080BGNMBD:0.491139224	Saxifraga_tenella1534587PHA008184BGNKAE:0.491139224):0.2942112449	Saxifraga_hohenwartii1616302PHA008107BGNLKV:0.7853504689):0.22495035	Saxifraga_petraea1534584PHA008153BGNAMA:1.010300819):3.512037465):0.2034623812):3.700085857	Saxifraga_paradoxa1534583PHA008145BGNALV:8.425886522):7.595029873	((((Saxifraga_aquatica134769CLA007988BGNNHE:5.061498424	((((((Saxifraga_cebennensis134775CLA008026BGNNNF:0.2508226585	Saxifraga_rosacea134792CLA008166BGNNNI:0.2508226585):0.04264775505	(Saxifraga_cespitosa102718CLA008032BGNLSC:0.273753333	Saxifraga_pentadactylis83411CLA008151BGNNLA:0.273753333):0.01971708055):0.7190679269	Saxifraga_geranioides134782CLA008089BGNNKR:1.01253834):1.557182085	((((Saxifraga_exarata_ampulacea1904731CLA008069BGNNNH:1.31685371	((((Saxifraga_exarata_carniolica1534577PHA008070BGNLSI:0.06171984006	Saxifraga_exarata_moschata134788PHA008077RSZRSZAXPI000826-18:0.06171984006):0.2534339289	Saxifraga_exarata_exarata83410PHA008074RSZRSZAXPI000684-35:0.315153769):0.2356529737	(Saxifraga_moschata_kotulae1924221CAR010213BGNNQC:0.2715063821	Saxifraga_pubescens134791CLA008160BGNMLN:0.2715063821):0.2793003606):0.0737562354	Saxifraga_pedemontana102735PHA008148BGNKKP:0.6245629781):0.6922907316):0.02349758308	Saxifraga_rosacea134792TROM_V_965858BXABQQ:1.340351293):0.6735938035	Saxifraga_exarata_delphinensis1534578PHA008072BGNAKV:2.013945096):0.2255002108	Saxifraga_vayredana88878CLA008196BGNNSB:2.239445307):0.3302751188):0.1245291889	Saxifraga_fragilis102726CLA008083BGNNKP:2.694249615):0.656961403	((Saxifraga_hariotii134785CLA008098BGNPBF:0.2011184815	Saxifraga_intricata88879CLA008111BGNNHF:0.2011184815):0.5385588853	(Saxifraga_losae88876CLA008114BGNNKT:0.1040042802	Saxifraga_moncayensis88877CLA008121BGNNSS:0.1040042802):0.6356730866):2.611533651):1.710287406):0.9411895299	Saxifraga_pedemontana_cymosa1616324CAR008150BGNNGR:6.002687954):3.889461126	((((((Saxifraga_babiana83420CLA007992BGNNSQ:1.776536338	((Saxifraga_bulbifera134772PHA008008RSZRSZAXPI000821-93:1.036782536	((Saxifraga_continentalis1616279CLA008041BGNNKM:0.5729242613	Saxifraga_hypnoides23264CLA008110BGNMRG:0.5729242613):0.1866293908	(Saxifraga_cuneata83421CLA008048BGNNKN:0.6423509112	Saxifraga_granulata83409PHA008094RSZRSZAXPI000822-94:0.6423509112):0.1172027409):0.2772288842):0.7111471851	(Saxifraga_canaliculata134773CLA008018BGNNKK:1.171629488
(((Saxifraga_adscendens406025PHA007978GWM1249:3.766096667	(Saxifraga_blavii1904729CLA008002BGNMQL:0.6218762836	Saxifraga_glabella1904732CLA008090BGNMRF:0.6218762836):3.144220384):1.963063943	Saxifraga_tridactylites406026PHA010035BGNLSM:5.72916061):8.462558357	((((((Saxifraga_androsacea134767PHA007983BGNQK:0.1279977508	Saxifraga_seguieri1534586PHA008173BGNIQR:0.1279977508):0.4071080197	Saxifraga_depressa134778PHA008059BGNQN:0.5351057705):2.984569176	Saxifraga_styriaca1792783CAR010216BGNNSA:3.519674946):0.9930322892	Saxifraga_italica1616240CLA008112BGNNLG:4.512707235):2.59478822	Saxifraga_wahlenbergii1616355CLA008197BGNMRH:7.107495455):4.091522005	((((Saxifraga_aphylla134768PHA007985BGNQL:0.1265527555	Saxifraga_sedoides134793PHA008171BGNMBE:0.1265527555):3.169542156	(((Saxifraga_arachnoidea83408PHA007989BGNQM:1.404909248	(Saxifraga_muscoides1534582PHA008125BGNLHV:0.595854948	Saxifraga_presolanensis1534585PHA008158BGNAMB:0.595854948):0.8090543):0.9052102298	Saxifraga_berica1616233CLA007994BGNNLF:2.310119478):0.5962229282	((Saxifraga_facchinii134794PHA008080BGNMBD:0.4822982594	Saxifraga_tenella1534587PHA008184BGNKAE:0.4822982594):0.6408278443	(Saxifraga_hohenwartii1616302PHA008107BGNLKV:0.5401124895	Saxifraga_petraea1534584PHA008153BGNAMA:0.5401124895):0.5830136142):1.783216302):0.3897525053):3.181339565	Saxifraga_paradoxa1534583PHA008145BGNALV:6.477434476):3.366508119	((((Saxifraga_aquatica134769CLA007988BGNNHE:4.245907614	(((((((Saxifraga_cebennensis134775CLA008026BGNNNF:0.1423891012	Saxifraga_rosacea134792CLA008166BGNNNI:0.1423891012):0.08323443353	Saxifraga_cespitosa102718CLA008032BGNLSC:0.2256235348):0.3234552952	Saxifraga_pentadactylis83411CLA008151BGNNLA:0.54907883):0.575923888	Saxifraga_geranioides134782CLA008089BGNNKR:1.125002718):0.4947264433	Saxifraga_fragilis102726CLA008083BGNNKP:1.619729161):0.06074648964	(((Saxifraga_exarata_ampulacea1904731CLA008069BGNNNH:0.6314444146	(((((Saxifraga_exarata_carniolica1534577PHA008070BGNLSI:0.02979129905	Saxifraga_exarata_moschata134788PHA008077RSZRSZAXPI000826-18:0.02979129905):0.1434370315	Saxifraga_exarata_exarata83410PHA008074RSZRSZAXPI000684-35:0.1732283305):0.07558286519	(Saxifraga_moschata_kotulae1924221CAR010213BGNNQC:0.1776260633	Saxifraga_pubescens134791CLA008160BGNMLN:0.1776260633):0.0711851324):0.08271034891	Saxifraga_pedemontana102735PHA008148BGNKKP:0.3315215446):0.2671086479	Saxifraga_rosacea134792TROM_V_965858BXABQQ:0.5986301926):0.03281422205):0.475354199	Saxifraga_exarata_delphinensis1534578PHA008072BGNAKV:1.106798614):0.1652822898	Saxifraga_vayredana88878CLA008196BGNNSB:1.272080903):0.4083947475):0.0360116685	((Saxifraga_hariotii134785CLA008098BGNPBF:0.1668344647	Saxifraga_intricata88879CLA008111BGNNHF:0.1668344647):0.2537326012	(Saxifraga_losae88876CLA008114BGNNKT:0.08469463032	Saxifraga_moncayensis88877CLA008121BGNNSS:0.08469463032):0.3358724356):1.295920253):2.529420295):0.3923837648	Saxifraga_pedemontana_cymosa1616324CAR008150BGNNGR:4.638291379):2.296057194	((((((Saxifraga_babiana83420CLA007992BGNNSQ:1.000941933	((Saxifraga_bulbifera134772PHA008008RSZRSZAXPI000821-93:0.593816696	((Saxifraga_continentalis1616279CLA008041BGNNKM:0.1898265935	Saxifraga_hypnoides23264CLA008110BGNMRG:0.1898265935):0.2762377183	(Saxifraga_cuneata83421CLA008048BGNNKN:0.3216466322	Saxifraga_granulata83409PHA008094RSZRSZAXPI000822-94:0.3216466322):0.1444176796):0.1277523842):0.0507525865	(Saxifraga_canaliculata134773CLA008018BGNNKK:0.5528594854
(((Saxifraga_adscendens406025PHA007978GWM1249:2.716462648	(Saxifraga_blavii1904729CLA008002BGNMQL:0.6006764063	Saxifraga_glabella1904732CLA008090BGNMRF:0.6006764063):2.115786242):14.1336877	Saxifraga_tridactylites406026PHA010035BGNLSM:16.85015034):11.40806793	((((((Saxifraga_androsacea134767PHA007983BGNQK:0.1441409976	Saxifraga_seguieri1534586PHA008173BGNIQR:0.1441409976):0.4409939334	Saxifraga_depressa134778PHA008059BGNQN:0.585134931):4.890614391	Saxifraga_styriaca1792783CAR010216BGNNSA:5.475749322):0.1792388905	Saxifraga_italica1616240CLA008112BGNNLG:5.654988212):1.744409506	Saxifraga_wahlenbergii1616355CLA008197BGNMRH:7.399397718):15.39881999	(((((Saxifraga_aphylla134768PHA007985BGNQL:0.4212359303	Saxifraga_sedoides134793PHA008171BGNMBE:0.4212359303):6.683857964	((Saxifraga_arachnoidea83408PHA007989BGNQM:3.132254	(Saxifraga_muscoides1534582PHA008125BGNLHV:1.804417124	Saxifraga_presolanensis1534585PHA008158BGNAMB:1.804417124):1.327836876):2.099362868	Saxifraga_berica1616233CLA007994BGNNLF:5.231616868):1.873477026):0.252585303	((Saxifraga_facchinii134794PHA008080BGNMBD:0.9370876144	Saxifraga_tenella1534587PHA008184BGNKAE:0.9370876144):0.5295984588	(Saxifraga_hohenwartii1616302PHA008107BGNLKV:0.5740211102	Saxifraga_petraea1534584PHA008153BGNAMA:0.5740211102):0.8926649631):5.890993124):1.578602173	Saxifraga_paradoxa1534583PHA008145BGNALV:8.93628137):8.399144834	((((Saxifraga_aquatica134769CLA007988BGNNHE:8.112431375	(((((Saxifraga_cebennensis134775CLA008026BGNNNF:0.4646584054	Saxifraga_pentadactylis83411CLA008151BGNNLA:0.4646584054):0.02401922118	Saxifraga_cespitosa102718CLA008032BGNLSC:0.4886776266):0.6635055137	Saxifraga_rosacea134792CLA008166BGNNNI:1.15218314):1.434311642	Saxifraga_geranioides134782CLA008089BGNNKR:2.586494782):1.217054329	((((Saxifraga_exarata_ampulacea1904731CLA008069BGNNNH:1.524209177	(((((Saxifraga_exarata_carniolica1534577PHA008070BGNLSI:0.2278150425	Saxifraga_exarata_moschata134788PHA008077RSZRSZAXPI000826-18:0.2278150425):0.3862974302	(Saxifraga_moschata_kotulae1924221CAR010213BGNNQC:0.5511470305	Saxifraga_pubescens134791CLA008160BGNMLN:0.5511470305):0.06296544221):0.0137368507	Saxifraga_exarata_exarata83410PHA008074RSZRSZAXPI000684-35:0.6278493234):0.114775724	Saxifraga_pedemontana102735PHA008148BGNKKP:0.7426250474):0.4271149262	Saxifraga_rosacea134792TROM_V_965858BXABQQ:1.169739974):0.3544692037):0.6059557231	Saxifraga_exarata_delphinensis1534578PHA008072BGNAKV:2.1301649):0.1544905887	Saxifraga_vayredana88878CLA008196BGNNSB:2.284655489):0.9722409609	(Saxifraga_fragilis102726CLA008083BGNNKP:3.251596714	((Saxifraga_hariotii134785CLA008098BGNPBF:0.9150056148	Saxifraga_intricata88879CLA008111BGNNHF:0.9150056148):1.573464692	(Saxifraga_losae88876CLA008114BGNNKT:0.1372680551	Saxifraga_moncayensis88877CLA008121BGNNSS:0.1372680551):2.351202251):0.7631264078):0.005299735796):0.5466526612):4.308882264):0.3281302922	Saxifraga_pedemontana_cymosa1616324CAR008150BGNNGR:8.440561667):3.796244702	((((((Saxifraga_babiana83420CLA007992BGNNSQ:1.591920714	((Saxifraga_bulbifera134772PHA008008RSZRSZAXPI000821-93:1.328725357	((Saxifraga_continentalis1616279CLA008041BGNNKM:0.4978822044	Saxifraga_hypnoides23264CLA008110BGNMRG:0.4978822044):0.4868375758	(Saxifraga_cuneata83421CLA008048BGNNKN:0.7092797711	Saxifraga_granulata83409PHA008094RSZRSZAXPI000822-94:0.7092797711):0.275440009):0.3440055769):0.24257651	(Saxifraga_canaliculata134773CLA008018BGNNKK:1.428522748
(((Saxifraga_adscendens406025PHA007978GWM1249:4.861779988	(Saxifraga_blavii1904729CLA008002BGNMQL:0.4270988467	Saxifraga_glabella1904732CLA008090BGNMRF:0.4270988467):4.434681142):3.856263394	Saxifraga_tridactylites406026PHA010035BGNLSM:8.718043383):12.39641724	((((((Saxifraga_androsacea134767PHA007983BGNQK:0.6483953932	Saxifraga_seguieri1534586PHA008173BGNIQR:0.6483953932):0.08838412531	Saxifraga_depressa134778PHA008059BGNQN:0.7367795185):5.770340558	Saxifraga_styriaca1792783CAR010216BGNNSA:6.507120076):1.29007454	Saxifraga_italica1616240CLA008112BGNNLG:7.797194616):0.9286266277	Saxifraga_wahlenbergii1616355CLA008197BGNMRH:8.725821243):8.982459344	(((((Saxifraga_aphylla134768PHA007985BGNQL:0.1876085725	Saxifraga_sedoides134793PHA008171BGNMBE:0.1876085725):5.193806619	((Saxifraga_arachnoidea83408PHA007989BGNQM:3.187259607	(Saxifraga_muscoides1534582PHA008125BGNLHV:0.5205740772	Saxifraga_presolanensis1534585PHA008158BGNAMB:0.5205740772):2.66668553):1.155349006	Saxifraga_berica1616233CLA007994BGNNLF:4.342608613):1.038806578):0.04746117844	(((Saxifraga_facchinii134794PHA008080BGNMBD:0.4012288053	Saxifraga_tenella1534587PHA008184BGNKAE:0.4012288053):0.1839223898	Saxifraga_petraea1534584PHA008153BGNAMA:0.5851511951):0.5048285651	Saxifraga_hohenwartii1616302PHA008107BGNLKV:1.08997976):4.338896609):2.772912281	Saxifraga_paradoxa1534583PHA008145BGNALV:8.20178865):6.951187015	((((Saxifraga_aquatica134769CLA007988BGNNHE:4.102652831	(((((Saxifraga_cebennensis134775CLA008026BGNNNF:0.4743599337	(Saxifraga_cespitosa102718CLA008032BGNLSC:0.4682261469	(Saxifraga_pentadactylis83411CLA008151BGNNLA:0.1715041467	Saxifraga_rosacea134792CLA008166BGNNNI:0.1715041467):0.2967220002):0.006133786872):0.6923532536	Saxifraga_geranioides134782CLA008089BGNNKR:1.166713187):1.212655879	Saxifraga_fragilis102726CLA008083BGNNKP:2.379369066):0.1215120179	((Saxifraga_hariotii134785CLA008098BGNPBF:0.5275546741	Saxifraga_intricata88879CLA008111BGNNHF:0.5275546741):0.2566804003	(Saxifraga_losae88876CLA008114BGNNKT:0.1597535895	Saxifraga_moncayensis88877CLA008121BGNNSS:0.1597535895):0.624481485):1.71664601):0.03641747305	((Saxifraga_exarata_ampulacea1904731CLA008069BGNNNH:1.392269961	((((Saxifraga_exarata_carniolica1534577PHA008070BGNLSI:0.2315405371	Saxifraga_exarata_moschata134788PHA008077RSZRSZAXPI000826-18:0.2315405371):0.1912774613	(Saxifraga_exarata_exarata83410PHA008074RSZRSZAXPI000684-35:0.3514676842	(Saxifraga_moschata_kotulae1924221CAR010213BGNNQC:0.184010577	Saxifraga_pubescens134791CLA008160BGNMLN:0.184010577):0.1674571072):0.07135031419):0.04691821247	Saxifraga_pedemontana102735PHA008148BGNKKP:0.4697362108):0.5721322412	Saxifraga_rosacea134792TROM_V_965858BXABQQ:1.041868452):0.3504015094):0.6937298543	(Saxifraga_exarata_delphinensis1534578PHA008072BGNAKV:1.529181961	Saxifraga_vayredana88878CLA008196BGNNSB:1.529181961):0.5568178551):0.4512987414):1.565354274):1.204281778	Saxifraga_pedemontana_cymosa1616324CAR008150BGNNGR:5.306934609):4.479073371	((((((Saxifraga_babiana83420CLA007992BGNNSQ:1.727992617	((Saxifraga_bulbifera134772PHA008008RSZRSZAXPI000821-93:1.439811685	((Saxifraga_continentalis1616279CLA008041BGNNKM:0.1066646346	Saxifraga_hypnoides23264CLA008110BGNMRG:0.1066646346):0.489153538	(Saxifraga_cuneata83421CLA008048BGNNKN:0.5372937296	Saxifraga_granulata83409PHA008094RSZRSZAXPI000822-94:0.5372937296):0.05852444301):0.8439935121):0.1918849202	(Saxifraga_canaliculata134773CLA008018BGNNKK:1.488456671
(((Saxifraga_adscendens406025PHA007978GWM1249:5.545348376	(Saxifraga_blavii1904729CLA008002BGNMQL:0.7364944036	Saxifraga_glabella1904732CLA008090BGNMRF:0.7364944036):4.808853973):6.061102057	Saxifraga_tridactylites406026PHA010035BGNLSM:11.60645043):8.995628821	((((((Saxifraga_androsacea134767PHA007983BGNQK:0.6341040962	Saxifraga_seguieri1534586PHA008173BGNIQR:0.6341040962):0.853356366	Saxifraga_depressa134778PHA008059BGNQN:1.487460462):2.687057876	Saxifraga_styriaca1792783CAR010216BGNNSA:4.174518338):0.8438016469	Saxifraga_italica1616240CLA008112BGNNLG:5.018319985):1.540190445	Saxifraga_wahlenbergii1616355CLA008197BGNMRH:6.558510429):9.73376319	(((((Saxifraga_aphylla134768PHA007985BGNQL:0.1636337661	Saxifraga_sedoides134793PHA008171BGNMBE:0.1636337661):3.349825213	((Saxifraga_facchinii134794PHA008080BGNMBD:0.2895167021	Saxifraga_tenella1534587PHA008184BGNKAE:0.2895167021):0.3580586904	(Saxifraga_hohenwartii1616302PHA008107BGNLKV:0.2931110801	Saxifraga_petraea1534584PHA008153BGNAMA:0.2931110801):0.3544643124):2.865883587):0.03573122239	((Saxifraga_arachnoidea83408PHA007989BGNQM:2.03239719	(Saxifraga_muscoides1534582PHA008125BGNLHV:0.7130896994	Saxifraga_presolanensis1534585PHA008158BGNAMB:0.7130896994):1.319307491):0.4596653515	Saxifraga_berica1616233CLA007994BGNNLF:2.492062542):1.05712766):3.073994099	Saxifraga_paradoxa1534583PHA008145BGNALV:6.623184301):6.21356407	((((Saxifraga_aquatica134769CLA007988BGNNHE:3.719860246	((((((Saxifraga_cebennensis134775CLA008026BGNNNF:0.2395578544	(Saxifraga_cespitosa102718CLA008032BGNLSC:0.193716351	Saxifraga_rosacea134792CLA008166BGNNNI:0.193716351):0.04584150346):0.2205482012	Saxifraga_pentadactylis83411CLA008151BGNNLA:0.4601060557):0.8537615763	Saxifraga_geranioides134782CLA008089BGNNKR:1.313867632):1.048330177	((Saxifraga_hariotii134785CLA008098BGNPBF:0.1536548206	Saxifraga_intricata88879CLA008111BGNNHF:0.1536548206):0.7686004478	(Saxifraga_losae88876CLA008114BGNNKT:0.463076448	Saxifraga_moncayensis88877CLA008121BGNNSS:0.463076448):0.4591788204):1.439942541):0.004978777682	((((Saxifraga_exarata_ampulacea1904731CLA008069BGNNNH:1.049215959	((((Saxifraga_exarata_carniolica1534577PHA008070BGNLSI:0.1137899237	Saxifraga_exarata_moschata134788PHA008077RSZRSZAXPI000826-18:0.1137899237):0.2211441545	(Saxifraga_moschata_kotulae1924221CAR010213BGNNQC:0.3129249641	Saxifraga_pubescens134791CLA008160BGNMLN:0.3129249641):0.02200911404):0.0948364324	Saxifraga_exarata_exarata83410PHA008074RSZRSZAXPI000684-35:0.4297705106):0.1317528068	Saxifraga_pedemontana102735PHA008148BGNKKP:0.5615233173):0.4876926418):0.1477106727	Saxifraga_rosacea134792TROM_V_965858BXABQQ:1.196926632):0.6311577371	Saxifraga_vayredana88878CLA008196BGNNSB:1.828084369):0.09278331158	Saxifraga_exarata_delphinensis1534578PHA008072BGNAKV:1.92086768):0.4463089062):0.06893322974	Saxifraga_fragilis102726CLA008083BGNNKP:2.436109816):1.28375043):0.1201833436	Saxifraga_pedemontana_cymosa1616324CAR008150BGNNGR:3.84004359):4.766410275	((((((Saxifraga_babiana83420CLA007992BGNNSQ:1.914711308	((Saxifraga_bulbifera134772PHA008008RSZRSZAXPI000821-93:1.212249452	((Saxifraga_continentalis1616279CLA008041BGNNKM:0.5758096524	Saxifraga_hypnoides23264CLA008110BGNMRG:0.5758096524):0.3676856406	(Saxifraga_cuneata83421CLA008048BGNNKN:0.8268114969	Saxifraga_granulata83409PHA008094RSZRSZAXPI000822-94:0.8268114969):0.1166837961):0.2687541592):0.591551886	(Saxifraga_canaliculata134773CLA008018BGNNKK:1.699883991
(((Saxifraga_adscendens406025PHA007978GWM1249:7.802327781	(Saxifraga_blavii1904729CLA008002BGNMQL:1.908540978	Saxifraga_glabella1904732CLA008090BGNMRF:1.908540978):5.893786802):5.591464832	Saxifraga_tridactylites406026PHA010035BGNLSM:13.39379261):9.483064324	((((((Saxifraga_androsacea134767PHA007983BGNQK:0.4541733937	Saxifraga_seguieri1534586PHA008173BGNIQR:0.4541733937):0.4301149259	Saxifraga_depressa134778PHA008059BGNQN:0.8842883196):1.897687208	Saxifraga_styriaca1792783CAR010216BGNNSA:2.781975527):0.4855512456	Saxifraga_italica1616240CLA008112BGNNLG:3.267526773):5.239295307	Saxifraga_wahlenbergii1616355CLA008197BGNMRH:8.50682208):10.86711829	(((((Saxifraga_aphylla134768PHA007985BGNQL:0.15778666	Saxifraga_sedoides134793PHA008171BGNMBE:0.15778666):6.798239736	((Saxifraga_arachnoidea83408PHA007989BGNQM:4.680204479	(Saxifraga_muscoides1534582PHA008125BGNLHV:1.081535705	Saxifraga_presolanensis1534585PHA008158BGNAMB:1.081535705):3.598668774):1.484958169	Saxifraga_berica1616233CLA007994BGNNLF:6.165162647):0.7908637488):0.1370428461	((Saxifraga_facchinii134794PHA008080BGNMBD:0.7262400055	Saxifraga_tenella1534587PHA008184BGNKAE:0.7262400055):0.1644935512	(Saxifraga_hohenwartii1616302PHA008107BGNLKV:0.6998565406	Saxifraga_petraea1534584PHA008153BGNAMA:0.6998565406):0.190877016):6.202335686):3.35071006	Saxifraga_paradoxa1534583PHA008145BGNALV:10.4437793):6.704297493	((((Saxifraga_aquatica134769CLA007988BGNNHE:5.001001716	(((((Saxifraga_cebennensis134775CLA008026BGNNNF:0.5557798437	Saxifraga_cespitosa102718CLA008032BGNLSC:0.5557798437):0.04008779165	(Saxifraga_pentadactylis83411CLA008151BGNNLA:0.1922461458	Saxifraga_rosacea134792CLA008166BGNNNI:0.1922461458):0.4036214896):1.237960935	Saxifraga_geranioides134782CLA008089BGNNKR:1.83382857):1.73745706	(((Saxifraga_exarata_ampulacea1904731CLA008069BGNNNH:1.574046923	(((((Saxifraga_exarata_carniolica1534577PHA008070BGNLSI:0.222424184	Saxifraga_exarata_moschata134788PHA008077RSZRSZAXPI000826-18:0.222424184):0.1984008433	(Saxifraga_moschata_kotulae1924221CAR010213BGNNQC:0.3104179307	Saxifraga_pubescens134791CLA008160BGNMLN:0.3104179307):0.1104070965):0.06744074928	Saxifraga_exarata_exarata83410PHA008074RSZRSZAXPI000684-35:0.4882657766):0.1060806335	Saxifraga_pedemontana102735PHA008148BGNKKP:0.5943464101):0.9652221494	Saxifraga_rosacea134792TROM_V_965858BXABQQ:1.55956856):0.01447836374):0.4528570834	(Saxifraga_exarata_delphinensis1534578PHA008072BGNAKV:1.821351893	Saxifraga_vayredana88878CLA008196BGNNSB:1.821351893):0.2055521134):1.070141813	Saxifraga_fragilis102726CLA008083BGNNKP:3.09704582):0.4742398105):0.07477689475	((Saxifraga_hariotii134785CLA008098BGNPBF:0.3895063121	Saxifraga_intricata88879CLA008111BGNNHF:0.3895063121):0.195799794	(Saxifraga_losae88876CLA008114BGNNKT:0.1810665533	Saxifraga_moncayensis88877CLA008121BGNNSS:0.1810665533):0.4042395528):3.060756419):1.354939191):0.4213772919	Saxifraga_pedemontana_cymosa1616324CAR008150BGNNGR:5.422379008):5.754806924	((((((Saxifraga_babiana83420CLA007992BGNNSQ:1.813380105	((Saxifraga_bulbifera134772PHA008008RSZRSZAXPI000821-93:0.8165395861	((Saxifraga_continentalis1616279CLA008041BGNNKM:0.1119349735	Saxifraga_hypnoides23264CLA008110BGNMRG:0.1119349735):0.5972927372	(Saxifraga_cuneata83421CLA008048BGNNKN:0.6385924189	Saxifraga_granulata83409PHA008094RSZRSZAXPI000822-94:0.6385924189):0.07063529169):0.1073118754):0.4644168334	(Saxifraga_canaliculata134773CLA008018BGNNKK:0.9082052255
(((Saxifraga_adscendens406025PHA007978GWM1249:3.834046317	(Saxifraga_blavii1904729CLA008002BGNMQL:1.336564579	Saxifraga_glabella1904732CLA008090BGNMRF:1.336564579):2.497481737):16.0646906	Saxifraga_tridactylites406026PHA010035BGNLSM:19.89873692):8.233782739	((((((Saxifraga_androsacea134767PHA007983BGNQK:0.5366107544	Saxifraga_seguieri1534586PHA008173BGNIQR:0.5366107544):0.3884920876	Saxifraga_depressa134778PHA008059BGNQN:0.925102842):2.744778716	Saxifraga_styriaca1792783CAR010216BGNNSA:3.669881558):0.5643100205	Saxifraga_italica1616240CLA008112BGNNLG:4.234191579):4.857160564	Saxifraga_wahlenbergii1616355CLA008197BGNMRH:9.091352142):13.74492319	(((((Saxifraga_aphylla134768PHA007985BGNQL:0.04602998595	Saxifraga_sedoides134793PHA008171BGNMBE:0.04602998595):4.770495484	(((Saxifraga_facchinii134794PHA008080BGNMBD:0.8100262034	Saxifraga_tenella1534587PHA008184BGNKAE:0.8100262034):0.7859112778	Saxifraga_petraea1534584PHA008153BGNAMA:1.595937481):0.1571671855	Saxifraga_hohenwartii1616302PHA008107BGNLKV:1.753104667):3.063420803):0.1518693903	((Saxifraga_arachnoidea83408PHA007989BGNQM:2.470996884	(Saxifraga_muscoides1534582PHA008125BGNLHV:1.536730785	Saxifraga_presolanensis1534585PHA008158BGNAMB:1.536730785):0.9342660992):1.921474497	Saxifraga_berica1616233CLA007994BGNNLF:4.392471381):0.5759234788):2.972302831	Saxifraga_paradoxa1534583PHA008145BGNALV:7.940697691):12.98842206	((((Saxifraga_aquatica134769CLA007988BGNNHE:9.553905794	((((((Saxifraga_cebennensis134775CLA008026BGNNNF:0.3278811318	Saxifraga_cespitosa102718CLA008032BGNLSC:0.3278811318):0.08389838728	Saxifraga_rosacea134792CLA008166BGNNNI:0.4117795191):0.08317623518	Saxifraga_pentadactylis83411CLA008151BGNNLA:0.4949557543):0.8216093488	Saxifraga_geranioides134782CLA008089BGNNKR:1.316565103):2.914077886	((Saxifraga_hariotii134785CLA008098BGNPBF:0.1681610848	Saxifraga_intricata88879CLA008111BGNNHF:0.1681610848):1.803156745	(Saxifraga_losae88876CLA008114BGNNKT:0.213027158	Saxifraga_moncayensis88877CLA008121BGNNSS:0.213027158):1.758290672):2.259325159):0.365682687	(((Saxifraga_exarata_ampulacea1904731CLA008069BGNNNH:1.99809537	(((((Saxifraga_exarata_carniolica1534577PHA008070BGNLSI:0.499620464	Saxifraga_exarata_moschata134788PHA008077RSZRSZAXPI000826-18:0.499620464):0.3512920176	Saxifraga_exarata_exarata83410PHA008074RSZRSZAXPI000684-35:0.8509124816):0.01680075278	(Saxifraga_moschata_kotulae1924221CAR010213BGNNQC:0.2910928524	Saxifraga_pubescens134791CLA008160BGNMLN:0.2910928524):0.576620382):0.191359236	Saxifraga_pedemontana102735PHA008148BGNKKP:1.05907247):0.8799486994	Saxifraga_rosacea134792TROM_V_965858BXABQQ:1.93902117):0.05907420039):0.4312416021	(Saxifraga_exarata_delphinensis1534578PHA008072BGNAKV:2.133872547	Saxifraga_vayredana88878CLA008196BGNNSB:2.133872547):0.2954644254):2.090291065	Saxifraga_fragilis102726CLA008083BGNNKP:4.519628038):0.07669763831):4.957580118):0.4446818013	Saxifraga_pedemontana_cymosa1616324CAR008150BGNNGR:9.998587596):3.052550136	((((((Saxifraga_babiana83420CLA007992BGNNSQ:3.447493036	((Saxifraga_bulbifera134772PHA008008RSZRSZAXPI000821-93:2.520609102	((Saxifraga_continentalis1616279CLA008041BGNNKM:0.6147427986	Saxifraga_hypnoides23264CLA008110BGNMRG:0.6147427986):1.457790886	(Saxifraga_cuneata83421CLA008048BGNNKN:1.739430197	Saxifraga_granulata83409PHA008094RSZRSZAXPI000822-94:1.739430197):0.3331034878):0.4480754177):0.8287447731	(Saxifraga_canaliculata134773CLA008018BGNNKK:2.156482636
(((Saxifraga_adscendens406025PHA007978GWM1249:3.003163013	(Saxifraga_blavii1904729CLA008002BGNMQL:0.8536053877	Saxifraga_glabella1904732CLA008090BGNMRF:0.8536053877):2.149557625):5.374236675	Saxifraga_tridactylites406026PHA010035BGNLSM:8.377399688):4.525571712	((((((Saxifraga_androsacea134767PHA007983BGNQK:0.3137866725	Saxifraga_seguieri1534586PHA008173BGNIQR:0.3137866725):0.3588167165	Saxifraga_depressa134778PHA008059BGNQN:0.6726033891):1.815799968	Saxifraga_styriaca1792783CAR010216BGNNSA:2.488403357):0.1724808221	Saxifraga_italica1616240CLA008112BGNNLG:2.660884179):2.070133615	Saxifraga_wahlenbergii1616355CLA008197BGNMRH:4.731017794):5.464523867	(((((Saxifraga_aphylla134768PHA007985BGNQL:0.09586922057	Saxifraga_sedoides134793PHA008171BGNMBE:0.09586922057):2.700280977	(((Saxifraga_facchinii134794PHA008080BGNMBD:0.2443590001	Saxifraga_tenella1534587PHA008184BGNKAE:0.2443590001):0.05642823347	Saxifraga_petraea1534584PHA008153BGNAMA:0.3007872336):0.01595275565	Saxifraga_hohenwartii1616302PHA008107BGNLKV:0.3167399892):2.479410208):0.3089330753	((Saxifraga_arachnoidea83408PHA007989BGNQM:1.737581971	(Saxifraga_muscoides1534582PHA008125BGNLHV:0.7513105238	Saxifraga_presolanensis1534585PHA008158BGNAMB:0.7513105238):0.9862714468):0.8875934753	Saxifraga_berica1616233CLA007994BGNNLF:2.625175446):0.4799078267):1.789439037	Saxifraga_paradoxa1534583PHA008145BGNALV:4.89452231):4.72865626	((((Saxifraga_aquatica134769CLA007988BGNNHE:1.386690069	(((((Saxifraga_cebennensis134775CLA008026BGNNNF:0.1021861641	(Saxifraga_pentadactylis83411CLA008151BGNNLA:0.0867343274	Saxifraga_rosacea134792CLA008166BGNNNI:0.0867343274):0.01545183667):0.04283218733	Saxifraga_cespitosa102718CLA008032BGNLSC:0.1450183514):0.1933141845	Saxifraga_geranioides134782CLA008089BGNNKR:0.3383325359):0.8901822405	(((Saxifraga_exarata_ampulacea1904731CLA008069BGNNNH:0.6692752496	((((Saxifraga_exarata_carniolica1534577PHA008070BGNLSI:0.09195687762	Saxifraga_exarata_moschata134788PHA008077RSZRSZAXPI000826-18:0.09195687762):0.09281372999	(Saxifraga_moschata_kotulae1924221CAR010213BGNNQC:0.1514910102	Saxifraga_pubescens134791CLA008160BGNMLN:0.1514910102):0.03327959738):0.07596013424	Saxifraga_exarata_exarata83410PHA008074RSZRSZAXPI000684-35:0.2607307419):0.09783111747	Saxifraga_pedemontana102735PHA008148BGNKKP:0.3585618593):0.3107133903):0.1460379078	Saxifraga_rosacea134792TROM_V_965858BXABQQ:0.8153131574):0.2667830052	(Saxifraga_exarata_delphinensis1534578PHA008072BGNAKV:0.5675645598	Saxifraga_vayredana88878CLA008196BGNNSB:0.5675645598):0.5145316027):0.1464186139):0.005693678745	(Saxifraga_fragilis102726CLA008083BGNNKP:1.102990084	((Saxifraga_hariotii134785CLA008098BGNPBF:0.07507022618	Saxifraga_intricata88879CLA008111BGNNHF:0.07507022618):0.5064543279	(Saxifraga_losae88876CLA008114BGNNKT:0.1508609277	Saxifraga_moncayensis88877CLA008121BGNNSS:0.1508609277):0.4306636264):0.5214655295):0.1312183716):0.1524816134):0.2774913977	Saxifraga_pedemontana_cymosa1616324CAR008150BGNNGR:1.664181466):2.542886263	((((((Saxifraga_babiana83420CLA007992BGNNSQ:0.7555173595	((Saxifraga_bulbifera134772PHA008008RSZRSZAXPI000821-93:0.5821324118	((Saxifraga_continentalis1616279CLA008041BGNNKM:0.1445163464	Saxifraga_hypnoides23264CLA008110BGNMRG:0.1445163464):0.2752916836	(Saxifraga_cuneata83421CLA008048BGNNKN:0.3463855367	Saxifraga_granulata83409PHA008094RSZRSZAXPI000822-94:0.3463855367):0.0734224933):0.1623243818):0.1667660789	(Saxifraga_canaliculata134773CLA008018BGNNKK:0.7145121875
(((Saxifraga_adscendens406025PHA007978GWM1249:4.18575492	(Saxifraga_blavii1904729CLA008002BGNMQL:0.6806158282	Saxifraga_glabella1904732CLA008090BGNMRF:0.6806158282):3.505139092):11.35444708	Saxifraga_tridactylites406026PHA010035BGNLSM:15.540202):5.161015342	((((((Saxifraga_androsacea134767PHA007983BGNQK:0.1177236505	Saxifraga_seguieri1534586PHA008173BGNIQR:0.1177236505):2.119266892	Saxifraga_depressa134778PHA008059BGNQN:2.236990543):4.193499669	Saxifraga_styriaca1792783CAR010216BGNNSA:6.430490212):0.193126471	Saxifraga_italica1616240CLA008112BGNNLG:6.623616683):3.760536293	Saxifraga_wahlenbergii1616355CLA008197BGNMRH:10.38415298):7.794778919	((((Saxifraga_aphylla134768PHA007985BGNQL:0.1800279937	Saxifraga_sedoides134793PHA008171BGNMBE:0.1800279937):4.058619074	(((Saxifraga_arachnoidea83408PHA007989BGNQM:1.581737129	(Saxifraga_muscoides1534582PHA008125BGNLHV:0.973176708	Saxifraga_presolanensis1534585PHA008158BGNAMB:0.973176708):0.6085604212):1.688251291	Saxifraga_berica1616233CLA007994BGNNLF:3.269988421):0.9193931801	((Saxifraga_facchinii134794PHA008080BGNMBD:0.2057401269	Saxifraga_tenella1534587PHA008184BGNKAE:0.2057401269):0.5070990308	(Saxifraga_hohenwartii1616302PHA008107BGNLKV:0.591729498	Saxifraga_petraea1534584PHA008153BGNAMA:0.591729498):0.1211096597):3.476542443):0.04926546684):5.226297792	Saxifraga_paradoxa1534583PHA008145BGNALV:9.464944859):5.686496	((((Saxifraga_aquatica134769CLA007988BGNNHE:6.744802044	((((((Saxifraga_cebennensis134775CLA008026BGNNNF:0.1185840204	Saxifraga_pentadactylis83411CLA008151BGNNLA:0.1185840204):0.1920547596	(Saxifraga_cespitosa102718CLA008032BGNLSC:0.1246404641	Saxifraga_rosacea134792CLA008166BGNNNI:0.1246404641):0.185998316):1.048085464	Saxifraga_geranioides134782CLA008089BGNNKR:1.358724244):1.457145592	Saxifraga_fragilis102726CLA008083BGNNKP:2.815869836):0.09279307682	(((Saxifraga_exarata_ampulacea1904731CLA008069BGNNNH:1.642840927	(((Saxifraga_exarata_carniolica1534577PHA008070BGNLSI:0.2037069334	Saxifraga_exarata_moschata134788PHA008077RSZRSZAXPI000826-18:0.2037069334):0.1195897214	(Saxifraga_exarata_exarata83410PHA008074RSZRSZAXPI000684-35:0.1385177623	(Saxifraga_moschata_kotulae1924221CAR010213BGNNQC:0.09359390588	Saxifraga_pubescens134791CLA008160BGNMLN:0.09359390588):0.04492385638):0.1847788926):0.2308825421	Saxifraga_pedemontana102735PHA008148BGNKKP:0.554179197):1.08866173):0.08634210308	Saxifraga_rosacea134792TROM_V_965858BXABQQ:1.72918303):0.4211275068	(Saxifraga_exarata_delphinensis1534578PHA008072BGNAKV:1.789427786	Saxifraga_vayredana88878CLA008196BGNNSB:1.789427786):0.3608827504):0.7583523761):0.01896093184	((Saxifraga_hariotii134785CLA008098BGNPBF:0.2682914331	Saxifraga_intricata88879CLA008111BGNNHF:0.2682914331):1.993672328	(Saxifraga_losae88876CLA008114BGNNKT:1.258763533	Saxifraga_moncayensis88877CLA008121BGNNSS:1.258763533):1.003200228):0.6656600837):3.8171782):1.024993954	Saxifraga_pedemontana_cymosa1616324CAR008150BGNNGR:7.769795998):2.983202396	((((((Saxifraga_babiana83420CLA007992BGNNSQ:1.421599558	((Saxifraga_bulbifera134772PHA008008RSZRSZAXPI000821-93:1.016390692	((Saxifraga_continentalis1616279CLA008041BGNNKM:0.1862372246	Saxifraga_hypnoides23264CLA008110BGNMRG:0.1862372246):0.4761771474	(Saxifraga_cuneata83421CLA008048BGNNKN:0.4283146496	Saxifraga_granulata83409PHA008094RSZRSZAXPI000822-94:0.4283146496):0.2340997225):0.3539763197):0.347520422	(Saxifraga_canaliculata134773CLA008018BGNNKK:0.8155902149
(((Saxifraga_adscendens406025PHA007978GWM1249:4.691674564	(Saxifraga_blavii1904729CLA008002BGNMQL:0.8561699694	Saxifraga_glabella1904732CLA008090BGNMRF:0.8561699694):3.835504595):6.272356677	Saxifraga_tridactylites406026PHA010035BGNLSM:10.96403124):9.954595818	(((((Saxifraga_androsacea134767PHA007983BGNQK:0.1575044305	Saxifraga_seguieri1534586PHA008173BGNIQR:0.1575044305):0.6613425196	Saxifraga_depressa134778PHA008059BGNQN:0.8188469501):3.129270662	(Saxifraga_italica1616240CLA008112BGNNLG:3.711770453	Saxifraga_styriaca1792783CAR010216BGNNSA:3.711770453):0.2363471588):3.895616628	Saxifraga_wahlenbergii1616355CLA008197BGNMRH:7.84373424):9.809558829	(((((Saxifraga_aphylla134768PHA007985BGNQL:0.1299374927	Saxifraga_sedoides134793PHA008171BGNMBE:0.1299374927):3.699561503	((Saxifraga_facchinii134794PHA008080BGNMBD:0.5363844533	Saxifraga_tenella1534587PHA008184BGNKAE:0.5363844533):0.4332186973	(Saxifraga_hohenwartii1616302PHA008107BGNLKV:0.292073703	Saxifraga_petraea1534584PHA008153BGNAMA:0.292073703):0.6775294476):2.859895846):0.03916727386	((Saxifraga_arachnoidea83408PHA007989BGNQM:1.943031137	(Saxifraga_muscoides1534582PHA008125BGNLHV:0.8891771038	Saxifraga_presolanensis1534585PHA008158BGNAMB:0.8891771038):1.053854033):1.137823064	Saxifraga_berica1616233CLA007994BGNNLF:3.080854201):0.7878120694):4.723808044	Saxifraga_paradoxa1534583PHA008145BGNALV:8.592474314):6.528969024	((((Saxifraga_aquatica134769CLA007988BGNNHE:3.947971841	((((Saxifraga_cebennensis134775CLA008026BGNNNF:0.09873976712	Saxifraga_rosacea134792CLA008166BGNNNI:0.09873976712):0.2187366572	(Saxifraga_cespitosa102718CLA008032BGNLSC:0.2868890059	Saxifraga_pentadactylis83411CLA008151BGNNLA:0.2868890059):0.03058741842):0.2892302547	Saxifraga_geranioides134782CLA008089BGNNKR:0.606706679):1.97025866	(((((Saxifraga_exarata_ampulacea1904731CLA008069BGNNNH:1.244122394	Saxifraga_rosacea134792TROM_V_965858BXABQQ:1.244122394):0.4789737043	((((Saxifraga_exarata_carniolica1534577PHA008070BGNLSI:0.05101699427	Saxifraga_exarata_moschata134788PHA008077RSZRSZAXPI000826-18:0.05101699427):0.1081549763	Saxifraga_exarata_exarata83410PHA008074RSZRSZAXPI000684-35:0.1591719706):0.1387944672	(Saxifraga_moschata_kotulae1924221CAR010213BGNNQC:0.1727904172	Saxifraga_pubescens134791CLA008160BGNMLN:0.1727904172):0.1251760206):0.1201063676	Saxifraga_pedemontana102735PHA008148BGNKKP:0.4180728054):1.305023293):0.3721346876	(Saxifraga_exarata_delphinensis1534578PHA008072BGNAKV:1.895162106	Saxifraga_vayredana88878CLA008196BGNNSB:1.895162106):0.2000686801):0.2315462799	Saxifraga_fragilis102726CLA008083BGNNKP:2.326777066):0.101137108	((Saxifraga_hariotii134785CLA008098BGNPBF:0.2759265925	Saxifraga_intricata88879CLA008111BGNNHF:0.2759265925):0.4277185059	(Saxifraga_losae88876CLA008114BGNNKT:0.2359572238	Saxifraga_moncayensis88877CLA008121BGNNSS:0.2359572238):0.4676878746):1.724269076):0.1490511644):1.371006503):0.6480192544	Saxifraga_pedemontana_cymosa1616324CAR008150BGNNGR:4.595991096):6.968133793	((((((Saxifraga_babiana83420CLA007992BGNNSQ:3.111651721	((Saxifraga_bulbifera134772PHA008008RSZRSZAXPI000821-93:2.042541284	((Saxifraga_continentalis1616279CLA008041BGNNKM:0.9042554973	Saxifraga_hypnoides23264CLA008110BGNMRG:0.9042554973):0.5300357312	(Saxifraga_cuneata83421CLA008048BGNNKN:0.8178472081	Saxifraga_granulata83409PHA008094RSZRSZAXPI000822-94:0.8178472081):0.6164440204):0.6082500554):0.8400752072	(Saxifraga_canaliculata134773CLA008018BGNNKK:1.203239127
(((Saxifraga_adscendens406025PHA007978GWM1249:6.416265071	(Saxifraga_blavii1904729CLA008002BGNMQL:0.5028325376	Saxifraga_glabella1904732CLA008090BGNMRF:0.5028325376):5.913432534):3.644422669	Saxifraga_tridactylites406026PHA010035BGNLSM:10.06068774):7.277923262	(((((Saxifraga_androsacea134767PHA007983BGNQK:0.1773264775	Saxifraga_seguieri1534586PHA008173BGNIQR:0.1773264775):0.2274034404	Saxifraga_depressa134778PHA008059BGNQN:0.4047299179):1.966011781	(Saxifraga_italica1616240CLA008112BGNNLG:1.905337726	Saxifraga_styriaca1792783CAR010216BGNNSA:1.905337726):0.4654039728):3.467076023	Saxifraga_wahlenbergii1616355CLA008197BGNMRH:5.837817722):7.184102305	(((((Saxifraga_aphylla134768PHA007985BGNQL:0.08258672193	Saxifraga_sedoides134793PHA008171BGNMBE:0.08258672193):3.692253532	((Saxifraga_arachnoidea83408PHA007989BGNQM:2.488088196	(Saxifraga_muscoides1534582PHA008125BGNLHV:1.336510944	Saxifraga_presolanensis1534585PHA008158BGNAMB:1.336510944):1.151577253):0.7149079242	Saxifraga_berica1616233CLA007994BGNNLF:3.202996121):0.5718441335):0.05864956393	((Saxifraga_facchinii134794PHA008080BGNMBD:0.5150019908	Saxifraga_tenella1534587PHA008184BGNKAE:0.5150019908):0.2312977055	(Saxifraga_hohenwartii1616302PHA008107BGNLKV:0.6563718032	Saxifraga_petraea1534584PHA008153BGNAMA:0.6563718032):0.0899278931):3.087190122):4.191370628	Saxifraga_paradoxa1534583PHA008145BGNALV:8.024860446):3.084561937	((((Saxifraga_aquatica134769CLA007988BGNNHE:4.385381035	((((((Saxifraga_cebennensis134775CLA008026BGNNNF:0.1409069337	Saxifraga_pentadactylis83411CLA008151BGNNLA:0.1409069337):0.04984949951	Saxifraga_rosacea134792CLA008166BGNNNI:0.1907564332):0.05549482026	Saxifraga_cespitosa102718CLA008032BGNLSC:0.2462512534):0.5504670745	Saxifraga_geranioides134782CLA008089BGNNKR:0.7967183279):0.7669763567	((((Saxifraga_exarata_ampulacea1904731CLA008069BGNNNH:0.7107169408	Saxifraga_rosacea134792TROM_V_965858BXABQQ:0.7107169408):0.002998362759	((((Saxifraga_exarata_carniolica1534577PHA008070BGNLSI:0.1392663148	Saxifraga_exarata_moschata134788PHA008077RSZRSZAXPI000826-18:0.1392663148):0.06800608716	Saxifraga_exarata_exarata83410PHA008074RSZRSZAXPI000684-35:0.207272402):0.09338394971	(Saxifraga_moschata_kotulae1924221CAR010213BGNNQC:0.2556948262	Saxifraga_pubescens134791CLA008160BGNMLN:0.2556948262):0.04496152544):0.2087773983	Saxifraga_pedemontana102735PHA008148BGNKKP:0.50943375):0.2042815536):0.3002852435	Saxifraga_exarata_delphinensis1534578PHA008072BGNAKV:1.014000547):0.0188023844	Saxifraga_vayredana88878CLA008196BGNNSB:1.032802931):0.5308917532):0.551321105	(Saxifraga_fragilis102726CLA008083BGNNKP:1.731895421	((Saxifraga_hariotii134785CLA008098BGNPBF:0.09985379281	Saxifraga_intricata88879CLA008111BGNNHF:0.09985379281):0.9789421993	(Saxifraga_losae88876CLA008114BGNNKT:0.2220666638	Saxifraga_moncayensis88877CLA008121BGNNSS:0.2220666638):0.8567293283):0.6530994291):0.3831203685):2.270365246):0.2299209746	Saxifraga_pedemontana_cymosa1616324CAR008150BGNNGR:4.61530201):3.018670678	((((((Saxifraga_babiana83420CLA007992BGNNSQ:0.8863887481	((Saxifraga_bulbifera134772PHA008008RSZRSZAXPI000821-93:0.71987538	((Saxifraga_continentalis1616279CLA008041BGNNKM:0.1044719858	Saxifraga_hypnoides23264CLA008110BGNMRG:0.1044719858):0.2987851699	(Saxifraga_cuneata83421CLA008048BGNNKN:0.2982995601	Saxifraga_granulata83409PHA008094RSZRSZAXPI000822-94:0.2982995601):0.1049575957):0.3166182243):0.106093905	(Saxifraga_canaliculata134773CLA008018BGNNKK:0.6332283188
(((Saxifraga_adscendens406025PHA007978GWM1249:6.475702829	(Saxifraga_blavii1904729CLA008002BGNMQL:1.23592896	Saxifraga_glabella1904732CLA008090BGNMRF:1.23592896):5.239773869):8.393824223	Saxifraga_tridactylites406026PHA010035BGNLSM:14.86952705):17.51982722	((((((Saxifraga_androsacea134767PHA007983BGNQK:0.3929604164	Saxifraga_seguieri1534586PHA008173BGNIQR:0.3929604164):0.765679416	Saxifraga_depressa134778PHA008059BGNQN:1.158639832):3.860322476	Saxifraga_styriaca1792783CAR010216BGNNSA:5.018962308):0.6649530585	Saxifraga_italica1616240CLA008112BGNNLG:5.683915367):7.073157684	Saxifraga_wahlenbergii1616355CLA008197BGNMRH:12.75707305):10.65469129	(((((Saxifraga_aphylla134768PHA007985BGNQL:0.1084747422	Saxifraga_sedoides134793PHA008171BGNMBE:0.1084747422):7.223586944	(((Saxifraga_facchinii134794PHA008080BGNMBD:0.8148680502	Saxifraga_tenella1534587PHA008184BGNKAE:0.8148680502):0.5655816305	Saxifraga_petraea1534584PHA008153BGNAMA:1.380449681):0.1633239528	Saxifraga_hohenwartii1616302PHA008107BGNLKV:1.543773634):5.788288053):0.2808085087	((Saxifraga_arachnoidea83408PHA007989BGNQM:4.656573319	(Saxifraga_muscoides1534582PHA008125BGNLHV:1.93667582	Saxifraga_presolanensis1534585PHA008158BGNAMB:1.93667582):2.719897499):2.38398627	Saxifraga_berica1616233CLA007994BGNNLF:7.04055959):0.5723106055):3.232966346	Saxifraga_paradoxa1534583PHA008145BGNALV:10.84583654):10.69784836	((((Saxifraga_aquatica134769CLA007988BGNNHE:7.277157845	(((((Saxifraga_cebennensis134775CLA008026BGNNNF:0.1967762711	Saxifraga_cespitosa102718CLA008032BGNLSC:0.1967762711):0.01716740011	Saxifraga_rosacea134792CLA008166BGNNNI:0.2139436712):0.1257797147	Saxifraga_pentadactylis83411CLA008151BGNNLA:0.3397233859):0.7272724828	Saxifraga_geranioides134782CLA008089BGNNKR:1.066995869):2.097962328	(((((Saxifraga_exarata_ampulacea1904731CLA008069BGNNNH:0.7024060011	Saxifraga_rosacea134792TROM_V_965858BXABQQ:0.7024060011):7.190800644e-05	((((Saxifraga_exarata_carniolica1534577PHA008070BGNLSI:0.07989606877	Saxifraga_exarata_moschata134788PHA008077RSZRSZAXPI000826-18:0.07989606877):0.1634886892	Saxifraga_exarata_exarata83410PHA008074RSZRSZAXPI000684-35:0.243384758):0.008047266073	(Saxifraga_moschata_kotulae1924221CAR010213BGNNQC:0.1327363058	Saxifraga_pubescens134791CLA008160BGNMLN:0.1327363058):0.1186957183):0.0468129103	Saxifraga_pedemontana102735PHA008148BGNKKP:0.2982449343):0.4042329747):0.5890732862	Saxifraga_exarata_delphinensis1534578PHA008072BGNAKV:1.291551195):0.3478021501	Saxifraga_vayredana88878CLA008196BGNNSB:1.639353345):1.16271775	(Saxifraga_fragilis102726CLA008083BGNNKP:2.751735543	((Saxifraga_hariotii134785CLA008098BGNPBF:0.79517505	Saxifraga_intricata88879CLA008111BGNNHF:0.79517505):1.070132741	(Saxifraga_losae88876CLA008114BGNNKT:0.3642058244	Saxifraga_moncayensis88877CLA008121BGNNSS:0.3642058244):1.501101967):0.8864277518):0.05033555238):0.3628871015):4.112199649):0.9586781678	Saxifraga_pedemontana_cymosa1616324CAR008150BGNNGR:8.235836013):5.495240341	((((((Saxifraga_babiana83420CLA007992BGNNSQ:2.073771672	((Saxifraga_bulbifera134772PHA008008RSZRSZAXPI000821-93:1.253415285	((Saxifraga_continentalis1616279CLA008041BGNNKM:0.2625745546	Saxifraga_hypnoides23264CLA008110BGNMRG:0.2625745546):0.2892805395	(Saxifraga_cuneata83421CLA008048BGNNKN:0.3237606923	Saxifraga_granulata83409PHA008094RSZRSZAXPI000822-94:0.3237606923):0.2280944018):0.701560191):0.7559923446	(Saxifraga_canaliculata134773CLA008018BGNNKK:1.308930289
(((Saxifraga_adscendens406025PHA007978GWM1249:3.89922668	(Saxifraga_blavii1904729CLA008002BGNMQL:2.548571532	Saxifraga_glabella1904732CLA008090BGNMRF:2.548571532):1.350655149):4.941002282	Saxifraga_tridactylites406026PHA010035BGNLSM:8.840228963):10.33735593	((((((Saxifraga_androsacea134767PHA007983BGNQK:0.4947476087	Saxifraga_seguieri1534586PHA008173BGNIQR:0.4947476087):0.4655761674	Saxifraga_depressa134778PHA008059BGNQN:0.9603237762):4.135492315	Saxifraga_styriaca1792783CAR010216BGNNSA:5.095816091):0.5658027162	Saxifraga_italica1616240CLA008112BGNNLG:5.661618807):1.535420571	Saxifraga_wahlenbergii1616355CLA008197BGNMRH:7.197039379):7.086857098	((((Saxifraga_aphylla134768PHA007985BGNQL:0.1219922935	Saxifraga_sedoides134793PHA008171BGNMBE:0.1219922935):3.855507183	(((Saxifraga_arachnoidea83408PHA007989BGNQM:1.580341762	(Saxifraga_muscoides1534582PHA008125BGNLHV:1.019052498	Saxifraga_presolanensis1534585PHA008158BGNAMB:1.019052498):0.5612892632):1.114004701	Saxifraga_berica1616233CLA007994BGNNLF:2.694346462):0.4453430466	((Saxifraga_facchinii134794PHA008080BGNMBD:0.244367226	Saxifraga_tenella1534587PHA008184BGNKAE:0.244367226):0.313691571	(Saxifraga_hohenwartii1616302PHA008107BGNLKV:0.5192491011	Saxifraga_petraea1534584PHA008153BGNAMA:0.5192491011):0.03880969583):2.581630712):0.8378099678):3.142073386	Saxifraga_paradoxa1534583PHA008145BGNALV:7.119572863):4.612347904	((((Saxifraga_aquatica134769CLA007988BGNNHE:3.57411733	(((((Saxifraga_cebennensis134775CLA008026BGNNNF:0.4751870626	(Saxifraga_pentadactylis83411CLA008151BGNNLA:0.4377477451	Saxifraga_rosacea134792CLA008166BGNNNI:0.4377477451):0.0374393175):0.1460691743	Saxifraga_cespitosa102718CLA008032BGNLSC:0.6212562369):1.114323777	Saxifraga_geranioides134782CLA008089BGNNKR:1.735580014):0.2773245519	Saxifraga_fragilis102726CLA008083BGNNKP:2.012904566):0.003166111865	((((Saxifraga_exarata_ampulacea1904731CLA008069BGNNNH:1.096034278	(((((Saxifraga_exarata_carniolica1534577PHA008070BGNLSI:0.1326694783	Saxifraga_exarata_moschata134788PHA008077RSZRSZAXPI000826-18:0.1326694783):0.2059867783	Saxifraga_exarata_exarata83410PHA008074RSZRSZAXPI000684-35:0.3386562566):0.02735330328	(Saxifraga_moschata_kotulae1924221CAR010213BGNNQC:0.2070032733	Saxifraga_pubescens134791CLA008160BGNMLN:0.2070032733):0.1590062866):0.1646110075	Saxifraga_pedemontana102735PHA008148BGNKKP:0.5306205674):0.4893509806	Saxifraga_rosacea134792TROM_V_965858BXABQQ:1.019971548):0.07606273013):0.2623755934	Saxifraga_exarata_delphinensis1534578PHA008072BGNAKV:1.358409872):0.0360203719	Saxifraga_vayredana88878CLA008196BGNNSB:1.394430243):0.5591721814	((Saxifraga_hariotii134785CLA008098BGNPBF:0.319649653	Saxifraga_intricata88879CLA008111BGNNHF:0.319649653):0.1354135675	(Saxifraga_losae88876CLA008114BGNNKT:0.1437151774	Saxifraga_moncayensis88877CLA008121BGNNSS:0.1437151774):0.311348043):1.498539204):0.06246825273):1.558046652):0.3815725028	Saxifraga_pedemontana_cymosa1616324CAR008150BGNNGR:3.955689832):3.773529518	((((((Saxifraga_babiana83420CLA007992BGNNSQ:1.408451784	((Saxifraga_bulbifera134772PHA008008RSZRSZAXPI000821-93:0.9002070724	((Saxifraga_continentalis1616279CLA008041BGNNKM:0.04040346339	Saxifraga_hypnoides23264CLA008110BGNMRG:0.04040346339):0.7547223618	(Saxifraga_cuneata83421CLA008048BGNNKN:0.6103296321	Saxifraga_granulata83409PHA008094RSZRSZAXPI000822-94:0.6103296321):0.1847961931):0.1050812472):0.125825468	(Saxifraga_canaliculata134773CLA008018BGNNKK:0.8222575098
(((Saxifraga_adscendens406025PHA007978GWM1249:6.842360141	(Saxifraga_blavii1904729CLA008002BGNMQL:2.559615733	Saxifraga_glabella1904732CLA008090BGNMRF:2.559615733):4.282744408):7.606970252	Saxifraga_tridactylites406026PHA010035BGNLSM:14.44933039):14.40410797	((((((Saxifraga_androsacea134767PHA007983BGNQK:0.2523669516	Saxifraga_seguieri1534586PHA008173BGNIQR:0.2523669516):0.4191708557	Saxifraga_depressa134778PHA008059BGNQN:0.6715378072):5.066451156	Saxifraga_styriaca1792783CAR010216BGNNSA:5.737988963):0.9054929476	Saxifraga_italica1616240CLA008112BGNNLG:6.643481911):6.065892563	Saxifraga_wahlenbergii1616355CLA008197BGNMRH:12.70937447):9.769587905	(((((Saxifraga_aphylla134768PHA007985BGNQL:0.4449287672	Saxifraga_sedoides134793PHA008171BGNMBE:0.4449287672):4.949334457	((Saxifraga_facchinii134794PHA008080BGNMBD:2.062121701	Saxifraga_tenella1534587PHA008184BGNKAE:2.062121701):0.7906029662	(Saxifraga_hohenwartii1616302PHA008107BGNLKV:2.51426645	Saxifraga_petraea1534584PHA008153BGNAMA:2.51426645):0.3384582175):2.541538557):0.005520757832	((Saxifraga_arachnoidea83408PHA007989BGNQM:3.54202175	(Saxifraga_muscoides1534582PHA008125BGNLHV:1.894080701	Saxifraga_presolanensis1534585PHA008158BGNAMB:1.894080701):1.64794105):0.9653596858	Saxifraga_berica1616233CLA007994BGNNLF:4.507381436):0.8924025454):6.652724322	Saxifraga_paradoxa1534583PHA008145BGNALV:12.0525083):9.17025649	((((Saxifraga_aquatica134769CLA007988BGNNHE:6.084870397	((((((Saxifraga_cebennensis134775CLA008026BGNNNF:0.3585143495	Saxifraga_rosacea134792CLA008166BGNNNI:0.3585143495):0.03908369109	Saxifraga_cespitosa102718CLA008032BGNLSC:0.3975980406):0.003160662332	Saxifraga_pentadactylis83411CLA008151BGNNLA:0.400758703):0.5123806927	Saxifraga_geranioides134782CLA008089BGNNKR:0.9131393957):1.835966907	Saxifraga_fragilis102726CLA008083BGNNKP:2.749106303):1.179292492	(((((Saxifraga_exarata_ampulacea1904731CLA008069BGNNNH:2.029213663	((((Saxifraga_exarata_carniolica1534577PHA008070BGNLSI:0.1392962594	Saxifraga_exarata_moschata134788PHA008077RSZRSZAXPI000826-18:0.1392962594):0.1481263413	Saxifraga_exarata_exarata83410PHA008074RSZRSZAXPI000684-35:0.2874226006):0.8381592596	(Saxifraga_moschata_kotulae1924221CAR010213BGNNQC:0.5267582663	Saxifraga_pubescens134791CLA008160BGNMLN:0.5267582663):0.5988235939):0.1268832356	Saxifraga_pedemontana102735PHA008148BGNKKP:1.252465096):0.7767485669):0.1902836055	Saxifraga_rosacea134792TROM_V_965858BXABQQ:2.219497268):0.8056464915	Saxifraga_exarata_delphinensis1534578PHA008072BGNAKV:3.02514376):0.3841209852	Saxifraga_vayredana88878CLA008196BGNNSB:3.409264745):0.4056987806	((Saxifraga_hariotii134785CLA008098BGNPBF:1.5052791	Saxifraga_intricata88879CLA008111BGNNHF:1.5052791):1.261963295	(Saxifraga_losae88876CLA008114BGNNKT:0.143512825	Saxifraga_moncayensis88877CLA008121BGNNSS:0.143512825):2.62372957):1.047721131):0.1134352695):2.156471602):0.8806215553	Saxifraga_pedemontana_cymosa1616324CAR008150BGNNGR:6.965491952):8.523648711	((((((Saxifraga_babiana83420CLA007992BGNNSQ:4.055885847	((Saxifraga_bulbifera134772PHA008008RSZRSZAXPI000821-93:1.849140436	((Saxifraga_continentalis1616279CLA008041BGNNKM:0.2429390894	Saxifraga_hypnoides23264CLA008110BGNMRG:0.2429390894):0.5203176664	(Saxifraga_cuneata83421CLA008048BGNNKN:0.6156037472	Saxifraga_granulata83409PHA008094RSZRSZAXPI000822-94:0.6156037472):0.1476530086):1.08588368):0.7838474596	(Saxifraga_canaliculata134773CLA008018BGNNKK:2.590453904
(((Saxifraga_adscendens406025PHA007978GWM1249:4.043538639	(Saxifraga_blavii1904729CLA008002BGNMQL:0.79195221	Saxifraga_glabella1904732CLA008090BGNMRF:0.79195221):3.251586429):2.86885346	Saxifraga_tridactylites406026PHA010035BGNLSM:6.912392099):11.32488122	(((((Saxifraga_androsacea134767PHA007983BGNQK:0.08719826605	Saxifraga_seguieri1534586PHA008173BGNIQR:0.08719826605):0.663468037	Saxifraga_depressa134778PHA008059BGNQN:0.7506663031):4.511111034	(Saxifraga_italica1616240CLA008112BGNNLG:4.559006596	Saxifraga_styriaca1792783CAR010216BGNNSA:4.559006596):0.7027707406):2.628554952	Saxifraga_wahlenbergii1616355CLA008197BGNMRH:7.890332289):8.363155317	((((Saxifraga_aphylla134768PHA007985BGNQL:0.04333886247	Saxifraga_sedoides134793PHA008171BGNMBE:0.04333886247):4.328916481	(((Saxifraga_arachnoidea83408PHA007989BGNQM:2.829044144	(Saxifraga_muscoides1534582PHA008125BGNLHV:1.691569133	Saxifraga_presolanensis1534585PHA008158BGNAMB:1.691569133):1.13747501):0.5008372245	Saxifraga_berica1616233CLA007994BGNNLF:3.329881368):0.7865393686	((Saxifraga_facchinii134794PHA008080BGNMBD:0.6763228858	Saxifraga_tenella1534587PHA008184BGNKAE:0.6763228858):0.3909357324	(Saxifraga_hohenwartii1616302PHA008107BGNLKV:1.021793687	Saxifraga_petraea1534584PHA008153BGNAMA:1.021793687):0.04546493113):3.049162118):0.2558346067):1.787356354	Saxifraga_paradoxa1534583PHA008145BGNALV:6.159611698):7.147065816	((((Saxifraga_aquatica134769CLA007988BGNNHE:3.952249868	((((((Saxifraga_cebennensis134775CLA008026BGNNNF:0.3196744483	(Saxifraga_cespitosa102718CLA008032BGNLSC:0.3169385209	Saxifraga_rosacea134792CLA008166BGNNNI:0.3169385209):0.002735927378):0.1509539498	Saxifraga_pentadactylis83411CLA008151BGNNLA:0.4706283981):1.249449963	Saxifraga_geranioides134782CLA008089BGNNKR:1.720078361):0.7216742266	((((Saxifraga_exarata_ampulacea1904731CLA008069BGNNNH:1.243622928	((((Saxifraga_exarata_carniolica1534577PHA008070BGNLSI:0.05559305145	Saxifraga_exarata_moschata134788PHA008077RSZRSZAXPI000826-18:0.05559305145):0.1873180376	(Saxifraga_moschata_kotulae1924221CAR010213BGNNQC:0.149922256	Saxifraga_pubescens134791CLA008160BGNMLN:0.149922256):0.09298883312):0.03810346136	Saxifraga_exarata_exarata83410PHA008074RSZRSZAXPI000684-35:0.2810145504):0.03163717473	Saxifraga_pedemontana102735PHA008148BGNKKP:0.3126517252):0.9309712026):0.02100122997	Saxifraga_rosacea134792TROM_V_965858BXABQQ:1.264624158):0.317860537	Saxifraga_vayredana88878CLA008196BGNNSB:1.582484695):0.3515458724	Saxifraga_exarata_delphinensis1534578PHA008072BGNAKV:1.934030567):0.5077220203):0.4538173029	Saxifraga_fragilis102726CLA008083BGNNKP:2.89556989):0.1035003105	((Saxifraga_hariotii134785CLA008098BGNPBF:0.57325368	Saxifraga_intricata88879CLA008111BGNNHF:0.57325368):0.8260348449	(Saxifraga_losae88876CLA008114BGNNKT:0.1438175062	Saxifraga_moncayensis88877CLA008121BGNNSS:0.1438175062):1.255471019):1.599781676):0.9531796672):0.6494951108	Saxifraga_pedemontana_cymosa1616324CAR008150BGNNGR:4.601744979):4.729267567	((((((Saxifraga_babiana83420CLA007992BGNNSQ:2.254847351	((Saxifraga_bulbifera134772PHA008008RSZRSZAXPI000821-93:1.752773447	((Saxifraga_continentalis1616279CLA008041BGNNKM:0.05881888673	Saxifraga_hypnoides23264CLA008110BGNMRG:0.05881888673):1.31035773	(Saxifraga_cuneata83421CLA008048BGNNKN:1.093905906	Saxifraga_granulata83409PHA008094RSZRSZAXPI000822-94:1.093905906):0.2752707104):0.3835968305):0.3582682156	(Saxifraga_canaliculata134773CLA008018BGNNKK:1.953472815
(((Saxifraga_adscendens406025PHA007978GWM1249:4.728348049	(Saxifraga_blavii1904729CLA008002BGNMQL:1.935004976	Saxifraga_glabella1904732CLA008090BGNMRF:1.935004976):2.793343073):5.181795523	Saxifraga_tridactylites406026PHA010035BGNLSM:9.910143573):5.400538872	(((((Saxifraga_androsacea134767PHA007983BGNQK:0.6840035866	Saxifraga_seguieri1534586PHA008173BGNIQR:0.6840035866):0.4785820445	Saxifraga_depressa134778PHA008059BGNQN:1.162585631):2.514765029	(Saxifraga_italica1616240CLA008112BGNNLG:3.4786376	Saxifraga_styriaca1792783CAR010216BGNNSA:3.4786376):0.1987130593):3.539176619	Saxifraga_wahlenbergii1616355CLA008197BGNMRH:7.216527279):5.457536951	(((((Saxifraga_aphylla134768PHA007985BGNQL:0.05729406408	Saxifraga_sedoides134793PHA008171BGNMBE:0.05729406408):2.360701997	((Saxifraga_arachnoidea83408PHA007989BGNQM:1.424252398	(Saxifraga_muscoides1534582PHA008125BGNLHV:0.5905679245	Saxifraga_presolanensis1534585PHA008158BGNAMB:0.5905679245):0.8336844735):0.4668392022	Saxifraga_berica1616233CLA007994BGNNLF:1.8910916):0.526904461):0.01235223146	((Saxifraga_facchinii134794PHA008080BGNMBD:0.4296447969	Saxifraga_tenella1534587PHA008184BGNKAE:0.4296447969):0.4259663811	(Saxifraga_hohenwartii1616302PHA008107BGNLKV:0.8319413826	Saxifraga_petraea1534584PHA008153BGNAMA:0.8319413826):0.02366979543):1.574737115):1.148978406	Saxifraga_paradoxa1534583PHA008145BGNALV:3.579326699):7.409824752	((((Saxifraga_aquatica134769CLA007988BGNNHE:5.260660313	((((((Saxifraga_cebennensis134775CLA008026BGNNNF:0.04581196332	Saxifraga_rosacea134792CLA008166BGNNNI:0.04581196332):0.1544259537	Saxifraga_cespitosa102718CLA008032BGNLSC:0.200237917):0.002285940549	Saxifraga_pentadactylis83411CLA008151BGNNLA:0.2025238576):0.552238976	Saxifraga_geranioides134782CLA008089BGNNKR:0.7547628336):2.517719902	((((Saxifraga_exarata_ampulacea1904731CLA008069BGNNNH:1.369590569	(((Saxifraga_exarata_carniolica1534577PHA008070BGNLSI:0.3671413482	Saxifraga_exarata_moschata134788PHA008077RSZRSZAXPI000826-18:0.3671413482):0.1752810147	(Saxifraga_exarata_exarata83410PHA008074RSZRSZAXPI000684-35:0.2069677198	(Saxifraga_moschata_kotulae1924221CAR010213BGNNQC:0.1252881483	Saxifraga_pubescens134791CLA008160BGNMLN:0.1252881483):0.08167957152):0.335454643):0.07450588405	Saxifraga_pedemontana102735PHA008148BGNKKP:0.6169282469):0.7526623225):0.0359860514	Saxifraga_rosacea134792TROM_V_965858BXABQQ:1.405576621):1.008768329	(Saxifraga_exarata_delphinensis1534578PHA008072BGNAKV:0.2931539307	Saxifraga_vayredana88878CLA008196BGNNSB:0.2931539307):2.121191019):0.7723674368	((Saxifraga_hariotii134785CLA008098BGNPBF:0.5030406955	Saxifraga_intricata88879CLA008111BGNNHF:0.5030406955):0.5823661061	(Saxifraga_losae88876CLA008114BGNNKT:0.6360579813	Saxifraga_moncayensis88877CLA008121BGNNSS:0.6360579813):0.4493488203):2.101305585):0.08577034826):0.07168770131	Saxifraga_fragilis102726CLA008083BGNNKP:3.344170436):1.916489876):0.9567677169	Saxifraga_pedemontana_cymosa1616324CAR008150BGNNGR:6.217428029):2.414137215	((((((Saxifraga_babiana83420CLA007992BGNNSQ:1.056521479	((Saxifraga_bulbifera134772PHA008008RSZRSZAXPI000821-93:0.8632627412	((Saxifraga_continentalis1616279CLA008041BGNNKM:0.04615336685	Saxifraga_hypnoides23264CLA008110BGNMRG:0.04615336685):0.3355679755	(Saxifraga_cuneata83421CLA008048BGNNKN:0.2602467073	Saxifraga_granulata83409PHA008094RSZRSZAXPI000822-94:0.2602467073):0.121474635):0.4815413989):0.1211539121	(Saxifraga_canaliculata134773CLA008018BGNNKK:0.6702167305
(((Saxifraga_adscendens406025PHA007978GWM1249:2.312505368	(Saxifraga_blavii1904729CLA008002BGNMQL:0.752204515	Saxifraga_glabella1904732CLA008090BGNMRF:0.752204515):1.560300853):5.450793496	Saxifraga_tridactylites406026PHA010035BGNLSM:7.763298864):6.820233945	((((((Saxifraga_androsacea134767PHA007983BGNQK:0.1040509227	Saxifraga_seguieri1534586PHA008173BGNIQR:0.1040509227):0.2523229415	Saxifraga_depressa134778PHA008059BGNQN:0.3563738642):1.516633236	Saxifraga_styriaca1792783CAR010216BGNNSA:1.8730071):1.011858461	Saxifraga_italica1616240CLA008112BGNNLG:2.884865561):1.248287915	Saxifraga_wahlenbergii1616355CLA008197BGNMRH:4.133153476):6.357062425	(((((Saxifraga_aphylla134768PHA007985BGNQL:0.1657212971	Saxifraga_sedoides134793PHA008171BGNMBE:0.1657212971):2.32669531	((Saxifraga_facchinii134794PHA008080BGNMBD:0.7282650706	Saxifraga_tenella1534587PHA008184BGNKAE:0.7282650706):0.1254103071	(Saxifraga_hohenwartii1616302PHA008107BGNLKV:0.1691698309	Saxifraga_petraea1534584PHA008153BGNAMA:0.1691698309):0.6845055468):1.63874123):0.7379184484	((Saxifraga_arachnoidea83408PHA007989BGNQM:1.853279353	(Saxifraga_muscoides1534582PHA008125BGNLHV:1.16105497	Saxifraga_presolanensis1534585PHA008158BGNAMB:1.16105497):0.6922243829):0.4708847156	Saxifraga_berica1616233CLA007994BGNNLF:2.324164069):0.9061709867):0.9796061434	Saxifraga_paradoxa1534583PHA008145BGNALV:4.209941199):5.001479736	((((Saxifraga_aquatica134769CLA007988BGNNHE:2.36640214	(((((((Saxifraga_cebennensis134775CLA008026BGNNNF:0.02398333902	Saxifraga_rosacea134792CLA008166BGNNNI:0.02398333902):0.1124176991	Saxifraga_cespitosa102718CLA008032BGNLSC:0.1364010382):0.07820888877	Saxifraga_pentadactylis83411CLA008151BGNNLA:0.2146099269):0.6669217329	Saxifraga_geranioides134782CLA008089BGNNKR:0.8815316599):0.6562593158	Saxifraga_fragilis102726CLA008083BGNNKP:1.537790976):0.0415206298	((Saxifraga_exarata_ampulacea1904731CLA008069BGNNNH:0.6867632976	((((Saxifraga_exarata_carniolica1534577PHA008070BGNLSI:0.124540284	Saxifraga_exarata_moschata134788PHA008077RSZRSZAXPI000826-18:0.124540284):0.1154963492	(Saxifraga_exarata_exarata83410PHA008074RSZRSZAXPI000684-35:0.1764061154	(Saxifraga_moschata_kotulae1924221CAR010213BGNNQC:0.1266806718	Saxifraga_pubescens134791CLA008160BGNMLN:0.1266806718):0.0497254436):0.06363051775):0.05041231697	Saxifraga_pedemontana102735PHA008148BGNKKP:0.2904489501):0.361807753	Saxifraga_rosacea134792TROM_V_965858BXABQQ:0.6522567031):0.03450659453):0.4256526097	(Saxifraga_exarata_delphinensis1534578PHA008072BGNAKV:0.8172324185	Saxifraga_vayredana88878CLA008196BGNNSB:0.8172324185):0.2951834889):0.4668956981):0.06584977146	((Saxifraga_hariotii134785CLA008098BGNPBF:0.1366319298	Saxifraga_intricata88879CLA008111BGNNHF:0.1366319298):0.6072819266	(Saxifraga_losae88876CLA008114BGNNKT:0.1224349963	Saxifraga_moncayensis88877CLA008121BGNNSS:0.1224349963):0.6214788601):0.9012475205):0.721240763):0.4417041349	Saxifraga_pedemontana_cymosa1616324CAR008150BGNNGR:2.808106275):2.909769402	((((((Saxifraga_babiana83420CLA007992BGNNSQ:1.090245339	((Saxifraga_bulbifera134772PHA008008RSZRSZAXPI000821-93:0.6615390187	((Saxifraga_continentalis1616279CLA008041BGNNKM:0.2253026881	Saxifraga_hypnoides23264CLA008110BGNMRG:0.2253026881):0.3108535226	(Saxifraga_cuneata83421CLA008048BGNNKN:0.2710655658	Saxifraga_granulata83409PHA008094RSZRSZAXPI000822-94:0.2710655658):0.2650906449):0.125382808):0.2348911388	(Saxifraga_canaliculata134773CLA008018BGNNKK:0.5961737903
(((Saxifraga_adscendens406025PHA007978GWM1249:3.089767261	(Saxifraga_blavii1904729CLA008002BGNMQL:1.083274883	Saxifraga_glabella1904732CLA008090BGNMRF:1.083274883):2.006492377):4.07693256	Saxifraga_tridactylites406026PHA010035BGNLSM:7.166699821):8.536270208	(((((Saxifraga_androsacea134767PHA007983BGNQK:0.1280896336	Saxifraga_seguieri1534586PHA008173BGNIQR:0.1280896336):0.4413830086	Saxifraga_depressa134778PHA008059BGNQN:0.5694726422):2.358459263	(Saxifraga_italica1616240CLA008112BGNNLG:2.588980828	Saxifraga_styriaca1792783CAR010216BGNNSA:2.588980828):0.338951077):2.613267906	Saxifraga_wahlenbergii1616355CLA008197BGNMRH:5.541199811):7.75269933	(((((Saxifraga_aphylla134768PHA007985BGNQL:0.06134873596	Saxifraga_sedoides134793PHA008171BGNMBE:0.06134873596):4.640925128	(((Saxifraga_facchinii134794PHA008080BGNMBD:0.4238939561	Saxifraga_tenella1534587PHA008184BGNKAE:0.4238939561):0.2412384897	Saxifraga_petraea1534584PHA008153BGNAMA:0.6651324458):0.0125541869	Saxifraga_hohenwartii1616302PHA008107BGNLKV:0.6776866327):4.024587231):0.2157405954	((Saxifraga_arachnoidea83408PHA007989BGNQM:2.991911774	(Saxifraga_muscoides1534582PHA008125BGNLHV:0.5945009498	Saxifraga_presolanensis1534585PHA008158BGNAMB:0.5945009498):2.397410824):1.281408743	Saxifraga_berica1616233CLA007994BGNNLF:4.273320517):0.6446939426):1.241016408	Saxifraga_paradoxa1534583PHA008145BGNALV:6.159030868):4.516373427	((((Saxifraga_aquatica134769CLA007988BGNNHE:3.258554265	((((((Saxifraga_cebennensis134775CLA008026BGNNNF:0.134782953	Saxifraga_rosacea134792CLA008166BGNNNI:0.134782953):0.0005561683835	Saxifraga_cespitosa102718CLA008032BGNLSC:0.1353391214):0.1675128095	Saxifraga_pentadactylis83411CLA008151BGNNLA:0.3028519309):0.3151682853	Saxifraga_geranioides134782CLA008089BGNNKR:0.6180202162):0.794474445	(Saxifraga_fragilis102726CLA008083BGNNKP:1.358503767	((Saxifraga_hariotii134785CLA008098BGNPBF:0.135359245	Saxifraga_intricata88879CLA008111BGNNHF:0.135359245):0.6502330017	(Saxifraga_losae88876CLA008114BGNNKT:0.3031750165	Saxifraga_moncayensis88877CLA008121BGNNSS:0.3031750165):0.4824172301):0.5729115203):0.05399089415):0.1412395494	(((Saxifraga_exarata_ampulacea1904731CLA008069BGNNNH:0.4662763812	Saxifraga_rosacea134792TROM_V_965858BXABQQ:0.4662763812):0.4190844578	((((Saxifraga_exarata_carniolica1534577PHA008070BGNLSI:0.1176502179	Saxifraga_exarata_moschata134788PHA008077RSZRSZAXPI000826-18:0.1176502179):0.241926403	Saxifraga_exarata_exarata83410PHA008074RSZRSZAXPI000684-35:0.3595766209):0.1083258369	(Saxifraga_moschata_kotulae1924221CAR010213BGNNQC:0.2105901711	Saxifraga_pubescens134791CLA008160BGNMLN:0.2105901711):0.2573122867):0.0554890686	Saxifraga_pedemontana102735PHA008148BGNKKP:0.5233915264):0.3619693126):0.3615260508	(Saxifraga_exarata_delphinensis1534578PHA008072BGNAKV:0.6536048448	Saxifraga_vayredana88878CLA008196BGNNSB:0.6536048448):0.5932820451):0.3068473206):1.704820055):0.379405811	Saxifraga_pedemontana_cymosa1616324CAR008150BGNNGR:3.637960076):3.195465246	((((((Saxifraga_babiana83420CLA007992BGNNSQ:1.100350271	((Saxifraga_bulbifera134772PHA008008RSZRSZAXPI000821-93:0.6089024774	((Saxifraga_continentalis1616279CLA008041BGNNKM:0.1408509891	Saxifraga_hypnoides23264CLA008110BGNMRG:0.1408509891):0.2224867281	(Saxifraga_cuneata83421CLA008048BGNNKN:0.3301681588	Saxifraga_granulata83409PHA008094RSZRSZAXPI000822-94:0.3301681588):0.03316955844):0.2455647602):0.1464711156	(Saxifraga_canaliculata134773CLA008018BGNNKK:0.5792484188
(((Saxifraga_adscendens406025PHA007978GWM1249:4.09051374	(Saxifraga_blavii1904729CLA008002BGNMQL:1.097324517	Saxifraga_glabella1904732CLA008090BGNMRF:1.097324517):2.993189223):7.383321144	Saxifraga_tridactylites406026PHA010035BGNLSM:11.47383488):14.97077427	((((((Saxifraga_androsacea134767PHA007983BGNQK:0.7603627364	Saxifraga_seguieri1534586PHA008173BGNIQR:0.7603627364):1.503417618	Saxifraga_depressa134778PHA008059BGNQN:2.263780354):2.232821914	Saxifraga_styriaca1792783CAR010216BGNNSA:4.496602268):0.6508403784	Saxifraga_italica1616240CLA008112BGNNLG:5.147442646):1.424172305	Saxifraga_wahlenbergii1616355CLA008197BGNMRH:6.571614952):12.97285069	(((((Saxifraga_aphylla134768PHA007985BGNQL:0.1540689787	Saxifraga_sedoides134793PHA008171BGNMBE:0.1540689787):4.264539702	((Saxifraga_arachnoidea83408PHA007989BGNQM:3.596959649	(Saxifraga_muscoides1534582PHA008125BGNLHV:0.4696222802	Saxifraga_presolanensis1534585PHA008158BGNAMB:0.4696222802):3.127337369):0.6434683371	Saxifraga_berica1616233CLA007994BGNNLF:4.240427987):0.1781806942):0.07690748205	((Saxifraga_facchinii134794PHA008080BGNMBD:0.1708586902	Saxifraga_tenella1534587PHA008184BGNKAE:0.1708586902):0.8918016379	(Saxifraga_hohenwartii1616302PHA008107BGNLKV:0.7547621922	Saxifraga_petraea1534584PHA008153BGNAMA:0.7547621922):0.307898136):3.432855835):2.930108127	Saxifraga_paradoxa1534583PHA008145BGNALV:7.42562429):9.91511975	((((Saxifraga_aquatica134769CLA007988BGNNHE:7.230317819	(((((Saxifraga_cebennensis134775CLA008026BGNNNF:0.3589058691	(Saxifraga_pentadactylis83411CLA008151BGNNLA:0.2456051691	Saxifraga_rosacea134792CLA008166BGNNNI:0.2456051691):0.1133007):0.08705053031	Saxifraga_cespitosa102718CLA008032BGNLSC:0.4459563994):2.124319123	Saxifraga_geranioides134782CLA008089BGNNKR:2.570275522):1.048010215	((((Saxifraga_exarata_ampulacea1904731CLA008069BGNNNH:1.964342236	(((Saxifraga_exarata_carniolica1534577PHA008070BGNLSI:0.134150026	Saxifraga_exarata_moschata134788PHA008077RSZRSZAXPI000826-18:0.134150026):0.1457319857	(Saxifraga_exarata_exarata83410PHA008074RSZRSZAXPI000684-35:0.261024263	(Saxifraga_moschata_kotulae1924221CAR010213BGNNQC:0.1996954631	Saxifraga_pubescens134791CLA008160BGNMLN:0.1996954631):0.06132879988):0.01885774869):0.4016400285	Saxifraga_pedemontana102735PHA008148BGNKKP:0.6815220401):1.282820196):0.03670315083	Saxifraga_rosacea134792TROM_V_965858BXABQQ:2.001045387):0.6665563956	(Saxifraga_exarata_delphinensis1534578PHA008072BGNAKV:2.267759057	Saxifraga_vayredana88878CLA008196BGNNSB:2.267759057):0.3998427254):0.8988096871	Saxifraga_fragilis102726CLA008083BGNNKP:3.56641147):0.05187426766):0.3638276755	((Saxifraga_hariotii134785CLA008098BGNPBF:0.4039877254	Saxifraga_intricata88879CLA008111BGNNHF:0.4039877254):2.269651491	(Saxifraga_losae88876CLA008114BGNNKT:0.1863031017	Saxifraga_moncayensis88877CLA008121BGNNSS:0.1863031017):2.487336115):1.308474196):3.248204406):1.003201917	Saxifraga_pedemontana_cymosa1616324CAR008150BGNNGR:8.233519736):4.72805331	((((((Saxifraga_babiana83420CLA007992BGNNSQ:2.18829391	((Saxifraga_bulbifera134772PHA008008RSZRSZAXPI000821-93:1.470545175	((Saxifraga_continentalis1616279CLA008041BGNNKM:0.07647251749	Saxifraga_hypnoides23264CLA008110BGNMRG:0.07647251749):1.180268672	(Saxifraga_cuneata83421CLA008048BGNNKN:1.02209301	Saxifraga_granulata83409PHA008094RSZRSZAXPI000822-94:1.02209301):0.2346481793):0.2138039857):0.6047172225	(Saxifraga_canaliculata134773CLA008018BGNNKK:1.170943865
(((Saxifraga_adscendens406025PHA007978GWM1249:4.839756785	(Saxifraga_blavii1904729CLA008002BGNMQL:1.036382739	Saxifraga_glabella1904732CLA008090BGNMRF:1.036382739):3.803374046):12.86995517	Saxifraga_tridactylites406026PHA010035BGNLSM:17.70971196):6.930791193	(((((Saxifraga_androsacea134767PHA007983BGNQK:0.4474447062	Saxifraga_seguieri1534586PHA008173BGNIQR:0.4474447062):0.8167087918	Saxifraga_depressa134778PHA008059BGNQN:1.264153498):3.192575059	(Saxifraga_italica1616240CLA008112BGNNLG:4.141715569	Saxifraga_styriaca1792783CAR010216BGNNSA:4.141715569):0.315012988):5.353076407	Saxifraga_wahlenbergii1616355CLA008197BGNMRH:9.809804964):13.08619209	(((((Saxifraga_aphylla134768PHA007985BGNQL:0.2297523317	Saxifraga_sedoides134793PHA008171BGNMBE:0.2297523317):4.044627721	(((Saxifraga_facchinii134794PHA008080BGNMBD:0.6280188604	Saxifraga_tenella1534587PHA008184BGNKAE:0.6280188604):0.7840386707	Saxifraga_petraea1534584PHA008153BGNAMA:1.412057531):0.01170087746	Saxifraga_hohenwartii1616302PHA008107BGNLKV:1.423758409):2.850621644):1.149438297	((Saxifraga_arachnoidea83408PHA007989BGNQM:2.299230699	(Saxifraga_muscoides1534582PHA008125BGNLHV:1.014340714	Saxifraga_presolanensis1534585PHA008158BGNAMB:1.014340714):1.284889984):0.9896358768	Saxifraga_berica1616233CLA007994BGNNLF:3.288866576):2.134951774):5.782065174	Saxifraga_paradoxa1534583PHA008145BGNALV:11.20588352):8.545232741	((((Saxifraga_aquatica134769CLA007988BGNNHE:5.848251638	((((((Saxifraga_cebennensis134775CLA008026BGNNNF:0.129650008	(Saxifraga_pentadactylis83411CLA008151BGNNLA:0.1043805315	Saxifraga_rosacea134792CLA008166BGNNNI:0.1043805315):0.02526947654):0.2491844162	Saxifraga_cespitosa102718CLA008032BGNLSC:0.3788344243):1.383982687	Saxifraga_geranioides134782CLA008089BGNNKR:1.762817112):2.581080159	((Saxifraga_hariotii134785CLA008098BGNPBF:0.2111274219	Saxifraga_intricata88879CLA008111BGNNHF:0.2111274219):1.823104312	(Saxifraga_losae88876CLA008114BGNNKT:0.6987964815	Saxifraga_moncayensis88877CLA008121BGNNSS:0.6987964815):1.335435253):2.309665537):0.01208093945	Saxifraga_fragilis102726CLA008083BGNNKP:4.355978211):0.1567933149	(((Saxifraga_exarata_ampulacea1904731CLA008069BGNNNH:2.085234257	((((Saxifraga_exarata_carniolica1534577PHA008070BGNLSI:0.1802141451	Saxifraga_exarata_moschata134788PHA008077RSZRSZAXPI000826-18:0.1802141451):0.6053498173	(Saxifraga_exarata_exarata83410PHA008074RSZRSZAXPI000684-35:0.6705571244	(Saxifraga_moschata_kotulae1924221CAR010213BGNNQC:0.3837456633	Saxifraga_pubescens134791CLA008160BGNMLN:0.3837456633):0.2868114611):0.115006838):0.02767911577	Saxifraga_pedemontana102735PHA008148BGNKKP:0.8132430782):0.8922018624	Saxifraga_rosacea134792TROM_V_965858BXABQQ:1.705444941):0.3797893162):0.6826305181	Saxifraga_exarata_delphinensis1534578PHA008072BGNAKV:2.767864775):0.02349978866	Saxifraga_vayredana88878CLA008196BGNNSB:2.791364563):1.721406962):1.335480112):1.44738634	Saxifraga_pedemontana_cymosa1616324CAR008150BGNNGR:7.295637978):4.645518787	((((((Saxifraga_babiana83420CLA007992BGNNSQ:2.182484959	((Saxifraga_bulbifera134772PHA008008RSZRSZAXPI000821-93:0.7459677029	((Saxifraga_continentalis1616279CLA008041BGNNKM:0.3073927639	Saxifraga_hypnoides23264CLA008110BGNMRG:0.3073927639):0.3038336957	(Saxifraga_cuneata83421CLA008048BGNNKN:0.4474696718	Saxifraga_granulata83409PHA008094RSZRSZAXPI000822-94:0.4474696718):0.1637567879):0.1347412433):1.339763308	(Saxifraga_canaliculata134773CLA008018BGNNKK:1.452199399
(((Saxifraga_adscendens406025PHA007978GWM1249:3.346426967	(Saxifraga_blavii1904729CLA008002BGNMQL:1.227670159	Saxifraga_glabella1904732CLA008090BGNMRF:1.227670159):2.118756808):6.225651474	Saxifraga_tridactylites406026PHA010035BGNLSM:9.572078441):20.211189	((((((Saxifraga_androsacea134767PHA007983BGNQK:1.662938854	Saxifraga_seguieri1534586PHA008173BGNIQR:1.662938854):0.3749382111	Saxifraga_depressa134778PHA008059BGNQN:2.037877065):2.442917304	Saxifraga_styriaca1792783CAR010216BGNNSA:4.480794369):0.07727357755	Saxifraga_italica1616240CLA008112BGNNLG:4.558067947):4.624210388	Saxifraga_wahlenbergii1616355CLA008197BGNMRH:9.182278335):10.14234057	((((Saxifraga_aphylla134768PHA007985BGNQL:0.08945989854	Saxifraga_sedoides134793PHA008171BGNMBE:0.08945989854):5.012134199	(((Saxifraga_arachnoidea83408PHA007989BGNQM:2.718696716	(Saxifraga_muscoides1534582PHA008125BGNLHV:1.476787366	Saxifraga_presolanensis1534585PHA008158BGNAMB:1.476787366):1.24190935):1.207892951	Saxifraga_berica1616233CLA007994BGNNLF:3.926589667):1.083039488	((Saxifraga_facchinii134794PHA008080BGNMBD:0.4987136781	Saxifraga_tenella1534587PHA008184BGNKAE:0.4987136781):0.6076782777	(Saxifraga_hohenwartii1616302PHA008107BGNLKV:1.018122156	Saxifraga_petraea1534584PHA008153BGNAMA:1.018122156):0.08826980018):3.9032372):0.09196494218):4.619479606	Saxifraga_paradoxa1534583PHA008145BGNALV:9.721073704):8.563855467	((((Saxifraga_aquatica134769CLA007988BGNNHE:4.914645945	(((((Saxifraga_cebennensis134775CLA008026BGNNNF:0.3771457278	(Saxifraga_cespitosa102718CLA008032BGNLSC:0.324152979	(Saxifraga_pentadactylis83411CLA008151BGNNLA:0.1636581668	Saxifraga_rosacea134792CLA008166BGNNNI:0.1636581668):0.1604948122):0.05299274875):1.022194928	Saxifraga_geranioides134782CLA008089BGNNKR:1.399340656):1.588698392	Saxifraga_fragilis102726CLA008083BGNNKP:2.988039047):0.8828686029	((Saxifraga_exarata_ampulacea1904731CLA008069BGNNNH:1.30819503	(((((Saxifraga_exarata_carniolica1534577PHA008070BGNLSI:0.130214829	Saxifraga_exarata_moschata134788PHA008077RSZRSZAXPI000826-18:0.130214829):0.1261066454	Saxifraga_exarata_exarata83410PHA008074RSZRSZAXPI000684-35:0.2563214744):0.07170255575	(Saxifraga_moschata_kotulae1924221CAR010213BGNNQC:0.1479692192	Saxifraga_pubescens134791CLA008160BGNMLN:0.1479692192):0.1800548109):0.1090625948	Saxifraga_pedemontana102735PHA008148BGNKKP:0.437086625):0.8648834413	Saxifraga_rosacea134792TROM_V_965858BXABQQ:1.301970066):0.006224963892):2.093055395	(Saxifraga_exarata_delphinensis1534578PHA008072BGNAKV:2.943333781	Saxifraga_vayredana88878CLA008196BGNNSB:2.943333781):0.4579166442):0.4696572248):0.1782699513	((Saxifraga_hariotii134785CLA008098BGNPBF:0.2805226973	Saxifraga_intricata88879CLA008111BGNNHF:0.2805226973):1.804545079	(Saxifraga_losae88876CLA008114BGNNKT:0.1727801711	Saxifraga_moncayensis88877CLA008121BGNNSS:0.1727801711):1.912287605):1.964109825):0.8654683435):0.7458963968	Saxifraga_pedemontana_cymosa1616324CAR008150BGNNGR:5.660542342):6.532738542	((((((Saxifraga_babiana83420CLA007992BGNNSQ:2.724565453	((Saxifraga_bulbifera134772PHA008008RSZRSZAXPI000821-93:1.646941878	((Saxifraga_continentalis1616279CLA008041BGNNKM:0.3891209544	Saxifraga_hypnoides23264CLA008110BGNMRG:0.3891209544):0.6389625306	(Saxifraga_cuneata83421CLA008048BGNNKN:0.8295056361	Saxifraga_granulata83409PHA008094RSZRSZAXPI000822-94:0.8295056361):0.1985778489):0.6188583927):0.5003526903	(Saxifraga_canaliculata134773CLA008018BGNNKK:1.073065896
(((Saxifraga_adscendens406025PHA007978GWM1249:3.483161708	(Saxifraga_blavii1904729CLA008002BGNMQL:0.4506607269	Saxifraga_glabella1904732CLA008090BGNMRF:0.4506607269):3.032500981):7.807042501	Saxifraga_tridactylites406026PHA010035BGNLSM:11.29020421):4.622566252	((((((Saxifraga_androsacea134767PHA007983BGNQK:1.079178497	Saxifraga_seguieri1534586PHA008173BGNIQR:1.079178497):0.1618658978	Saxifraga_depressa134778PHA008059BGNQN:1.241044395):1.311370397	Saxifraga_styriaca1792783CAR010216BGNNSA:2.552414792):0.2867754731	Saxifraga_italica1616240CLA008112BGNNLG:2.839190266):2.638374309	Saxifraga_wahlenbergii1616355CLA008197BGNMRH:5.477564575):7.1982844	((((Saxifraga_aphylla134768PHA007985BGNQL:0.06962310477	Saxifraga_sedoides134793PHA008171BGNMBE:0.06962310477):3.138572575	(((Saxifraga_arachnoidea83408PHA007989BGNQM:1.465570271	(Saxifraga_muscoides1534582PHA008125BGNLHV:0.5803588158	Saxifraga_presolanensis1534585PHA008158BGNAMB:0.5803588158):0.8852114552):1.172182755	Saxifraga_berica1616233CLA007994BGNNLF:2.637753026):0.4667225916	((Saxifraga_facchinii134794PHA008080BGNMBD:0.2791853254	Saxifraga_tenella1534587PHA008184BGNKAE:0.2791853254):0.2962288926	(Saxifraga_hohenwartii1616302PHA008107BGNLKV:0.3543081561	Saxifraga_petraea1534584PHA008153BGNAMA:0.3543081561):0.2211060619):2.529061399):0.1037200619):2.680901927	Saxifraga_paradoxa1534583PHA008145BGNALV:5.889097607):5.150236492	((((Saxifraga_aquatica134769CLA007988BGNNHE:3.790576541	(((((Saxifraga_cebennensis134775CLA008026BGNNNF:0.9038650682	(Saxifraga_cespitosa102718CLA008032BGNLSC:0.6797525469	Saxifraga_rosacea134792CLA008166BGNNNI:0.6797525469):0.2241125213):0.1964350351	Saxifraga_pentadactylis83411CLA008151BGNNLA:1.100300103):0.2119411225	Saxifraga_geranioides134782CLA008089BGNNKR:1.312241226):0.7411612438	((((Saxifraga_exarata_ampulacea1904731CLA008069BGNNNH:0.939136595	((((Saxifraga_exarata_carniolica1534577PHA008070BGNLSI:0.113064145	Saxifraga_exarata_moschata134788PHA008077RSZRSZAXPI000826-18:0.113064145):0.08996812133	(Saxifraga_moschata_kotulae1924221CAR010213BGNNQC:0.1869521848	Saxifraga_pubescens134791CLA008160BGNMLN:0.1869521848):0.01608008153):0.006754025233	Saxifraga_exarata_exarata83410PHA008074RSZRSZAXPI000684-35:0.2097862915):0.0778123536	Saxifraga_pedemontana102735PHA008148BGNKKP:0.2875986451):0.6515379498):0.1949531362	Saxifraga_rosacea134792TROM_V_965858BXABQQ:1.134089731):0.5992276416	(Saxifraga_exarata_delphinensis1534578PHA008072BGNAKV:1.606853638	Saxifraga_vayredana88878CLA008196BGNNSB:1.606853638):0.1264637345):0.2666274619	Saxifraga_fragilis102726CLA008083BGNNKP:1.999944835):0.05345763502):0.006117718935	((Saxifraga_hariotii134785CLA008098BGNPBF:0.2705541504	Saxifraga_intricata88879CLA008111BGNNHF:0.2705541504):0.3517801541	(Saxifraga_losae88876CLA008114BGNNKT:0.3308337744	Saxifraga_moncayensis88877CLA008121BGNNSS:0.3308337744):0.2915005301):1.437185884):1.731056353):1.176079771	Saxifraga_pedemontana_cymosa1616324CAR008150BGNNGR:4.966656312):1.855442528	((((((Saxifraga_babiana83420CLA007992BGNNSQ:1.4085334	((Saxifraga_bulbifera134772PHA008008RSZRSZAXPI000821-93:0.9121591907	((Saxifraga_continentalis1616279CLA008041BGNNKM:0.08059936072	Saxifraga_hypnoides23264CLA008110BGNMRG:0.08059936072):0.4694639848	(Saxifraga_cuneata83421CLA008048BGNNKN:0.3258494903	Saxifraga_granulata83409PHA008094RSZRSZAXPI000822-94:0.3258494903):0.2242138552):0.3620958452):0.2138950898	(Saxifraga_canaliculata134773CLA008018BGNNKK:1.002277342
(((Saxifraga_adscendens406025PHA007978GWM1249:4.993890265	(Saxifraga_blavii1904729CLA008002BGNMQL:1.968133043	Saxifraga_glabella1904732CLA008090BGNMRF:1.968133043):3.025757222):12.44058076	Saxifraga_tridactylites406026PHA010035BGNLSM:17.43447103):13.55993191	((((((Saxifraga_androsacea134767PHA007983BGNQK:0.3671634288	Saxifraga_seguieri1534586PHA008173BGNIQR:0.3671634288):0.2196883585	Saxifraga_depressa134778PHA008059BGNQN:0.5868517873):2.612874429	Saxifraga_styriaca1792783CAR010216BGNNSA:3.199726216):0.5889737712	Saxifraga_italica1616240CLA008112BGNNLG:3.788699988):10.51877315	Saxifraga_wahlenbergii1616355CLA008197BGNMRH:14.30747314):12.91269199	((((Saxifraga_aphylla134768PHA007985BGNQL:0.09980741685	Saxifraga_sedoides134793PHA008171BGNMBE:0.09980741685):7.247294213	(((Saxifraga_arachnoidea83408PHA007989BGNQM:2.813557347	(Saxifraga_muscoides1534582PHA008125BGNLHV:0.9483545213	Saxifraga_presolanensis1534585PHA008158BGNAMB:0.9483545213):1.865202826):2.120829296	Saxifraga_berica1616233CLA007994BGNNLF:4.934386643):2.411187025	(((Saxifraga_facchinii134794PHA008080BGNMBD:0.9216391549	Saxifraga_tenella1534587PHA008184BGNKAE:0.9216391549):0.5232735006	Saxifraga_petraea1534584PHA008153BGNAMA:1.444912655):0.001226240722	Saxifraga_hohenwartii1616302PHA008107BGNLKV:1.446138896):5.899434772):0.001527961741):2.252618169	Saxifraga_paradoxa1534583PHA008145BGNALV:9.5997198):15.87642624	((((Saxifraga_aquatica134769CLA007988BGNNHE:5.635412417	((((((Saxifraga_cebennensis134775CLA008026BGNNNF:0.5112361356	Saxifraga_cespitosa102718CLA008032BGNLSC:0.5112361356):0.1363098143	(Saxifraga_pentadactylis83411CLA008151BGNNLA:0.2423055239	Saxifraga_rosacea134792CLA008166BGNNNI:0.2423055239):0.4052404261):1.06674605	Saxifraga_geranioides134782CLA008089BGNNKR:1.714292):1.318617642	Saxifraga_fragilis102726CLA008083BGNNKP:3.032909642):0.0950495736	((((Saxifraga_exarata_ampulacea1904731CLA008069BGNNNH:1.361200484	Saxifraga_rosacea134792TROM_V_965858BXABQQ:1.361200484):0.1803649112	((((Saxifraga_exarata_carniolica1534577PHA008070BGNLSI:0.2265720794	Saxifraga_exarata_moschata134788PHA008077RSZRSZAXPI000826-18:0.2265720794):0.4307409594	(Saxifraga_moschata_kotulae1924221CAR010213BGNNQC:0.2411176749	Saxifraga_pubescens134791CLA008160BGNMLN:0.2411176749):0.4161953639):0.004348118411	Saxifraga_exarata_exarata83410PHA008074RSZRSZAXPI000684-35:0.6616611572):0.2457120946	Saxifraga_pedemontana102735PHA008148BGNKKP:0.9073732518):0.6341921435):0.7983934937	Saxifraga_exarata_delphinensis1534578PHA008072BGNAKV:2.339958889):0.1907668608	Saxifraga_vayredana88878CLA008196BGNNSB:2.53072575):0.5972334658):0.03109393715	((Saxifraga_hariotii134785CLA008098BGNPBF:0.8862498752	Saxifraga_intricata88879CLA008111BGNNHF:0.8862498752):0.8336350435	(Saxifraga_losae88876CLA008114BGNNKT:0.2852388052	Saxifraga_moncayensis88877CLA008121BGNNSS:0.2852388052):1.434646114):1.439168234):2.476359264):2.421514384	Saxifraga_pedemontana_cymosa1616324CAR008150BGNNGR:8.056926801):6.908801979	((((((Saxifraga_babiana83420CLA007992BGNNSQ:2.970340145	((Saxifraga_bulbifera134772PHA008008RSZRSZAXPI000821-93:2.129117948	((Saxifraga_continentalis1616279CLA008041BGNNKM:0.09923388617	Saxifraga_hypnoides23264CLA008110BGNMRG:0.09923388617):1.594288161	(Saxifraga_cuneata83421CLA008048BGNNKN:1.371220057	Saxifraga_granulata83409PHA008094RSZRSZAXPI000822-94:1.371220057):0.32230199):0.4355959009):0.4340286582	(Saxifraga_canaliculata134773CLA008018BGNNKK:1.708394971
(((Saxifraga_adscendens406025PHA007978GWM1249:4.312523218	(Saxifraga_blavii1904729CLA008002BGNMQL:1.942158085	Saxifraga_glabella1904732CLA008090BGNMRF:1.942158085):2.370365133):4.264874005	Saxifraga_tridactylites406026PHA010035BGNLSM:8.577397223):4.034188304	((((((Saxifraga_androsacea134767PHA007983BGNQK:0.06881752891	Saxifraga_seguieri1534586PHA008173BGNIQR:0.06881752891):0.4928420522	Saxifraga_depressa134778PHA008059BGNQN:0.5616595811):2.627768714	Saxifraga_styriaca1792783CAR010216BGNNSA:3.189428295):0.3021469169	Saxifraga_italica1616240CLA008112BGNNLG:3.491575212):3.445237025	Saxifraga_wahlenbergii1616355CLA008197BGNMRH:6.936812237):4.603212	((((Saxifraga_aphylla134768PHA007985BGNQL:0.09517977972	Saxifraga_sedoides134793PHA008171BGNMBE:0.09517977972):2.984970125	(((Saxifraga_arachnoidea83408PHA007989BGNQM:1.936488894	(Saxifraga_muscoides1534582PHA008125BGNLHV:0.9830847747	Saxifraga_presolanensis1534585PHA008158BGNAMB:0.9830847747):0.9534041197):0.670930133	Saxifraga_berica1616233CLA007994BGNNLF:2.607419027):0.3281715571	((Saxifraga_facchinii134794PHA008080BGNMBD:0.1063933624	Saxifraga_tenella1534587PHA008184BGNKAE:0.1063933624):0.4932834202	(Saxifraga_hohenwartii1616302PHA008107BGNLKV:0.420239029	Saxifraga_petraea1534584PHA008153BGNAMA:0.420239029):0.1794377535):2.335913802):0.1445593207):3.113108005	Saxifraga_paradoxa1534583PHA008145BGNALV:6.19325791):3.74492221	((((Saxifraga_aquatica134769CLA007988BGNNHE:3.025034997	(((((((Saxifraga_cebennensis134775CLA008026BGNNNF:0.1044656179	Saxifraga_rosacea134792CLA008166BGNNNI:0.1044656179):0.2760158494	Saxifraga_pentadactylis83411CLA008151BGNNLA:0.3804814673):0.0006469525368	Saxifraga_cespitosa102718CLA008032BGNLSC:0.3811284198):0.856502521	Saxifraga_geranioides134782CLA008089BGNNKR:1.237630941):0.3491279744	((Saxifraga_hariotii134785CLA008098BGNPBF:0.322953614	Saxifraga_intricata88879CLA008111BGNNHF:0.322953614):1.089745616	(Saxifraga_losae88876CLA008114BGNNKT:0.4317528433	Saxifraga_moncayensis88877CLA008121BGNNSS:0.4317528433):0.9809463863):0.1740596856):0.1340418881	Saxifraga_fragilis102726CLA008083BGNNKP:1.720800803):0.005486526258	(((Saxifraga_exarata_ampulacea1904731CLA008069BGNNNH:0.692429385	Saxifraga_rosacea134792TROM_V_965858BXABQQ:0.692429385):0.01566959119	((((Saxifraga_exarata_carniolica1534577PHA008070BGNLSI:0.1196097213	Saxifraga_exarata_moschata134788PHA008077RSZRSZAXPI000826-18:0.1196097213):0.09957268671	Saxifraga_moschata_kotulae1924221CAR010213BGNNQC:0.219182408):0.006184611201	(Saxifraga_exarata_exarata83410PHA008074RSZRSZAXPI000684-35:0.1156852037	Saxifraga_pubescens134791CLA008160BGNMLN:0.1156852037):0.1096818155):0.1421523806	Saxifraga_pedemontana102735PHA008148BGNKKP:0.3675193998):0.3405795764):0.590414197	(Saxifraga_exarata_delphinensis1534578PHA008072BGNAKV:1.231887347	Saxifraga_vayredana88878CLA008196BGNNSB:1.231887347):0.06662582635):0.4277741564):1.298747668):0.7311250988	Saxifraga_pedemontana_cymosa1616324CAR008150BGNNGR:3.756160096):2.098156784	((((((Saxifraga_babiana83420CLA007992BGNNSQ:1.446197351	((Saxifraga_bulbifera134772PHA008008RSZRSZAXPI000821-93:1.126504837	((Saxifraga_continentalis1616279CLA008041BGNNKM:0.4286775881	Saxifraga_hypnoides23264CLA008110BGNMRG:0.4286775881):0.6231154761	(Saxifraga_cuneata83421CLA008048BGNNKN:0.8796480982	Saxifraga_granulata83409PHA008094RSZRSZAXPI000822-94:0.8796480982):0.172144966):0.074711773):0.2915071086	(Saxifraga_canaliculata134773CLA008018BGNNKK:0.7230458611
(((Saxifraga_adscendens406025PHA007978GWM1249:4.305880709	(Saxifraga_blavii1904729CLA008002BGNMQL:0.3770422289	Saxifraga_glabella1904732CLA008090BGNMRF:0.3770422289):3.92883848):2.406464387	Saxifraga_tridactylites406026PHA010035BGNLSM:6.712345096):6.90274174	((((((Saxifraga_androsacea134767PHA007983BGNQK:0.03543476163	Saxifraga_seguieri1534586PHA008173BGNIQR:0.03543476163):0.2039962737	Saxifraga_depressa134778PHA008059BGNQN:0.2394310353):2.947604017	Saxifraga_styriaca1792783CAR010216BGNNSA:3.187035052):0.4416704149	Saxifraga_italica1616240CLA008112BGNNLG:3.628705467):2.832457734	Saxifraga_wahlenbergii1616355CLA008197BGNMRH:6.461163201):5.828069345	(((((Saxifraga_aphylla134768PHA007985BGNQL:0.1308082319	Saxifraga_sedoides134793PHA008171BGNMBE:0.1308082319):3.686648986	(((Saxifraga_facchinii134794PHA008080BGNMBD:0.6005551104	Saxifraga_tenella1534587PHA008184BGNKAE:0.6005551104):0.1419471397	Saxifraga_hohenwartii1616302PHA008107BGNLKV:0.7425022501):0.4013211761	Saxifraga_petraea1534584PHA008153BGNAMA:1.143823426):2.673633792):0.2218173158	((Saxifraga_arachnoidea83408PHA007989BGNQM:1.085789732	(Saxifraga_muscoides1534582PHA008125BGNLHV:0.3824044771	Saxifraga_presolanensis1534585PHA008158BGNAMB:0.3824044771):0.7033852552):1.778143097	Saxifraga_berica1616233CLA007994BGNNLF:2.863932829):1.175341705):2.451509528	Saxifraga_paradoxa1534583PHA008145BGNALV:6.490784062):4.675604744	((((Saxifraga_aquatica134769CLA007988BGNNHE:2.652539019	((((((Saxifraga_cebennensis134775CLA008026BGNNNF:0.1555050876	Saxifraga_cespitosa102718CLA008032BGNLSC:0.1555050876):0.04990467233	(Saxifraga_pentadactylis83411CLA008151BGNNLA:0.09658161463	Saxifraga_rosacea134792CLA008166BGNNNI:0.09658161463):0.1088281453):0.4157600989	Saxifraga_geranioides134782CLA008089BGNNKR:0.6211698588):0.9020056488	Saxifraga_fragilis102726CLA008083BGNNKP:1.523175508):0.1692543917	((Saxifraga_hariotii134785CLA008098BGNPBF:0.707282788	Saxifraga_intricata88879CLA008111BGNNHF:0.707282788):0.5569681301	(Saxifraga_losae88876CLA008114BGNNKT:0.3389381289	Saxifraga_moncayensis88877CLA008121BGNNSS:0.3389381289):0.9253127892):0.4281789812):0.2316917529	(((Saxifraga_exarata_ampulacea1904731CLA008069BGNNNH:0.7112932914	((((Saxifraga_exarata_carniolica1534577PHA008070BGNLSI:0.173834498	Saxifraga_exarata_moschata134788PHA008077RSZRSZAXPI000826-18:0.173834498):0.1480846057	Saxifraga_exarata_exarata83410PHA008074RSZRSZAXPI000684-35:0.3219191037):0.0215954293	(Saxifraga_moschata_kotulae1924221CAR010213BGNNQC:0.3101927549	Saxifraga_pubescens134791CLA008160BGNMLN:0.3101927549):0.03332177812):0.03212850545	Saxifraga_pedemontana102735PHA008148BGNKKP:0.3756430385):0.335650253):0.01152808717	Saxifraga_rosacea134792TROM_V_965858BXABQQ:0.7228213786):0.3369423408	(Saxifraga_exarata_delphinensis1534578PHA008072BGNAKV:0.9159555093	Saxifraga_vayredana88878CLA008196BGNNSB:0.9159555093):0.1438082102):0.8643579327):0.7284173671):0.5549169407	Saxifraga_pedemontana_cymosa1616324CAR008150BGNNGR:3.20745596):4.898782811	((((((Saxifraga_babiana83420CLA007992BGNNSQ:2.103340536	((Saxifraga_bulbifera134772PHA008008RSZRSZAXPI000821-93:1.420273398	((Saxifraga_continentalis1616279CLA008041BGNNKM:0.1021520614	Saxifraga_hypnoides23264CLA008110BGNMRG:0.1021520614):0.9588327922	(Saxifraga_cuneata83421CLA008048BGNNKN:0.677039474	Saxifraga_granulata83409PHA008094RSZRSZAXPI000822-94:0.677039474):0.3839453796):0.3592885442):0.2356522049	(Saxifraga_canaliculata134773CLA008018BGNNKK:1.133204315
(((Saxifraga_adscendens406025PHA007978GWM1249:3.905990533	(Saxifraga_blavii1904729CLA008002BGNMQL:1.130519654	Saxifraga_glabella1904732CLA008090BGNMRF:1.130519654):2.775470879):5.020865965	Saxifraga_tridactylites406026PHA010035BGNLSM:8.926856499):8.445710307	((((((Saxifraga_androsacea134767PHA007983BGNQK:0.4304416236	Saxifraga_seguieri1534586PHA008173BGNIQR:0.4304416236):0.2208751387	Saxifraga_depressa134778PHA008059BGNQN:0.6513167623):1.75246123	Saxifraga_styriaca1792783CAR010216BGNNSA:2.403777992):1.829475568	Saxifraga_italica1616240CLA008112BGNNLG:4.23325356):8.638514885	Saxifraga_wahlenbergii1616355CLA008197BGNMRH:12.87176845):2.976426994	(((((Saxifraga_aphylla134768PHA007985BGNQL:0.02783979159	Saxifraga_sedoides134793PHA008171BGNMBE:0.02783979159):3.803871637	((Saxifraga_arachnoidea83408PHA007989BGNQM:1.788168181	(Saxifraga_muscoides1534582PHA008125BGNLHV:1.191695437	Saxifraga_presolanensis1534585PHA008158BGNAMB:1.191695437):0.5964727442):0.4968880705	Saxifraga_berica1616233CLA007994BGNNLF:2.285056251):1.546655178):0.06564525483	(((Saxifraga_facchinii134794PHA008080BGNMBD:0.2177397205	Saxifraga_tenella1534587PHA008184BGNKAE:0.2177397205):0.1707092117	Saxifraga_petraea1534584PHA008153BGNAMA:0.3884489322):0.1136698304	Saxifraga_hohenwartii1616302PHA008107BGNLKV:0.5021187626):3.395237921):4.101692291	Saxifraga_paradoxa1534583PHA008145BGNALV:7.999048975):6.460887958	((((Saxifraga_aquatica134769CLA007988BGNNHE:3.381947287	(((((Saxifraga_cebennensis134775CLA008026BGNNNF:0.1230524545	Saxifraga_cespitosa102718CLA008032BGNLSC:0.1230524545):0.2352480519	(Saxifraga_pentadactylis83411CLA008151BGNNLA:0.2177132162	Saxifraga_rosacea134792CLA008166BGNNNI:0.2177132162):0.1405872903):1.225744014	Saxifraga_geranioides134782CLA008089BGNNKR:1.584044521):0.9622164201	(Saxifraga_fragilis102726CLA008083BGNNKP:2.394306992	((Saxifraga_hariotii134785CLA008098BGNPBF:0.7110430861	Saxifraga_intricata88879CLA008111BGNNHF:0.7110430861):0.9140191075	(Saxifraga_losae88876CLA008114BGNNKT:0.08959500431	Saxifraga_moncayensis88877CLA008121BGNNSS:0.08959500431):1.535467189):0.7692447988):0.1519539484):0.07259546434	((((Saxifraga_exarata_ampulacea1904731CLA008069BGNNNH:1.139743132	Saxifraga_rosacea134792TROM_V_965858BXABQQ:1.139743132):0.034522338	(((Saxifraga_exarata_carniolica1534577PHA008070BGNLSI:0.1823422283	Saxifraga_exarata_moschata134788PHA008077RSZRSZAXPI000826-18:0.1823422283):0.1578807602	(Saxifraga_exarata_exarata83410PHA008074RSZRSZAXPI000684-35:0.313269274	(Saxifraga_moschata_kotulae1924221CAR010213BGNNQC:0.2715212394	Saxifraga_pubescens134791CLA008160BGNMLN:0.2715212394):0.04174803454):0.02695371456):0.2594524622	Saxifraga_pedemontana102735PHA008148BGNKKP:0.5996754507):0.5745900191):0.8154337039	Saxifraga_exarata_delphinensis1534578PHA008072BGNAKV:1.989699174):0.2330468472	Saxifraga_vayredana88878CLA008196BGNNSB:2.222746021):0.3961103843):0.7630908814):0.261881966	Saxifraga_pedemontana_cymosa1616324CAR008150BGNNGR:3.643829253):8.173415373	((((((Saxifraga_babiana83420CLA007992BGNNSQ:1.603143195	((Saxifraga_bulbifera134772PHA008008RSZRSZAXPI000821-93:0.9486891485	((Saxifraga_continentalis1616279CLA008041BGNNKM:0.3686909513	Saxifraga_hypnoides23264CLA008110BGNMRG:0.3686909513):0.5117791526	(Saxifraga_cuneata83421CLA008048BGNNKN:0.6932798242	Saxifraga_granulata83409PHA008094RSZRSZAXPI000822-94:0.6932798242):0.1871902797):0.06821904462):0.3599758473	(Saxifraga_canaliculata134773CLA008018BGNNKK:0.9477916044
(((Saxifraga_adscendens406025PHA007978GWM1249:2.891993681	(Saxifraga_blavii1904729CLA008002BGNMQL:0.3383130725	Saxifraga_glabella1904732CLA008090BGNMRF:0.3383130725):2.553680608):3.211435399	Saxifraga_tridactylites406026PHA010035BGNLSM:6.10342908):9.455609458	((((((Saxifraga_androsacea134767PHA007983BGNQK:0.1543362576	Saxifraga_seguieri1534586PHA008173BGNIQR:0.1543362576):0.5141372987	Saxifraga_depressa134778PHA008059BGNQN:0.6684735563):0.5972114617	Saxifraga_styriaca1792783CAR010216BGNNSA:1.265685018):0.2766394963	Saxifraga_italica1616240CLA008112BGNNLG:1.542324514):5.32799409	Saxifraga_wahlenbergii1616355CLA008197BGNMRH:6.870318604):6.424610643	((((Saxifraga_aphylla134768PHA007985BGNQL:0.07022916966	Saxifraga_sedoides134793PHA008171BGNMBE:0.07022916966):2.86289209	(((Saxifraga_arachnoidea83408PHA007989BGNQM:1.793354542	(Saxifraga_muscoides1534582PHA008125BGNLHV:0.7915006983	Saxifraga_presolanensis1534585PHA008158BGNAMB:0.7915006983):1.001853844):0.6346617852	Saxifraga_berica1616233CLA007994BGNNLF:2.428016327):0.4154554997	(((Saxifraga_facchinii134794PHA008080BGNMBD:0.1321241465	Saxifraga_tenella1534587PHA008184BGNKAE:0.1321241465):0.3568105064	Saxifraga_hohenwartii1616302PHA008107BGNLKV:0.4889346529):0.005775611892	Saxifraga_petraea1534584PHA008153BGNAMA:0.4947102648):2.348761562):0.08964943222):5.086802719	Saxifraga_paradoxa1534583PHA008145BGNALV:8.019923978):3.280874027	((((Saxifraga_aquatica134769CLA007988BGNNHE:4.973224552	(((((Saxifraga_cebennensis134775CLA008026BGNNNF:0.1445844861	(Saxifraga_cespitosa102718CLA008032BGNLSC:0.107483092	Saxifraga_rosacea134792CLA008166BGNNNI:0.107483092):0.03710139406):0.0414758573	Saxifraga_pentadactylis83411CLA008151BGNNLA:0.1860603434):0.5630885823	Saxifraga_geranioides134782CLA008089BGNNKR:0.7491489256):0.515250305	Saxifraga_fragilis102726CLA008083BGNNKP:1.264399231):0.1733553139	((((Saxifraga_exarata_ampulacea1904731CLA008069BGNNNH:0.8577029977	Saxifraga_rosacea134792TROM_V_965858BXABQQ:0.8577029977):0.1450398069	((((Saxifraga_exarata_carniolica1534577PHA008070BGNLSI:0.1163643153	Saxifraga_exarata_moschata134788PHA008077RSZRSZAXPI000826-18:0.1163643153):0.1075603083	Saxifraga_exarata_exarata83410PHA008074RSZRSZAXPI000684-35:0.2239246237):0.1831935518	(Saxifraga_moschata_kotulae1924221CAR010213BGNNQC:0.2942209895	Saxifraga_pubescens134791CLA008160BGNMLN:0.2942209895):0.1128971859):0.2811310189	Saxifraga_pedemontana102735PHA008148BGNKKP:0.6882491943):0.3144936103):0.2277942655	(Saxifraga_exarata_delphinensis1534578PHA008072BGNAKV:1.184442704	Saxifraga_vayredana88878CLA008196BGNNSB:1.184442704):0.046094366):0.1683379481	((Saxifraga_hariotii134785CLA008098BGNPBF:0.1209485481	Saxifraga_intricata88879CLA008111BGNNHF:0.1209485481):0.446326202	(Saxifraga_losae88876CLA008114BGNNKT:0.0777348967	Saxifraga_moncayensis88877CLA008121BGNNSS:0.0777348967):0.4895398534):0.8316002681):0.03887952634):3.535470008):0.2730337105	Saxifraga_pedemontana_cymosa1616324CAR008150BGNNGR:5.246258263):2.546574128	((((((Saxifraga_babiana83420CLA007992BGNNSQ:1.115212003	((Saxifraga_bulbifera134772PHA008008RSZRSZAXPI000821-93:0.9224444861	((Saxifraga_continentalis1616279CLA008041BGNNKM:0.1935892951	Saxifraga_hypnoides23264CLA008110BGNMRG:0.1935892951):0.2710789829	(Saxifraga_cuneata83421CLA008048BGNNKN:0.4239199173	Saxifraga_granulata83409PHA008094RSZRSZAXPI000822-94:0.4239199173):0.04074836074):0.457776208):0.08908049578	(Saxifraga_canaliculata134773CLA008018BGNNKK:0.7923806396
(((Saxifraga_adscendens406025PHA007978GWM1249:2.949493271	(Saxifraga_blavii1904729CLA008002BGNMQL:0.5811407753	Saxifraga_glabella1904732CLA008090BGNMRF:0.5811407753):2.368352496):6.014061698	Saxifraga_tridactylites406026PHA010035BGNLSM:8.963554969):6.371902304	((((((Saxifraga_androsacea134767PHA007983BGNQK:0.6079691811	Saxifraga_seguieri1534586PHA008173BGNIQR:0.6079691811):0.1979693129	Saxifraga_depressa134778PHA008059BGNQN:0.805938494):3.780933678	Saxifraga_styriaca1792783CAR010216BGNNSA:4.586872172):0.1833582043	Saxifraga_italica1616240CLA008112BGNNLG:4.770230376):4.218608198	Saxifraga_wahlenbergii1616355CLA008197BGNMRH:8.988838574):4.920200276	(((((Saxifraga_aphylla134768PHA007985BGNQL:0.02310841107	Saxifraga_sedoides134793PHA008171BGNMBE:0.02310841107):2.498068273	((Saxifraga_arachnoidea83408PHA007989BGNQM:1.66205192	(Saxifraga_muscoides1534582PHA008125BGNLHV:0.9230731891	Saxifraga_presolanensis1534585PHA008158BGNAMB:0.9230731891):0.7389787312):0.3217574133	Saxifraga_berica1616233CLA007994BGNNLF:1.983809334):0.5373673504):0.7031626536	((Saxifraga_facchinii134794PHA008080BGNMBD:0.7589355633	Saxifraga_tenella1534587PHA008184BGNKAE:0.7589355633):0.489179825	(Saxifraga_hohenwartii1616302PHA008107BGNLKV:0.4722256794	Saxifraga_petraea1534584PHA008153BGNAMA:0.4722256794):0.7758897088):1.976223949):4.43164179	Saxifraga_paradoxa1534583PHA008145BGNALV:7.655981127):4.072939712	((((Saxifraga_aquatica134769CLA007988BGNNHE:3.626333089	(((((Saxifraga_cebennensis134775CLA008026BGNNNF:0.1120434828	Saxifraga_rosacea134792CLA008166BGNNNI:0.1120434828):0.07902386951	(Saxifraga_cespitosa102718CLA008032BGNLSC:0.1764762304	Saxifraga_pentadactylis83411CLA008151BGNNLA:0.1764762304):0.01459112187):1.447512507	Saxifraga_geranioides134782CLA008089BGNNKR:1.638579859):0.4578238288	(Saxifraga_fragilis102726CLA008083BGNNKP:1.802063113	((Saxifraga_hariotii134785CLA008098BGNPBF:0.1896767428	Saxifraga_intricata88879CLA008111BGNNHF:0.1896767428):0.9457075454	(Saxifraga_losae88876CLA008114BGNNKT:0.6130864553	Saxifraga_moncayensis88877CLA008121BGNNSS:0.6130864553):0.5222978328):0.6666788251):0.2943405749):0.1344270469	(((Saxifraga_exarata_ampulacea1904731CLA008069BGNNNH:0.9544394095	Saxifraga_rosacea134792TROM_V_965858BXABQQ:0.9544394095):0.01923694886	((((Saxifraga_exarata_carniolica1534577PHA008070BGNLSI:0.1332067538	Saxifraga_exarata_moschata134788PHA008077RSZRSZAXPI000826-18:0.1332067538):0.3930876381	Saxifraga_exarata_exarata83410PHA008074RSZRSZAXPI000684-35:0.5262943919):0.1039202339	(Saxifraga_moschata_kotulae1924221CAR010213BGNNQC:0.1945194845	Saxifraga_pubescens134791CLA008160BGNMLN:0.1945194845):0.4356951413):0.03204576638	Saxifraga_pedemontana102735PHA008148BGNKKP:0.6622603921):0.3114159663):0.5099818757	(Saxifraga_exarata_delphinensis1534578PHA008072BGNAKV:1.248376786	Saxifraga_vayredana88878CLA008196BGNNSB:1.248376786):0.2352814479):0.747172501):1.395502354):0.8456093845	Saxifraga_pedemontana_cymosa1616324CAR008150BGNNGR:4.471942473):5.654642874	((((((Saxifraga_babiana83420CLA007992BGNNSQ:1.647486283	((Saxifraga_bulbifera134772PHA008008RSZRSZAXPI000821-93:0.9383034645	((Saxifraga_continentalis1616279CLA008041BGNNKM:0.3341330302	Saxifraga_hypnoides23264CLA008110BGNMRG:0.3341330302):0.3443856898	(Saxifraga_cuneata83421CLA008048BGNNKN:0.6464105267	Saxifraga_granulata83409PHA008094RSZRSZAXPI000822-94:0.6464105267):0.03210819334):0.2597847445):0.2582899035	(Saxifraga_canaliculata134773CLA008018BGNNKK:0.9951502074
(((Saxifraga_adscendens406025PHA007978GWM1249:4.739693999	(Saxifraga_blavii1904729CLA008002BGNMQL:2.061146571	Saxifraga_glabella1904732CLA008090BGNMRF:2.061146571):2.678547427):7.553847555	Saxifraga_tridactylites406026PHA010035BGNLSM:12.29354155):6.634896808	((((((Saxifraga_androsacea134767PHA007983BGNQK:0.9676576597	Saxifraga_seguieri1534586PHA008173BGNIQR:0.9676576597):0.4203586732	Saxifraga_depressa134778PHA008059BGNQN:1.388016333):0.7804553927	Saxifraga_styriaca1792783CAR010216BGNNSA:2.168471726):0.5106410893	Saxifraga_italica1616240CLA008112BGNNLG:2.679112815):4.672843095	Saxifraga_wahlenbergii1616355CLA008197BGNMRH:7.35195591):9.067528955	(((((Saxifraga_aphylla134768PHA007985BGNQL:0.2505338553	Saxifraga_sedoides134793PHA008171BGNMBE:0.2505338553):3.033551409	((Saxifraga_facchinii134794PHA008080BGNMBD:1.032870758	Saxifraga_tenella1534587PHA008184BGNKAE:1.032870758):0.4819688683	(Saxifraga_hohenwartii1616302PHA008107BGNLKV:1.325394176	Saxifraga_petraea1534584PHA008153BGNAMA:1.325394176):0.18944545):1.769245639):0.04799260228	((Saxifraga_arachnoidea83408PHA007989BGNQM:1.560381561	(Saxifraga_muscoides1534582PHA008125BGNLHV:1.270776587	Saxifraga_presolanensis1534585PHA008158BGNAMB:1.270776587):0.2896049738):1.02840826	Saxifraga_berica1616233CLA007994BGNNLF:2.588789821):0.7432880459):4.786558176	Saxifraga_paradoxa1534583PHA008145BGNALV:8.118636043):6.404785753	((((Saxifraga_aquatica134769CLA007988BGNNHE:4.998627671	((((((Saxifraga_cebennensis134775CLA008026BGNNNF:0.3277835371	Saxifraga_cespitosa102718CLA008032BGNLSC:0.3277835371):0.02503945363	(Saxifraga_pentadactylis83411CLA008151BGNNLA:0.1709618887	Saxifraga_rosacea134792CLA008166BGNNNI:0.1709618887):0.181861102):1.165723547	Saxifraga_geranioides134782CLA008089BGNNKR:1.518546538):2.33027568	((((Saxifraga_exarata_ampulacea1904731CLA008069BGNNNH:0.9464462336	Saxifraga_rosacea134792TROM_V_965858BXABQQ:0.9464462336):0.3266087634	((((Saxifraga_exarata_carniolica1534577PHA008070BGNLSI:0.3327249232	Saxifraga_exarata_moschata134788PHA008077RSZRSZAXPI000826-18:0.3327249232):0.1340526995	Saxifraga_exarata_exarata83410PHA008074RSZRSZAXPI000684-35:0.4667776227):0.00140260943	(Saxifraga_moschata_kotulae1924221CAR010213BGNNQC:0.357698471	Saxifraga_pubescens134791CLA008160BGNMLN:0.357698471):0.1104817611):0.2995144873	Saxifraga_pedemontana102735PHA008148BGNKKP:0.7676947194):0.5053602776):0.964720216	Saxifraga_exarata_delphinensis1534578PHA008072BGNAKV:2.237775213):0.2170064588	Saxifraga_vayredana88878CLA008196BGNNSB:2.454781672):1.394040546):0.1196243459	((Saxifraga_hariotii134785CLA008098BGNPBF:0.7111058859	Saxifraga_intricata88879CLA008111BGNNHF:0.7111058859):1.424300101	(Saxifraga_losae88876CLA008114BGNNKT:1.183937574	Saxifraga_moncayensis88877CLA008121BGNNSS:1.183937574):0.9514684128):1.833040577):0.01233824374	Saxifraga_fragilis102726CLA008083BGNNKP:3.980784807):1.017842864):1.266620902	Saxifraga_pedemontana_cymosa1616324CAR008150BGNNGR:6.265248573):2.937361143	((((((Saxifraga_babiana83420CLA007992BGNNSQ:1.814412393	((Saxifraga_bulbifera134772PHA008008RSZRSZAXPI000821-93:1.501266023	((Saxifraga_continentalis1616279CLA008041BGNNKM:0.2516430526	Saxifraga_hypnoides23264CLA008110BGNMRG:0.2516430526):0.785401791	(Saxifraga_cuneata83421CLA008048BGNNKN:0.5093258568	Saxifraga_granulata83409PHA008094RSZRSZAXPI000822-94:0.5093258568):0.5277189868):0.464221179):0.2581976277	(Saxifraga_canaliculata134773CLA008018BGNNKK:1.594924737
(((Saxifraga_adscendens406025PHA007978GWM1249:6.030003405	(Saxifraga_blavii1904729CLA008002BGNMQL:1.463932323	Saxifraga_glabella1904732CLA008090BGNMRF:1.463932323):4.566071082):10.6932419	Saxifraga_tridactylites406026PHA010035BGNLSM:16.72324531):16.31257474	(((((Saxifraga_androsacea134767PHA007983BGNQK:0.1396719839	Saxifraga_seguieri1534586PHA008173BGNIQR:0.1396719839):1.516405166	Saxifraga_depressa134778PHA008059BGNQN:1.65607715):4.48781884	(Saxifraga_italica1616240CLA008112BGNNLG:6.011090384	Saxifraga_styriaca1792783CAR010216BGNNSA:6.011090384):0.1328056058):2.488772056	Saxifraga_wahlenbergii1616355CLA008197BGNMRH:8.632668046):18.13935576	(((((Saxifraga_aphylla134768PHA007985BGNQL:0.8962539493	Saxifraga_sedoides134793PHA008171BGNMBE:0.8962539493):9.543194467	((Saxifraga_arachnoidea83408PHA007989BGNQM:4.607059336	(Saxifraga_muscoides1534582PHA008125BGNLHV:2.335830647	Saxifraga_presolanensis1534585PHA008158BGNAMB:2.335830647):2.27122869):3.473944816	Saxifraga_berica1616233CLA007994BGNNLF:8.081004152):2.358444264):0.09963607117	((Saxifraga_facchinii134794PHA008080BGNMBD:0.6151463162	Saxifraga_tenella1534587PHA008184BGNKAE:0.6151463162):0.4641880039	(Saxifraga_hohenwartii1616302PHA008107BGNLKV:0.2306515546	Saxifraga_petraea1534584PHA008153BGNAMA:0.2306515546):0.8486827655):9.459750167):2.713626642	Saxifraga_paradoxa1534583PHA008145BGNALV:13.25271113):5.449632828	((((Saxifraga_aquatica134769CLA007988BGNNHE:6.744939764	((((((Saxifraga_cebennensis134775CLA008026BGNNNF:0.3475850561	Saxifraga_rosacea134792CLA008166BGNNNI:0.3475850561):0.04231146219	(Saxifraga_cespitosa102718CLA008032BGNLSC:0.2747782398	Saxifraga_pentadactylis83411CLA008151BGNNLA:0.2747782398):0.1151182785):0.88401324	Saxifraga_geranioides134782CLA008089BGNNKR:1.273909758):2.991350712	((((Saxifraga_exarata_ampulacea1904731CLA008069BGNNNH:1.441928416	Saxifraga_rosacea134792TROM_V_965858BXABQQ:1.441928416):0.1857082096	(((Saxifraga_exarata_carniolica1534577PHA008070BGNLSI:0.2002982232	Saxifraga_exarata_moschata134788PHA008077RSZRSZAXPI000826-18:0.2002982232):0.6427962372	(Saxifraga_exarata_exarata83410PHA008074RSZRSZAXPI000684-35:0.6151909426	(Saxifraga_moschata_kotulae1924221CAR010213BGNNQC:0.1116967536	Saxifraga_pubescens134791CLA008160BGNMLN:0.1116967536):0.503494189):0.2279035178):0.2826451039	Saxifraga_pedemontana102735PHA008148BGNKKP:1.125739564):0.5018970615):1.161709565	Saxifraga_exarata_delphinensis1534578PHA008072BGNAKV:2.789346191):0.5452322589	Saxifraga_vayredana88878CLA008196BGNNSB:3.33457845):0.9306820198):0.3327589578	((Saxifraga_hariotii134785CLA008098BGNPBF:0.0810860605	Saxifraga_intricata88879CLA008111BGNNHF:0.0810860605):1.071104572	(Saxifraga_losae88876CLA008114BGNNKT:0.1915031017	Saxifraga_moncayensis88877CLA008121BGNNSS:0.1915031017):0.9606875311):3.445828795):0.2166180833	Saxifraga_fragilis102726CLA008083BGNNKP:4.814637511):1.930302253):0.8416479222	Saxifraga_pedemontana_cymosa1616324CAR008150BGNNGR:7.586587686):5.398911136	((((((Saxifraga_babiana83420CLA007992BGNNSQ:2.345927984	((Saxifraga_bulbifera134772PHA008008RSZRSZAXPI000821-93:1.371298418	((Saxifraga_continentalis1616279CLA008041BGNNKM:0.5261158775	Saxifraga_hypnoides23264CLA008110BGNMRG:0.5261158775):0.7392196973	(Saxifraga_cuneata83421CLA008048BGNNKN:1.046753905	Saxifraga_granulata83409PHA008094RSZRSZAXPI000822-94:1.046753905):0.2185816697):0.1059628434):0.7552327799	(Saxifraga_canaliculata134773CLA008018BGNNKK:1.164791419
(((Saxifraga_adscendens406025PHA007978GWM1249:4.067558507	(Saxifraga_blavii1904729CLA008002BGNMQL:0.7741685844	Saxifraga_glabella1904732CLA008090BGNMRF:0.7741685844):3.293389923):5.734096554	Saxifraga_tridactylites406026PHA010035BGNLSM:9.801655061):15.35696883	((((((Saxifraga_androsacea134767PHA007983BGNQK:0.1088120865	Saxifraga_seguieri1534586PHA008173BGNIQR:0.1088120865):0.251134793	Saxifraga_depressa134778PHA008059BGNQN:0.3599468794):3.097706003	Saxifraga_styriaca1792783CAR010216BGNNSA:3.457652883):0.8200364469	Saxifraga_italica1616240CLA008112BGNNLG:4.27768933):8.141320491	Saxifraga_wahlenbergii1616355CLA008197BGNMRH:12.41900982):8.995199133	(((((Saxifraga_aphylla134768PHA007985BGNQL:0.04528256497	Saxifraga_sedoides134793PHA008171BGNMBE:0.04528256497):4.602532892	((Saxifraga_arachnoidea83408PHA007989BGNQM:1.442126608	(Saxifraga_muscoides1534582PHA008125BGNLHV:0.6688212191	Saxifraga_presolanensis1534585PHA008158BGNAMB:0.6688212191):0.7733053885):0.6642512982	Saxifraga_berica1616233CLA007994BGNNLF:2.106377906):2.541437551):0.3450162274	((Saxifraga_facchinii134794PHA008080BGNMBD:0.5599463388	Saxifraga_tenella1534587PHA008184BGNKAE:0.5599463388):0.8745811973	(Saxifraga_hohenwartii1616302PHA008107BGNLKV:1.069031644	Saxifraga_petraea1534584PHA008153BGNAMA:1.069031644):0.3654958924):3.558304148):3.625493586	Saxifraga_paradoxa1534583PHA008145BGNALV:8.61832527):8.076775852	((((Saxifraga_aquatica134769CLA007988BGNNHE:6.328025998	((((((Saxifraga_cebennensis134775CLA008026BGNNNF:0.277796136	Saxifraga_pentadactylis83411CLA008151BGNNLA:0.277796136):0.1549327867	(Saxifraga_cespitosa102718CLA008032BGNLSC:0.4224689738	Saxifraga_rosacea134792CLA008166BGNNNI:0.4224689738):0.01025994894):0.2372075266	Saxifraga_geranioides134782CLA008089BGNNKR:0.6699364494):2.547868144	Saxifraga_fragilis102726CLA008083BGNNKP:3.217804593):0.8907690735	((Saxifraga_hariotii134785CLA008098BGNPBF:0.11974925	Saxifraga_intricata88879CLA008111BGNNHF:0.11974925):0.7102540014	(Saxifraga_losae88876CLA008114BGNNKT:0.2216839852	Saxifraga_moncayensis88877CLA008121BGNNSS:0.2216839852):0.6083192662):3.278570415):0.009524958966	((((Saxifraga_exarata_ampulacea1904731CLA008069BGNNNH:1.198388326	Saxifraga_rosacea134792TROM_V_965858BXABQQ:1.198388326):0.08276783136	((((Saxifraga_exarata_carniolica1534577PHA008070BGNLSI:0.04738259443	Saxifraga_exarata_moschata134788PHA008077RSZRSZAXPI000826-18:0.04738259443):0.2013306404	Saxifraga_exarata_exarata83410PHA008074RSZRSZAXPI000684-35:0.2487132348):0.1426359116	(Saxifraga_moschata_kotulae1924221CAR010213BGNNQC:0.1751608522	Saxifraga_pubescens134791CLA008160BGNMLN:0.1751608522):0.2161882942):0.4976059679	Saxifraga_pedemontana102735PHA008148BGNKKP:0.8889551143):0.3922010431):0.7397028609	Saxifraga_vayredana88878CLA008196BGNNSB:2.020859018):0.7352139248	Saxifraga_exarata_delphinensis1534578PHA008072BGNAKV:2.756072943):1.362025683):2.209927372):0.4441377757	Saxifraga_pedemontana_cymosa1616324CAR008150BGNNGR:6.772163773):3.460306805	((((((Saxifraga_babiana83420CLA007992BGNNSQ:2.242123398	((Saxifraga_bulbifera134772PHA008008RSZRSZAXPI000821-93:1.059805075	((Saxifraga_continentalis1616279CLA008041BGNNKM:0.1124419634	Saxifraga_hypnoides23264CLA008110BGNMRG:0.1124419634):0.4511869817	(Saxifraga_cuneata83421CLA008048BGNNKN:0.3966358036	Saxifraga_granulata83409PHA008094RSZRSZAXPI000822-94:0.3966358036):0.1669931416):0.4961761303):1.030505091	(Saxifraga_canaliculata134773CLA008018BGNNKK:1.984786681
(((Saxifraga_adscendens406025PHA007978GWM1249:3.549714049	(Saxifraga_blavii1904729CLA008002BGNMQL:0.4604700661	Saxifraga_glabella1904732CLA008090BGNMRF:0.4604700661):3.089243982):5.194715372	Saxifraga_tridactylites406026PHA010035BGNLSM:8.744429421):11.3700883	((((((Saxifraga_androsacea134767PHA007983BGNQK:0.7768642393	Saxifraga_seguieri1534586PHA008173BGNIQR:0.7768642393):0.2541540263	Saxifraga_depressa134778PHA008059BGNQN:1.031018266):5.834321113	Saxifraga_styriaca1792783CAR010216BGNNSA:6.865339379):1.044002799	Saxifraga_italica1616240CLA008112BGNNLG:7.909342178):8.682186336	Saxifraga_wahlenbergii1616355CLA008197BGNMRH:16.59152851):1.89924975	(((((Saxifraga_aphylla134768PHA007985BGNQL:0.05841513896	Saxifraga_sedoides134793PHA008171BGNMBE:0.05841513896):5.824509301	((Saxifraga_arachnoidea83408PHA007989BGNQM:2.281412038	(Saxifraga_muscoides1534582PHA008125BGNLHV:1.49717183	Saxifraga_presolanensis1534585PHA008158BGNAMB:1.49717183):0.7842402082):2.371551034	Saxifraga_berica1616233CLA007994BGNNLF:4.652963072):1.229961368):0.4999603151	((Saxifraga_facchinii134794PHA008080BGNMBD:0.1375620298	Saxifraga_tenella1534587PHA008184BGNKAE:0.1375620298):0.6519248011	(Saxifraga_hohenwartii1616302PHA008107BGNLKV:0.2078974572	Saxifraga_petraea1534584PHA008153BGNAMA:0.2078974572):0.5815893737):5.593397925):1.533086851	Saxifraga_paradoxa1534583PHA008145BGNALV:7.915971606):6.562895039	((((Saxifraga_aquatica134769CLA007988BGNNHE:3.811985831	(((((Saxifraga_cebennensis134775CLA008026BGNNNF:0.4786134955	(Saxifraga_cespitosa102718CLA008032BGNLSC:0.2891969883	(Saxifraga_pentadactylis83411CLA008151BGNNLA:0.220114058	Saxifraga_rosacea134792CLA008166BGNNNI:0.220114058):0.06908293033):0.1894165072):1.102935952	Saxifraga_geranioides134782CLA008089BGNNKR:1.581549448):1.009118878	((Saxifraga_hariotii134785CLA008098BGNPBF:0.4247513511	Saxifraga_intricata88879CLA008111BGNNHF:0.4247513511):1.347474888	(Saxifraga_losae88876CLA008114BGNNKT:0.0252294149	Saxifraga_moncayensis88877CLA008121BGNNSS:0.0252294149):1.746996824):0.8184420863):0.2664751428	(((Saxifraga_exarata_ampulacea1904731CLA008069BGNNNH:1.003103286	Saxifraga_rosacea134792TROM_V_965858BXABQQ:1.003103286):0.15525176	((((Saxifraga_exarata_carniolica1534577PHA008070BGNLSI:0.1294976604	Saxifraga_exarata_moschata134788PHA008077RSZRSZAXPI000826-18:0.1294976604):0.3603137205	(Saxifraga_moschata_kotulae1924221CAR010213BGNNQC:0.2522610023	Saxifraga_pubescens134791CLA008160BGNMLN:0.2522610023):0.2375503787):0.1252988157	Saxifraga_exarata_exarata83410PHA008074RSZRSZAXPI000684-35:0.6151101967):0.2108426037	Saxifraga_pedemontana102735PHA008148BGNKKP:0.8259528004):0.3324022458):1.115029065	(Saxifraga_exarata_delphinensis1534578PHA008072BGNAKV:0.8875536477	Saxifraga_vayredana88878CLA008196BGNNSB:0.8875536477):1.385830464):0.583759357):0.2619886235	Saxifraga_fragilis102726CLA008083BGNNKP:3.119132092):0.6928537388):3.139679997	Saxifraga_pedemontana_cymosa1616324CAR008150BGNNGR:6.951665828):2.322724804	((((((Saxifraga_babiana83420CLA007992BGNNSQ:2.29354741	((Saxifraga_bulbifera134772PHA008008RSZRSZAXPI000821-93:1.749098981	((Saxifraga_continentalis1616279CLA008041BGNNKM:0.8330774272	Saxifraga_hypnoides23264CLA008110BGNMRG:0.8330774272):0.4534550402	(Saxifraga_cuneata83421CLA008048BGNNKN:1.103860321	Saxifraga_granulata83409PHA008094RSZRSZAXPI000822-94:1.103860321):0.1826721461):0.4625665139):0.3907265057	(Saxifraga_canaliculata134773CLA008018BGNNKK:1.47366534
(((Saxifraga_adscendens406025PHA007978GWM1249:5.059168141	(Saxifraga_blavii1904729CLA008002BGNMQL:1.199909491	Saxifraga_glabella1904732CLA008090BGNMRF:1.199909491):3.85925865):7.598704243	Saxifraga_tridactylites406026PHA010035BGNLSM:12.65787238):6.852617684	((((((Saxifraga_androsacea134767PHA007983BGNQK:0.3622534203	Saxifraga_seguieri1534586PHA008173BGNIQR:0.3622534203):0.2461017352	Saxifraga_depressa134778PHA008059BGNQN:0.6083551555):2.19977545	Saxifraga_styriaca1792783CAR010216BGNNSA:2.808130606):0.4874022526	Saxifraga_italica1616240CLA008112BGNNLG:3.295532858):5.073319968	Saxifraga_wahlenbergii1616355CLA008197BGNMRH:8.368852827):5.285814	((((Saxifraga_aphylla134768PHA007985BGNQL:0.6002056766	Saxifraga_sedoides134793PHA008171BGNMBE:0.6002056766):4.414108339	(((Saxifraga_arachnoidea83408PHA007989BGNQM:1.740899425	(Saxifraga_muscoides1534582PHA008125BGNLHV:0.7105062105	Saxifraga_presolanensis1534585PHA008158BGNAMB:0.7105062105):1.030393215):2.278563042	Saxifraga_berica1616233CLA007994BGNNLF:4.019462468):0.9513002119	((Saxifraga_facchinii134794PHA008080BGNMBD:0.3903823806	Saxifraga_tenella1534587PHA008184BGNKAE:0.3903823806):0.5730571949	(Saxifraga_hohenwartii1616302PHA008107BGNLKV:0.6549035133	Saxifraga_petraea1534584PHA008153BGNAMA:0.6549035133):0.3085360622):4.007323104):0.04355133629):3.201372552	Saxifraga_paradoxa1534583PHA008145BGNALV:8.215686568):4.36289967	((((Saxifraga_aquatica134769CLA007988BGNNHE:4.556067628	(((((Saxifraga_cebennensis134775CLA008026BGNNNF:0.1557828984	Saxifraga_pentadactylis83411CLA008151BGNNLA:0.1557828984):0.09119430606	Saxifraga_cespitosa102718CLA008032BGNLSC:0.2469772045):0.04955201417	Saxifraga_rosacea134792CLA008166BGNNNI:0.2965292187):0.9942025029	Saxifraga_geranioides134782CLA008089BGNNKR:1.290731722):0.7540531877	(((((Saxifraga_exarata_ampulacea1904731CLA008069BGNNNH:1.093291197	((((Saxifraga_exarata_carniolica1534577PHA008070BGNLSI:0.08565770295	Saxifraga_exarata_moschata134788PHA008077RSZRSZAXPI000826-18:0.08565770295):0.4213083881	(Saxifraga_moschata_kotulae1924221CAR010213BGNNQC:0.4039740891	Saxifraga_pubescens134791CLA008160BGNMLN:0.4039740891):0.102992002):0.04136990668	Saxifraga_exarata_exarata83410PHA008074RSZRSZAXPI000684-35:0.5483359977):0.04190447419	Saxifraga_pedemontana102735PHA008148BGNKKP:0.5902404719):0.5030507252):0.02822554297	Saxifraga_rosacea134792TROM_V_965858BXABQQ:1.12151674):0.4110518062	(Saxifraga_exarata_delphinensis1534578PHA008072BGNAKV:0.8625504224	Saxifraga_vayredana88878CLA008196BGNNSB:0.8625504224):0.6700181239):0.4274521217	((Saxifraga_hariotii134785CLA008098BGNPBF:0.2953353803	Saxifraga_intricata88879CLA008111BGNNHF:0.2953353803):0.5168320055	(Saxifraga_losae88876CLA008114BGNNKT:0.1618877716	Saxifraga_moncayensis88877CLA008121BGNNSS:0.1618877716):0.6502796142):1.147853282):0.02954532177	Saxifraga_fragilis102726CLA008083BGNNKP:1.98956599):0.05521891957):2.511282719):0.5280469716	Saxifraga_pedemontana_cymosa1616324CAR008150BGNNGR:5.0841146):3.161609714	((((((Saxifraga_babiana83420CLA007992BGNNSQ:2.453500809	((Saxifraga_bulbifera134772PHA008008RSZRSZAXPI000821-93:0.9132528034	((Saxifraga_continentalis1616279CLA008041BGNNKM:0.4314699595	Saxifraga_hypnoides23264CLA008110BGNMRG:0.4314699595):0.3267278555	(Saxifraga_cuneata83421CLA008048BGNNKN:0.4322014152	Saxifraga_granulata83409PHA008094RSZRSZAXPI000822-94:0.4322014152):0.3259963997):0.1550549884):0.2101159259	(Saxifraga_canaliculata134773CLA008018BGNNKK:0.7831935986
(((Saxifraga_adscendens406025PHA007978GWM1249:4.570694415	(Saxifraga_blavii1904729CLA008002BGNMQL:0.6864915267	Saxifraga_glabella1904732CLA008090BGNMRF:0.6864915267):3.884202888):6.774183478	Saxifraga_tridactylites406026PHA010035BGNLSM:11.34487789):10.2579676	((((((Saxifraga_androsacea134767PHA007983BGNQK:0.198231679	Saxifraga_seguieri1534586PHA008173BGNIQR:0.198231679):0.2348784236	Saxifraga_depressa134778PHA008059BGNQN:0.4331101026):4.777968263	Saxifraga_styriaca1792783CAR010216BGNNSA:5.211078366):0.5132424072	Saxifraga_italica1616240CLA008112BGNNLG:5.724320773):1.706713217	Saxifraga_wahlenbergii1616355CLA008197BGNMRH:7.43103399):7.275004468	(((((Saxifraga_aphylla134768PHA007985BGNQL:0.11623937	Saxifraga_sedoides134793PHA008171BGNMBE:0.11623937):4.015296653	((Saxifraga_facchinii134794PHA008080BGNMBD:0.9863655225	Saxifraga_tenella1534587PHA008184BGNKAE:0.9863655225):0.3307209049	(Saxifraga_hohenwartii1616302PHA008107BGNLKV:0.1506678865	Saxifraga_petraea1534584PHA008153BGNAMA:0.1506678865):1.166418541):2.814449596):0.1259817546	((Saxifraga_arachnoidea83408PHA007989BGNQM:1.382015348	(Saxifraga_muscoides1534582PHA008125BGNLHV:0.6670653283	Saxifraga_presolanensis1534585PHA008158BGNAMB:0.6670653283):0.7149500193):2.660692826	Saxifraga_berica1616233CLA007994BGNNLF:4.042708174):0.2148096046):1.164095883	Saxifraga_paradoxa1534583PHA008145BGNALV:5.421613661):6.477675877	((((Saxifraga_aquatica134769CLA007988BGNNHE:3.784407426	((((((Saxifraga_cebennensis134775CLA008026BGNNNF:0.0900488928	Saxifraga_rosacea134792CLA008166BGNNNI:0.0900488928):0.1637208748	Saxifraga_pentadactylis83411CLA008151BGNNLA:0.2537697676):0.04000538834	Saxifraga_cespitosa102718CLA008032BGNLSC:0.293775156):1.285861533	Saxifraga_geranioides134782CLA008089BGNNKR:1.579636689):0.9700325207	((((Saxifraga_exarata_ampulacea1904731CLA008069BGNNNH:0.9019842416	(((Saxifraga_exarata_carniolica1534577PHA008070BGNLSI:0.1540750211	Saxifraga_exarata_moschata134788PHA008077RSZRSZAXPI000826-18:0.1540750211):0.2363138356	(Saxifraga_exarata_exarata83410PHA008074RSZRSZAXPI000684-35:0.3027755407	(Saxifraga_moschata_kotulae1924221CAR010213BGNNQC:0.2566626112	Saxifraga_pubescens134791CLA008160BGNMLN:0.2566626112):0.04611292953):0.08761331598):0.03097817893	Saxifraga_pedemontana102735PHA008148BGNKKP:0.4213670356):0.480617206):0.01320369567	Saxifraga_rosacea134792TROM_V_965858BXABQQ:0.9151879373):0.3184427012	Saxifraga_exarata_delphinensis1534578PHA008072BGNAKV:1.233630638):0.2185094734	Saxifraga_vayredana88878CLA008196BGNNSB:1.452140112):1.097529098):0.0002123294791	(Saxifraga_fragilis102726CLA008083BGNNKP:2.257234765	((Saxifraga_hariotii134785CLA008098BGNPBF:0.175153192	Saxifraga_intricata88879CLA008111BGNNHF:0.175153192):0.6820251349	(Saxifraga_losae88876CLA008114BGNNKT:0.3704693151	Saxifraga_moncayensis88877CLA008121BGNNSS:0.3704693151):0.4867090119):1.400056438):0.2926467748):1.234525887):0.2034613249	Saxifraga_pedemontana_cymosa1616324CAR008150BGNNGR:3.987868751):3.51907376	((((((Saxifraga_babiana83420CLA007992BGNNSQ:1.594403373	((Saxifraga_bulbifera134772PHA008008RSZRSZAXPI000821-93:1.362024438	((Saxifraga_continentalis1616279CLA008041BGNNKM:0.04343593714	Saxifraga_hypnoides23264CLA008110BGNMRG:0.04343593714):1.188020955	(Saxifraga_cuneata83421CLA008048BGNNKN:0.9529743049	Saxifraga_granulata83409PHA008094RSZRSZAXPI000822-94:0.9529743049):0.2784825874):0.1305675452):0.05867262919	(Saxifraga_canaliculata134773CLA008018BGNNKK:1.158572416
(((Saxifraga_adscendens406025PHA007978GWM1249:3.793287966	(Saxifraga_blavii1904729CLA008002BGNMQL:1.910022635	Saxifraga_glabella1904732CLA008090BGNMRF:1.910022635):1.883265331):6.555751638	Saxifraga_tridactylites406026PHA010035BGNLSM:10.3490396):10.65677932	(((((Saxifraga_androsacea134767PHA007983BGNQK:0.6240116619	Saxifraga_seguieri1534586PHA008173BGNIQR:0.6240116619):1.505737724	Saxifraga_depressa134778PHA008059BGNQN:2.129749386):0.9203571969	(Saxifraga_italica1616240CLA008112BGNNLG:2.435873376	Saxifraga_styriaca1792783CAR010216BGNNSA:2.435873376):0.6142332065):2.941618033	Saxifraga_wahlenbergii1616355CLA008197BGNMRH:5.991724616):11.81058309	(((((Saxifraga_aphylla134768PHA007985BGNQL:0.228291897	Saxifraga_sedoides134793PHA008171BGNMBE:0.228291897):3.598834831	((Saxifraga_facchinii134794PHA008080BGNMBD:1.298528204	Saxifraga_tenella1534587PHA008184BGNKAE:1.298528204):0.6788700564	(Saxifraga_hohenwartii1616302PHA008107BGNLKV:1.686761516	Saxifraga_petraea1534584PHA008153BGNAMA:1.686761516):0.2906367448):1.849728467):0.3000362216	((Saxifraga_arachnoidea83408PHA007989BGNQM:1.386720651	(Saxifraga_muscoides1534582PHA008125BGNLHV:0.4317864898	Saxifraga_presolanensis1534585PHA008158BGNAMB:0.4317864898):0.9549341607):2.333633236	Saxifraga_berica1616233CLA007994BGNNLF:3.720353886):0.406809063):5.480743655	Saxifraga_paradoxa1534583PHA008145BGNALV:9.607906604):4.600709099	((((Saxifraga_aquatica134769CLA007988BGNNHE:4.162354667	(((((((Saxifraga_cebennensis134775CLA008026BGNNNF:0.1831093347	Saxifraga_cespitosa102718CLA008032BGNLSC:0.1831093347):0.4030740871	Saxifraga_rosacea134792CLA008166BGNNNI:0.5861834217):0.1561796838	Saxifraga_pentadactylis83411CLA008151BGNNLA:0.7423631055):0.6159422411	Saxifraga_geranioides134782CLA008089BGNNKR:1.358305347):1.553210034	((Saxifraga_exarata_ampulacea1904731CLA008069BGNNNH:1.313083502	(((((Saxifraga_exarata_carniolica1534577PHA008070BGNLSI:0.5149635065	Saxifraga_exarata_moschata134788PHA008077RSZRSZAXPI000826-18:0.5149635065):0.2683511994	Saxifraga_exarata_exarata83410PHA008074RSZRSZAXPI000684-35:0.783314706):0.2719065546	(Saxifraga_moschata_kotulae1924221CAR010213BGNNQC:0.1371649563	Saxifraga_pubescens134791CLA008160BGNMLN:0.1371649563):0.9180563042):0.01828049247	Saxifraga_pedemontana102735PHA008148BGNKKP:1.073501753):0.2026120567	Saxifraga_rosacea134792TROM_V_965858BXABQQ:1.27611381):0.03696969252):0.9089101028	(Saxifraga_exarata_delphinensis1534578PHA008072BGNAKV:0.808646386	Saxifraga_vayredana88878CLA008196BGNNSB:0.808646386):1.413347219):0.6895217757):0.3701713195	Saxifraga_fragilis102726CLA008083BGNNKP:3.2816867):0.2607633625	((Saxifraga_hariotii134785CLA008098BGNPBF:0.1779659504	Saxifraga_intricata88879CLA008111BGNNHF:0.1779659504):0.8651699238	(Saxifraga_losae88876CLA008114BGNNKT:0.1669368944	Saxifraga_moncayensis88877CLA008121BGNNSS:0.1669368944):0.8761989797):2.499314189):0.6199046043):3.789117109	Saxifraga_pedemontana_cymosa1616324CAR008150BGNNGR:7.951471776):3.493934145	((((((Saxifraga_babiana83420CLA007992BGNNSQ:2.298334172	((Saxifraga_bulbifera134772PHA008008RSZRSZAXPI000821-93:1.648029549	((Saxifraga_continentalis1616279CLA008041BGNNKM:0.07852990978	Saxifraga_hypnoides23264CLA008110BGNMRG:0.07852990978):0.7702889939	(Saxifraga_cuneata83421CLA008048BGNNKN:0.686790812	Saxifraga_granulata83409PHA008094RSZRSZAXPI000822-94:0.686790812):0.1620280917):0.7992106456):0.100790798	(Saxifraga_canaliculata134773CLA008018BGNNKK:0.9754539752
(((Saxifraga_adscendens406025PHA007978GWM1249:12.7593538	(Saxifraga_blavii1904729CLA008002BGNMQL:4.38833279	Saxifraga_glabella1904732CLA008090BGNMRF:4.38833279):8.371021007):7.736593039	Saxifraga_tridactylites406026PHA010035BGNLSM:20.49594684):25.18489637	((((((Saxifraga_androsacea134767PHA007983BGNQK:0.8609581871	Saxifraga_seguieri1534586PHA008173BGNIQR:0.8609581871):0.1256820263	Saxifraga_depressa134778PHA008059BGNQN:0.9866402135):3.190551165	Saxifraga_styriaca1792783CAR010216BGNNSA:4.177191379):1.421864555	Saxifraga_italica1616240CLA008112BGNNLG:5.599055934):5.144784157	Saxifraga_wahlenbergii1616355CLA008197BGNMRH:10.74384009):27.28698519	(((((Saxifraga_aphylla134768PHA007985BGNQL:0.4027158439	Saxifraga_sedoides134793PHA008171BGNMBE:0.4027158439):13.33964147	((Saxifraga_arachnoidea83408PHA007989BGNQM:6.06988918	(Saxifraga_muscoides1534582PHA008125BGNLHV:2.31129765	Saxifraga_presolanensis1534585PHA008158BGNAMB:2.31129765):3.758591531):4.160773923	Saxifraga_berica1616233CLA007994BGNNLF:10.2306631):3.511694209):0.1161392548	(((Saxifraga_facchinii134794PHA008080BGNMBD:1.272003605	Saxifraga_tenella1534587PHA008184BGNKAE:1.272003605):0.8692559489	Saxifraga_petraea1534584PHA008153BGNAMA:2.141259553):0.09167535132	Saxifraga_hohenwartii1616302PHA008107BGNLKV:2.232934905):11.62556166):7.992286413	Saxifraga_paradoxa1534583PHA008145BGNALV:21.85078298):11.1221312	((((Saxifraga_aquatica134769CLA007988BGNNHE:11.62756923	(((((((Saxifraga_cebennensis134775CLA008026BGNNNF:0.1145286778	Saxifraga_rosacea134792CLA008166BGNNNI:0.1145286778):0.1817767203	Saxifraga_pentadactylis83411CLA008151BGNNLA:0.2963053981):0.8106907846	Saxifraga_cespitosa102718CLA008032BGNLSC:1.106996183):4.774555144	Saxifraga_geranioides134782CLA008089BGNNKR:5.881551327):2.204509728	((Saxifraga_hariotii134785CLA008098BGNPBF:0.4727800358	Saxifraga_intricata88879CLA008111BGNNHF:0.4727800358):1.858690444	(Saxifraga_losae88876CLA008114BGNNKT:1.329048986	Saxifraga_moncayensis88877CLA008121BGNNSS:1.329048986):1.002421493):5.754590575):0.04475630852	Saxifraga_fragilis102726CLA008083BGNNKP:8.130817363):0.1765703501	(((Saxifraga_exarata_ampulacea1904731CLA008069BGNNNH:2.965949659	Saxifraga_rosacea134792TROM_V_965858BXABQQ:2.965949659):0.2238434235	((((Saxifraga_exarata_carniolica1534577PHA008070BGNLSI:0.2228340705	Saxifraga_exarata_moschata134788PHA008077RSZRSZAXPI000826-18:0.2228340705):0.6310528761	(Saxifraga_moschata_kotulae1924221CAR010213BGNNQC:0.6243704793	Saxifraga_pubescens134791CLA008160BGNMLN:0.6243704793):0.2295164672):0.1253547557	Saxifraga_exarata_exarata83410PHA008074RSZRSZAXPI000684-35:0.9792417022):0.2997809649	Saxifraga_pedemontana102735PHA008148BGNKKP:1.279022667):1.910770415):1.144644895	(Saxifraga_exarata_delphinensis1534578PHA008072BGNAKV:3.331333845	Saxifraga_vayredana88878CLA008196BGNNSB:3.331333845):1.003104132):3.972949736):3.320181518):1.285310568	Saxifraga_pedemontana_cymosa1616324CAR008150BGNNGR:12.9128798):8.478095419	((((((Saxifraga_babiana83420CLA007992BGNNSQ:3.342310541	((Saxifraga_bulbifera134772PHA008008RSZRSZAXPI000821-93:2.42975817	((Saxifraga_continentalis1616279CLA008041BGNNKM:0.3062008126	Saxifraga_hypnoides23264CLA008110BGNMRG:0.3062008126):1.634304206	(Saxifraga_cuneata83421CLA008048BGNNKN:1.740299122	Saxifraga_granulata83409PHA008094RSZRSZAXPI000822-94:1.740299122):0.2002058961):0.4892531514):0.3718234728	(Saxifraga_canaliculata134773CLA008018BGNNKK:2.161438618
(((Saxifraga_adscendens406025PHA007978GWM1249:3.781772087	(Saxifraga_blavii1904729CLA008002BGNMQL:1.237056114	Saxifraga_glabella1904732CLA008090BGNMRF:1.237056114):2.544715973):3.958060034	Saxifraga_tridactylites406026PHA010035BGNLSM:7.739832121):11.64777508	((((((Saxifraga_androsacea134767PHA007983BGNQK:0.4212085564	Saxifraga_seguieri1534586PHA008173BGNIQR:0.4212085564):0.5085004208	Saxifraga_depressa134778PHA008059BGNQN:0.9297089772):5.817663869	Saxifraga_styriaca1792783CAR010216BGNNSA:6.747372846):0.203550868	Saxifraga_italica1616240CLA008112BGNNLG:6.950923714):1.539426906	Saxifraga_wahlenbergii1616355CLA008197BGNMRH:8.49035062):7.536055493	(((((Saxifraga_aphylla134768PHA007985BGNQL:0.1018000352	Saxifraga_sedoides134793PHA008171BGNMBE:0.1018000352):6.367172404	((Saxifraga_facchinii134794PHA008080BGNMBD:0.2150598816	Saxifraga_tenella1534587PHA008184BGNKAE:0.2150598816):0.2605883287	(Saxifraga_hohenwartii1616302PHA008107BGNLKV:0.2746806527	Saxifraga_petraea1534584PHA008153BGNAMA:0.2746806527):0.2009675577):5.993324229):0.0932732862	((Saxifraga_arachnoidea83408PHA007989BGNQM:2.682642049	(Saxifraga_muscoides1534582PHA008125BGNLHV:0.8486944749	Saxifraga_presolanensis1534585PHA008158BGNAMB:0.8486944749):1.833947574):1.873055445	Saxifraga_berica1616233CLA007994BGNNLF:4.555697494):2.006548232):1.696490235	Saxifraga_paradoxa1534583PHA008145BGNALV:8.25873596):3.866269068	((((Saxifraga_aquatica134769CLA007988BGNNHE:5.189263838	(((((((Saxifraga_cebennensis134775CLA008026BGNNNF:0.06925219949	Saxifraga_rosacea134792CLA008166BGNNNI:0.06925219949):0.08705165229	Saxifraga_pentadactylis83411CLA008151BGNNLA:0.1563038518):0.487448789	Saxifraga_cespitosa102718CLA008032BGNLSC:0.6437526408):0.3758580831	Saxifraga_geranioides134782CLA008089BGNNKR:1.019610724):1.234312049	((Saxifraga_hariotii134785CLA008098BGNPBF:0.1361973376	Saxifraga_intricata88879CLA008111BGNNHF:0.1361973376):1.402643165	(Saxifraga_losae88876CLA008114BGNNKT:0.3150968165	Saxifraga_moncayensis88877CLA008121BGNNSS:0.3150968165):1.223743686):0.7150822702):0.7595705257	((((Saxifraga_exarata_ampulacea1904731CLA008069BGNNNH:1.201784424	((((Saxifraga_exarata_carniolica1534577PHA008070BGNLSI:0.3000012839	Saxifraga_exarata_moschata134788PHA008077RSZRSZAXPI000826-18:0.3000012839):0.1476537486	(Saxifraga_moschata_kotulae1924221CAR010213BGNNQC:0.3633487136	Saxifraga_pubescens134791CLA008160BGNMLN:0.3633487136):0.08430631884):0.05545668244	Saxifraga_exarata_exarata83410PHA008074RSZRSZAXPI000684-35:0.5031117149):0.06330136424	Saxifraga_pedemontana102735PHA008148BGNKKP:0.5664130791):0.6353713447):0.2024129612	Saxifraga_rosacea134792TROM_V_965858BXABQQ:1.404197385):0.4745661102	Saxifraga_exarata_delphinensis1534578PHA008072BGNAKV:1.878763495):0.362913627	Saxifraga_vayredana88878CLA008196BGNNSB:2.241677122):0.7718161766):0.15699675	Saxifraga_fragilis102726CLA008083BGNNKP:3.170490049):2.018773789):0.2841371586	Saxifraga_pedemontana_cymosa1616324CAR008150BGNNGR:5.473400996):2.925839286	((((((Saxifraga_babiana83420CLA007992BGNNSQ:2.057497544	((Saxifraga_bulbifera134772PHA008008RSZRSZAXPI000821-93:1.875465858	((Saxifraga_continentalis1616279CLA008041BGNNKM:0.7079372256	Saxifraga_hypnoides23264CLA008110BGNMRG:0.7079372256):0.4944328458	(Saxifraga_cuneata83421CLA008048BGNNKN:1.113098511	Saxifraga_granulata83409PHA008094RSZRSZAXPI000822-94:1.113098511):0.08927156011):0.6730957862):0.1084075197	(Saxifraga_canaliculata134773CLA008018BGNNKK:0.9880361645
(((Saxifraga_adscendens406025PHA007978GWM1249:4.49492677	(Saxifraga_blavii1904729CLA008002BGNMQL:0.7314041443	Saxifraga_glabella1904732CLA008090BGNMRF:0.7314041443):3.763522625):4.955380266	Saxifraga_tridactylites406026PHA010035BGNLSM:9.450307036):6.795824573	((((((Saxifraga_androsacea134767PHA007983BGNQK:0.06431788143	Saxifraga_seguieri1534586PHA008173BGNIQR:0.06431788143):0.4115777633	Saxifraga_depressa134778PHA008059BGNQN:0.4758956447):4.351777037	Saxifraga_styriaca1792783CAR010216BGNNSA:4.827672682):0.6584528604	Saxifraga_italica1616240CLA008112BGNNLG:5.486125542):1.583872482	Saxifraga_wahlenbergii1616355CLA008197BGNMRH:7.069998024):5.934607616	(((((Saxifraga_aphylla134768PHA007985BGNQL:0.02833585431	Saxifraga_sedoides134793PHA008171BGNMBE:0.02833585431):3.967505539	((Saxifraga_arachnoidea83408PHA007989BGNQM:1.402507684	(Saxifraga_muscoides1534582PHA008125BGNLHV:0.6226816316	Saxifraga_presolanensis1534585PHA008158BGNAMB:0.6226816316):0.7798260526):0.5759724856	Saxifraga_berica1616233CLA007994BGNNLF:1.97848017):2.017361223):0.07026351506	((Saxifraga_facchinii134794PHA008080BGNMBD:0.1980476175	Saxifraga_tenella1534587PHA008184BGNKAE:0.1980476175):0.6114492375	(Saxifraga_hohenwartii1616302PHA008107BGNLKV:0.224632235	Saxifraga_petraea1534584PHA008153BGNAMA:0.224632235):0.5848646201):3.256608053):1.794223208	Saxifraga_paradoxa1534583PHA008145BGNALV:5.860328116):5.693409828	((((Saxifraga_aquatica134769CLA007988BGNNHE:2.852240261	(((((((Saxifraga_cebennensis134775CLA008026BGNNNF:0.03991766928	Saxifraga_rosacea134792CLA008166BGNNNI:0.03991766928):0.2503557677	Saxifraga_pentadactylis83411CLA008151BGNNLA:0.290273437):0.1481892971	Saxifraga_cespitosa102718CLA008032BGNLSC:0.4384627341):0.4709109109	Saxifraga_geranioides134782CLA008089BGNNKR:0.9093736451):0.9077024413	Saxifraga_fragilis102726CLA008083BGNNKP:1.817076086):0.05022977947	((Saxifraga_hariotii134785CLA008098BGNPBF:0.1297297482	Saxifraga_intricata88879CLA008111BGNNHF:0.1297297482):0.7847732262	(Saxifraga_losae88876CLA008114BGNNKT:0.3616919789	Saxifraga_moncayensis88877CLA008121BGNNSS:0.3616919789):0.5528109955):0.9528028915):0.2993319903	((((Saxifraga_exarata_ampulacea1904731CLA008069BGNNNH:1.081719273	Saxifraga_rosacea134792TROM_V_965858BXABQQ:1.081719273):0.1165395305	((((Saxifraga_exarata_carniolica1534577PHA008070BGNLSI:0.2898529846	Saxifraga_exarata_moschata134788PHA008077RSZRSZAXPI000826-18:0.2898529846):0.15000449	(Saxifraga_moschata_kotulae1924221CAR010213BGNNQC:0.4065756231	Saxifraga_pubescens134791CLA008160BGNMLN:0.4065756231):0.0332818515):0.004123075087	Saxifraga_exarata_exarata83410PHA008074RSZRSZAXPI000684-35:0.4439805497):0.162468555	Saxifraga_pedemontana102735PHA008148BGNKKP:0.6064491047):0.5918096988):0.3217305564	Saxifraga_exarata_delphinensis1534578PHA008072BGNAKV:1.51998936):0.1174805923	Saxifraga_vayredana88878CLA008196BGNNSB:1.637469952):0.5291679038):0.6856024047):2.266999096	Saxifraga_pedemontana_cymosa1616324CAR008150BGNNGR:5.119239357):2.272621179	((((((Saxifraga_babiana83420CLA007992BGNNSQ:1.680836235	((Saxifraga_bulbifera134772PHA008008RSZRSZAXPI000821-93:1.000224512	((Saxifraga_continentalis1616279CLA008041BGNNKM:0.2362523541	Saxifraga_hypnoides23264CLA008110BGNMRG:0.2362523541):0.3418934387	(Saxifraga_cuneata83421CLA008048BGNNKN:0.4415647807	Saxifraga_granulata83409PHA008094RSZRSZAXPI000822-94:0.4415647807):0.1365810122):0.4220787191):0.4648561025	(Saxifraga_canaliculata134773CLA008018BGNNKK:1.35628515
(((Saxifraga_adscendens406025PHA007978GWM1249:6.885072937	(Saxifraga_blavii1904729CLA008002BGNMQL:0.8597114031	Saxifraga_glabella1904732CLA008090BGNMRF:0.8597114031):6.025361534):15.75510736	Saxifraga_tridactylites406026PHA010035BGNLSM:22.64018029):16.97886143	((((((Saxifraga_androsacea134767PHA007983BGNQK:0.3487383982	Saxifraga_seguieri1534586PHA008173BGNIQR:0.3487383982):0.7272946403	Saxifraga_depressa134778PHA008059BGNQN:1.076033038):3.488378773	Saxifraga_styriaca1792783CAR010216BGNNSA:4.564411811):1.034470655	Saxifraga_italica1616240CLA008112BGNNLG:5.598882467):7.922474695	Saxifraga_wahlenbergii1616355CLA008197BGNMRH:13.52135716):21.59381304	((((Saxifraga_aphylla134768PHA007985BGNQL:0.7034516651	Saxifraga_sedoides134793PHA008171BGNMBE:0.7034516651):9.13036661	(((Saxifraga_arachnoidea83408PHA007989BGNQM:3.86386606	(Saxifraga_muscoides1534582PHA008125BGNLHV:2.398186838	Saxifraga_presolanensis1534585PHA008158BGNAMB:2.398186838):1.465679223):3.936724634	Saxifraga_berica1616233CLA007994BGNNLF:7.800590694):1.454350475	((Saxifraga_facchinii134794PHA008080BGNMBD:0.955439967	Saxifraga_tenella1534587PHA008184BGNKAE:0.955439967):1.062389935	(Saxifraga_hohenwartii1616302PHA008107BGNLKV:1.506432959	Saxifraga_petraea1534584PHA008153BGNAMA:1.506432959):0.5113969434):7.237111267):0.578877105):7.187388655	Saxifraga_paradoxa1534583PHA008145BGNALV:17.02120693):11.54962968	((((Saxifraga_aquatica134769CLA007988BGNNHE:9.162589621	((((((Saxifraga_cebennensis134775CLA008026BGNNNF:0.2765154363	Saxifraga_cespitosa102718CLA008032BGNLSC:0.2765154363):0.03202194488	Saxifraga_rosacea134792CLA008166BGNNNI:0.3085373812):0.1169942111	Saxifraga_pentadactylis83411CLA008151BGNNLA:0.4255315924):1.662993995	Saxifraga_geranioides134782CLA008089BGNNKR:2.088525587):2.13592088	(((((Saxifraga_exarata_ampulacea1904731CLA008069BGNNNH:1.762860024	((((Saxifraga_exarata_carniolica1534577PHA008070BGNLSI:0.2091716043	Saxifraga_exarata_moschata134788PHA008077RSZRSZAXPI000826-18:0.2091716043):0.2525533272	Saxifraga_exarata_exarata83410PHA008074RSZRSZAXPI000684-35:0.4617249315):0.2121261212	(Saxifraga_moschata_kotulae1924221CAR010213BGNNQC:0.6350130246	Saxifraga_pubescens134791CLA008160BGNMLN:0.6350130246):0.03883802805):0.449050642	Saxifraga_pedemontana102735PHA008148BGNKKP:1.122901695):0.6399583293):0.03196933534	Saxifraga_rosacea134792TROM_V_965858BXABQQ:1.794829359):0.7960105675	Saxifraga_vayredana88878CLA008196BGNNSB:2.590839927):0.105689425	Saxifraga_exarata_delphinensis1534578PHA008072BGNAKV:2.696529352):1.310161381	Saxifraga_fragilis102726CLA008083BGNNKP:4.006690732):0.2177557348):0.2219970701	((Saxifraga_hariotii134785CLA008098BGNPBF:0.6457864135	Saxifraga_intricata88879CLA008111BGNNHF:0.6457864135):0.4640766286	(Saxifraga_losae88876CLA008114BGNNKT:0.4720792724	Saxifraga_moncayensis88877CLA008121BGNNSS:0.4720792724):0.6377837696):3.336580495):4.716146083):1.011379904	Saxifraga_pedemontana_cymosa1616324CAR008150BGNNGR:10.17396952):4.600473699	((((((Saxifraga_babiana83420CLA007992BGNNSQ:2.112112024	((Saxifraga_bulbifera134772PHA008008RSZRSZAXPI000821-93:1.322296627	((Saxifraga_continentalis1616279CLA008041BGNNKM:0.1554515166	Saxifraga_hypnoides23264CLA008110BGNMRG:0.1554515166):0.5186326338	(Saxifraga_cuneata83421CLA008048BGNNKN:0.4185167229	Saxifraga_granulata83409PHA008094RSZRSZAXPI000822-94:0.4185167229):0.2555674276):0.6482124766):0.5583404531	(Saxifraga_canaliculata134773CLA008018BGNNKK:1.584971425
(((Saxifraga_adscendens406025PHA007978GWM1249:3.766982142	(Saxifraga_blavii1904729CLA008002BGNMQL:0.4817420602	Saxifraga_glabella1904732CLA008090BGNMRF:0.4817420602):3.285240082):6.431113437	Saxifraga_tridactylites406026PHA010035BGNLSM:10.19809558):11.05934167	((((((Saxifraga_androsacea134767PHA007983BGNQK:0.06541394566	Saxifraga_seguieri1534586PHA008173BGNIQR:0.06541394566):0.3547999617	Saxifraga_depressa134778PHA008059BGNQN:0.4202139073):3.271824367	Saxifraga_styriaca1792783CAR010216BGNNSA:3.692038274):0.3971821191	Saxifraga_italica1616240CLA008112BGNNLG:4.089220393):1.665420264	Saxifraga_wahlenbergii1616355CLA008197BGNMRH:5.754640657):13.09514632	(((((Saxifraga_aphylla134768PHA007985BGNQL:0.01507509676	Saxifraga_sedoides134793PHA008171BGNMBE:0.01507509676):4.463008469	((Saxifraga_arachnoidea83408PHA007989BGNQM:2.266944632	(Saxifraga_muscoides1534582PHA008125BGNLHV:0.9180773764	Saxifraga_presolanensis1534585PHA008158BGNAMB:0.9180773764):1.348867256):1.640623519	Saxifraga_berica1616233CLA007994BGNNLF:3.907568151):0.5705154148):0.1478832755	((Saxifraga_facchinii134794PHA008080BGNMBD:0.4624564823	Saxifraga_tenella1534587PHA008184BGNKAE:0.4624564823):0.3750851271	(Saxifraga_hohenwartii1616302PHA008107BGNLKV:0.4500700838	Saxifraga_petraea1534584PHA008153BGNAMA:0.4500700838):0.3874715255):3.788425232):2.005653898	Saxifraga_paradoxa1534583PHA008145BGNALV:6.63162074):8.551355574	((((Saxifraga_aquatica134769CLA007988BGNNHE:5.213937901	(((((Saxifraga_cebennensis134775CLA008026BGNNNF:0.1001595919	Saxifraga_rosacea134792CLA008166BGNNNI:0.1001595919):0.4449643446	(Saxifraga_cespitosa102718CLA008032BGNLSC:0.3008490821	Saxifraga_pentadactylis83411CLA008151BGNNLA:0.3008490821):0.2442748544):0.4655582354	Saxifraga_geranioides134782CLA008089BGNNKR:1.010682172):1.192270783	Saxifraga_fragilis102726CLA008083BGNNKP:2.202952955):0.2078224006	(((((Saxifraga_exarata_ampulacea1904731CLA008069BGNNNH:1.163619264	Saxifraga_rosacea134792TROM_V_965858BXABQQ:1.163619264):0.03197987391	(((Saxifraga_exarata_carniolica1534577PHA008070BGNLSI:0.1131688562	Saxifraga_exarata_moschata134788PHA008077RSZRSZAXPI000826-18:0.1131688562):0.313666855	(Saxifraga_exarata_exarata83410PHA008074RSZRSZAXPI000684-35:0.3512952657	(Saxifraga_moschata_kotulae1924221CAR010213BGNNQC:0.1786721826	Saxifraga_pubescens134791CLA008160BGNMLN:0.1786721826):0.1726230831):0.07554044547):0.2202241935	Saxifraga_pedemontana102735PHA008148BGNKKP:0.6470599046):0.5485392332):0.4996401301	Saxifraga_exarata_delphinensis1534578PHA008072BGNAKV:1.695239268):0.04482115716	Saxifraga_vayredana88878CLA008196BGNNSB:1.740060425):0.5970378409	((Saxifraga_hariotii134785CLA008098BGNPBF:0.4664681939	Saxifraga_intricata88879CLA008111BGNNHF:0.4664681939):1.297542901	(Saxifraga_losae88876CLA008114BGNNKT:1.447256113	Saxifraga_moncayensis88877CLA008121BGNNSS:1.447256113):0.3167549823):0.5730871706):0.07367708951):2.803162546):0.5016891059	Saxifraga_pedemontana_cymosa1616324CAR008150BGNNGR:5.715627007):3.371463502	((((((Saxifraga_babiana83420CLA007992BGNNSQ:1.862063483	((Saxifraga_bulbifera134772PHA008008RSZRSZAXPI000821-93:1.061526808	((Saxifraga_continentalis1616279CLA008041BGNNKM:0.1853434209	Saxifraga_hypnoides23264CLA008110BGNMRG:0.1853434209):0.05828919507	(Saxifraga_cuneata83421CLA008048BGNNKN:0.1206078114	Saxifraga_granulata83409PHA008094RSZRSZAXPI000822-94:0.1206078114):0.1230248046):0.8178941919):0.2213351037	(Saxifraga_canaliculata134773CLA008018BGNNKK:0.9354023541
(((Saxifraga_adscendens406025PHA007978GWM1249:3.668808829	(Saxifraga_blavii1904729CLA008002BGNMQL:0.4910295641	Saxifraga_glabella1904732CLA008090BGNMRF:0.4910295641):3.177779265):6.877839532	Saxifraga_tridactylites406026PHA010035BGNLSM:10.54664836):10.03416579	((((((Saxifraga_androsacea134767PHA007983BGNQK:0.1011943722	Saxifraga_seguieri1534586PHA008173BGNIQR:0.1011943722):0.2278141311	Saxifraga_depressa134778PHA008059BGNQN:0.3290085033):1.90100184	Saxifraga_styriaca1792783CAR010216BGNNSA:2.230010343):0.1965637231	Saxifraga_italica1616240CLA008112BGNNLG:2.426574066):2.594736122	Saxifraga_wahlenbergii1616355CLA008197BGNMRH:5.021310188):12.84089408	(((((Saxifraga_aphylla134768PHA007985BGNQL:0.5734919364	Saxifraga_sedoides134793PHA008171BGNMBE:0.5734919364):2.902960217	((Saxifraga_arachnoidea83408PHA007989BGNQM:1.930467564	(Saxifraga_muscoides1534582PHA008125BGNLHV:1.433901645	Saxifraga_presolanensis1534585PHA008158BGNAMB:1.433901645):0.4965659199):0.6442791892	Saxifraga_berica1616233CLA007994BGNNLF:2.574746754):0.9017054001):0.1963811189	(((Saxifraga_facchinii134794PHA008080BGNMBD:0.4100439418	Saxifraga_tenella1534587PHA008184BGNKAE:0.4100439418):0.2686666647	Saxifraga_petraea1534584PHA008153BGNAMA:0.6787106065):0.1970688561	Saxifraga_hohenwartii1616302PHA008107BGNLKV:0.8757794626):2.79705381):2.477215784	Saxifraga_paradoxa1534583PHA008145BGNALV:6.150049057):9.274432698	((((Saxifraga_aquatica134769CLA007988BGNNHE:3.191113054	((((((Saxifraga_cebennensis134775CLA008026BGNNNF:0.2156590877	Saxifraga_cespitosa102718CLA008032BGNLSC:0.2156590877):0.1676666564	Saxifraga_rosacea134792CLA008166BGNNNI:0.3833257441):0.1033659073	Saxifraga_pentadactylis83411CLA008151BGNNLA:0.4866916514):0.676175598	Saxifraga_geranioides134782CLA008089BGNNKR:1.162867249):0.586905488	(((Saxifraga_exarata_ampulacea1904731CLA008069BGNNNH:0.8611857385	(((((Saxifraga_exarata_carniolica1534577PHA008070BGNLSI:0.08873628391	Saxifraga_exarata_moschata134788PHA008077RSZRSZAXPI000826-18:0.08873628391):0.2467778139	Saxifraga_exarata_exarata83410PHA008074RSZRSZAXPI000684-35:0.3355140979):0.1164879133	(Saxifraga_moschata_kotulae1924221CAR010213BGNNQC:0.3305607707	Saxifraga_pubescens134791CLA008160BGNMLN:0.3305607707):0.1214412405):0.03414572225	Saxifraga_pedemontana102735PHA008148BGNKKP:0.4861477334):0.3736413777	Saxifraga_rosacea134792TROM_V_965858BXABQQ:0.8597891111):0.001396627362):0.2996449499	(Saxifraga_exarata_delphinensis1534578PHA008072BGNAKV:1.064218473	Saxifraga_vayredana88878CLA008196BGNNSB:1.064218473):0.09661221541):0.565904527	Saxifraga_fragilis102726CLA008083BGNNKP:1.726735215):0.023037522):0.1997225611	((Saxifraga_hariotii134785CLA008098BGNPBF:0.1918717605	Saxifraga_intricata88879CLA008111BGNNHF:0.1918717605):0.8091448167	(Saxifraga_losae88876CLA008114BGNNKT:0.5814529866	Saxifraga_moncayensis88877CLA008121BGNNSS:0.5814529866):0.4195635906):0.9484787214):1.241617755):1.521112495	Saxifraga_pedemontana_cymosa1616324CAR008150BGNNGR:4.712225549):5.641401318	((((((Saxifraga_babiana83420CLA007992BGNNSQ:2.286971903	((Saxifraga_bulbifera134772PHA008008RSZRSZAXPI000821-93:1.096961849	((Saxifraga_continentalis1616279CLA008041BGNNKM:0.4242691042	Saxifraga_hypnoides23264CLA008110BGNMRG:0.4242691042):0.5502875721	(Saxifraga_cuneata83421CLA008048BGNNKN:0.7588381088	Saxifraga_granulata83409PHA008094RSZRSZAXPI000822-94:0.7588381088):0.2157185675):0.1224051726):1.09695028	(Saxifraga_canaliculata134773CLA008018BGNNKK:1.930052673
(((Saxifraga_adscendens406025PHA007978GWM1249:3.07538675	(Saxifraga_blavii1904729CLA008002BGNMQL:0.5151942335	Saxifraga_glabella1904732CLA008090BGNMRF:0.5151942335):2.560192516):2.791847507	Saxifraga_tridactylites406026PHA010035BGNLSM:5.867234257):16.11243708	((((((Saxifraga_androsacea134767PHA007983BGNQK:0.2230004023	Saxifraga_seguieri1534586PHA008173BGNIQR:0.2230004023):1.392096163	Saxifraga_depressa134778PHA008059BGNQN:1.615096565):4.47883426	Saxifraga_styriaca1792783CAR010216BGNNSA:6.093930825):1.306610097	Saxifraga_italica1616240CLA008112BGNNLG:7.400540922):8.042131129	Saxifraga_wahlenbergii1616355CLA008197BGNMRH:15.44267205):2.734544759	(((((Saxifraga_aphylla134768PHA007985BGNQL:0.1230225607	Saxifraga_sedoides134793PHA008171BGNMBE:0.1230225607):3.684915044	((Saxifraga_facchinii134794PHA008080BGNMBD:0.9335258024	Saxifraga_tenella1534587PHA008184BGNKAE:0.9335258024):0.7041970001	(Saxifraga_hohenwartii1616302PHA008107BGNLKV:1.630633568	Saxifraga_petraea1534584PHA008153BGNAMA:1.630633568):0.007089234283):2.170214802):0.2515437715	((Saxifraga_arachnoidea83408PHA007989BGNQM:1.796871953	(Saxifraga_muscoides1534582PHA008125BGNLHV:0.9983639279	Saxifraga_presolanensis1534585PHA008158BGNAMB:0.9983639279):0.7985080249):1.28390036	Saxifraga_berica1616233CLA007994BGNNLF:3.080772313):0.9787090638):9.149945455	Saxifraga_paradoxa1534583PHA008145BGNALV:13.20942683):3.983855651	((((Saxifraga_aquatica134769CLA007988BGNNHE:7.647856634	((((((Saxifraga_cebennensis134775CLA008026BGNNNF:0.525279489	Saxifraga_cespitosa102718CLA008032BGNLSC:0.525279489):0.7778608136	(Saxifraga_pentadactylis83411CLA008151BGNNLA:1.135665175	Saxifraga_rosacea134792CLA008166BGNNNI:1.135665175):0.1674751273):0.6529791656	Saxifraga_geranioides134782CLA008089BGNNKR:1.956119468):1.560660087	(((Saxifraga_exarata_ampulacea1904731CLA008069BGNNNH:1.765916358	(((((Saxifraga_exarata_carniolica1534577PHA008070BGNLSI:0.1335890381	Saxifraga_exarata_moschata134788PHA008077RSZRSZAXPI000826-18:0.1335890381):0.4232798951	(Saxifraga_moschata_kotulae1924221CAR010213BGNNQC:0.3376107449	Saxifraga_pubescens134791CLA008160BGNMLN:0.3376107449):0.2192581883):0.04150456141	Saxifraga_exarata_exarata83410PHA008074RSZRSZAXPI000684-35:0.5983734946):0.8394739996	Saxifraga_pedemontana102735PHA008148BGNKKP:1.437847494):0.2794493564	Saxifraga_rosacea134792TROM_V_965858BXABQQ:1.717296851):0.048619507):1.117491151	Saxifraga_exarata_delphinensis1534578PHA008072BGNAKV:2.883407509):0.05551548771	Saxifraga_vayredana88878CLA008196BGNNSB:2.938922996):0.5778565586):0.6118455636	Saxifraga_fragilis102726CLA008083BGNNKP:4.128625119):0.0423200239	((Saxifraga_hariotii134785CLA008098BGNPBF:0.216771312	Saxifraga_intricata88879CLA008111BGNNHF:0.216771312):1.23134661	(Saxifraga_losae88876CLA008114BGNNKT:0.1262253082	Saxifraga_moncayensis88877CLA008121BGNNSS:0.1262253082):1.321892614):2.72282722):3.476911491):3.522080398	Saxifraga_pedemontana_cymosa1616324CAR008150BGNNGR:11.16993703):2.612448181	((((((Saxifraga_babiana83420CLA007992BGNNSQ:1.896855661	((Saxifraga_bulbifera134772PHA008008RSZRSZAXPI000821-93:1.160177179	((Saxifraga_continentalis1616279CLA008041BGNNKM:0.3589237931	Saxifraga_hypnoides23264CLA008110BGNMRG:0.3589237931):0.6607707985	(Saxifraga_cuneata83421CLA008048BGNNKN:0.6132860193	Saxifraga_granulata83409PHA008094RSZRSZAXPI000822-94:0.6132860193):0.4064085724):0.1404825876):0.5310722054	(Saxifraga_canaliculata134773CLA008018BGNNKK:1.653454267
(((Saxifraga_adscendens406025PHA007978GWM1249:4.02569507	(Saxifraga_blavii1904729CLA008002BGNMQL:1.116853356	Saxifraga_glabella1904732CLA008090BGNMRF:1.116853356):2.908841714):4.713655298	Saxifraga_tridactylites406026PHA010035BGNLSM:8.739350368):10.48374906	((((((Saxifraga_androsacea134767PHA007983BGNQK:0.1393556093	Saxifraga_seguieri1534586PHA008173BGNIQR:0.1393556093):2.352878964	Saxifraga_depressa134778PHA008059BGNQN:2.492234574):2.833168319	Saxifraga_styriaca1792783CAR010216BGNNSA:5.325402893):0.144717879	Saxifraga_italica1616240CLA008112BGNNLG:5.470120772):2.465424667	Saxifraga_wahlenbergii1616355CLA008197BGNMRH:7.935545439):9.617365189	((((Saxifraga_aphylla134768PHA007985BGNQL:0.1051228675	Saxifraga_sedoides134793PHA008171BGNMBE:0.1051228675):3.982551585	(((Saxifraga_arachnoidea83408PHA007989BGNQM:1.337869731	(Saxifraga_muscoides1534582PHA008125BGNLHV:0.8161435191	Saxifraga_presolanensis1534585PHA008158BGNAMB:0.8161435191):0.5217262117):0.8194816058	Saxifraga_berica1616233CLA007994BGNNLF:2.157351337):1.840889269	(((Saxifraga_facchinii134794PHA008080BGNMBD:1.004546363	Saxifraga_tenella1534587PHA008184BGNKAE:1.004546363):0.1284111325	Saxifraga_hohenwartii1616302PHA008107BGNLKV:1.132957496):0.07388811374	Saxifraga_petraea1534584PHA008153BGNAMA:1.20684561):2.791394996):0.08943384675):5.521215803	Saxifraga_paradoxa1534583PHA008145BGNALV:9.608890255):4.436436236	((((Saxifraga_aquatica134769CLA007988BGNNHE:3.273240541	(((((((Saxifraga_cebennensis134775CLA008026BGNNNF:0.4047633909	Saxifraga_rosacea134792CLA008166BGNNNI:0.4047633909):0.1269775649	Saxifraga_cespitosa102718CLA008032BGNLSC:0.5317409558):0.2973700728	Saxifraga_pentadactylis83411CLA008151BGNNLA:0.8291110286):0.2599860515	Saxifraga_geranioides134782CLA008089BGNNKR:1.08909708):0.8115909526	((Saxifraga_hariotii134785CLA008098BGNPBF:0.5120015834	Saxifraga_intricata88879CLA008111BGNNHF:0.5120015834):0.5167720635	(Saxifraga_losae88876CLA008114BGNNKT:0.6753361314	Saxifraga_moncayensis88877CLA008121BGNNSS:0.6753361314):0.3534375155):0.8719143858):0.003495682776	(((Saxifraga_exarata_ampulacea1904731CLA008069BGNNNH:0.6833364052	Saxifraga_rosacea134792TROM_V_965858BXABQQ:0.6833364052):0.549063059	(((Saxifraga_exarata_carniolica1534577PHA008070BGNLSI:0.1301623145	Saxifraga_exarata_moschata134788PHA008077RSZRSZAXPI000826-18:0.1301623145):0.6469741528	(Saxifraga_exarata_exarata83410PHA008074RSZRSZAXPI000684-35:0.612551077	(Saxifraga_moschata_kotulae1924221CAR010213BGNNQC:0.2219443866	Saxifraga_pubescens134791CLA008160BGNMLN:0.2219443866):0.3906066904):0.1645853903):0.1875764969	Saxifraga_pedemontana102735PHA008148BGNKKP:0.9647129642):0.2676865):0.3510448614	(Saxifraga_exarata_delphinensis1534578PHA008072BGNAKV:1.239442493	Saxifraga_vayredana88878CLA008196BGNNSB:1.239442493):0.344001833):0.3207393899):0.1058433275	Saxifraga_fragilis102726CLA008083BGNNKP:2.010027043):1.263213498):1.650006056	Saxifraga_pedemontana_cymosa1616324CAR008150BGNNGR:4.923246597):4.09199076	((((((Saxifraga_babiana83420CLA007992BGNNSQ:1.601078809	((Saxifraga_bulbifera134772PHA008008RSZRSZAXPI000821-93:1.167494619	((Saxifraga_continentalis1616279CLA008041BGNNKM:0.1079046997	Saxifraga_hypnoides23264CLA008110BGNMRG:0.1079046997):0.7204233723	(Saxifraga_cuneata83421CLA008048BGNNKN:0.3649325096	Saxifraga_granulata83409PHA008094RSZRSZAXPI000822-94:0.3649325096):0.4633955624):0.3391665469):0.1866975367	(Saxifraga_canaliculata134773CLA008018BGNNKK:0.3967468137
(((Saxifraga_adscendens406025PHA007978GWM1249:6.359245119	(Saxifraga_blavii1904729CLA008002BGNMQL:3.146215523	Saxifraga_glabella1904732CLA008090BGNMRF:3.146215523):3.213029596):14.48929583	Saxifraga_tridactylites406026PHA010035BGNLSM:20.84854095):8.231015319	((((((Saxifraga_androsacea134767PHA007983BGNQK:1.451600926	Saxifraga_seguieri1534586PHA008173BGNIQR:1.451600926):1.147491949	Saxifraga_depressa134778PHA008059BGNQN:2.599092875):4.500368426	Saxifraga_styriaca1792783CAR010216BGNNSA:7.0994613):0.7433543185	Saxifraga_italica1616240CLA008112BGNNLG:7.842815619):2.55025799	Saxifraga_wahlenbergii1616355CLA008197BGNMRH:10.39307361):15.20239499	(((((Saxifraga_aphylla134768PHA007985BGNQL:0.2527661699	Saxifraga_sedoides134793PHA008171BGNMBE:0.2527661699):6.734896994	((Saxifraga_arachnoidea83408PHA007989BGNQM:4.465361054	(Saxifraga_muscoides1534582PHA008125BGNLHV:2.831383545	Saxifraga_presolanensis1534585PHA008158BGNAMB:2.831383545):1.633977509):1.711410827	Saxifraga_berica1616233CLA007994BGNNLF:6.176771881):0.8108912838):0.1219835734	((Saxifraga_facchinii134794PHA008080BGNMBD:0.9515089038	Saxifraga_tenella1534587PHA008184BGNKAE:0.9515089038):1.179687939	(Saxifraga_hohenwartii1616302PHA008107BGNLKV:0.7726002339	Saxifraga_petraea1534584PHA008153BGNAMA:0.7726002339):1.358596609):4.978449895):2.532381946	Saxifraga_paradoxa1534583PHA008145BGNALV:9.642028683):9.873480655	((((Saxifraga_aquatica134769CLA007988BGNNHE:7.016806777	(((((Saxifraga_cebennensis134775CLA008026BGNNNF:0.6682474495	Saxifraga_rosacea134792CLA008166BGNNNI:0.6682474495):0.1258072325	(Saxifraga_cespitosa102718CLA008032BGNLSC:0.7013079095	Saxifraga_pentadactylis83411CLA008151BGNNLA:0.7013079095):0.09274677248):0.2702817657	Saxifraga_geranioides134782CLA008089BGNNKR:1.064336448):3.195888253	Saxifraga_fragilis102726CLA008083BGNNKP:4.2602247):0.2327376471	((((Saxifraga_exarata_ampulacea1904731CLA008069BGNNNH:1.869399416	Saxifraga_rosacea134792TROM_V_965858BXABQQ:1.869399416):0.008123380818	((((Saxifraga_exarata_carniolica1534577PHA008070BGNLSI:0.2708601411	Saxifraga_exarata_moschata134788PHA008077RSZRSZAXPI000826-18:0.2708601411):0.3869362609	(Saxifraga_moschata_kotulae1924221CAR010213BGNNQC:0.3119148821	Saxifraga_pubescens134791CLA008160BGNMLN:0.3119148821):0.3458815199):0.01893002927	Saxifraga_exarata_exarata83410PHA008074RSZRSZAXPI000684-35:0.6767264312):0.1096794903	Saxifraga_pedemontana102735PHA008148BGNKKP:0.7864059216):1.091116876):0.7546540662	(Saxifraga_exarata_delphinensis1534578PHA008072BGNAKV:2.618330774	Saxifraga_vayredana88878CLA008196BGNNSB:2.618330774):0.01384608998):1.429556669	((Saxifraga_hariotii134785CLA008098BGNPBF:0.7515031807	Saxifraga_intricata88879CLA008111BGNNHF:0.7515031807):0.6634313482	(Saxifraga_losae88876CLA008114BGNNKT:0.6060918297	Saxifraga_moncayensis88877CLA008121BGNNSS:0.6060918297):0.8088426992):2.646799004):0.431228815):2.523844429):1.579971694	Saxifraga_pedemontana_cymosa1616324CAR008150BGNNGR:8.596778471):4.274938825	((((((Saxifraga_babiana83420CLA007992BGNNSQ:2.331953162	((Saxifraga_bulbifera134772PHA008008RSZRSZAXPI000821-93:1.470072743	((Saxifraga_continentalis1616279CLA008041BGNNKM:0.4472820424	Saxifraga_hypnoides23264CLA008110BGNMRG:0.4472820424):0.4442355629	(Saxifraga_cuneata83421CLA008048BGNNKN:0.6291007946	Saxifraga_granulata83409PHA008094RSZRSZAXPI000822-94:0.6291007946):0.2624168107):0.5785551382):0.6660075251	(Saxifraga_canaliculata134773CLA008018BGNNKK:1.125128005
(((Saxifraga_adscendens406025PHA007978GWM1249:6.033910359	(Saxifraga_blavii1904729CLA008002BGNMQL:0.8939606177	Saxifraga_glabella1904732CLA008090BGNMRF:0.8939606177):5.139949741):11.23313608	Saxifraga_tridactylites406026PHA010035BGNLSM:17.26704644):12.40262366	(((((Saxifraga_androsacea134767PHA007983BGNQK:0.6312249859	Saxifraga_seguieri1534586PHA008173BGNIQR:0.6312249859):0.6261007068	Saxifraga_depressa134778PHA008059BGNQN:1.257325693):1.413965431	(Saxifraga_italica1616240CLA008112BGNNLG:1.938882042	Saxifraga_styriaca1792783CAR010216BGNNSA:1.938882042):0.7324090817):4.52614802	Saxifraga_wahlenbergii1616355CLA008197BGNMRH:7.197439143):18.50875796	((((Saxifraga_aphylla134768PHA007985BGNQL:0.07051883039	Saxifraga_sedoides134793PHA008171BGNMBE:0.07051883039):7.114341913	(((Saxifraga_arachnoidea83408PHA007989BGNQM:2.041852196	(Saxifraga_muscoides1534582PHA008125BGNLHV:0.7507487682	Saxifraga_presolanensis1534585PHA008158BGNAMB:0.7507487682):1.291103428):3.377787969	Saxifraga_berica1616233CLA007994BGNNLF:5.419640166):1.687660092	(((Saxifraga_facchinii134794PHA008080BGNMBD:0.6847406282	Saxifraga_tenella1534587PHA008184BGNKAE:0.6847406282):0.2090964868	Saxifraga_petraea1534584PHA008153BGNAMA:0.893837115):0.04513786638	Saxifraga_hohenwartii1616302PHA008107BGNLKV:0.9389749814):6.168325276):0.07756048579):2.901810702	Saxifraga_paradoxa1534583PHA008145BGNALV:10.08667144):9.729260059	((((Saxifraga_aquatica134769CLA007988BGNNHE:6.062387902	(((((((Saxifraga_cebennensis134775CLA008026BGNNNF:0.2134939936	Saxifraga_rosacea134792CLA008166BGNNNI:0.2134939936):0.1390772086	Saxifraga_pentadactylis83411CLA008151BGNNLA:0.3525712023):0.1910238951	Saxifraga_cespitosa102718CLA008032BGNLSC:0.5435950974):0.7085530995	Saxifraga_geranioides134782CLA008089BGNNKR:1.252148197):1.936366329	((((Saxifraga_exarata_ampulacea1904731CLA008069BGNNNH:1.552176054	Saxifraga_rosacea134792TROM_V_965858BXABQQ:1.552176054):0.008716093578	((((Saxifraga_exarata_carniolica1534577PHA008070BGNLSI:0.2498136846	Saxifraga_exarata_moschata134788PHA008077RSZRSZAXPI000826-18:0.2498136846):0.4552314773	(Saxifraga_moschata_kotulae1924221CAR010213BGNNQC:0.3190233229	Saxifraga_pubescens134791CLA008160BGNMLN:0.3190233229):0.3860218389):0.008767288438	Saxifraga_exarata_exarata83410PHA008074RSZRSZAXPI000684-35:0.7138124503):0.1303119973	Saxifraga_pedemontana102735PHA008148BGNKKP:0.8441244476):0.7167677004):1.063596646	Saxifraga_exarata_delphinensis1534578PHA008072BGNAKV:2.624488794):0.01895649593	Saxifraga_vayredana88878CLA008196BGNNSB:2.64344529):0.5450692362):0.2828574745	((Saxifraga_hariotii134785CLA008098BGNPBF:0.1840013306	Saxifraga_intricata88879CLA008111BGNNHF:0.1840013306):2.128623091	(Saxifraga_losae88876CLA008114BGNNKT:0.361451538	Saxifraga_moncayensis88877CLA008121BGNNSS:0.361451538):1.951172884):1.158747579):0.07814551596	Saxifraga_fragilis102726CLA008083BGNNKP:3.549517516):2.512870386):3.140373776	Saxifraga_pedemontana_cymosa1616324CAR008150BGNNGR:9.202761678):2.650392971	((((((Saxifraga_babiana83420CLA007992BGNNSQ:2.591664023	((Saxifraga_bulbifera134772PHA008008RSZRSZAXPI000821-93:1.325777696	((Saxifraga_continentalis1616279CLA008041BGNNKM:0.5496438104	Saxifraga_hypnoides23264CLA008110BGNMRG:0.5496438104):0.5032489465	(Saxifraga_cuneata83421CLA008048BGNNKN:0.7213502057	Saxifraga_granulata83409PHA008094RSZRSZAXPI000822-94:0.7213502057):0.3315425512):0.2728849396):0.1097552973	(Saxifraga_canaliculata134773CLA008018BGNNKK:0.8908938863
(((Saxifraga_adscendens406025PHA007978GWM1249:2.903349326	(Saxifraga_blavii1904729CLA008002BGNMQL:0.8601978978	Saxifraga_glabella1904732CLA008090BGNMRF:0.8601978978):2.043151428):7.880318613	Saxifraga_tridactylites406026PHA010035BGNLSM:10.78366794):7.196204895	((((((Saxifraga_androsacea134767PHA007983BGNQK:0.165105426	Saxifraga_seguieri1534586PHA008173BGNIQR:0.165105426):0.5514122608	Saxifraga_depressa134778PHA008059BGNQN:0.7165176868):3.128556207	Saxifraga_styriaca1792783CAR010216BGNNSA:3.845073894):0.4820816367	Saxifraga_italica1616240CLA008112BGNNLG:4.32715553):2.292521771	Saxifraga_wahlenbergii1616355CLA008197BGNMRH:6.619677301):6.867850265	(((((Saxifraga_aphylla134768PHA007985BGNQL:0.1604327394	Saxifraga_sedoides134793PHA008171BGNMBE:0.1604327394):4.145121836	((Saxifraga_arachnoidea83408PHA007989BGNQM:2.300989356	(Saxifraga_muscoides1534582PHA008125BGNLHV:1.64723801	Saxifraga_presolanensis1534585PHA008158BGNAMB:1.64723801):0.6537513457):1.009404764	Saxifraga_berica1616233CLA007994BGNNLF:3.31039412):0.9951604554):0.8368211986	(((Saxifraga_facchinii134794PHA008080BGNMBD:0.1995630396	Saxifraga_tenella1534587PHA008184BGNKAE:0.1995630396):1.090892136	Saxifraga_petraea1534584PHA008153BGNAMA:1.290455176):0.392369863	Saxifraga_hohenwartii1616302PHA008107BGNLKV:1.682825039):3.459550735):2.183608003	Saxifraga_paradoxa1534583PHA008145BGNALV:7.325983777):4.302104584	((((Saxifraga_aquatica134769CLA007988BGNNHE:3.290832047	((((Saxifraga_cebennensis134775CLA008026BGNNNF:0.5143192041	Saxifraga_cespitosa102718CLA008032BGNLSC:0.5143192041):0.1453783495	(Saxifraga_pentadactylis83411CLA008151BGNNLA:0.3149246954	Saxifraga_rosacea134792CLA008166BGNNNI:0.3149246954):0.3447728583):0.3494475405	Saxifraga_geranioides134782CLA008089BGNNKR:1.009145094):1.388000495	((((Saxifraga_exarata_ampulacea1904731CLA008069BGNNNH:0.6375329375	Saxifraga_rosacea134792TROM_V_965858BXABQQ:0.6375329375):0.16531217	((((Saxifraga_exarata_carniolica1534577PHA008070BGNLSI:0.160709321	Saxifraga_exarata_moschata134788PHA008077RSZRSZAXPI000826-18:0.160709321):0.1990266982	Saxifraga_exarata_exarata83410PHA008074RSZRSZAXPI000684-35:0.3597360192):0.02233680335	(Saxifraga_moschata_kotulae1924221CAR010213BGNNQC:0.3082500281	Saxifraga_pubescens134791CLA008160BGNMLN:0.3082500281):0.07382279446):0.07647041286	Saxifraga_pedemontana102735PHA008148BGNKKP:0.4585432354):0.344301872):0.7648186437	(Saxifraga_exarata_delphinensis1534578PHA008072BGNAKV:1.474826051	Saxifraga_vayredana88878CLA008196BGNNSB:1.474826051):0.09283770056):0.7329521906	(Saxifraga_fragilis102726CLA008083BGNNKP:1.68916012	((Saxifraga_hariotii134785CLA008098BGNPBF:0.2570177884	Saxifraga_intricata88879CLA008111BGNNHF:0.2570177884):0.4265852794	(Saxifraga_losae88876CLA008114BGNNKT:0.3859464786	Saxifraga_moncayensis88877CLA008121BGNNSS:0.3859464786):0.2976565893):1.005557052):0.6114558222):0.09652964788):0.8936864571):1.627513194	Saxifraga_pedemontana_cymosa1616324CAR008150BGNNGR:4.918345241):4.702304461	((((((Saxifraga_babiana83420CLA007992BGNNSQ:1.506874234	((Saxifraga_bulbifera134772PHA008008RSZRSZAXPI000821-93:0.9537973609	((Saxifraga_continentalis1616279CLA008041BGNNKM:0.2085287097	Saxifraga_hypnoides23264CLA008110BGNMRG:0.2085287097):0.632651894	(Saxifraga_cuneata83421CLA008048BGNNKN:0.8249385156	Saxifraga_granulata83409PHA008094RSZRSZAXPI000822-94:0.8249385156):0.01624208813):0.1126167572):0.4959757392	(Saxifraga_canaliculata134773CLA008018BGNNKK:1.029168617
(((Saxifraga_adscendens406025PHA007978GWM1249:3.960057948	(Saxifraga_blavii1904729CLA008002BGNMQL:0.7591349991	Saxifraga_glabella1904732CLA008090BGNMRF:0.7591349991):3.200922949):3.245210294	Saxifraga_tridactylites406026PHA010035BGNLSM:7.205268242):7.08030158	((((((Saxifraga_androsacea134767PHA007983BGNQK:0.3024805967	Saxifraga_seguieri1534586PHA008173BGNIQR:0.3024805967):0.03631244632	Saxifraga_depressa134778PHA008059BGNQN:0.338793043):3.082796173	Saxifraga_styriaca1792783CAR010216BGNNSA:3.421589216):1.553617241	Saxifraga_italica1616240CLA008112BGNNLG:4.975206457):2.618334656	Saxifraga_wahlenbergii1616355CLA008197BGNMRH:7.593541113):5.376402294	(((((Saxifraga_aphylla134768PHA007985BGNQL:0.06072911865	Saxifraga_sedoides134793PHA008171BGNMBE:0.06072911865):4.286298477	((Saxifraga_arachnoidea83408PHA007989BGNQM:1.703408449	(Saxifraga_muscoides1534582PHA008125BGNLHV:0.540145648	Saxifraga_presolanensis1534585PHA008158BGNAMB:0.540145648):1.163262801):0.8685824555	Saxifraga_berica1616233CLA007994BGNNLF:2.571990904):1.775036692):0.3061967488	(((Saxifraga_facchinii134794PHA008080BGNMBD:0.3527101523	Saxifraga_tenella1534587PHA008184BGNKAE:0.3527101523):0.5484153476	Saxifraga_petraea1534584PHA008153BGNAMA:0.9011254999):0.3219956992	Saxifraga_hohenwartii1616302PHA008107BGNLKV:1.223121199):3.430103146):1.764273365	Saxifraga_paradoxa1534583PHA008145BGNALV:6.41749771):4.980405194	((((Saxifraga_aquatica134769CLA007988BGNNHE:4.120408107	((((Saxifraga_cebennensis134775CLA008026BGNNNF:0.1636374741	(Saxifraga_pentadactylis83411CLA008151BGNNLA:0.1446010931	Saxifraga_rosacea134792CLA008166BGNNNI:0.1446010931):0.01903638102):0.4656807487	Saxifraga_cespitosa102718CLA008032BGNLSC:0.6293182228):0.4400416921	Saxifraga_geranioides134782CLA008089BGNNKR:1.069359915):0.8541553596	(((((Saxifraga_exarata_ampulacea1904731CLA008069BGNNNH:0.4804818194	Saxifraga_rosacea134792TROM_V_965858BXABQQ:0.4804818194):0.2432677497	((((Saxifraga_exarata_carniolica1534577PHA008070BGNLSI:0.07427863562	Saxifraga_exarata_moschata134788PHA008077RSZRSZAXPI000826-18:0.07427863562):0.115836851	Saxifraga_exarata_exarata83410PHA008074RSZRSZAXPI000684-35:0.1901154867):0.03238496954	(Saxifraga_moschata_kotulae1924221CAR010213BGNNQC:0.1335743366	Saxifraga_pubescens134791CLA008160BGNMLN:0.1335743366):0.08892611958):0.1501063218	Saxifraga_pedemontana102735PHA008148BGNKKP:0.372606778):0.3511427912):0.5066090395	(Saxifraga_exarata_delphinensis1534578PHA008072BGNAKV:1.229506539	Saxifraga_vayredana88878CLA008196BGNNSB:1.229506539):0.0008520694382):0.5299745526	((Saxifraga_hariotii134785CLA008098BGNPBF:0.3269342968	Saxifraga_intricata88879CLA008111BGNNHF:0.3269342968):0.5287384401	(Saxifraga_losae88876CLA008114BGNNKT:0.1740272352	Saxifraga_moncayensis88877CLA008121BGNNSS:0.1740272352):0.6816455017):0.9046604244):0.09002680694	Saxifraga_fragilis102726CLA008083BGNNKP:1.850359968):0.07315530629):2.196892833):0.4991391817	Saxifraga_pedemontana_cymosa1616324CAR008150BGNNGR:4.619547289):3.244689614	((((((Saxifraga_babiana83420CLA007992BGNNSQ:1.439307322	((Saxifraga_bulbifera134772PHA008008RSZRSZAXPI000821-93:0.8857415898	((Saxifraga_continentalis1616279CLA008041BGNNKM:0.04372451353	Saxifraga_hypnoides23264CLA008110BGNMRG:0.04372451353):0.699312388	(Saxifraga_cuneata83421CLA008048BGNNKN:0.6246260802	Saxifraga_granulata83409PHA008094RSZRSZAXPI000822-94:0.6246260802):0.1184108214):0.1427046882):0.3416442089	(Saxifraga_canaliculata134773CLA008018BGNNKK:0.5233506929
(((Saxifraga_adscendens406025PHA007978GWM1249:3.635127389	(Saxifraga_blavii1904729CLA008002BGNMQL:0.8351379962	Saxifraga_glabella1904732CLA008090BGNMRF:0.8351379962):2.799989393):12.15053885	Saxifraga_tridactylites406026PHA010035BGNLSM:15.78566624):9.123054622	((((((Saxifraga_androsacea134767PHA007983BGNQK:0.3151137308	Saxifraga_seguieri1534586PHA008173BGNIQR:0.3151137308):0.5878394038	Saxifraga_depressa134778PHA008059BGNQN:0.9029531347):3.646432925	Saxifraga_styriaca1792783CAR010216BGNNSA:4.54938606):0.1635496956	Saxifraga_italica1616240CLA008112BGNNLG:4.712935756):8.926947243	Saxifraga_wahlenbergii1616355CLA008197BGNMRH:13.639883):6.733329955	(((((Saxifraga_aphylla134768PHA007985BGNQL:0.2674401305	Saxifraga_sedoides134793PHA008171BGNMBE:0.2674401305):3.891667058	((Saxifraga_facchinii134794PHA008080BGNMBD:1.090910826	Saxifraga_tenella1534587PHA008184BGNKAE:1.090910826):0.1832849932	(Saxifraga_hohenwartii1616302PHA008107BGNLKV:0.9132702995	Saxifraga_petraea1534584PHA008153BGNAMA:0.9132702995):0.3609255196):2.884911369):0.1691371458	((Saxifraga_arachnoidea83408PHA007989BGNQM:2.249757772	(Saxifraga_muscoides1534582PHA008125BGNLHV:1.999126823	Saxifraga_presolanensis1534585PHA008158BGNAMB:1.999126823):0.2506309492):1.703943771	Saxifraga_berica1616233CLA007994BGNNLF:3.953701543):0.3745427912):6.129402251	Saxifraga_paradoxa1534583PHA008145BGNALV:10.45764659):5.089336268	((((Saxifraga_aquatica134769CLA007988BGNNHE:6.902816043	(((((Saxifraga_cebennensis134775CLA008026BGNNNF:0.7854751033	((Saxifraga_cespitosa102718CLA008032BGNLSC:0.173914062	Saxifraga_rosacea134792CLA008166BGNNNI:0.173914062):0.3030533898	Saxifraga_pentadactylis83411CLA008151BGNNLA:0.4769674518):0.3085076515):0.4057595937	Saxifraga_geranioides134782CLA008089BGNNKR:1.191234697):1.68911496	((Saxifraga_exarata_ampulacea1904731CLA008069BGNNNH:1.674205768	(((((Saxifraga_exarata_carniolica1534577PHA008070BGNLSI:0.1524466935	Saxifraga_exarata_moschata134788PHA008077RSZRSZAXPI000826-18:0.1524466935):0.1346170883	Saxifraga_exarata_exarata83410PHA008074RSZRSZAXPI000684-35:0.2870637818):0.2186628364	(Saxifraga_moschata_kotulae1924221CAR010213BGNNQC:0.382935566	Saxifraga_pubescens134791CLA008160BGNMLN:0.382935566):0.1227910522):0.07977423954	Saxifraga_pedemontana102735PHA008148BGNKKP:0.5855008577):0.9817966375	Saxifraga_rosacea134792TROM_V_965858BXABQQ:1.567297495):0.1069082726):0.5309969523	(Saxifraga_exarata_delphinensis1534578PHA008072BGNAKV:2.133442422	Saxifraga_vayredana88878CLA008196BGNNSB:2.133442422):0.07176029843):0.675146937):0.3225396489	((Saxifraga_hariotii134785CLA008098BGNPBF:0.07271734388	Saxifraga_intricata88879CLA008111BGNNHF:0.07271734388):2.067006061	(Saxifraga_losae88876CLA008114BGNNKT:0.197529421	Saxifraga_moncayensis88877CLA008121BGNNSS:0.197529421):1.942193984):1.063165901):0.3711448607	Saxifraga_fragilis102726CLA008083BGNNKP:3.574034167):3.328781877):1.48373595	Saxifraga_pedemontana_cymosa1616324CAR008150BGNNGR:8.386551993):4.002047179	((((((Saxifraga_babiana83420CLA007992BGNNSQ:2.710695917	((Saxifraga_bulbifera134772PHA008008RSZRSZAXPI000821-93:1.116747329	((Saxifraga_continentalis1616279CLA008041BGNNKM:0.1442633387	Saxifraga_hypnoides23264CLA008110BGNMRG:0.1442633387):0.8440650442	(Saxifraga_cuneata83421CLA008048BGNNKN:0.5251548315	Saxifraga_granulata83409PHA008094RSZRSZAXPI000822-94:0.5251548315):0.4631735514):0.1284189466):1.505265014	(Saxifraga_canaliculata134773CLA008018BGNNKK:2.39598048
(((Saxifraga_adscendens406025PHA007978GWM1249:7.611210538	(Saxifraga_blavii1904729CLA008002BGNMQL:2.088136879	Saxifraga_glabella1904732CLA008090BGNMRF:2.088136879):5.523073659):8.678434625	Saxifraga_tridactylites406026PHA010035BGNLSM:16.28964516):7.410381665	((((((Saxifraga_androsacea134767PHA007983BGNQK:0.4061643863	Saxifraga_seguieri1534586PHA008173BGNIQR:0.4061643863):0.7996560547	Saxifraga_depressa134778PHA008059BGNQN:1.205820441):3.838584653	Saxifraga_styriaca1792783CAR010216BGNNSA:5.044405094):0.7971822638	Saxifraga_italica1616240CLA008112BGNNLG:5.841587358):5.295203035	Saxifraga_wahlenbergii1616355CLA008197BGNMRH:11.13679039):8.512846182	((((Saxifraga_aphylla134768PHA007985BGNQL:0.05591383036	Saxifraga_sedoides134793PHA008171BGNMBE:0.05591383036):4.78373211	(((Saxifraga_arachnoidea83408PHA007989BGNQM:3.024469697	(Saxifraga_muscoides1534582PHA008125BGNLHV:1.834869461	Saxifraga_presolanensis1534585PHA008158BGNAMB:1.834869461):1.189600236):0.6812903632	Saxifraga_berica1616233CLA007994BGNNLF:3.70576006):1.129711059	((Saxifraga_facchinii134794PHA008080BGNMBD:1.600941539	Saxifraga_tenella1534587PHA008184BGNKAE:1.600941539):0.2121136491	(Saxifraga_hohenwartii1616302PHA008107BGNLKV:1.27654568	Saxifraga_petraea1534584PHA008153BGNAMA:1.27654568):0.5365095083):3.02241593):0.004174821234):1.568628983	Saxifraga_paradoxa1534583PHA008145BGNALV:6.408274923):9.827457305	((((Saxifraga_aquatica134769CLA007988BGNNHE:5.961667477	(((((Saxifraga_cebennensis134775CLA008026BGNNNF:0.3393259496	(Saxifraga_cespitosa102718CLA008032BGNLSC:0.1132474666	Saxifraga_rosacea134792CLA008166BGNNNI:0.1132474666):0.226078483):0.1896684512	Saxifraga_pentadactylis83411CLA008151BGNNLA:0.5289944008):0.826469645	Saxifraga_geranioides134782CLA008089BGNNKR:1.355464046):1.759483319	((Saxifraga_hariotii134785CLA008098BGNPBF:0.3101902771	Saxifraga_intricata88879CLA008111BGNNHF:0.3101902771):1.10262423	(Saxifraga_losae88876CLA008114BGNNKT:0.2369897511	Saxifraga_moncayensis88877CLA008121BGNNSS:0.2369897511):1.175824756):1.702132858):0.7127820664	((((Saxifraga_exarata_ampulacea1904731CLA008069BGNNNH:1.353967168	Saxifraga_rosacea134792TROM_V_965858BXABQQ:1.353967168):0.4524044155	(((Saxifraga_exarata_carniolica1534577PHA008070BGNLSI:0.2251345935	Saxifraga_exarata_moschata134788PHA008077RSZRSZAXPI000826-18:0.2251345935):0.1968617822	(Saxifraga_exarata_exarata83410PHA008074RSZRSZAXPI000684-35:0.39643569	(Saxifraga_moschata_kotulae1924221CAR010213BGNNQC:0.2595831483	Saxifraga_pubescens134791CLA008160BGNMLN:0.2595831483):0.1368525418):0.0255606857):0.1450232966	Saxifraga_pedemontana102735PHA008148BGNKKP:0.5670196723):1.239351911):0.6098259381	(Saxifraga_exarata_delphinensis1534578PHA008072BGNAKV:2.355822477	Saxifraga_vayredana88878CLA008196BGNNSB:2.355822477):0.06037504476):0.969770282	Saxifraga_fragilis102726CLA008083BGNNKP:3.385967804):0.4417616276):2.133938046):0.144668263	Saxifraga_pedemontana_cymosa1616324CAR008150BGNNGR:6.10633574):3.68834889	((((((Saxifraga_babiana83420CLA007992BGNNSQ:2.674494769	((Saxifraga_bulbifera134772PHA008008RSZRSZAXPI000821-93:1.417005378	((Saxifraga_continentalis1616279CLA008041BGNNKM:0.365486803	Saxifraga_hypnoides23264CLA008110BGNMRG:0.365486803):0.9501473979	(Saxifraga_cuneata83421CLA008048BGNNKN:1.059335644	Saxifraga_granulata83409PHA008094RSZRSZAXPI000822-94:1.059335644):0.2562985565):0.101371177):0.3791233885	(Saxifraga_canaliculata134773CLA008018BGNNKK:1.315152743
(((Saxifraga_adscendens406025PHA007978GWM1249:2.82473775	(Saxifraga_blavii1904729CLA008002BGNMQL:0.7519119654	Saxifraga_glabella1904732CLA008090BGNMRF:0.7519119654):2.072825785):5.466047927	Saxifraga_tridactylites406026PHA010035BGNLSM:8.290785677):9.007966484	((((((Saxifraga_androsacea134767PHA007983BGNQK:0.3163793013	Saxifraga_seguieri1534586PHA008173BGNIQR:0.3163793013):0.5841956556	Saxifraga_depressa134778PHA008059BGNQN:0.9005749569):5.178271638	Saxifraga_styriaca1792783CAR010216BGNNSA:6.078846595):0.1454521237	Saxifraga_italica1616240CLA008112BGNNLG:6.224298718):3.266022987	Saxifraga_wahlenbergii1616355CLA008197BGNMRH:9.490321705):5.121939003	(((((Saxifraga_aphylla134768PHA007985BGNQL:0.09436336755	Saxifraga_sedoides134793PHA008171BGNMBE:0.09436336755):4.061099075	(((Saxifraga_facchinii134794PHA008080BGNMBD:0.5917664348	Saxifraga_tenella1534587PHA008184BGNKAE:0.5917664348):0.3529342153	Saxifraga_petraea1534584PHA008153BGNAMA:0.9447006501):0.001140608263	Saxifraga_hohenwartii1616302PHA008107BGNLKV:0.9458412584):3.209621184):0.08100302683	((Saxifraga_arachnoidea83408PHA007989BGNQM:2.217601076	(Saxifraga_muscoides1534582PHA008125BGNLHV:1.041138918	Saxifraga_presolanensis1534585PHA008158BGNAMB:1.041138918):1.176462158):0.3683709744	Saxifraga_berica1616233CLA007994BGNNLF:2.58597205):1.650493419):3.342824386	Saxifraga_paradoxa1534583PHA008145BGNALV:7.579289856):4.668280385	((((Saxifraga_aquatica134769CLA007988BGNNHE:4.005324857	((((Saxifraga_cebennensis134775CLA008026BGNNNF:0.2384076747	(Saxifraga_cespitosa102718CLA008032BGNLSC:0.1836300741	(Saxifraga_pentadactylis83411CLA008151BGNNLA:0.06771029684	Saxifraga_rosacea134792CLA008166BGNNNI:0.06771029684):0.1159197773):0.05477760056):0.7087127268	Saxifraga_geranioides134782CLA008089BGNNKR:0.9471204014):1.189700265	((Saxifraga_hariotii134785CLA008098BGNPBF:0.3310350277	Saxifraga_intricata88879CLA008111BGNNHF:0.3310350277):0.4668459777	(Saxifraga_losae88876CLA008114BGNNKT:0.3680723952	Saxifraga_moncayensis88877CLA008121BGNNSS:0.3680723952):0.4298086102):1.338939661):0.1483031606	(((((Saxifraga_exarata_ampulacea1904731CLA008069BGNNNH:1.066939025	((((Saxifraga_exarata_carniolica1534577PHA008070BGNLSI:0.1876698563	Saxifraga_exarata_moschata134788PHA008077RSZRSZAXPI000826-18:0.1876698563):0.1143516557	(Saxifraga_moschata_kotulae1924221CAR010213BGNNQC:0.2377821189	Saxifraga_pubescens134791CLA008160BGNMLN:0.2377821189):0.06423939319):0.05994798059	Saxifraga_exarata_exarata83410PHA008074RSZRSZAXPI000684-35:0.3619694926):0.08979907457	Saxifraga_pedemontana102735PHA008148BGNKKP:0.4517685672):0.6151704576):0.03530340928	Saxifraga_rosacea134792TROM_V_965858BXABQQ:1.102242434):0.3653194492	Saxifraga_exarata_delphinensis1534578PHA008072BGNAKV:1.467561883):0.002111946233	Saxifraga_vayredana88878CLA008196BGNNSB:1.46967383):0.743210348	Saxifraga_fragilis102726CLA008083BGNNKP:2.212884177):0.07223964912):1.72020103):0.3062826705	Saxifraga_pedemontana_cymosa1616324CAR008150BGNNGR:4.311607527):3.907012767	((((((Saxifraga_babiana83420CLA007992BGNNSQ:1.533937304	((Saxifraga_bulbifera134772PHA008008RSZRSZAXPI000821-93:1.176123724	((Saxifraga_continentalis1616279CLA008041BGNNKM:0.2458902795	Saxifraga_hypnoides23264CLA008110BGNMRG:0.2458902795):0.6867656021	(Saxifraga_cuneata83421CLA008048BGNNKN:0.7319322584	Saxifraga_granulata83409PHA008094RSZRSZAXPI000822-94:0.7319322584):0.2007236231):0.2434678421):0.1297352682	(Saxifraga_canaliculata134773CLA008018BGNNKK:1.092444213
(((Saxifraga_adscendens406025PHA007978GWM1249:5.659915854	(Saxifraga_blavii1904729CLA008002BGNMQL:0.9922680794	Saxifraga_glabella1904732CLA008090BGNMRF:0.9922680794):4.667647775):7.033480801	Saxifraga_tridactylites406026PHA010035BGNLSM:12.69339666):13.96063233	((((((Saxifraga_androsacea134767PHA007983BGNQK:0.3828039563	Saxifraga_seguieri1534586PHA008173BGNIQR:0.3828039563):0.5694045997	Saxifraga_depressa134778PHA008059BGNQN:0.952208556):1.482674134	Saxifraga_styriaca1792783CAR010216BGNNSA:2.43488269):0.2266569804	Saxifraga_italica1616240CLA008112BGNNLG:2.661539671):7.591111169	Saxifraga_wahlenbergii1616355CLA008197BGNMRH:10.25265084):12.79256517	(((((Saxifraga_aphylla134768PHA007985BGNQL:0.1197082987	Saxifraga_sedoides134793PHA008171BGNMBE:0.1197082987):5.979567213	((Saxifraga_arachnoidea83408PHA007989BGNQM:3.104611964	(Saxifraga_muscoides1534582PHA008125BGNLHV:2.199487739	Saxifraga_presolanensis1534585PHA008158BGNAMB:2.199487739):0.9051242257):2.682408491	Saxifraga_berica1616233CLA007994BGNNLF:5.787020455):0.3122550563):0.09531985093	(((Saxifraga_facchinii134794PHA008080BGNMBD:0.6693972395	Saxifraga_tenella1534587PHA008184BGNKAE:0.6693972395):0.5509127954	Saxifraga_hohenwartii1616302PHA008107BGNLKV:1.220310035):0.03716036558	Saxifraga_petraea1534584PHA008153BGNAMA:1.257470401):4.937124962):5.60980376	Saxifraga_paradoxa1534583PHA008145BGNALV:11.80439912):8.447369773	((((Saxifraga_aquatica134769CLA007988BGNNHE:5.606835138	((((Saxifraga_cebennensis134775CLA008026BGNNNF:0.2288214402	Saxifraga_rosacea134792CLA008166BGNNNI:0.2288214402):0.2254900606	(Saxifraga_cespitosa102718CLA008032BGNLSC:0.3990175431	Saxifraga_pentadactylis83411CLA008151BGNNLA:0.3990175431):0.05529395763):1.756326836	Saxifraga_geranioides134782CLA008089BGNNKR:2.210638337):0.9386516758	(((((Saxifraga_exarata_ampulacea1904731CLA008069BGNNNH:1.180100615	Saxifraga_rosacea134792TROM_V_965858BXABQQ:1.180100615):0.01809089233	((((Saxifraga_exarata_carniolica1534577PHA008070BGNLSI:0.235904544	Saxifraga_exarata_moschata134788PHA008077RSZRSZAXPI000826-18:0.235904544):0.08123859151	(Saxifraga_moschata_kotulae1924221CAR010213BGNNQC:0.24129473	Saxifraga_pubescens134791CLA008160BGNMLN:0.24129473):0.07584840557):0.007983126649	Saxifraga_exarata_exarata83410PHA008074RSZRSZAXPI000684-35:0.3251262622):0.1494689062	Saxifraga_pedemontana102735PHA008148BGNKKP:0.4745951684):0.723596339):0.4723951194	(Saxifraga_exarata_delphinensis1534578PHA008072BGNAKV:1.637222254	Saxifraga_vayredana88878CLA008196BGNNSB:1.637222254):0.03336437238):1.212403946	((Saxifraga_hariotii134785CLA008098BGNPBF:0.4525521947	Saxifraga_intricata88879CLA008111BGNNHF:0.4525521947):1.344236649	(Saxifraga_losae88876CLA008114BGNNKT:0.463409504	Saxifraga_moncayensis88877CLA008121BGNNSS:0.463409504):1.33337934):1.086201729):0.07250461693	Saxifraga_fragilis102726CLA008083BGNNKP:2.95549519):0.1937948229):2.457545125):0.2162194612	Saxifraga_pedemontana_cymosa1616324CAR008150BGNNGR:5.823054599):2.097871157	((((((Saxifraga_babiana83420CLA007992BGNNSQ:1.602597225	((Saxifraga_bulbifera134772PHA008008RSZRSZAXPI000821-93:1.167268263	((Saxifraga_continentalis1616279CLA008041BGNNKM:0.1386109128	Saxifraga_hypnoides23264CLA008110BGNMRG:0.1386109128):0.8851826383	(Saxifraga_cuneata83421CLA008048BGNNKN:0.8490127851	Saxifraga_granulata83409PHA008094RSZRSZAXPI000822-94:0.8490127851):0.174780766):0.1434747116):0.1868502346	(Saxifraga_canaliculata134773CLA008018BGNNKK:1.306265555
(((Saxifraga_adscendens406025PHA007978GWM1249:6.727845509	(Saxifraga_blavii1904729CLA008002BGNMQL:0.5392924778	Saxifraga_glabella1904732CLA008090BGNMRF:0.5392924778):6.188553031):11.1131988	Saxifraga_tridactylites406026PHA010035BGNLSM:17.84104431):22.63524715	(((((Saxifraga_androsacea134767PHA007983BGNQK:0.6021785274	Saxifraga_seguieri1534586PHA008173BGNIQR:0.6021785274):2.805210411	Saxifraga_depressa134778PHA008059BGNQN:3.407388938):6.478722201	(Saxifraga_italica1616240CLA008112BGNNLG:9.7486217	Saxifraga_styriaca1792783CAR010216BGNNSA:9.7486217):0.1374894384):8.174355739	Saxifraga_wahlenbergii1616355CLA008197BGNMRH:18.06046688):11.81347259	(((((Saxifraga_aphylla134768PHA007985BGNQL:0.1844937901	Saxifraga_sedoides134793PHA008171BGNMBE:0.1844937901):5.357959823	((Saxifraga_facchinii134794PHA008080BGNMBD:1.301344751	Saxifraga_tenella1534587PHA008184BGNKAE:1.301344751):0.1712230477	(Saxifraga_hohenwartii1616302PHA008107BGNLKV:1.455149649	Saxifraga_petraea1534584PHA008153BGNAMA:1.455149649):0.01741814977):4.069885814):2.251339023	((Saxifraga_arachnoidea83408PHA007989BGNQM:3.149248552	(Saxifraga_muscoides1534582PHA008125BGNLHV:2.373568246	Saxifraga_presolanensis1534585PHA008158BGNAMB:2.373568246):0.7756803052):4.115538573	Saxifraga_berica1616233CLA007994BGNNLF:7.264787124):0.5290055115):5.140221004	Saxifraga_paradoxa1534583PHA008145BGNALV:12.93401364):13.33376946	((((Saxifraga_aquatica134769CLA007988BGNNHE:6.144339287	(((((Saxifraga_cebennensis134775CLA008026BGNNNF:0.9322310827	Saxifraga_cespitosa102718CLA008032BGNLSC:0.9322310827):0.1656203271	(Saxifraga_pentadactylis83411CLA008151BGNNLA:0.8793647313	Saxifraga_rosacea134792CLA008166BGNNNI:0.8793647313):0.2184866784):1.410730488	Saxifraga_geranioides134782CLA008089BGNNKR:2.508581898):1.16727421	(Saxifraga_fragilis102726CLA008083BGNNKP:3.29312775	((Saxifraga_hariotii134785CLA008098BGNPBF:1.127150395	Saxifraga_intricata88879CLA008111BGNNHF:1.127150395):0.557729565	(Saxifraga_losae88876CLA008114BGNNKT:0.6360581457	Saxifraga_moncayensis88877CLA008121BGNNSS:0.6360581457):1.048821814):1.608247791):0.3827283579):0.2122602107	(((Saxifraga_exarata_ampulacea1904731CLA008069BGNNNH:2.838167653	((((Saxifraga_exarata_carniolica1534577PHA008070BGNLSI:0.4006065538	Saxifraga_exarata_moschata134788PHA008077RSZRSZAXPI000826-18:0.4006065538):0.199334236	Saxifraga_exarata_exarata83410PHA008074RSZRSZAXPI000684-35:0.5999407899):0.07546394805	(Saxifraga_moschata_kotulae1924221CAR010213BGNNQC:0.5372393262	Saxifraga_pubescens134791CLA008160BGNMLN:0.5372393262):0.1381654117):0.4213201782	Saxifraga_pedemontana102735PHA008148BGNKKP:1.096724916):1.741442737):0.09819954867	Saxifraga_rosacea134792TROM_V_965858BXABQQ:2.936367202):0.5102269062	(Saxifraga_exarata_delphinensis1534578PHA008072BGNAKV:3.038791539	Saxifraga_vayredana88878CLA008196BGNNSB:3.038791539):0.4078025687):0.4415222109):2.256222968):0.6326441828	Saxifraga_pedemontana_cymosa1616324CAR008150BGNNGR:6.77698347):12.74980362	((((((Saxifraga_babiana83420CLA007992BGNNSQ:3.494510472	((Saxifraga_bulbifera134772PHA008008RSZRSZAXPI000821-93:1.545756134	((Saxifraga_continentalis1616279CLA008041BGNNKM:0.121546266	Saxifraga_hypnoides23264CLA008110BGNMRG:0.121546266):1.041901959	(Saxifraga_cuneata83421CLA008048BGNNKN:0.7178896117	Saxifraga_granulata83409PHA008094RSZRSZAXPI000822-94:0.7178896117):0.4455586137):0.3823079083):1.240238179	(Saxifraga_canaliculata134773CLA008018BGNNKK:1.577450211
(((Saxifraga_adscendens406025PHA007978GWM1249:6.544826341	(Saxifraga_blavii1904729CLA008002BGNMQL:2.810446741	Saxifraga_glabella1904732CLA008090BGNMRF:2.810446741):3.734379599):20.07495713	Saxifraga_tridactylites406026PHA010035BGNLSM:26.61978347):9.897941202	((((((Saxifraga_androsacea134767PHA007983BGNQK:2.108221113	Saxifraga_seguieri1534586PHA008173BGNIQR:2.108221113):1.331312016	Saxifraga_depressa134778PHA008059BGNQN:3.439533128):1.222034611	Saxifraga_styriaca1792783CAR010216BGNNSA:4.66156774):3.351039382	Saxifraga_italica1616240CLA008112BGNNLG:8.012607122):2.752137322	Saxifraga_wahlenbergii1616355CLA008197BGNMRH:10.76474444):21.4507445	(((((Saxifraga_aphylla134768PHA007985BGNQL:0.1011274063	Saxifraga_sedoides134793PHA008171BGNMBE:0.1011274063):6.03377834	((Saxifraga_arachnoidea83408PHA007989BGNQM:2.955084599	(Saxifraga_muscoides1534582PHA008125BGNLHV:1.824363255	Saxifraga_presolanensis1534585PHA008158BGNAMB:1.824363255):1.130721344):1.797098055	Saxifraga_berica1616233CLA007994BGNNLF:4.752182654):1.382723092):0.3241124726	((Saxifraga_facchinii134794PHA008080BGNMBD:2.011754416	Saxifraga_tenella1534587PHA008184BGNKAE:2.011754416):2.365212621	(Saxifraga_hohenwartii1616302PHA008107BGNLKV:1.960450218	Saxifraga_petraea1534584PHA008153BGNAMA:1.960450218):2.416516819):2.082051181):3.687388104	Saxifraga_paradoxa1534583PHA008145BGNALV:10.14640632):16.80596759	((((Saxifraga_aquatica134769CLA007988BGNNHE:8.945308155	(((((((Saxifraga_cebennensis134775CLA008026BGNNNF:0.11896855	Saxifraga_rosacea134792CLA008166BGNNNI:0.11896855):0.2410317803	Saxifraga_pentadactylis83411CLA008151BGNNLA:0.3600003303):0.1858506139	Saxifraga_cespitosa102718CLA008032BGNLSC:0.5458509442):2.32046033	Saxifraga_geranioides134782CLA008089BGNNKR:2.866311274):1.4141152	(((Saxifraga_exarata_ampulacea1904731CLA008069BGNNNH:2.651942131	Saxifraga_rosacea134792TROM_V_965858BXABQQ:2.651942131):0.023830302	(((Saxifraga_exarata_carniolica1534577PHA008070BGNLSI:0.2349573936	Saxifraga_exarata_moschata134788PHA008077RSZRSZAXPI000826-18:0.2349573936):0.5003880249	(Saxifraga_exarata_exarata83410PHA008074RSZRSZAXPI000684-35:0.6205817237	(Saxifraga_moschata_kotulae1924221CAR010213BGNNQC:0.405195848	Saxifraga_pubescens134791CLA008160BGNMLN:0.405195848):0.2153858757):0.1147636949):0.1353763743	Saxifraga_pedemontana102735PHA008148BGNKKP:0.8707217928):1.80505064):0.8262008735	(Saxifraga_exarata_delphinensis1534578PHA008072BGNAKV:2.607733373	Saxifraga_vayredana88878CLA008196BGNNSB:2.607733373):0.8942399332):0.7784531682):0.09579342969	((Saxifraga_hariotii134785CLA008098BGNPBF:0.4579877286	Saxifraga_intricata88879CLA008111BGNNHF:0.4579877286):1.089501578	(Saxifraga_losae88876CLA008114BGNNKT:0.1157215532	Saxifraga_moncayensis88877CLA008121BGNNSS:0.1157215532):1.431767753):2.828730598):0.298869812	Saxifraga_fragilis102726CLA008083BGNNKP:4.675089716):4.270218439):6.1418993	Saxifraga_pedemontana_cymosa1616324CAR008150BGNNGR:15.08720746):4.847225073	((((((Saxifraga_babiana83420CLA007992BGNNSQ:3.963962414	((Saxifraga_bulbifera134772PHA008008RSZRSZAXPI000821-93:2.25525725	((Saxifraga_continentalis1616279CLA008041BGNNKM:0.3073300362	Saxifraga_hypnoides23264CLA008110BGNMRG:0.3073300362):1.358788763	(Saxifraga_cuneata83421CLA008048BGNNKN:1.53200021	Saxifraga_granulata83409PHA008094RSZRSZAXPI000822-94:1.53200021):0.1341185892):0.5891384512):0.4963074038	(Saxifraga_canaliculata134773CLA008018BGNNKK:2.236759146
(((Saxifraga_adscendens406025PHA007978GWM1249:9.155970146	(Saxifraga_blavii1904729CLA008002BGNMQL:1.894342639	Saxifraga_glabella1904732CLA008090BGNMRF:1.894342639):7.261627507):3.470942144	Saxifraga_tridactylites406026PHA010035BGNLSM:12.62691229):22.13558356	((((((Saxifraga_androsacea134767PHA007983BGNQK:0.4100119294	Saxifraga_seguieri1534586PHA008173BGNIQR:0.4100119294):0.4641949541	Saxifraga_depressa134778PHA008059BGNQN:0.8742068835):3.842826433	Saxifraga_styriaca1792783CAR010216BGNNSA:4.717033317):0.3951066263	Saxifraga_italica1616240CLA008112BGNNLG:5.112139943):7.541845838	Saxifraga_wahlenbergii1616355CLA008197BGNMRH:12.65398578):17.55936798	(((((Saxifraga_aphylla134768PHA007985BGNQL:0.07392829632	Saxifraga_sedoides134793PHA008171BGNMBE:0.07392829632):6.768015864	((Saxifraga_facchinii134794PHA008080BGNMBD:0.6662039145	Saxifraga_tenella1534587PHA008184BGNKAE:0.6662039145):1.563791497	(Saxifraga_hohenwartii1616302PHA008107BGNLKV:0.8231388852	Saxifraga_petraea1534584PHA008153BGNAMA:0.8231388852):1.406856526):4.611948749):0.1313140574	((Saxifraga_arachnoidea83408PHA007989BGNQM:4.572649176	(Saxifraga_muscoides1534582PHA008125BGNLHV:1.659461321	Saxifraga_presolanensis1534585PHA008158BGNAMB:1.659461321):2.913187855):0.4616073679	Saxifraga_berica1616233CLA007994BGNNLF:5.034256544):1.939001674):8.498460308	Saxifraga_paradoxa1534583PHA008145BGNALV:15.47171853):8.856981608	((((Saxifraga_aquatica134769CLA007988BGNNHE:8.640696418	((((((Saxifraga_cebennensis134775CLA008026BGNNNF:1.023711373	Saxifraga_pentadactylis83411CLA008151BGNNLA:1.023711373):0.4758560392	Saxifraga_cespitosa102718CLA008032BGNLSC:1.499567412):0.4068688651	Saxifraga_rosacea134792CLA008166BGNNNI:1.906436277):1.051382845	Saxifraga_geranioides134782CLA008089BGNNKR:2.957819122):2.697112532	((Saxifraga_hariotii134785CLA008098BGNPBF:0.4557931548	Saxifraga_intricata88879CLA008111BGNNHF:0.4557931548):3.557158582	(Saxifraga_losae88876CLA008114BGNNKT:0.8755751199	Saxifraga_moncayensis88877CLA008121BGNNSS:0.8755751199):3.137376617):1.641979917):0.07487177255	(((((Saxifraga_exarata_ampulacea1904731CLA008069BGNNNH:2.220449064	Saxifraga_rosacea134792TROM_V_965858BXABQQ:2.220449064):0.457411273	(((Saxifraga_exarata_carniolica1534577PHA008070BGNLSI:0.5201617912	Saxifraga_exarata_moschata134788PHA008077RSZRSZAXPI000826-18:0.5201617912):0.3301736785	(Saxifraga_exarata_exarata83410PHA008074RSZRSZAXPI000684-35:0.8333127546	(Saxifraga_moschata_kotulae1924221CAR010213BGNNQC:0.14730466	Saxifraga_pubescens134791CLA008160BGNMLN:0.14730466):0.6860080946):0.01702271502):0.378709429	Saxifraga_pedemontana102735PHA008148BGNKKP:1.229044899):1.448815438):1.251414647	Saxifraga_exarata_delphinensis1534578PHA008072BGNAKV:3.929274983):0.02787950978	Saxifraga_vayredana88878CLA008196BGNNSB:3.957154493):1.351784859	Saxifraga_fragilis102726CLA008083BGNNKP:5.308939352):0.4208640739):2.910892991):2.325564308	Saxifraga_pedemontana_cymosa1616324CAR008150BGNNGR:10.96626073):5.645673874	((((((Saxifraga_babiana83420CLA007992BGNNSQ:3.581884054	((Saxifraga_bulbifera134772PHA008008RSZRSZAXPI000821-93:2.186036081	((Saxifraga_continentalis1616279CLA008041BGNNKM:0.4173337945	Saxifraga_hypnoides23264CLA008110BGNMRG:0.4173337945):0.8407044099	(Saxifraga_cuneata83421CLA008048BGNNKN:0.8051496853	Saxifraga_granulata83409PHA008094RSZRSZAXPI000822-94:0.8051496853):0.4528885192):0.9279978762):0.9704007488	(Saxifraga_canaliculata134773CLA008018BGNNKK:2.596182692
(((Saxifraga_adscendens406025PHA007978GWM1249:4.272317886	(Saxifraga_blavii1904729CLA008002BGNMQL:0.7277176632	Saxifraga_glabella1904732CLA008090BGNMRF:0.7277176632):3.544600223):12.77221032	Saxifraga_tridactylites406026PHA010035BGNLSM:17.04452821):14.83316378	((((((Saxifraga_androsacea134767PHA007983BGNQK:0.2717973615	Saxifraga_seguieri1534586PHA008173BGNIQR:0.2717973615):0.9335727706	Saxifraga_depressa134778PHA008059BGNQN:1.205370132):6.189651211	Saxifraga_styriaca1792783CAR010216BGNNSA:7.395021343):1.178959756	Saxifraga_italica1616240CLA008112BGNNLG:8.573981099):2.876867888	Saxifraga_wahlenbergii1616355CLA008197BGNMRH:11.45084899):13.84152631	(((((Saxifraga_aphylla134768PHA007985BGNQL:0.5717280507	Saxifraga_sedoides134793PHA008171BGNMBE:0.5717280507):7.586239069	((Saxifraga_facchinii134794PHA008080BGNMBD:1.587930921	Saxifraga_tenella1534587PHA008184BGNKAE:1.587930921):1.770977317	(Saxifraga_hohenwartii1616302PHA008107BGNLKV:1.554536437	Saxifraga_petraea1534584PHA008153BGNAMA:1.554536437):1.804371802):4.799058882):0.01215104141	((Saxifraga_arachnoidea83408PHA007989BGNQM:2.730062328	(Saxifraga_muscoides1534582PHA008125BGNLHV:1.636777162	Saxifraga_presolanensis1534585PHA008158BGNAMB:1.636777162):1.093285166):2.212225676	Saxifraga_berica1616233CLA007994BGNNLF:4.942288004):3.227830158):1.248495177	Saxifraga_paradoxa1534583PHA008145BGNALV:9.418613338):13.61235605	((((Saxifraga_aquatica134769CLA007988BGNNHE:7.781414519	((((((Saxifraga_cebennensis134775CLA008026BGNNNF:0.6518439274	(Saxifraga_cespitosa102718CLA008032BGNLSC:0.3586383781	Saxifraga_rosacea134792CLA008166BGNNNI:0.3586383781):0.2932055493):0.4917334617	Saxifraga_pentadactylis83411CLA008151BGNNLA:1.143577389):2.693813674	Saxifraga_geranioides134782CLA008089BGNNKR:3.837391063):0.8954118265	((Saxifraga_hariotii134785CLA008098BGNPBF:0.2832677714	Saxifraga_intricata88879CLA008111BGNNHF:0.2832677714):0.7882449454	(Saxifraga_losae88876CLA008114BGNNKT:0.06039286441	Saxifraga_moncayensis88877CLA008121BGNNSS:0.06039286441):1.011119852):3.661290173):0.1317300863	(((Saxifraga_exarata_ampulacea1904731CLA008069BGNNNH:2.195859734	((((Saxifraga_exarata_carniolica1534577PHA008070BGNLSI:0.3002626697	Saxifraga_exarata_moschata134788PHA008077RSZRSZAXPI000826-18:0.3002626697):0.5506417376	(Saxifraga_exarata_exarata83410PHA008074RSZRSZAXPI000684-35:0.7640410009	(Saxifraga_moschata_kotulae1924221CAR010213BGNNQC:0.3955381189	Saxifraga_pubescens134791CLA008160BGNMLN:0.3955381189):0.3685028819):0.08686340638):0.4286358373	Saxifraga_pedemontana102735PHA008148BGNKKP:1.279540245):0.7753226013	Saxifraga_rosacea134792TROM_V_965858BXABQQ:2.054862846):0.1409968883):0.9098973309	Saxifraga_exarata_delphinensis1534578PHA008072BGNAKV:3.105757065):0.2563907241	Saxifraga_vayredana88878CLA008196BGNNSB:3.362147789):1.502385187):0.06457169206	Saxifraga_fragilis102726CLA008083BGNNKP:4.929104668):2.85230985):4.04365534	Saxifraga_pedemontana_cymosa1616324CAR008150BGNNGR:11.82506986):6.935941731	((((((Saxifraga_babiana83420CLA007992BGNNSQ:6.260079892	((Saxifraga_bulbifera134772PHA008008RSZRSZAXPI000821-93:4.091119132	((Saxifraga_continentalis1616279CLA008041BGNNKM:0.6503372173	Saxifraga_hypnoides23264CLA008110BGNMRG:0.6503372173):1.549186808	(Saxifraga_cuneata83421CLA008048BGNNKN:1.438027153	Saxifraga_granulata83409PHA008094RSZRSZAXPI000822-94:1.438027153):0.7614968723):1.891595106):1.63787123	(Saxifraga_canaliculata134773CLA008018BGNNKK:2.289696776
(((Saxifraga_adscendens406025PHA007978GWM1249:3.87963173	(Saxifraga_blavii1904729CLA008002BGNMQL:1.701172263	Saxifraga_glabella1904732CLA008090BGNMRF:1.701172263):2.178459467):4.718839987	Saxifraga_tridactylites406026PHA010035BGNLSM:8.598471716):15.43763028	((((((Saxifraga_androsacea134767PHA007983BGNQK:0.2829941776	Saxifraga_seguieri1534586PHA008173BGNIQR:0.2829941776):0.6568058659	Saxifraga_depressa134778PHA008059BGNQN:0.9398000435):1.054468548	Saxifraga_styriaca1792783CAR010216BGNNSA:1.994268592):0.4528249863	Saxifraga_italica1616240CLA008112BGNNLG:2.447093578):9.409474902	Saxifraga_wahlenbergii1616355CLA008197BGNMRH:11.85656848):8.295686664	((((Saxifraga_aphylla134768PHA007985BGNQL:0.5233835986	Saxifraga_sedoides134793PHA008171BGNMBE:0.5233835986):6.892254611	(((Saxifraga_arachnoidea83408PHA007989BGNQM:1.952991778	(Saxifraga_muscoides1534582PHA008125BGNLHV:1.064601097	Saxifraga_presolanensis1534585PHA008158BGNAMB:1.064601097):0.8883906812):4.566886442	Saxifraga_berica1616233CLA007994BGNNLF:6.519878221):0.7623451612	(((Saxifraga_facchinii134794PHA008080BGNMBD:1.751202944	Saxifraga_tenella1534587PHA008184BGNKAE:1.751202944):0.3526499076	Saxifraga_hohenwartii1616302PHA008107BGNLKV:2.103852851):0.1597970938	Saxifraga_petraea1534584PHA008153BGNAMA:2.263649945):5.018573437):0.133414828):4.474383358	Saxifraga_paradoxa1534583PHA008145BGNALV:11.89002157):5.477892035	((((Saxifraga_aquatica134769CLA007988BGNNHE:6.196608245	(((((Saxifraga_cebennensis134775CLA008026BGNNNF:0.2391833083	Saxifraga_rosacea134792CLA008166BGNNNI:0.2391833083):0.2598536044	Saxifraga_cespitosa102718CLA008032BGNLSC:0.4990369127):0.332502026	Saxifraga_pentadactylis83411CLA008151BGNNLA:0.8315389387):1.553527762	Saxifraga_geranioides134782CLA008089BGNNKR:2.3850667):1.525436797	(((((Saxifraga_exarata_ampulacea1904731CLA008069BGNNNH:1.31756658	Saxifraga_rosacea134792TROM_V_965858BXABQQ:1.31756658):0.4940660571	(((Saxifraga_exarata_carniolica1534577PHA008070BGNLSI:0.1913713855	Saxifraga_exarata_moschata134788PHA008077RSZRSZAXPI000826-18:0.1913713855):0.8490872654	(Saxifraga_exarata_exarata83410PHA008074RSZRSZAXPI000684-35:0.9761274609	(Saxifraga_moschata_kotulae1924221CAR010213BGNNQC:0.9021563475	Saxifraga_pubescens134791CLA008160BGNMLN:0.9021563475):0.07397111343):0.06433119006):0.376942943	Saxifraga_pedemontana102735PHA008148BGNKKP:1.417401594):0.3942310429):0.1594390973	(Saxifraga_exarata_delphinensis1534578PHA008072BGNAKV:0.5522782471	Saxifraga_vayredana88878CLA008196BGNNSB:0.5522782471):1.418793487):1.436797841	Saxifraga_fragilis102726CLA008083BGNNKP:3.407869575):0.2927671329	((Saxifraga_hariotii134785CLA008098BGNPBF:0.3044892724	Saxifraga_intricata88879CLA008111BGNNHF:0.3044892724):2.432364165	(Saxifraga_losae88876CLA008114BGNNKT:1.663643232	Saxifraga_moncayensis88877CLA008121BGNNSS:1.663643232):1.073210205):0.96378327):0.20986679):2.286104747):1.129566724	Saxifraga_pedemontana_cymosa1616324CAR008150BGNNGR:7.326174969):4.925367747	((((((Saxifraga_babiana83420CLA007992BGNNSQ:1.948649633	((Saxifraga_bulbifera134772PHA008008RSZRSZAXPI000821-93:1.646386128	((Saxifraga_continentalis1616279CLA008041BGNNKM:0.3042775285	Saxifraga_hypnoides23264CLA008110BGNMRG:0.3042775285):0.7937468022	(Saxifraga_cuneata83421CLA008048BGNNKN:0.6947496032	Saxifraga_granulata83409PHA008094RSZRSZAXPI000822-94:0.6947496032):0.4032747275):0.5483617971):0.2940596853	(Saxifraga_canaliculata134773CLA008018BGNNKK:0.7982464901
(((Saxifraga_adscendens406025PHA007978GWM1249:4.541836501	(Saxifraga_blavii1904729CLA008002BGNMQL:1.322467823	Saxifraga_glabella1904732CLA008090BGNMRF:1.322467823):3.219368678):4.970074235	Saxifraga_tridactylites406026PHA010035BGNLSM:9.511910736):12.72281052	((((((Saxifraga_androsacea134767PHA007983BGNQK:1.015134235	Saxifraga_seguieri1534586PHA008173BGNIQR:1.015134235):0.3454108251	Saxifraga_depressa134778PHA008059BGNQN:1.36054506):3.449550548	Saxifraga_styriaca1792783CAR010216BGNNSA:4.810095608):0.1653494921	Saxifraga_italica1616240CLA008112BGNNLG:4.9754451):12.17493721	Saxifraga_wahlenbergii1616355CLA008197BGNMRH:17.15038231):3.21127016	((((Saxifraga_aphylla134768PHA007985BGNQL:2.274415761	Saxifraga_sedoides134793PHA008171BGNMBE:2.274415761):2.864016089	(((Saxifraga_arachnoidea83408PHA007989BGNQM:2.064456842	(Saxifraga_muscoides1534582PHA008125BGNLHV:1.005208153	Saxifraga_presolanensis1534585PHA008158BGNAMB:1.005208153):1.059248689):1.870741402	Saxifraga_berica1616233CLA007994BGNNLF:3.935198244):0.8848058207	((Saxifraga_facchinii134794PHA008080BGNMBD:0.2363957672	Saxifraga_tenella1534587PHA008184BGNKAE:0.2363957672):0.436404002	(Saxifraga_hohenwartii1616302PHA008107BGNLKV:0.5426342001	Saxifraga_petraea1534584PHA008153BGNAMA:0.5426342001):0.1301655691):4.147204295):0.3184277854):4.761987976	Saxifraga_paradoxa1534583PHA008145BGNALV:9.900419826):7.997587973	((((Saxifraga_aquatica134769CLA007988BGNNHE:3.694053262	((((((Saxifraga_cebennensis134775CLA008026BGNNNF:0.3322476162	Saxifraga_pentadactylis83411CLA008151BGNNLA:0.3322476162):0.01357607896	(Saxifraga_cespitosa102718CLA008032BGNLSC:0.2997474403	Saxifraga_rosacea134792CLA008166BGNNNI:0.2997474403):0.04607625486):1.559502461	Saxifraga_geranioides134782CLA008089BGNNKR:1.905326156):0.8077674827	Saxifraga_fragilis102726CLA008083BGNNKP:2.713093639):0.1270976564	(((Saxifraga_exarata_ampulacea1904731CLA008069BGNNNH:1.046896683	(((((Saxifraga_exarata_carniolica1534577PHA008070BGNLSI:0.1464084067	Saxifraga_exarata_moschata134788PHA008077RSZRSZAXPI000826-18:0.1464084067):0.1178439169	(Saxifraga_moschata_kotulae1924221CAR010213BGNNQC:0.2318263824	Saxifraga_pubescens134791CLA008160BGNMLN:0.2318263824):0.03242594118):0.01872265305	Saxifraga_exarata_exarata83410PHA008074RSZRSZAXPI000684-35:0.2829749766):0.1216644979	Saxifraga_pedemontana102735PHA008148BGNKKP:0.4046394745):0.5455780548	Saxifraga_rosacea134792TROM_V_965858BXABQQ:0.9502175293):0.09667915336):1.053913754	Saxifraga_exarata_delphinensis1534578PHA008072BGNAKV:2.100810437):0.1321872748	Saxifraga_vayredana88878CLA008196BGNNSB:2.232997711):0.607193584):0.001265593529	((Saxifraga_hariotii134785CLA008098BGNPBF:0.2806781614	Saxifraga_intricata88879CLA008111BGNNHF:0.2806781614):0.4926584519	(Saxifraga_losae88876CLA008114BGNNKT:0.1951274946	Saxifraga_moncayensis88877CLA008121BGNNSS:0.1951274946):0.5782091187):2.068120276):0.8525963731):1.276126684	Saxifraga_pedemontana_cymosa1616324CAR008150BGNNGR:4.970179946):3.939873874	((((((Saxifraga_babiana83420CLA007992BGNNSQ:2.561589551	((Saxifraga_bulbifera134772PHA008008RSZRSZAXPI000821-93:1.677195557	((Saxifraga_continentalis1616279CLA008041BGNNKM:0.04294555684	Saxifraga_hypnoides23264CLA008110BGNMRG:0.04294555684):1.389152242	(Saxifraga_cuneata83421CLA008048BGNNKN:0.70919333	Saxifraga_granulata83409PHA008094RSZRSZAXPI000822-94:0.70919333):0.7229044684):0.2450977586):0.6879653414	(Saxifraga_canaliculata134773CLA008018BGNNKK:2.05428291
(((Saxifraga_adscendens406025PHA007978GWM1249:5.071030039	(Saxifraga_blavii1904729CLA008002BGNMQL:1.070653383	Saxifraga_glabella1904732CLA008090BGNMRF:1.070653383):4.000376656):11.0671	Saxifraga_tridactylites406026PHA010035BGNLSM:16.13813004):12.21954418	((((((Saxifraga_androsacea134767PHA007983BGNQK:0.3462379648	Saxifraga_seguieri1534586PHA008173BGNIQR:0.3462379648):1.046965963	Saxifraga_depressa134778PHA008059BGNQN:1.393203928):1.756453161	Saxifraga_styriaca1792783CAR010216BGNNSA:3.149657088):2.266489746	Saxifraga_italica1616240CLA008112BGNNLG:5.416146834):2.045087696	Saxifraga_wahlenbergii1616355CLA008197BGNMRH:7.46123453):17.49806552	((((Saxifraga_aphylla134768PHA007985BGNQL:0.1580154963	Saxifraga_sedoides134793PHA008171BGNMBE:0.1580154963):10.70483658	(((Saxifraga_arachnoidea83408PHA007989BGNQM:5.575596646	(Saxifraga_muscoides1534582PHA008125BGNLHV:1.798526537	Saxifraga_presolanensis1534585PHA008158BGNAMB:1.798526537):3.777070109):3.632114772	Saxifraga_berica1616233CLA007994BGNNLF:9.207711418):1.400100296	((Saxifraga_facchinii134794PHA008080BGNMBD:0.6449560224	Saxifraga_tenella1534587PHA008184BGNKAE:0.6449560224):0.6013322567	(Saxifraga_hohenwartii1616302PHA008107BGNLKV:0.4176107363	Saxifraga_petraea1534584PHA008153BGNAMA:0.4176107363):0.8286775427):9.361523435):0.2550403595):3.455803894	Saxifraga_paradoxa1534583PHA008145BGNALV:14.31865597):5.053397386	((((Saxifraga_aquatica134769CLA007988BGNNHE:7.628594468	((((((Saxifraga_cebennensis134775CLA008026BGNNNF:0.2636514323	(Saxifraga_cespitosa102718CLA008032BGNLSC:0.2102727533	Saxifraga_rosacea134792CLA008166BGNNNI:0.2102727533):0.053378679):0.02525281976	Saxifraga_pentadactylis83411CLA008151BGNNLA:0.2889042521):0.9048751935	Saxifraga_geranioides134782CLA008089BGNNKR:1.193779446):3.511288412	Saxifraga_fragilis102726CLA008083BGNNKP:4.705067858):0.0242369243	((Saxifraga_hariotii134785CLA008098BGNPBF:0.09203246617	Saxifraga_intricata88879CLA008111BGNNHF:0.09203246617):2.423751077	(Saxifraga_losae88876CLA008114BGNNKT:0.2098404105	Saxifraga_moncayensis88877CLA008121BGNNSS:0.2098404105):2.305943133):2.213521239):0.08040274073	(((Saxifraga_exarata_ampulacea1904731CLA008069BGNNNH:2.173448655	((((Saxifraga_exarata_carniolica1534577PHA008070BGNLSI:0.08523348907	Saxifraga_exarata_moschata134788PHA008077RSZRSZAXPI000826-18:0.08523348907):0.6449345369	Saxifraga_exarata_exarata83410PHA008074RSZRSZAXPI000684-35:0.7301680259):0.2839537261	(Saxifraga_moschata_kotulae1924221CAR010213BGNNQC:0.7043165471	Saxifraga_pubescens134791CLA008160BGNMLN:0.7043165471):0.309805205):0.3151958444	Saxifraga_pedemontana102735PHA008148BGNKKP:1.329317597):0.8441310589):0.01957956194	Saxifraga_rosacea134792TROM_V_965858BXABQQ:2.193028217):2.170871773	(Saxifraga_exarata_delphinensis1534578PHA008072BGNAKV:3.133645566	Saxifraga_vayredana88878CLA008196BGNNSB:3.133645566):1.230254424):0.4458075323):2.818886945):0.7924211803	Saxifraga_pedemontana_cymosa1616324CAR008150BGNNGR:8.421015648):6.771617736	((((((Saxifraga_babiana83420CLA007992BGNNSQ:2.464268682	((Saxifraga_bulbifera134772PHA008008RSZRSZAXPI000821-93:2.166330257	((Saxifraga_continentalis1616279CLA008041BGNNKM:0.1500339714	Saxifraga_hypnoides23264CLA008110BGNMRG:0.1500339714):1.670632618	(Saxifraga_cuneata83421CLA008048BGNNKN:1.314998322	Saxifraga_granulata83409PHA008094RSZRSZAXPI000822-94:1.314998322):0.5056682671):0.3456636681):0.09023403987	(Saxifraga_canaliculata134773CLA008018BGNNKK:2.14027887
(((Saxifraga_adscendens406025PHA007978GWM1249:2.639230585	(Saxifraga_blavii1904729CLA008002BGNMQL:0.661202186	Saxifraga_glabella1904732CLA008090BGNMRF:0.661202186):1.978028399):7.225100553	Saxifraga_tridactylites406026PHA010035BGNLSM:9.864331138):7.713128545	((((((Saxifraga_androsacea134767PHA007983BGNQK:0.1032098511	Saxifraga_seguieri1534586PHA008173BGNIQR:0.1032098511):0.4396411424	Saxifraga_depressa134778PHA008059BGNQN:0.5428509934):2.05286854	Saxifraga_styriaca1792783CAR010216BGNNSA:2.595719534):0.3238339958	Saxifraga_italica1616240CLA008112BGNNLG:2.919553529):2.212726672	Saxifraga_wahlenbergii1616355CLA008197BGNMRH:5.132280201):7.628400345	(((((Saxifraga_aphylla134768PHA007985BGNQL:0.1124574175	Saxifraga_sedoides134793PHA008171BGNMBE:0.1124574175):4.516279187	((Saxifraga_arachnoidea83408PHA007989BGNQM:3.124094048	(Saxifraga_muscoides1534582PHA008125BGNLHV:0.7086154499	Saxifraga_presolanensis1534585PHA008158BGNAMB:0.7086154499):2.415478598):0.7196935881	Saxifraga_berica1616233CLA007994BGNNLF:3.843787636):0.7849489684):0.03839514695	(((Saxifraga_facchinii134794PHA008080BGNMBD:0.3315740181	Saxifraga_tenella1534587PHA008184BGNKAE:0.3315740181):0.4582355453	Saxifraga_petraea1534584PHA008153BGNAMA:0.7898095634):0.001318348847	Saxifraga_hohenwartii1616302PHA008107BGNLKV:0.7911279122):3.876003839):1.323786512	Saxifraga_paradoxa1534583PHA008145BGNALV:5.990918264):5.792354379	((((Saxifraga_aquatica134769CLA007988BGNNHE:3.626554142	(((((Saxifraga_cebennensis134775CLA008026BGNNNF:0.344240469	(Saxifraga_pentadactylis83411CLA008151BGNNLA:0.308479827	Saxifraga_rosacea134792CLA008166BGNNNI:0.308479827):0.03576064198):0.424556834	Saxifraga_cespitosa102718CLA008032BGNLSC:0.768797303):1.099506102	Saxifraga_geranioides134782CLA008089BGNNKR:1.868303405):0.6045691097	((((Saxifraga_exarata_ampulacea1904731CLA008069BGNNNH:0.8542667765	(((Saxifraga_exarata_carniolica1534577PHA008070BGNLSI:0.2797960542	Saxifraga_exarata_moschata134788PHA008077RSZRSZAXPI000826-18:0.2797960542):0.06357160591	(Saxifraga_exarata_exarata83410PHA008074RSZRSZAXPI000684-35:0.239213347	(Saxifraga_moschata_kotulae1924221CAR010213BGNNQC:0.1994235845	Saxifraga_pubescens134791CLA008160BGNMLN:0.1994235845):0.03978976247):0.1041543131):0.07186753576	Saxifraga_pedemontana102735PHA008148BGNKKP:0.4152351958):0.4390315806):0.003408979402	Saxifraga_rosacea134792TROM_V_965858BXABQQ:0.8576757559):0.7587295009	(Saxifraga_exarata_delphinensis1534578PHA008072BGNAKV:0.890941754	Saxifraga_vayredana88878CLA008196BGNNSB:0.890941754):0.7254635028):0.2552424932	((Saxifraga_hariotii134785CLA008098BGNPBF:0.1001357935	Saxifraga_intricata88879CLA008111BGNNHF:0.1001357935):0.3378007775	(Saxifraga_losae88876CLA008114BGNNKT:0.09153913018	Saxifraga_moncayensis88877CLA008121BGNNSS:0.09153913018):0.3463974408):1.433711179):0.6012247649):0.2253000667	Saxifraga_fragilis102726CLA008083BGNNKP:2.698172582):0.9283815601):0.545823464	Saxifraga_pedemontana_cymosa1616324CAR008150BGNNGR:4.172377606):4.881472522	((((((Saxifraga_babiana83420CLA007992BGNNSQ:1.099056242	((Saxifraga_bulbifera134772PHA008008RSZRSZAXPI000821-93:1.037564867	((Saxifraga_continentalis1616279CLA008041BGNNKM:0.2356524635	Saxifraga_hypnoides23264CLA008110BGNMRG:0.2356524635):0.712642384	(Saxifraga_cuneata83421CLA008048BGNNKN:0.650301757	Saxifraga_granulata83409PHA008094RSZRSZAXPI000822-94:0.650301757):0.2979930905):0.08927001937):0.0580248039	(Saxifraga_canaliculata134773CLA008018BGNNKK:0.8972171967
(((Saxifraga_adscendens406025PHA007978GWM1249:4.194694128	(Saxifraga_blavii1904729CLA008002BGNMQL:0.656707329	Saxifraga_glabella1904732CLA008090BGNMRF:0.656707329):3.537986799):3.788109145	Saxifraga_tridactylites406026PHA010035BGNLSM:7.982803273):10.52214911	((((((Saxifraga_androsacea134767PHA007983BGNQK:0.8843542759	Saxifraga_seguieri1534586PHA008173BGNIQR:0.8843542759):0.4777869695	Saxifraga_depressa134778PHA008059BGNQN:1.362141245):1.674710825	Saxifraga_styriaca1792783CAR010216BGNNSA:3.03685207):1.294270231	Saxifraga_italica1616240CLA008112BGNNLG:4.331122301):8.731675097	Saxifraga_wahlenbergii1616355CLA008197BGNMRH:13.0627974):2.688886295	(((((Saxifraga_aphylla134768PHA007985BGNQL:0.0565580424	Saxifraga_sedoides134793PHA008171BGNMBE:0.0565580424):4.849965289	((Saxifraga_facchinii134794PHA008080BGNMBD:0.8300689125	Saxifraga_tenella1534587PHA008184BGNKAE:0.8300689125):0.7095382151	(Saxifraga_hohenwartii1616302PHA008107BGNLKV:0.5697175128	Saxifraga_petraea1534584PHA008153BGNAMA:0.5697175128):0.9698896148):3.366916204):0.5012952684	((Saxifraga_arachnoidea83408PHA007989BGNQM:4.054959343	(Saxifraga_muscoides1534582PHA008125BGNLHV:2.672923367	Saxifraga_presolanensis1534585PHA008158BGNAMB:2.672923367):1.382035976):0.9064514551	Saxifraga_berica1616233CLA007994BGNNLF:4.961410798):0.4464078016):2.328256084	Saxifraga_paradoxa1534583PHA008145BGNALV:7.736074684):4.813909078	((((Saxifraga_aquatica134769CLA007988BGNNHE:3.885517619	(((((Saxifraga_cebennensis134775CLA008026BGNNNF:0.1053915927	Saxifraga_cespitosa102718CLA008032BGNLSC:0.1053915927):0.05420859068	Saxifraga_rosacea134792CLA008166BGNNNI:0.1596001834):0.04191825616	Saxifraga_pentadactylis83411CLA008151BGNNLA:0.2015184395):0.6015652006	Saxifraga_geranioides134782CLA008089BGNNKR:0.8030836401):1.805928301	(((((Saxifraga_exarata_ampulacea1904731CLA008069BGNNNH:1.242036587	Saxifraga_rosacea134792TROM_V_965858BXABQQ:1.242036587):0.02559286937	(((Saxifraga_exarata_carniolica1534577PHA008070BGNLSI:0.3353234825	Saxifraga_exarata_moschata134788PHA008077RSZRSZAXPI000826-18:0.3353234825):0.254802244	(Saxifraga_exarata_exarata83410PHA008074RSZRSZAXPI000684-35:0.4310202211	(Saxifraga_moschata_kotulae1924221CAR010213BGNNQC:0.3914567631	Saxifraga_pubescens134791CLA008160BGNMLN:0.3914567631):0.03956345794):0.1591055054):0.2989931306	Saxifraga_pedemontana102735PHA008148BGNKKP:0.8891188571):0.3785105994):0.3349884846	Saxifraga_exarata_delphinensis1534578PHA008072BGNAKV:1.602617941):0.2231730234	Saxifraga_vayredana88878CLA008196BGNNSB:1.825790965):0.6615580413	(Saxifraga_fragilis102726CLA008083BGNNKP:2.460842033	((Saxifraga_hariotii134785CLA008098BGNPBF:0.07420970306	Saxifraga_intricata88879CLA008111BGNNHF:0.07420970306):1.166262436	(Saxifraga_losae88876CLA008114BGNNKT:0.8071801072	Saxifraga_moncayensis88877CLA008121BGNNSS:0.8071801072):0.4332920315):1.220369895):0.02650697235):0.1216629352):1.276505678):0.8579898221	Saxifraga_pedemontana_cymosa1616324CAR008150BGNNGR:4.743507441):4.454804857	((((((Saxifraga_babiana83420CLA007992BGNNSQ:2.027553036	((Saxifraga_bulbifera134772PHA008008RSZRSZAXPI000821-93:0.8806196746	((Saxifraga_continentalis1616279CLA008041BGNNKM:0.08340946264	Saxifraga_hypnoides23264CLA008110BGNMRG:0.08340946264):0.4337506198	(Saxifraga_cuneata83421CLA008048BGNNKN:0.2612665624	Saxifraga_granulata83409PHA008094RSZRSZAXPI000822-94:0.2612665624):0.25589352):0.3634595922):1.067324592	(Saxifraga_canaliculata134773CLA008018BGNNKK:1.61832631
(((Saxifraga_adscendens406025PHA007978GWM1249:2.137207111	(Saxifraga_blavii1904729CLA008002BGNMQL:1.197284331	Saxifraga_glabella1904732CLA008090BGNMRF:1.197284331):0.9399227797):2.893207017	Saxifraga_tridactylites406026PHA010035BGNLSM:5.030414128):11.88114918	((((((Saxifraga_androsacea134767PHA007983BGNQK:0.1939590283	Saxifraga_seguieri1534586PHA008173BGNIQR:0.1939590283):0.6350645533	Saxifraga_depressa134778PHA008059BGNQN:0.8290235816):2.035354442	Saxifraga_styriaca1792783CAR010216BGNNSA:2.864378023):1.437399218	Saxifraga_italica1616240CLA008112BGNNLG:4.301777241):4.102323724	Saxifraga_wahlenbergii1616355CLA008197BGNMRH:8.404100966):4.76614855	(((((Saxifraga_aphylla134768PHA007985BGNQL:0.05768612058	Saxifraga_sedoides134793PHA008171BGNMBE:0.05768612058):2.818776786	(((Saxifraga_facchinii134794PHA008080BGNMBD:0.3519759975	Saxifraga_tenella1534587PHA008184BGNKAE:0.3519759975):0.2916472527	Saxifraga_hohenwartii1616302PHA008107BGNLKV:0.6436232502):0.005079167422	Saxifraga_petraea1534584PHA008153BGNAMA:0.6487024176):2.227760488):0.02325679272	((Saxifraga_arachnoidea83408PHA007989BGNQM:1.354150231	(Saxifraga_muscoides1534582PHA008125BGNLHV:0.6753355491	Saxifraga_presolanensis1534585PHA008158BGNAMB:0.6753355491):0.6788146818):1.119744417	Saxifraga_berica1616233CLA007994BGNNLF:2.473894647):0.4258250515):2.726798374	Saxifraga_paradoxa1534583PHA008145BGNALV:5.626518073):5.630649523	((((Saxifraga_aquatica134769CLA007988BGNNHE:2.78718676	((((Saxifraga_cebennensis134775CLA008026BGNNNF:0.1253122653	Saxifraga_rosacea134792CLA008166BGNNNI:0.1253122653):0.2164559718	(Saxifraga_cespitosa102718CLA008032BGNLSC:0.3383399959	Saxifraga_pentadactylis83411CLA008151BGNNLA:0.3383399959):0.00342824112):0.5121111706	Saxifraga_geranioides134782CLA008089BGNNKR:0.8538794076):0.8181484573	((((((Saxifraga_exarata_ampulacea1904731CLA008069BGNNNH:0.6986010897	((((Saxifraga_exarata_carniolica1534577PHA008070BGNLSI:0.1341431196	Saxifraga_exarata_moschata134788PHA008077RSZRSZAXPI000826-18:0.1341431196):0.151073666	(Saxifraga_moschata_kotulae1924221CAR010213BGNNQC:0.1709042545	Saxifraga_pubescens134791CLA008160BGNMLN:0.1709042545):0.1143125311):0.0965987451	Saxifraga_exarata_exarata83410PHA008074RSZRSZAXPI000684-35:0.3818155307):0.1248929169	Saxifraga_pedemontana102735PHA008148BGNKKP:0.5067084476):0.1918926422):0.0131196202	Saxifraga_rosacea134792TROM_V_965858BXABQQ:0.7117207099):0.6260114458	Saxifraga_vayredana88878CLA008196BGNNSB:1.337732156):0.001302732961	Saxifraga_exarata_delphinensis1534578PHA008072BGNAKV:1.339034889):0.2776261336	Saxifraga_fragilis102726CLA008083BGNNKP:1.616661022):0.01546631615	((Saxifraga_hariotii134785CLA008098BGNPBF:0.1398293302	Saxifraga_intricata88879CLA008111BGNNHF:0.1398293302):0.3114313572	(Saxifraga_losae88876CLA008114BGNNKT:0.1464707991	Saxifraga_moncayensis88877CLA008121BGNNSS:0.1464707991):0.3047898883):1.180866651):0.03990052654):1.115158896):0.2929096739	Saxifraga_pedemontana_cymosa1616324CAR008150BGNNGR:3.080096434):3.545119975	((((((Saxifraga_babiana83420CLA007992BGNNSQ:1.130165056	((Saxifraga_bulbifera134772PHA008008RSZRSZAXPI000821-93:0.8003340145	((Saxifraga_continentalis1616279CLA008041BGNNKM:0.01557217879	Saxifraga_hypnoides23264CLA008110BGNMRG:0.01557217879):0.4933365118	(Saxifraga_cuneata83421CLA008048BGNNKN:0.4239612417	Saxifraga_granulata83409PHA008094RSZRSZAXPI000822-94:0.4239612417):0.08494744897):0.2914253238):0.214710021	(Saxifraga_canaliculata134773CLA008018BGNNKK:0.9179454174
(((Saxifraga_adscendens406025PHA007978GWM1249:3.99264717	(Saxifraga_blavii1904729CLA008002BGNMQL:1.382582987	Saxifraga_glabella1904732CLA008090BGNMRF:1.382582987):2.610064183):5.073869932	Saxifraga_tridactylites406026PHA010035BGNLSM:9.066517103):7.632699236	((((((Saxifraga_androsacea134767PHA007983BGNQK:0.224916597	Saxifraga_seguieri1534586PHA008173BGNIQR:0.224916597):0.3251184581	Saxifraga_depressa134778PHA008059BGNQN:0.5500350551):1.688217854	Saxifraga_styriaca1792783CAR010216BGNNSA:2.23825291):0.3761252677	Saxifraga_italica1616240CLA008112BGNNLG:2.614378177):1.635092702	Saxifraga_wahlenbergii1616355CLA008197BGNMRH:4.249470879):8.674907481	((((Saxifraga_aphylla134768PHA007985BGNQL:0.458201819	Saxifraga_sedoides134793PHA008171BGNMBE:0.458201819):3.502858036	(((Saxifraga_arachnoidea83408PHA007989BGNQM:1.509478831	(Saxifraga_muscoides1534582PHA008125BGNLHV:1.074630157	Saxifraga_presolanensis1534585PHA008158BGNAMB:1.074630157):0.4348486738):0.9935589105	Saxifraga_berica1616233CLA007994BGNNLF:2.503037741):1.447824465	(((Saxifraga_facchinii134794PHA008080BGNMBD:0.7547238434	Saxifraga_tenella1534587PHA008184BGNKAE:0.7547238434):0.1488820141	Saxifraga_hohenwartii1616302PHA008107BGNLKV:0.9036058574):0.008867863721	Saxifraga_petraea1534584PHA008153BGNAMA:0.9124737211):3.038388485):0.01019764859):0.9788989518	Saxifraga_paradoxa1534583PHA008145BGNALV:4.939958806):5.452339954	((((Saxifraga_aquatica134769CLA007988BGNNHE:2.932628289	((((((Saxifraga_cebennensis134775CLA008026BGNNNF:0.4286057118	(Saxifraga_pentadactylis83411CLA008151BGNNLA:0.3783624121	Saxifraga_rosacea134792CLA008166BGNNNI:0.3783624121):0.05024329973):0.06054207935	Saxifraga_cespitosa102718CLA008032BGNLSC:0.4891477911):0.3555571107	Saxifraga_geranioides134782CLA008089BGNNKR:0.8447049019):0.6956100471	((Saxifraga_hariotii134785CLA008098BGNPBF:0.2273860763	Saxifraga_intricata88879CLA008111BGNNHF:0.2273860763):0.4639839287	(Saxifraga_losae88876CLA008114BGNNKT:0.2234257883	Saxifraga_moncayensis88877CLA008121BGNNSS:0.2234257883):0.4679442168):0.8489449439):0.4858648762	(((Saxifraga_exarata_ampulacea1904731CLA008069BGNNNH:0.5833703165	Saxifraga_rosacea134792TROM_V_965858BXABQQ:0.5833703165):0.6055618877	((((Saxifraga_exarata_carniolica1534577PHA008070BGNLSI:0.04368362951	Saxifraga_exarata_moschata134788PHA008077RSZRSZAXPI000826-18:0.04368362951):0.3889977029	Saxifraga_exarata_exarata83410PHA008074RSZRSZAXPI000684-35:0.4326813324):0.2114962036	(Saxifraga_moschata_kotulae1924221CAR010213BGNNQC:0.5482440327	Saxifraga_pubescens134791CLA008160BGNMLN:0.5482440327):0.09593350332):0.04089221388	Saxifraga_pedemontana102735PHA008148BGNKKP:0.6850697499):0.5038624543):0.5520118564	(Saxifraga_exarata_delphinensis1534578PHA008072BGNAKV:0.652820722	Saxifraga_vayredana88878CLA008196BGNNSB:0.652820722):1.088123339):0.2852357646):0.06724365406	Saxifraga_fragilis102726CLA008083BGNNKP:2.093423479):0.8392048099):0.2232416371	Saxifraga_pedemontana_cymosa1616324CAR008150BGNNGR:3.155869926):4.038993506	((((((Saxifraga_babiana83420CLA007992BGNNSQ:1.778381495	((Saxifraga_bulbifera134772PHA008008RSZRSZAXPI000821-93:1.331051312	((Saxifraga_continentalis1616279CLA008041BGNNKM:0.289507102	Saxifraga_hypnoides23264CLA008110BGNMRG:0.289507102):0.8581464209	(Saxifraga_cuneata83421CLA008048BGNNKN:0.9439017086	Saxifraga_granulata83409PHA008094RSZRSZAXPI000822-94:0.9439017086):0.2037518143):0.1833977894):0.2834812426	(Saxifraga_canaliculata134773CLA008018BGNNKK:1.326767623
(((Saxifraga_adscendens406025PHA007978GWM1249:5.294550701	(Saxifraga_blavii1904729CLA008002BGNMQL:2.37925633	Saxifraga_glabella1904732CLA008090BGNMRF:2.37925633):2.915294371):13.72682958	Saxifraga_tridactylites406026PHA010035BGNLSM:19.02138028):18.35991322	((((((Saxifraga_androsacea134767PHA007983BGNQK:0.4019247178	Saxifraga_seguieri1534586PHA008173BGNIQR:0.4019247178):0.775930717	Saxifraga_depressa134778PHA008059BGNQN:1.177855435):4.617205476	Saxifraga_styriaca1792783CAR010216BGNNSA:5.795060911):2.968983557	Saxifraga_italica1616240CLA008112BGNNLG:8.764044468):3.084822423	Saxifraga_wahlenbergii1616355CLA008197BGNMRH:11.84886689):17.17014027	((((Saxifraga_aphylla134768PHA007985BGNQL:0.05210729252	Saxifraga_sedoides134793PHA008171BGNMBE:0.05210729252):5.019862737	(((Saxifraga_arachnoidea83408PHA007989BGNQM:2.443914216	(Saxifraga_muscoides1534582PHA008125BGNLHV:1.584345987	Saxifraga_presolanensis1534585PHA008158BGNAMB:1.584345987):0.8595682281):0.9957426087	Saxifraga_berica1616233CLA007994BGNNLF:3.439656824):1.370319154	((Saxifraga_facchinii134794PHA008080BGNMBD:0.8927372931	Saxifraga_tenella1534587PHA008184BGNKAE:0.8927372931):1.014550589	(Saxifraga_hohenwartii1616302PHA008107BGNLKV:0.6417164359	Saxifraga_petraea1534584PHA008153BGNAMA:0.6417164359):1.265571446):2.902688096):0.2619940509):5.24352432	Saxifraga_paradoxa1534583PHA008145BGNALV:10.31549435):11.63294349	((((Saxifraga_aquatica134769CLA007988BGNNHE:6.955016622	((((((Saxifraga_cebennensis134775CLA008026BGNNNF:0.4011010325	Saxifraga_pentadactylis83411CLA008151BGNNLA:0.4011010325):0.2165174202	Saxifraga_rosacea134792CLA008166BGNNNI:0.6176184528):0.1438025918	Saxifraga_cespitosa102718CLA008032BGNLSC:0.7614210446):0.4424349412	Saxifraga_geranioides134782CLA008089BGNNKR:1.203855986):2.5041987	Saxifraga_fragilis102726CLA008083BGNNKP:3.708054686):0.2388234933	((((Saxifraga_exarata_ampulacea1904731CLA008069BGNNNH:1.881213889	Saxifraga_rosacea134792TROM_V_965858BXABQQ:1.881213889):0.09474690756	(((Saxifraga_exarata_carniolica1534577PHA008070BGNLSI:0.5582852346	Saxifraga_exarata_moschata134788PHA008077RSZRSZAXPI000826-18:0.5582852346):0.3953620831	(Saxifraga_exarata_exarata83410PHA008074RSZRSZAXPI000684-35:0.4914232128	Saxifraga_pedemontana102735PHA008148BGNKKP:0.4914232128):0.4622241048):0.3230717189	(Saxifraga_moschata_kotulae1924221CAR010213BGNNQC:0.3404539957	Saxifraga_pubescens134791CLA008160BGNMLN:0.3404539957):0.936265041):0.6992417596):0.5783274885	(Saxifraga_exarata_delphinensis1534578PHA008072BGNAKV:2.117344101	Saxifraga_vayredana88878CLA008196BGNNSB:2.117344101):0.4369441838):1.007671872	((Saxifraga_hariotii134785CLA008098BGNPBF:1.291826299	Saxifraga_intricata88879CLA008111BGNNHF:1.291826299):1.405032805	(Saxifraga_losae88876CLA008114BGNNKT:0.278847221	Saxifraga_moncayensis88877CLA008121BGNNSS:0.278847221):2.418011883):0.8651010529):0.3849180223):3.008138443):0.7804171716	Saxifraga_pedemontana_cymosa1616324CAR008150BGNNGR:7.735433794):6.527352522	((((((Saxifraga_babiana83420CLA007992BGNNSQ:2.528459938	((Saxifraga_bulbifera134772PHA008008RSZRSZAXPI000821-93:1.705966146	((Saxifraga_continentalis1616279CLA008041BGNNKM:0.1109565067	Saxifraga_hypnoides23264CLA008110BGNMRG:0.1109565067):0.75449237	(Saxifraga_cuneata83421CLA008048BGNNKN:0.5972325795	Saxifraga_granulata83409PHA008094RSZRSZAXPI000822-94:0.5972325795):0.2682162971):0.8405172689):0.313245972	(Saxifraga_canaliculata134773CLA008018BGNNKK:1.033118009
(((Saxifraga_adscendens406025PHA007978GWM1249:7.730176596	(Saxifraga_blavii1904729CLA008002BGNMQL:5.337504798	Saxifraga_glabella1904732CLA008090BGNMRF:5.337504798):2.392671798):9.990182096	Saxifraga_tridactylites406026PHA010035BGNLSM:17.72035869):13.64610681	((((((Saxifraga_androsacea134767PHA007983BGNQK:0.6705948537	Saxifraga_seguieri1534586PHA008173BGNIQR:0.6705948537):0.4869598775	Saxifraga_depressa134778PHA008059BGNQN:1.157554731):10.1942446	Saxifraga_styriaca1792783CAR010216BGNNSA:11.35179933):0.4269660052	Saxifraga_italica1616240CLA008112BGNNLG:11.77876534):3.290475147	Saxifraga_wahlenbergii1616355CLA008197BGNMRH:15.06924048):11.9068469	(((((Saxifraga_aphylla134768PHA007985BGNQL:0.4073634413	Saxifraga_sedoides134793PHA008171BGNMBE:0.4073634413):7.492059309	((Saxifraga_facchinii134794PHA008080BGNMBD:0.549681	Saxifraga_tenella1534587PHA008184BGNKAE:0.549681):0.8487224398	(Saxifraga_hohenwartii1616302PHA008107BGNLKV:0.4087479446	Saxifraga_petraea1534584PHA008153BGNAMA:0.4087479446):0.9896554953):6.501019311):0.3470875422	((Saxifraga_arachnoidea83408PHA007989BGNQM:4.830134885	(Saxifraga_muscoides1534582PHA008125BGNLHV:1.831998503	Saxifraga_presolanensis1534585PHA008158BGNAMB:1.831998503):2.998136382):2.612557732	Saxifraga_berica1616233CLA007994BGNNLF:7.442692616):0.8038176764):4.672986064	Saxifraga_paradoxa1534583PHA008145BGNALV:12.91949636):9.331658074	((((Saxifraga_aquatica134769CLA007988BGNNHE:7.113017935	((((((Saxifraga_cebennensis134775CLA008026BGNNNF:0.05980996597	Saxifraga_rosacea134792CLA008166BGNNNI:0.05980996597):0.3272470031	Saxifraga_cespitosa102718CLA008032BGNLSC:0.387056969):0.5662003079	Saxifraga_pentadactylis83411CLA008151BGNNLA:0.9532572769):1.407884867	Saxifraga_geranioides134782CLA008089BGNNKR:2.361142144):0.9282714892	Saxifraga_fragilis102726CLA008083BGNNKP:3.289413633):0.1010775849	(((((Saxifraga_exarata_ampulacea1904731CLA008069BGNNNH:1.861862909	(((Saxifraga_exarata_carniolica1534577PHA008070BGNLSI:0.1451571248	Saxifraga_exarata_moschata134788PHA008077RSZRSZAXPI000826-18:0.1451571248):0.3103405951	(Saxifraga_exarata_exarata83410PHA008074RSZRSZAXPI000684-35:0.3218039774	(Saxifraga_moschata_kotulae1924221CAR010213BGNNQC:0.2290218608	Saxifraga_pubescens134791CLA008160BGNMLN:0.2290218608):0.09278211667):0.1336937424):0.03329780753	Saxifraga_pedemontana102735PHA008148BGNKKP:0.4887955274):1.373067381):0.07604064697	Saxifraga_rosacea134792TROM_V_965858BXABQQ:1.937903556):0.7351810411	Saxifraga_vayredana88878CLA008196BGNNSB:2.673084597):0.004947491629	Saxifraga_exarata_delphinensis1534578PHA008072BGNAKV:2.678032088):0.677376636	((Saxifraga_hariotii134785CLA008098BGNPBF:0.5729855498	Saxifraga_intricata88879CLA008111BGNNHF:0.5729855498):1.84569917	(Saxifraga_losae88876CLA008114BGNNKT:0.1634663865	Saxifraga_moncayensis88877CLA008121BGNNSS:0.1634663865):2.255218333):0.936724005):0.03508249364):3.722526717):1.620548549	Saxifraga_pedemontana_cymosa1616324CAR008150BGNNGR:8.733566484):7.418489417	((((((Saxifraga_babiana83420CLA007992BGNNSQ:2.932871565	((Saxifraga_bulbifera134772PHA008008RSZRSZAXPI000821-93:2.338952783	((Saxifraga_continentalis1616279CLA008041BGNNKM:0.09708730404	Saxifraga_hypnoides23264CLA008110BGNMRG:0.09708730404):1.932193231	(Saxifraga_cuneata83421CLA008048BGNNKN:1.372180922	Saxifraga_granulata83409PHA008094RSZRSZAXPI000822-94:1.372180922):0.6570996128):0.3096722478):0.4726897047	(Saxifraga_canaliculata134773CLA008018BGNNKK:2.038103236
(((Saxifraga_adscendens406025PHA007978GWM1249:1.926045124	(Saxifraga_blavii1904729CLA008002BGNMQL:0.4328660865	Saxifraga_glabella1904732CLA008090BGNMRF:0.4328660865):1.493179038):6.172342205	Saxifraga_tridactylites406026PHA010035BGNLSM:8.098387329):8.153184946	((((((Saxifraga_androsacea134767PHA007983BGNQK:0.4491963696	Saxifraga_seguieri1534586PHA008173BGNIQR:0.4491963696):0.4023226485	Saxifraga_depressa134778PHA008059BGNQN:0.8515190181):1.445563017	Saxifraga_styriaca1792783CAR010216BGNNSA:2.297082035):0.3661776692	Saxifraga_italica1616240CLA008112BGNNLG:2.663259704):3.384307618	Saxifraga_wahlenbergii1616355CLA008197BGNMRH:6.047567322):5.815272617	(((((Saxifraga_aphylla134768PHA007985BGNQL:0.04464707617	Saxifraga_sedoides134793PHA008171BGNMBE:0.04464707617):3.573390235	((Saxifraga_facchinii134794PHA008080BGNMBD:0.2897690086	Saxifraga_tenella1534587PHA008184BGNKAE:0.2897690086):0.5181237447	(Saxifraga_hohenwartii1616302PHA008107BGNLKV:0.2822993209	Saxifraga_petraea1534584PHA008153BGNAMA:0.2822993209):0.5255934324):2.810144558):0.2317384945	((Saxifraga_arachnoidea83408PHA007989BGNQM:1.399453895	(Saxifraga_muscoides1534582PHA008125BGNLHV:0.3745407785	Saxifraga_presolanensis1534585PHA008158BGNAMB:0.3745407785):1.024913116):1.981993703	Saxifraga_berica1616233CLA007994BGNNLF:3.381447597):0.4683282085):1.877648125	Saxifraga_paradoxa1534583PHA008145BGNALV:5.72742393):4.037609338	((((Saxifraga_aquatica134769CLA007988BGNNHE:3.062531838	((((((Saxifraga_cebennensis134775CLA008026BGNNNF:0.1993167022	Saxifraga_cespitosa102718CLA008032BGNLSC:0.1993167022):0.01983255231	Saxifraga_rosacea134792CLA008166BGNNNI:0.2191492545):0.009126135367	Saxifraga_pentadactylis83411CLA008151BGNNLA:0.2282753899):0.224376057	Saxifraga_geranioides134782CLA008089BGNNKR:0.4526514468):1.771891592	(((Saxifraga_exarata_ampulacea1904731CLA008069BGNNNH:1.330329802	(((((Saxifraga_exarata_carniolica1534577PHA008070BGNLSI:0.06058782239	Saxifraga_exarata_moschata134788PHA008077RSZRSZAXPI000826-18:0.06058782239):0.2638732518	(Saxifraga_moschata_kotulae1924221CAR010213BGNNQC:0.2188061025	Saxifraga_pubescens134791CLA008160BGNMLN:0.2188061025):0.1056549716):0.1323481944	Saxifraga_exarata_exarata83410PHA008074RSZRSZAXPI000684-35:0.4568092686):0.1340078161	Saxifraga_pedemontana102735PHA008148BGNKKP:0.5908170847):0.3866965082	Saxifraga_rosacea134792TROM_V_965858BXABQQ:0.9775135928):0.352816209):0.1205434347	Saxifraga_vayredana88878CLA008196BGNNSB:1.450873237):0.2967130769	Saxifraga_exarata_delphinensis1534578PHA008072BGNAKV:1.747586313):0.4769567257):0.07070237136	(Saxifraga_fragilis102726CLA008083BGNNKP:1.773732628	((Saxifraga_hariotii134785CLA008098BGNPBF:0.1112875313	Saxifraga_intricata88879CLA008111BGNNHF:0.1112875313):0.6769030478	(Saxifraga_losae88876CLA008114BGNNKT:0.4599749742	Saxifraga_moncayensis88877CLA008121BGNNSS:0.4599749742):0.3282156048):0.9855420494):0.521512782):0.7672864276):0.3253430663	Saxifraga_pedemontana_cymosa1616324CAR008150BGNNGR:3.387874904):2.133863061	((((((Saxifraga_babiana83420CLA007992BGNNSQ:1.059076258	((Saxifraga_bulbifera134772PHA008008RSZRSZAXPI000821-93:0.8546066461	((Saxifraga_continentalis1616279CLA008041BGNNKM:0.3222927909	Saxifraga_hypnoides23264CLA008110BGNMRG:0.3222927909):0.3392804055	(Saxifraga_cuneata83421CLA008048BGNNKN:0.3664495188	Saxifraga_granulata83409PHA008094RSZRSZAXPI000822-94:0.3664495188):0.2951236776):0.1930334498):0.163098881	(Saxifraga_canaliculata134773CLA008018BGNNKK:0.6858050538
(((Saxifraga_adscendens406025PHA007978GWM1249:6.160644194	(Saxifraga_blavii1904729CLA008002BGNMQL:1.261292895	Saxifraga_glabella1904732CLA008090BGNMRF:1.261292895):4.899351299):6.482895265	Saxifraga_tridactylites406026PHA010035BGNLSM:12.64353946):7.904237334	((((((Saxifraga_androsacea134767PHA007983BGNQK:0.4113650797	Saxifraga_seguieri1534586PHA008173BGNIQR:0.4113650797):0.8101926268	Saxifraga_depressa134778PHA008059BGNQN:1.221557707):1.535779004	Saxifraga_styriaca1792783CAR010216BGNNSA:2.75733671):0.5538003299	Saxifraga_italica1616240CLA008112BGNNLG:3.31113704):4.230185773	Saxifraga_wahlenbergii1616355CLA008197BGNMRH:7.541322813):7.364315413	(((((Saxifraga_aphylla134768PHA007985BGNQL:0.2554016212	Saxifraga_sedoides134793PHA008171BGNMBE:0.2554016212):4.464538416	((Saxifraga_arachnoidea83408PHA007989BGNQM:1.940173129	(Saxifraga_muscoides1534582PHA008125BGNLHV:0.9578884649	Saxifraga_presolanensis1534585PHA008158BGNAMB:0.9578884649):0.9822846643):1.492886725	Saxifraga_berica1616233CLA007994BGNNLF:3.433059854):1.286880183):0.116921437	((Saxifraga_facchinii134794PHA008080BGNMBD:0.4694880815	Saxifraga_tenella1534587PHA008184BGNKAE:0.4694880815):0.6316007127	(Saxifraga_hohenwartii1616302PHA008107BGNLKV:0.6709880155	Saxifraga_petraea1534584PHA008153BGNAMA:0.6709880155):0.4301007786):3.73577268):4.589976726	Saxifraga_paradoxa1534583PHA008145BGNALV:9.4268382):3.305651756	((((Saxifraga_aquatica134769CLA007988BGNNHE:4.411936859	(((Saxifraga_cebennensis134775CLA008026BGNNNF:0.1683025981	((Saxifraga_cespitosa102718CLA008032BGNLSC:0.1544614267	Saxifraga_pentadactylis83411CLA008151BGNNLA:0.1544614267):0.008205665184	Saxifraga_rosacea134792CLA008166BGNNNI:0.1626670919):0.005635506239):1.719087459	Saxifraga_geranioides134782CLA008089BGNNKR:1.887390057):0.7442533567	(((((Saxifraga_exarata_ampulacea1904731CLA008069BGNNNH:0.757005032	Saxifraga_rosacea134792TROM_V_965858BXABQQ:0.757005032):0.1590723066	((((Saxifraga_exarata_carniolica1534577PHA008070BGNLSI:0.1557172582	Saxifraga_exarata_moschata134788PHA008077RSZRSZAXPI000826-18:0.1557172582):0.2061384592	Saxifraga_exarata_exarata83410PHA008074RSZRSZAXPI000684-35:0.3618557174):0.1120489332	(Saxifraga_moschata_kotulae1924221CAR010213BGNNQC:0.3957114101	Saxifraga_pubescens134791CLA008160BGNMLN:0.3957114101):0.0781932404):0.1385641594	Saxifraga_pedemontana102735PHA008148BGNKKP:0.6124688099):0.3036085287):0.5027331804	Saxifraga_exarata_delphinensis1534578PHA008072BGNAKV:1.418810519):0.2465058559	Saxifraga_vayredana88878CLA008196BGNNSB:1.665316375):0.9416395717	(Saxifraga_fragilis102726CLA008083BGNNKP:2.557354605	((Saxifraga_hariotii134785CLA008098BGNPBF:0.08467206452	Saxifraga_intricata88879CLA008111BGNNHF:0.08467206452):1.211677876	(Saxifraga_losae88876CLA008114BGNNKT:0.1405620404	Saxifraga_moncayensis88877CLA008121BGNNSS:0.1405620404):1.1557879):1.261004665):0.04960134135):0.02468746751):1.780293445):0.2622217189	Saxifraga_pedemontana_cymosa1616324CAR008150BGNNGR:4.674158578):4.627468057	((((((Saxifraga_babiana83420CLA007992BGNNSQ:1.769734613	((Saxifraga_bulbifera134772PHA008008RSZRSZAXPI000821-93:0.7243227258	((Saxifraga_continentalis1616279CLA008041BGNNKM:0.4160215401	Saxifraga_hypnoides23264CLA008110BGNMRG:0.4160215401):0.07476956078	(Saxifraga_cuneata83421CLA008048BGNNKN:0.4001627284	Saxifraga_granulata83409PHA008094RSZRSZAXPI000822-94:0.4001627284):0.09062837251):0.2335316249):0.7359231324	(Saxifraga_canaliculata134773CLA008018BGNNKK:0.7054227886
(((Saxifraga_adscendens406025PHA007978GWM1249:8.259513181	(Saxifraga_blavii1904729CLA008002BGNMQL:0.7247805395	Saxifraga_glabella1904732CLA008090BGNMRF:0.7247805395):7.534732642):4.726681732	Saxifraga_tridactylites406026PHA010035BGNLSM:12.98619491):9.245664468	((((((Saxifraga_androsacea134767PHA007983BGNQK:0.1528476544	Saxifraga_seguieri1534586PHA008173BGNIQR:0.1528476544):0.5628323306	Saxifraga_depressa134778PHA008059BGNQN:0.715679985):3.377770777	Saxifraga_styriaca1792783CAR010216BGNNSA:4.093450762):0.9286750586	Saxifraga_italica1616240CLA008112BGNNLG:5.022125821):0.8335061715	Saxifraga_wahlenbergii1616355CLA008197BGNMRH:5.855631993):13.31952203	(((((Saxifraga_aphylla134768PHA007985BGNQL:0.0879440725	Saxifraga_sedoides134793PHA008171BGNMBE:0.0879440725):6.435755195	((Saxifraga_arachnoidea83408PHA007989BGNQM:2.74961493	(Saxifraga_muscoides1534582PHA008125BGNLHV:1.060399054	Saxifraga_presolanensis1534585PHA008158BGNAMB:1.060399054):1.689215875):1.623226337	Saxifraga_berica1616233CLA007994BGNNLF:4.372841266):2.150858001):0.3565964303	((Saxifraga_facchinii134794PHA008080BGNMBD:0.3728182872	Saxifraga_tenella1534587PHA008184BGNKAE:0.3728182872):0.2781096566	(Saxifraga_hohenwartii1616302PHA008107BGNLKV:0.6215610513	Saxifraga_petraea1534584PHA008153BGNAMA:0.6215610513):0.02936689247):6.229367754):4.408260798	Saxifraga_paradoxa1534583PHA008145BGNALV:11.2885565):3.847187286	((((Saxifraga_aquatica134769CLA007988BGNNHE:6.503735539	((((Saxifraga_cebennensis134775CLA008026BGNNNF:0.5001533029	((Saxifraga_cespitosa102718CLA008032BGNLSC:0.39977178	Saxifraga_rosacea134792CLA008166BGNNNI:0.39977178):0.03866501353	Saxifraga_pentadactylis83411CLA008151BGNNLA:0.4384367935):0.0617165094):1.625376574	Saxifraga_geranioides134782CLA008089BGNNKR:2.125529877):1.062618392	(((((Saxifraga_exarata_ampulacea1904731CLA008069BGNNNH:1.388336645	((((Saxifraga_exarata_carniolica1534577PHA008070BGNLSI:0.171127868	Saxifraga_exarata_moschata134788PHA008077RSZRSZAXPI000826-18:0.171127868):0.1649171412	(Saxifraga_moschata_kotulae1924221CAR010213BGNNQC:0.1358860195	Saxifraga_pubescens134791CLA008160BGNMLN:0.1358860195):0.2001589897):0.0433712495	Saxifraga_exarata_exarata83410PHA008074RSZRSZAXPI000684-35:0.3794162587):0.2115632322	Saxifraga_pedemontana102735PHA008148BGNKKP:0.590979491):0.7973571544):0.5198128932	Saxifraga_rosacea134792TROM_V_965858BXABQQ:1.908149539):0.7166653383	Saxifraga_vayredana88878CLA008196BGNNSB:2.624814877):0.2004387469	Saxifraga_exarata_delphinensis1534578PHA008072BGNAKV:2.825253624):0.3139668124	((Saxifraga_hariotii134785CLA008098BGNPBF:0.1107984683	Saxifraga_intricata88879CLA008111BGNNHF:0.1107984683):1.326749872	(Saxifraga_losae88876CLA008114BGNNKT:0.4540042683	Saxifraga_moncayensis88877CLA008121BGNNSS:0.4540042683):0.9835440724):1.701672095):0.04892783336):0.3534825985	Saxifraga_fragilis102726CLA008083BGNNKP:3.541630868):2.962104671):0.9563053303	Saxifraga_pedemontana_cymosa1616324CAR008150BGNNGR:7.46004087):4.683675955	((((((Saxifraga_babiana83420CLA007992BGNNSQ:2.004549075	((Saxifraga_bulbifera134772PHA008008RSZRSZAXPI000821-93:1.164630135	((Saxifraga_continentalis1616279CLA008041BGNNKM:0.1137160568	Saxifraga_hypnoides23264CLA008110BGNMRG:0.1137160568):0.7009480568	(Saxifraga_cuneata83421CLA008048BGNNKN:0.6448491263	Saxifraga_granulata83409PHA008094RSZRSZAXPI000822-94:0.6448491263):0.1698149874):0.3499660211):0.7055756589	(Saxifraga_canaliculata134773CLA008018BGNNKK:1.451423782
(((Saxifraga_adscendens406025PHA007978GWM1249:4.004436317	(Saxifraga_blavii1904729CLA008002BGNMQL:1.890099201	Saxifraga_glabella1904732CLA008090BGNMRF:1.890099201):2.114337116):6.284444869	Saxifraga_tridactylites406026PHA010035BGNLSM:10.28888119):10.52736886	((((((Saxifraga_androsacea134767PHA007983BGNQK:0.1509593998	Saxifraga_seguieri1534586PHA008173BGNIQR:0.1509593998):0.9963765003	Saxifraga_depressa134778PHA008059BGNQN:1.1473359):1.91299273	Saxifraga_styriaca1792783CAR010216BGNNSA:3.06032863):1.035797797	Saxifraga_italica1616240CLA008112BGNNLG:4.096126426):5.885628244	Saxifraga_wahlenbergii1616355CLA008197BGNMRH:9.98175467):6.250555515	(((((Saxifraga_aphylla134768PHA007985BGNQL:0.1989957457	Saxifraga_sedoides134793PHA008171BGNMBE:0.1989957457):4.831894949	((Saxifraga_arachnoidea83408PHA007989BGNQM:2.119520349	(Saxifraga_muscoides1534582PHA008125BGNLHV:1.253554709	Saxifraga_presolanensis1534585PHA008158BGNAMB:1.253554709):0.86596564):1.640266512	Saxifraga_berica1616233CLA007994BGNNLF:3.759786861):1.271103834):0.1592951474	((Saxifraga_facchinii134794PHA008080BGNMBD:0.6174403109	Saxifraga_tenella1534587PHA008184BGNKAE:0.6174403109):0.3296963527	(Saxifraga_hohenwartii1616302PHA008107BGNLKV:0.8090792401	Saxifraga_petraea1534584PHA008153BGNAMA:0.8090792401):0.1380574235):4.243049178):1.343271411	Saxifraga_paradoxa1534583PHA008145BGNALV:6.533457253):7.255136546	((((Saxifraga_aquatica134769CLA007988BGNNHE:4.376490322	(((((Saxifraga_cebennensis134775CLA008026BGNNNF:0.9536301594	Saxifraga_rosacea134792CLA008166BGNNNI:0.9536301594):0.1959040274	(Saxifraga_cespitosa102718CLA008032BGNLSC:0.2686083607	Saxifraga_pentadactylis83411CLA008151BGNNLA:0.2686083607):0.8809258262):0.4697738578	Saxifraga_geranioides134782CLA008089BGNNKR:1.619308045):1.14828027	((((Saxifraga_exarata_ampulacea1904731CLA008069BGNNNH:1.5216064	Saxifraga_rosacea134792TROM_V_965858BXABQQ:1.5216064):0.2268026793	(((Saxifraga_exarata_carniolica1534577PHA008070BGNLSI:0.1598184904	Saxifraga_exarata_moschata134788PHA008077RSZRSZAXPI000826-18:0.1598184904):1.071707219	(Saxifraga_exarata_exarata83410PHA008074RSZRSZAXPI000684-35:0.9123741713	(Saxifraga_moschata_kotulae1924221CAR010213BGNNQC:0.7785756136	Saxifraga_pubescens134791CLA008160BGNMLN:0.7785756136):0.1337985577):0.3191515382):0.08489201449	Saxifraga_pedemontana102735PHA008148BGNKKP:1.316417724):0.431991355):0.2312216445	(Saxifraga_exarata_delphinensis1534578PHA008072BGNAKV:1.72005071	Saxifraga_vayredana88878CLA008196BGNNSB:1.72005071):0.2595800139):0.7802478229	Saxifraga_fragilis102726CLA008083BGNNKP:2.759878546):0.007709768402):0.143740428	((Saxifraga_hariotii134785CLA008098BGNPBF:0.532588126	Saxifraga_intricata88879CLA008111BGNNHF:0.532588126):0.6902999844	(Saxifraga_losae88876CLA008114BGNNKT:0.07699705831	Saxifraga_moncayensis88877CLA008121BGNNSS:0.07699705831):1.145891052):1.688440632):1.46516158):0.3844438444	Saxifraga_pedemontana_cymosa1616324CAR008150BGNNGR:4.760934167):5.920048134	((((((Saxifraga_babiana83420CLA007992BGNNSQ:2.341933094	((Saxifraga_bulbifera134772PHA008008RSZRSZAXPI000821-93:1.473633184	((Saxifraga_continentalis1616279CLA008041BGNNKM:0.04617917074	Saxifraga_hypnoides23264CLA008110BGNMRG:0.04617917074):0.9592048381	(Saxifraga_cuneata83421CLA008048BGNNKN:0.4763863772	Saxifraga_granulata83409PHA008094RSZRSZAXPI000822-94:0.4763863772):0.5289976317):0.4682491751):0.7725792421	(Saxifraga_canaliculata134773CLA008018BGNNKK:1.965572974
(((Saxifraga_adscendens406025PHA007978GWM1249:8.355370413	(Saxifraga_blavii1904729CLA008002BGNMQL:0.8320448315	Saxifraga_glabella1904732CLA008090BGNMRF:0.8320448315):7.523325581):5.196990986	Saxifraga_tridactylites406026PHA010035BGNLSM:13.5523614):7.711059735	((((((Saxifraga_androsacea134767PHA007983BGNQK:0.2864284686	Saxifraga_seguieri1534586PHA008173BGNIQR:0.2864284686):0.4037208265	Saxifraga_depressa134778PHA008059BGNQN:0.6901492951):2.295924164	Saxifraga_styriaca1792783CAR010216BGNNSA:2.986073459):0.6507916802	Saxifraga_italica1616240CLA008112BGNNLG:3.636865139):4.509382154	Saxifraga_wahlenbergii1616355CLA008197BGNMRH:8.146247293):11.43042787	(((((Saxifraga_aphylla134768PHA007985BGNQL:0.250166783	Saxifraga_sedoides134793PHA008171BGNMBE:0.250166783):4.814910433	((Saxifraga_arachnoidea83408PHA007989BGNQM:2.064970241	(Saxifraga_muscoides1534582PHA008125BGNLHV:1.023820874	Saxifraga_presolanensis1534585PHA008158BGNAMB:1.023820874):1.041149366):2.155561042	Saxifraga_berica1616233CLA007994BGNNLF:4.220531282):0.8445459338):0.09441560967	((Saxifraga_facchinii134794PHA008080BGNMBD:0.5978719446	Saxifraga_tenella1534587PHA008184BGNKAE:0.5978719446):0.8995467157	(Saxifraga_hohenwartii1616302PHA008107BGNLKV:1.28026584	Saxifraga_petraea1534584PHA008153BGNAMA:1.28026584):0.21715282):3.662074166):1.146951203	Saxifraga_paradoxa1534583PHA008145BGNALV:6.306444029):11.03474452	((((Saxifraga_aquatica134769CLA007988BGNNHE:4.970306684	(((((((Saxifraga_cebennensis134775CLA008026BGNNNF:0.1676979838	Saxifraga_pentadactylis83411CLA008151BGNNLA:0.1676979838):0.02423754172	Saxifraga_rosacea134792CLA008166BGNNNI:0.1919355256):0.4546824308	Saxifraga_cespitosa102718CLA008032BGNLSC:0.6466179563):0.7704997294	Saxifraga_geranioides134782CLA008089BGNNKR:1.417117686):1.310032096	((Saxifraga_hariotii134785CLA008098BGNPBF:0.3262854006	Saxifraga_intricata88879CLA008111BGNNHF:0.3262854006):0.8008286911	(Saxifraga_losae88876CLA008114BGNNKT:0.2164834343	Saxifraga_moncayensis88877CLA008121BGNNSS:0.2164834343):0.9106306574):1.600035691):0.284642076	Saxifraga_fragilis102726CLA008083BGNNKP:3.011791858):0.1176818877	((((Saxifraga_exarata_ampulacea1904731CLA008069BGNNNH:1.941866545	Saxifraga_rosacea134792TROM_V_965858BXABQQ:1.941866545):0.05680842639	(((Saxifraga_exarata_carniolica1534577PHA008070BGNLSI:0.2032771576	Saxifraga_exarata_moschata134788PHA008077RSZRSZAXPI000826-18:0.2032771576):0.6049967849	(Saxifraga_exarata_exarata83410PHA008074RSZRSZAXPI000684-35:0.5344591268	(Saxifraga_moschata_kotulae1924221CAR010213BGNNQC:0.4010896613	Saxifraga_pubescens134791CLA008160BGNMLN:0.4010896613):0.1333694656):0.2738148157):0.4928619044	Saxifraga_pedemontana102735PHA008148BGNKKP:1.301135847):0.6975391248):0.3921009273	Saxifraga_exarata_delphinensis1534578PHA008072BGNAKV:2.390775899):0.2569509394	Saxifraga_vayredana88878CLA008196BGNNSB:2.647726838):0.4817469075):1.840832938):0.6274647434	Saxifraga_pedemontana_cymosa1616324CAR008150BGNNGR:5.597771427):6.824806543	((((((Saxifraga_babiana83420CLA007992BGNNSQ:1.683444515	((Saxifraga_bulbifera134772PHA008008RSZRSZAXPI000821-93:1.323700419	((Saxifraga_continentalis1616279CLA008041BGNNKM:0.08073789684	Saxifraga_hypnoides23264CLA008110BGNMRG:0.08073789684):0.9495660735	(Saxifraga_cuneata83421CLA008048BGNNKN:0.5725092422	Saxifraga_granulata83409PHA008094RSZRSZAXPI000822-94:0.5725092422):0.4577947282):0.2933964489):0.3040778695	(Saxifraga_canaliculata134773CLA008018BGNNKK:1.309258082
(((Saxifraga_adscendens406025PHA007978GWM1249:5.469170357	(Saxifraga_blavii1904729CLA008002BGNMQL:1.639736127	Saxifraga_glabella1904732CLA008090BGNMRF:1.639736127):3.82943423):4.477096154	Saxifraga_tridactylites406026PHA010035BGNLSM:9.946266512):13.42388613	((((((Saxifraga_androsacea134767PHA007983BGNQK:0.1907489955	Saxifraga_seguieri1534586PHA008173BGNIQR:0.1907489955):0.4004777593	Saxifraga_depressa134778PHA008059BGNQN:0.5912267548):4.308734432	Saxifraga_styriaca1792783CAR010216BGNNSA:4.899961187):1.395887548	Saxifraga_italica1616240CLA008112BGNNLG:6.295848735):5.583164411	Saxifraga_wahlenbergii1616355CLA008197BGNMRH:11.87901315):6.144750247	(((((Saxifraga_aphylla134768PHA007985BGNQL:0.1013985034	Saxifraga_sedoides134793PHA008171BGNMBE:0.1013985034):4.730764463	((Saxifraga_arachnoidea83408PHA007989BGNQM:2.488275661	(Saxifraga_muscoides1534582PHA008125BGNLHV:1.449919934	Saxifraga_presolanensis1534585PHA008158BGNAMB:1.449919934):1.038355727):1.224192158	Saxifraga_berica1616233CLA007994BGNNLF:3.712467818):1.119695148):0.1891074055	(((Saxifraga_facchinii134794PHA008080BGNMBD:0.1437570308	Saxifraga_tenella1534587PHA008184BGNKAE:0.1437570308):0.6780002152	Saxifraga_hohenwartii1616302PHA008107BGNLKV:0.821757246):0.02149252228	Saxifraga_petraea1534584PHA008153BGNAMA:0.8432497683):4.178020604):0.5265718313	Saxifraga_paradoxa1534583PHA008145BGNALV:5.547842203):9.669142145	((((Saxifraga_aquatica134769CLA007988BGNNHE:5.416212422	(((((Saxifraga_cebennensis134775CLA008026BGNNNF:0.400240836	Saxifraga_rosacea134792CLA008166BGNNNI:0.400240836):0.05516769079	(Saxifraga_cespitosa102718CLA008032BGNLSC:0.4376744602	Saxifraga_pentadactylis83411CLA008151BGNNLA:0.4376744602):0.01773406655):0.4594263274	Saxifraga_geranioides134782CLA008089BGNNKR:0.9148348541):1.957181296	(Saxifraga_fragilis102726CLA008083BGNNKP:1.801971995	((Saxifraga_hariotii134785CLA008098BGNPBF:0.3050923633	Saxifraga_intricata88879CLA008111BGNNHF:0.3050923633):0.4753483881	(Saxifraga_losae88876CLA008114BGNNKT:0.2318785181	Saxifraga_moncayensis88877CLA008121BGNNSS:0.2318785181):0.5485622333):1.021531244):1.070044155):0.1051834881	((Saxifraga_exarata_ampulacea1904731CLA008069BGNNNH:1.11749797	(((((Saxifraga_exarata_carniolica1534577PHA008070BGNLSI:0.4691329939	Saxifraga_exarata_moschata134788PHA008077RSZRSZAXPI000826-18:0.4691329939):0.1148100418	(Saxifraga_moschata_kotulae1924221CAR010213BGNNQC:0.3470659087	Saxifraga_pubescens134791CLA008160BGNMLN:0.3470659087):0.236877127):0.1153209344	Saxifraga_exarata_exarata83410PHA008074RSZRSZAXPI000684-35:0.6992639701):0.03518742396	Saxifraga_pedemontana102735PHA008148BGNKKP:0.734451394):0.332602976	Saxifraga_rosacea134792TROM_V_965858BXABQQ:1.06705437):0.05044360018):0.9543848064	(Saxifraga_exarata_delphinensis1534578PHA008072BGNAKV:2.066735009	Saxifraga_vayredana88878CLA008196BGNNSB:2.066735009):0.005147767679):0.905316862):2.439012783):0.3738357935	Saxifraga_pedemontana_cymosa1616324CAR008150BGNNGR:5.790048215):5.092771905	((((((Saxifraga_babiana83420CLA007992BGNNSQ:2.845665941	((Saxifraga_bulbifera134772PHA008008RSZRSZAXPI000821-93:1.547651279	((Saxifraga_continentalis1616279CLA008041BGNNKM:0.2811340026	Saxifraga_hypnoides23264CLA008110BGNMRG:0.2811340026):0.5156032465	(Saxifraga_cuneata83421CLA008048BGNNKN:0.4177454773	Saxifraga_granulata83409PHA008094RSZRSZAXPI000822-94:0.4177454773):0.3789917718):0.7509140299):0.8312102055	(Saxifraga_canaliculata134773CLA008018BGNNKK:1.241735369
(((Saxifraga_adscendens406025PHA007978GWM1249:4.664788002	(Saxifraga_blavii1904729CLA008002BGNMQL:0.9579621961	Saxifraga_glabella1904732CLA008090BGNMRF:0.9579621961):3.706825806):4.620229057	Saxifraga_tridactylites406026PHA010035BGNLSM:9.285017059):9.397854815	(((((Saxifraga_androsacea134767PHA007983BGNQK:0.4301851644	Saxifraga_seguieri1534586PHA008173BGNIQR:0.4301851644):0.5167816934	Saxifraga_depressa134778PHA008059BGNQN:0.9469668578):3.058344811	(Saxifraga_italica1616240CLA008112BGNNLG:3.821708816	Saxifraga_styriaca1792783CAR010216BGNNSA:3.821708816):0.1836028532):6.082289434	Saxifraga_wahlenbergii1616355CLA008197BGNMRH:10.0876011):6.055556947	((((Saxifraga_aphylla134768PHA007985BGNQL:0.1246621537	Saxifraga_sedoides134793PHA008171BGNMBE:0.1246621537):3.465596527	(((Saxifraga_arachnoidea83408PHA007989BGNQM:1.864824955	(Saxifraga_muscoides1534582PHA008125BGNLHV:0.8983211176	Saxifraga_presolanensis1534585PHA008158BGNAMB:0.8983211176):0.9665038377):1.281950471	Saxifraga_berica1616233CLA007994BGNNLF:3.146775426):0.3252183535	(((Saxifraga_facchinii134794PHA008080BGNMBD:0.1730712182	Saxifraga_tenella1534587PHA008184BGNKAE:0.1730712182):0.1873567096	Saxifraga_hohenwartii1616302PHA008107BGNLKV:0.3604279278):0.0197434429	Saxifraga_petraea1534584PHA008153BGNAMA:0.3801713707):3.091822409):0.1182649012):4.919516076	Saxifraga_paradoxa1534583PHA008145BGNALV:8.509774757):5.337697294	((((Saxifraga_aquatica134769CLA007988BGNNHE:3.634581147	((((((Saxifraga_cebennensis134775CLA008026BGNNNF:0.2276691418	Saxifraga_rosacea134792CLA008166BGNNNI:0.2276691418):0.1495713961	Saxifraga_cespitosa102718CLA008032BGNLSC:0.3772405379):0.04307344343	Saxifraga_pentadactylis83411CLA008151BGNNLA:0.4203139813):0.4120378516	Saxifraga_geranioides134782CLA008089BGNNKR:0.832351833):1.517654171	((Saxifraga_hariotii134785CLA008098BGNPBF:0.4540510524	Saxifraga_intricata88879CLA008111BGNNHF:0.4540510524):0.7178160222	(Saxifraga_losae88876CLA008114BGNNKT:0.4341066216	Saxifraga_moncayensis88877CLA008121BGNNSS:0.4341066216):0.737760453):1.17813893):0.1155663183	(((Saxifraga_exarata_ampulacea1904731CLA008069BGNNNH:1.187488994	(((((Saxifraga_exarata_carniolica1534577PHA008070BGNLSI:0.1561498597	Saxifraga_exarata_moschata134788PHA008077RSZRSZAXPI000826-18:0.1561498597):0.1533681714	Saxifraga_exarata_exarata83410PHA008074RSZRSZAXPI000684-35:0.3095180311):0.03518633676	(Saxifraga_moschata_kotulae1924221CAR010213BGNNQC:0.3125085868	Saxifraga_pubescens134791CLA008160BGNMLN:0.3125085868):0.03219578112):0.05325450012	Saxifraga_pedemontana102735PHA008148BGNKKP:0.397958868):0.5358755795	Saxifraga_rosacea134792TROM_V_965858BXABQQ:0.9338344475):0.2536545462):0.4441102238	(Saxifraga_exarata_delphinensis1534578PHA008072BGNAKV:0.9383790235	Saxifraga_vayredana88878CLA008196BGNNSB:0.9383790235):0.693220194):0.6584182869	Saxifraga_fragilis102726CLA008083BGNNKP:2.290017504):0.1755548183):1.169008825):0.7590476992	Saxifraga_pedemontana_cymosa1616324CAR008150BGNNGR:4.393628847):3.800669866	((((((Saxifraga_babiana83420CLA007992BGNNSQ:1.194070351	((Saxifraga_bulbifera134772PHA008008RSZRSZAXPI000821-93:0.5300341577	((Saxifraga_continentalis1616279CLA008041BGNNKM:0.1615154747	Saxifraga_hypnoides23264CLA008110BGNMRG:0.1615154747):0.2326060707	(Saxifraga_cuneata83421CLA008048BGNNKN:0.3116811156	Saxifraga_granulata83409PHA008094RSZRSZAXPI000822-94:0.3116811156):0.08244042984):0.1359126123):0.4837366863	(Saxifraga_canaliculata134773CLA008018BGNNKK:0.7006375394
(((Saxifraga_adscendens406025PHA007978GWM1249:3.475533868	(Saxifraga_blavii1904729CLA008002BGNMQL:0.9108978515	Saxifraga_glabella1904732CLA008090BGNMRF:0.9108978515):2.564636017):6.616529	Saxifraga_tridactylites406026PHA010035BGNLSM:10.09206287):12.59849821	((((((Saxifraga_androsacea134767PHA007983BGNQK:0.3937571766	Saxifraga_seguieri1534586PHA008173BGNIQR:0.3937571766):0.3766192698	Saxifraga_depressa134778PHA008059BGNQN:0.7703764463):4.006324999	Saxifraga_styriaca1792783CAR010216BGNNSA:4.776701446):0.8697241065	Saxifraga_italica1616240CLA008112BGNNLG:5.646425552):3.111179165	Saxifraga_wahlenbergii1616355CLA008197BGNMRH:8.757604717):8.483960828	(((((Saxifraga_aphylla134768PHA007985BGNQL:0.1409829831	Saxifraga_sedoides134793PHA008171BGNMBE:0.1409829831):5.890550947	((Saxifraga_facchinii134794PHA008080BGNMBD:1.081257884	Saxifraga_tenella1534587PHA008184BGNKAE:1.081257884):0.3282560198	(Saxifraga_hohenwartii1616302PHA008107BGNLKV:0.7663451798	Saxifraga_petraea1534584PHA008153BGNAMA:0.7663451798):0.6431687241):4.622020027):0.09471978931	((Saxifraga_arachnoidea83408PHA007989BGNQM:4.020191287	(Saxifraga_muscoides1534582PHA008125BGNLHV:1.046594319	Saxifraga_presolanensis1534585PHA008158BGNAMB:1.046594319):2.973596967):1.151515481	Saxifraga_berica1616233CLA007994BGNNLF:5.171706768):0.9545469515):0.9013253054	Saxifraga_paradoxa1534583PHA008145BGNALV:7.027579025):7.786096103	((((Saxifraga_aquatica134769CLA007988BGNNHE:4.308495231	(((((Saxifraga_cebennensis134775CLA008026BGNNNF:0.150623612	Saxifraga_rosacea134792CLA008166BGNNNI:0.150623612):0.2860912178	(Saxifraga_cespitosa102718CLA008032BGNLSC:0.4320850844	Saxifraga_pentadactylis83411CLA008151BGNNLA:0.4320850844):0.004629745328):1.011325534	Saxifraga_geranioides134782CLA008089BGNNKR:1.448040363):1.420032973	(Saxifraga_fragilis102726CLA008083BGNNKP:2.47464946	((Saxifraga_hariotii134785CLA008098BGNPBF:0.5920659502	Saxifraga_intricata88879CLA008111BGNNHF:0.5920659502):1.335425002	(Saxifraga_losae88876CLA008114BGNNKT:0.5462257519	Saxifraga_moncayensis88877CLA008121BGNNSS:0.5462257519):1.3812652):0.547158508):0.3934238765):0.06227680388	((((Saxifraga_exarata_ampulacea1904731CLA008069BGNNNH:0.4510825232	Saxifraga_rosacea134792TROM_V_965858BXABQQ:0.4510825232):0.9141185121	((((Saxifraga_exarata_carniolica1534577PHA008070BGNLSI:0.1175151076	Saxifraga_exarata_moschata134788PHA008077RSZRSZAXPI000826-18:0.1175151076):0.05905778442	Saxifraga_exarata_exarata83410PHA008074RSZRSZAXPI000684-35:0.176572892):0.06760610834	(Saxifraga_moschata_kotulae1924221CAR010213BGNNQC:0.1806825009	Saxifraga_pubescens134791CLA008160BGNMLN:0.1806825009):0.06349649947):0.1066896261	Saxifraga_pedemontana102735PHA008148BGNKKP:0.3508686265):1.014332409):0.2538076935	Saxifraga_exarata_delphinensis1534578PHA008072BGNAKV:1.619008729):0.3224409673	Saxifraga_vayredana88878CLA008196BGNNSB:1.941449696):0.988900444):1.378145091):1.387854447	Saxifraga_pedemontana_cymosa1616324CAR008150BGNNGR:5.696349678):3.59149958	((((((Saxifraga_babiana83420CLA007992BGNNSQ:1.247152352	((Saxifraga_bulbifera134772PHA008008RSZRSZAXPI000821-93:1.023714347	((Saxifraga_continentalis1616279CLA008041BGNNKM:0.4099153805	Saxifraga_hypnoides23264CLA008110BGNMRG:0.4099153805):0.3056944422	(Saxifraga_cuneata83421CLA008048BGNNKN:0.4149013119	Saxifraga_granulata83409PHA008094RSZRSZAXPI000822-94:0.4149013119):0.3007085109):0.3081045239):0.183912386	(Saxifraga_canaliculata134773CLA008018BGNNKK:0.5496332472
(((Saxifraga_adscendens406025PHA007978GWM1249:3.931824617	(Saxifraga_blavii1904729CLA008002BGNMQL:1.410814342	Saxifraga_glabella1904732CLA008090BGNMRF:1.410814342):2.521010275):6.061435909	Saxifraga_tridactylites406026PHA010035BGNLSM:9.993260526):10.5046934	((((((Saxifraga_androsacea134767PHA007983BGNQK:0.4181380685	Saxifraga_seguieri1534586PHA008173BGNIQR:0.4181380685):0.3881975606	Saxifraga_depressa134778PHA008059BGNQN:0.8063356292):2.794645609	Saxifraga_styriaca1792783CAR010216BGNNSA:3.600981238):0.4684171593	Saxifraga_italica1616240CLA008112BGNNLG:4.069398397):5.70825167	Saxifraga_wahlenbergii1616355CLA008197BGNMRH:9.777650067):6.157290961	((((Saxifraga_aphylla134768PHA007985BGNQL:0.08659488458	Saxifraga_sedoides134793PHA008171BGNMBE:0.08659488458):7.04040485	(((Saxifraga_arachnoidea83408PHA007989BGNQM:4.088110375	(Saxifraga_muscoides1534582PHA008125BGNLHV:3.039721074	Saxifraga_presolanensis1534585PHA008158BGNAMB:3.039721074):1.048389301):1.73647176	Saxifraga_berica1616233CLA007994BGNNLF:5.824582134):1.032154525	((Saxifraga_facchinii134794PHA008080BGNMBD:0.5453714707	Saxifraga_tenella1534587PHA008184BGNKAE:0.5453714707):0.1104443839	(Saxifraga_hohenwartii1616302PHA008107BGNLKV:0.640617308	Saxifraga_petraea1534584PHA008153BGNAMA:0.640617308):0.0151985466):6.200920804):0.270263076):3.246859605	Saxifraga_paradoxa1534583PHA008145BGNALV:10.37385934):4.586541407	((((Saxifraga_aquatica134769CLA007988BGNNHE:3.453351328	(((((((Saxifraga_cebennensis134775CLA008026BGNNNF:0.1993107132	Saxifraga_pentadactylis83411CLA008151BGNNLA:0.1993107132):0.1614409884	Saxifraga_cespitosa102718CLA008032BGNLSC:0.3607517016):0.02334386424	Saxifraga_rosacea134792CLA008166BGNNNI:0.3840955658):1.556148208	Saxifraga_geranioides134782CLA008089BGNNKR:1.940243773):0.700404819	(((Saxifraga_exarata_ampulacea1904731CLA008069BGNNNH:1.58545695	Saxifraga_rosacea134792TROM_V_965858BXABQQ:1.58545695):0.08788530932	((((Saxifraga_exarata_carniolica1534577PHA008070BGNLSI:0.09629894265	Saxifraga_exarata_moschata134788PHA008077RSZRSZAXPI000826-18:0.09629894265):0.4929742907	Saxifraga_exarata_exarata83410PHA008074RSZRSZAXPI000684-35:0.5892732333):0.1888393562	(Saxifraga_moschata_kotulae1924221CAR010213BGNNQC:0.3590815048	Saxifraga_pubescens134791CLA008160BGNMLN:0.3590815048):0.4190310847):0.2189312699	Saxifraga_pedemontana102735PHA008148BGNKKP:0.9970438594):0.6762984):0.3834835432	(Saxifraga_exarata_delphinensis1534578PHA008072BGNAKV:2.023865108	Saxifraga_vayredana88878CLA008196BGNNSB:2.023865108):0.03296069479):0.5838227897):0.06053390868	Saxifraga_fragilis102726CLA008083BGNNKP:2.701182501):0.006431676055	((Saxifraga_hariotii134785CLA008098BGNPBF:0.1770764821	Saxifraga_intricata88879CLA008111BGNNHF:0.1770764821):0.7715594442	(Saxifraga_losae88876CLA008114BGNNKT:0.08930056123	Saxifraga_moncayensis88877CLA008121BGNNSS:0.08930056123):0.8593353651):1.758978251):0.7457371511):0.5019932146	Saxifraga_pedemontana_cymosa1616324CAR008150BGNNGR:3.955344543):5.792633141	((((((Saxifraga_babiana83420CLA007992BGNNSQ:1.658602632	((Saxifraga_bulbifera134772PHA008008RSZRSZAXPI000821-93:1.137135475	((Saxifraga_continentalis1616279CLA008041BGNNKM:0.1498519516	Saxifraga_hypnoides23264CLA008110BGNMRG:0.1498519516):0.8035814611	(Saxifraga_cuneata83421CLA008048BGNNKN:0.5560523659	Saxifraga_granulata83409PHA008094RSZRSZAXPI000822-94:0.5560523659):0.3973810469):0.1837020618):0.4437467953	(Saxifraga_canaliculata134773CLA008018BGNNKK:0.9324480693
(((Saxifraga_adscendens406025PHA007978GWM1249:6.712227809	(Saxifraga_blavii1904729CLA008002BGNMQL:1.877578257	Saxifraga_glabella1904732CLA008090BGNMRF:1.877578257):4.834649552):2.9011422	Saxifraga_tridactylites406026PHA010035BGNLSM:9.613370009):21.68026561	((((((Saxifraga_androsacea134767PHA007983BGNQK:0.3128507798	Saxifraga_seguieri1534586PHA008173BGNIQR:0.3128507798):0.5654198903	Saxifraga_depressa134778PHA008059BGNQN:0.8782706701):6.327809044	Saxifraga_styriaca1792783CAR010216BGNNSA:7.206079714):2.223860879	Saxifraga_italica1616240CLA008112BGNNLG:9.429940593):2.19253193	Saxifraga_wahlenbergii1616355CLA008197BGNMRH:11.62247252):13.42289837	((((Saxifraga_aphylla134768PHA007985BGNQL:0.2551827264	Saxifraga_sedoides134793PHA008171BGNMBE:0.2551827264):6.29046583	(((Saxifraga_arachnoidea83408PHA007989BGNQM:3.31987148	(Saxifraga_muscoides1534582PHA008125BGNLHV:1.059761379	Saxifraga_presolanensis1534585PHA008158BGNAMB:1.059761379):2.260110101):2.802885587	Saxifraga_berica1616233CLA007994BGNNLF:6.122757067):0.3823669947	(((Saxifraga_facchinii134794PHA008080BGNMBD:0.5295985182	Saxifraga_tenella1534587PHA008184BGNKAE:0.5295985182):0.303097469	Saxifraga_petraea1534584PHA008153BGNAMA:0.8326959872):0.02196304913	Saxifraga_hohenwartii1616302PHA008107BGNLKV:0.8546590363):5.650465025):0.04052449511):6.238001557	Saxifraga_paradoxa1534583PHA008145BGNALV:12.78365011):8.762548845	((((Saxifraga_aquatica134769CLA007988BGNNHE:6.15863132	((((Saxifraga_cebennensis134775CLA008026BGNNNF:0.6816382284	(Saxifraga_cespitosa102718CLA008032BGNLSC:0.636673015	(Saxifraga_pentadactylis83411CLA008151BGNNLA:0.5698054327	Saxifraga_rosacea134792CLA008166BGNNNI:0.5698054327):0.0668675823):0.04496521335):0.281899063	Saxifraga_geranioides134782CLA008089BGNNKR:0.9635372914):2.432128302	((Saxifraga_hariotii134785CLA008098BGNPBF:0.2107605727	Saxifraga_intricata88879CLA008111BGNNHF:0.2107605727):1.935745216	(Saxifraga_losae88876CLA008114BGNNKT:0.0692938931	Saxifraga_moncayensis88877CLA008121BGNNSS:0.0692938931):2.077211896):1.249159805):0.2733390501	((((Saxifraga_exarata_ampulacea1904731CLA008069BGNNNH:0.9020338587	Saxifraga_rosacea134792TROM_V_965858BXABQQ:0.9020338587):1.458899662	((((Saxifraga_exarata_carniolica1534577PHA008070BGNLSI:0.4389217798	Saxifraga_exarata_moschata134788PHA008077RSZRSZAXPI000826-18:0.4389217798):0.3975379215	Saxifraga_exarata_exarata83410PHA008074RSZRSZAXPI000684-35:0.8364597014):0.01905254688	(Saxifraga_moschata_kotulae1924221CAR010213BGNNQC:0.8265944383	Saxifraga_pubescens134791CLA008160BGNMLN:0.8265944383):0.02891780996):0.2604918968	Saxifraga_pedemontana102735PHA008148BGNKKP:1.116004145):1.244929376):0.5727289455	(Saxifraga_exarata_delphinensis1534578PHA008072BGNAKV:2.128401814	Saxifraga_vayredana88878CLA008196BGNNSB:2.128401814):0.8052606526):0.5702758569	Saxifraga_fragilis102726CLA008083BGNNKP:3.503938323):0.1650663204):2.489626677):1.820096726	Saxifraga_pedemontana_cymosa1616324CAR008150BGNNGR:7.978728047):7.046477242	((((((Saxifraga_babiana83420CLA007992BGNNSQ:2.151168208	((Saxifraga_bulbifera134772PHA008008RSZRSZAXPI000821-93:1.421560599	((Saxifraga_continentalis1616279CLA008041BGNNKM:1.014461595	Saxifraga_hypnoides23264CLA008110BGNMRG:1.014461595):0.1872526437	(Saxifraga_cuneata83421CLA008048BGNNKN:0.8240939811	Saxifraga_granulata83409PHA008094RSZRSZAXPI000822-94:0.8240939811):0.3776202576):0.2198463606):0.1264612891	(Saxifraga_canaliculata134773CLA008018BGNNKK:1.269842512
(((Saxifraga_adscendens406025PHA007978GWM1249:6.814956923	(Saxifraga_blavii1904729CLA008002BGNMQL:0.8027646694	Saxifraga_glabella1904732CLA008090BGNMRF:0.8027646694):6.012192254):3.706384549	Saxifraga_tridactylites406026PHA010035BGNLSM:10.52134147):7.048896125	((((((Saxifraga_androsacea134767PHA007983BGNQK:0.1415747042	Saxifraga_seguieri1534586PHA008173BGNIQR:0.1415747042):0.5036314205	Saxifraga_depressa134778PHA008059BGNQN:0.6452061247):1.625827623	Saxifraga_styriaca1792783CAR010216BGNNSA:2.271033748):0.2388371786	Saxifraga_italica1616240CLA008112BGNNLG:2.509870926):2.297926852	Saxifraga_wahlenbergii1616355CLA008197BGNMRH:4.807797779):8.593255646	(((((Saxifraga_aphylla134768PHA007985BGNQL:0.07451343583	Saxifraga_sedoides134793PHA008171BGNMBE:0.07451343583):4.639160102	(((Saxifraga_facchinii134794PHA008080BGNMBD:0.5459379707	Saxifraga_tenella1534587PHA008184BGNKAE:0.5459379707):0.2056630732	Saxifraga_petraea1534584PHA008153BGNAMA:0.7516010439):0.03939375176	Saxifraga_hohenwartii1616302PHA008107BGNLKV:0.7909947956):3.922678742):0.1678036329	((Saxifraga_arachnoidea83408PHA007989BGNQM:1.675377668	(Saxifraga_muscoides1534582PHA008125BGNLHV:0.6858176556	Saxifraga_presolanensis1534585PHA008158BGNAMB:0.6858176556):0.9895600125):2.430827546	Saxifraga_berica1616233CLA007994BGNNLF:4.106205215):0.7752719563):2.85843481	Saxifraga_paradoxa1534583PHA008145BGNALV:7.739911981):3.214039087	((((Saxifraga_aquatica134769CLA007988BGNNHE:4.603151846	((((((Saxifraga_cebennensis134775CLA008026BGNNNF:0.03835337325	Saxifraga_rosacea134792CLA008166BGNNNI:0.03835337325):0.06194315838	Saxifraga_pentadactylis83411CLA008151BGNNLA:0.1002965316):0.5060714575	Saxifraga_cespitosa102718CLA008032BGNLSC:0.6063679891):0.2598356923	Saxifraga_geranioides134782CLA008089BGNNKR:0.8662036814):0.7074119815	(Saxifraga_fragilis102726CLA008083BGNNKP:1.280450548	((Saxifraga_hariotii134785CLA008098BGNPBF:0.3620944823	Saxifraga_intricata88879CLA008111BGNNHF:0.3620944823):0.3294268758	(Saxifraga_losae88876CLA008114BGNNKT:0.08569198761	Saxifraga_moncayensis88877CLA008121BGNNSS:0.08569198761):0.6058293705):0.5889291902):0.2931651147):0.8901606712	((((Saxifraga_exarata_ampulacea1904731CLA008069BGNNNH:0.7089038743	(((Saxifraga_exarata_carniolica1534577PHA008070BGNLSI:0.1987347162	Saxifraga_exarata_moschata134788PHA008077RSZRSZAXPI000826-18:0.1987347162):0.2321292397	(Saxifraga_exarata_exarata83410PHA008074RSZRSZAXPI000684-35:0.3795025393	(Saxifraga_moschata_kotulae1924221CAR010213BGNNQC:0.2759340805	Saxifraga_pubescens134791CLA008160BGNMLN:0.2759340805):0.1035684588):0.05136141664):0.09637134751	Saxifraga_pedemontana102735PHA008148BGNKKP:0.5272353035):0.1816685708):0.002874558391	Saxifraga_rosacea134792TROM_V_965858BXABQQ:0.7117784327):0.3511187914	Saxifraga_exarata_delphinensis1534578PHA008072BGNAKV:1.062897224):0.04193879538	Saxifraga_vayredana88878CLA008196BGNNSB:1.104836019):1.358940315):2.139375512):0.7820542996	Saxifraga_pedemontana_cymosa1616324CAR008150BGNNGR:5.385206146):2.315307802	((((((Saxifraga_babiana83420CLA007992BGNNSQ:0.9348583295	((Saxifraga_bulbifera134772PHA008008RSZRSZAXPI000821-93:0.6898067352	((Saxifraga_continentalis1616279CLA008041BGNNKM:0.1385332257	Saxifraga_hypnoides23264CLA008110BGNMRG:0.1385332257):0.3835109049	(Saxifraga_cuneata83421CLA008048BGNNKN:0.4138279426	Saxifraga_granulata83409PHA008094RSZRSZAXPI000822-94:0.4138279426):0.108216188):0.1677626046):0.2157368847	(Saxifraga_canaliculata134773CLA008018BGNNKK:0.894990053
(((Saxifraga_adscendens406025PHA007978GWM1249:11.14081736	(Saxifraga_blavii1904729CLA008002BGNMQL:3.529142777	Saxifraga_glabella1904732CLA008090BGNMRF:3.529142777):7.611674588):6.777506096	Saxifraga_tridactylites406026PHA010035BGNLSM:17.91832346):21.10119896	((((((Saxifraga_androsacea134767PHA007983BGNQK:0.8494462596	Saxifraga_seguieri1534586PHA008173BGNIQR:0.8494462596):0.9457982091	Saxifraga_depressa134778PHA008059BGNQN:1.795244469):12.72889688	Saxifraga_styriaca1792783CAR010216BGNNSA:14.52414135):1.23335056	Saxifraga_italica1616240CLA008112BGNNLG:15.75749191):17.90764019	Saxifraga_wahlenbergii1616355CLA008197BGNMRH:33.6651321):2.391133003	(((((Saxifraga_aphylla134768PHA007985BGNQL:1.010379615	Saxifraga_sedoides134793PHA008171BGNMBE:1.010379615):5.37175081	(((Saxifraga_facchinii134794PHA008080BGNMBD:0.9017199444	Saxifraga_tenella1534587PHA008184BGNKAE:0.9017199444):0.7943850023	Saxifraga_hohenwartii1616302PHA008107BGNLKV:1.696104947):0.7679861481	Saxifraga_petraea1534584PHA008153BGNAMA:2.464091095):3.91803933):0.8347896944	((Saxifraga_arachnoidea83408PHA007989BGNQM:5.240118694	(Saxifraga_muscoides1534582PHA008125BGNLHV:2.04096299	Saxifraga_presolanensis1534585PHA008158BGNAMB:2.04096299):3.199155705):0.9755298229	Saxifraga_berica1616233CLA007994BGNNLF:6.215648517):1.001271603):8.602961198	Saxifraga_paradoxa1534583PHA008145BGNALV:15.81988132):17.54623251	((((Saxifraga_aquatica134769CLA007988BGNNHE:10.18520798	((((Saxifraga_cebennensis134775CLA008026BGNNNF:0.5200422326	(Saxifraga_pentadactylis83411CLA008151BGNNLA:0.317852641	Saxifraga_rosacea134792CLA008166BGNNNI:0.317852641):0.2021895916):0.7614073031	Saxifraga_cespitosa102718CLA008032BGNLSC:1.281449536):2.64549027	Saxifraga_geranioides134782CLA008089BGNNKR:3.926939806):1.814681452	((((((Saxifraga_exarata_ampulacea1904731CLA008069BGNNNH:2.06690343	Saxifraga_rosacea134792TROM_V_965858BXABQQ:2.06690343):0.7959214444	(((Saxifraga_exarata_carniolica1534577PHA008070BGNLSI:0.3685587077	Saxifraga_exarata_moschata134788PHA008077RSZRSZAXPI000826-18:0.3685587077):1.056407707	(Saxifraga_exarata_exarata83410PHA008074RSZRSZAXPI000684-35:1.335996053	(Saxifraga_moschata_kotulae1924221CAR010213BGNNQC:0.9481780473	Saxifraga_pubescens134791CLA008160BGNMLN:0.9481780473):0.3878180058):0.08897036132):0.175397607	Saxifraga_pedemontana102735PHA008148BGNKKP:1.600364021):1.262460853):0.1909028729	Saxifraga_exarata_delphinensis1534578PHA008072BGNAKV:3.053727747):0.0992160449	Saxifraga_vayredana88878CLA008196BGNNSB:3.152943792):1.771416504	((Saxifraga_hariotii134785CLA008098BGNPBF:1.030503088	Saxifraga_intricata88879CLA008111BGNNHF:1.030503088):1.986567859	(Saxifraga_losae88876CLA008114BGNNKT:0.6577234795	Saxifraga_moncayensis88877CLA008121BGNNSS:0.6577234795):2.359347468):1.907289348):0.7977216441	Saxifraga_fragilis102726CLA008083BGNNKP:5.72208194):0.01953931838):4.443586717):1.511727611	Saxifraga_pedemontana_cymosa1616324CAR008150BGNNGR:11.69693559):13.01888717	((((((Saxifraga_babiana83420CLA007992BGNNSQ:3.238821777	((Saxifraga_bulbifera134772PHA008008RSZRSZAXPI000821-93:2.399748292	((Saxifraga_continentalis1616279CLA008041BGNNKM:0.7638904439	Saxifraga_hypnoides23264CLA008110BGNMRG:0.7638904439):0.946629937	(Saxifraga_cuneata83421CLA008048BGNNKN:1.289977797	Saxifraga_granulata83409PHA008094RSZRSZAXPI000822-94:1.289977797):0.4205425836):0.6892279112):0.6558389912	(Saxifraga_canaliculata134773CLA008018BGNNKK:2.235059024
(((Saxifraga_adscendens406025PHA007978GWM1249:3.821999849	(Saxifraga_blavii1904729CLA008002BGNMQL:0.9334775384	Saxifraga_glabella1904732CLA008090BGNMRF:0.9334775384):2.88852231):4.404346965	Saxifraga_tridactylites406026PHA010035BGNLSM:8.226346814):6.365896409	((((((Saxifraga_androsacea134767PHA007983BGNQK:0.2057839516	Saxifraga_seguieri1534586PHA008173BGNIQR:0.2057839516):0.5118255687	Saxifraga_depressa134778PHA008059BGNQN:0.7176095203):4.15358041	Saxifraga_styriaca1792783CAR010216BGNNSA:4.87118993):0.3607698807	Saxifraga_italica1616240CLA008112BGNNLG:5.231959811):2.090008494	Saxifraga_wahlenbergii1616355CLA008197BGNMRH:7.321968305):5.000148886	(((((Saxifraga_aphylla134768PHA007985BGNQL:0.0687228557	Saxifraga_sedoides134793PHA008171BGNMBE:0.0687228557):4.067449989	((Saxifraga_arachnoidea83408PHA007989BGNQM:2.879330432	(Saxifraga_muscoides1534582PHA008125BGNLHV:1.249733813	Saxifraga_presolanensis1534585PHA008158BGNAMB:1.249733813):1.629596619):0.5228813621	Saxifraga_berica1616233CLA007994BGNNLF:3.402211794):0.7339610499):0.08966022938	((Saxifraga_facchinii134794PHA008080BGNMBD:0.424586228	Saxifraga_tenella1534587PHA008184BGNKAE:0.424586228):0.6236348568	(Saxifraga_hohenwartii1616302PHA008107BGNLKV:0.07885492522	Saxifraga_petraea1534584PHA008153BGNAMA:0.07885492522):0.9693661596):3.177611989):2.629253417	Saxifraga_paradoxa1534583PHA008145BGNALV:6.85508649):2.825560385	((((Saxifraga_aquatica134769CLA007988BGNNHE:2.763931736	((((((Saxifraga_cebennensis134775CLA008026BGNNNF:0.3004731423	Saxifraga_cespitosa102718CLA008032BGNLSC:0.3004731423):0.2514445956	(Saxifraga_pentadactylis83411CLA008151BGNNLA:0.3886919324	Saxifraga_rosacea134792CLA008166BGNNNI:0.3886919324):0.1632258055):0.8235626101	Saxifraga_geranioides134782CLA008089BGNNKR:1.375480348):0.5360686365	Saxifraga_fragilis102726CLA008083BGNNKP:1.911548985):0.1286701145	((Saxifraga_hariotii134785CLA008098BGNPBF:0.05850106245	Saxifraga_intricata88879CLA008111BGNNHF:0.05850106245):0.2641042469	(Saxifraga_losae88876CLA008114BGNNKT:0.2039418513	Saxifraga_moncayensis88877CLA008121BGNNSS:0.2039418513):0.1186634581):1.71761379):0.02591397288	(((Saxifraga_exarata_ampulacea1904731CLA008069BGNNNH:0.9192028902	Saxifraga_rosacea134792TROM_V_965858BXABQQ:0.9192028902):0.02244225722	((((Saxifraga_exarata_carniolica1534577PHA008070BGNLSI:0.1359900374	Saxifraga_exarata_moschata134788PHA008077RSZRSZAXPI000826-18:0.1359900374):0.1464128873	(Saxifraga_moschata_kotulae1924221CAR010213BGNNQC:0.1571727897	Saxifraga_pubescens134791CLA008160BGNMLN:0.1571727897):0.125230135):0.01542819335	Saxifraga_exarata_exarata83410PHA008074RSZRSZAXPI000684-35:0.297831118):0.07402603931	Saxifraga_pedemontana102735PHA008148BGNKKP:0.3718571574):0.5697879901):0.3319676902	(Saxifraga_exarata_delphinensis1534578PHA008072BGNAKV:1.067852034	Saxifraga_vayredana88878CLA008196BGNNSB:1.067852034):0.2057608034):0.7925202343):0.6977986637):1.291588637	Saxifraga_pedemontana_cymosa1616324CAR008150BGNNGR:4.055520372):2.178684926	((((((Saxifraga_babiana83420CLA007992BGNNSQ:1.111951124	((Saxifraga_bulbifera134772PHA008008RSZRSZAXPI000821-93:0.6373067479	((Saxifraga_continentalis1616279CLA008041BGNNKM:0.09898999843	Saxifraga_hypnoides23264CLA008110BGNMRG:0.09898999843):0.3307930838	(Saxifraga_cuneata83421CLA008048BGNNKN:0.3876112786	Saxifraga_granulata83409PHA008094RSZRSZAXPI000822-94:0.3876112786):0.04217180358):0.2075236657):0.4243385175	(Saxifraga_canaliculata134773CLA008018BGNNKK:0.7467127994
(((Saxifraga_adscendens406025PHA007978GWM1249:5.140125235	(Saxifraga_blavii1904729CLA008002BGNMQL:1.233326469	Saxifraga_glabella1904732CLA008090BGNMRF:1.233326469):3.906798766):5.156182501	Saxifraga_tridactylites406026PHA010035BGNLSM:10.29630774):16.57316052	((((((Saxifraga_androsacea134767PHA007983BGNQK:0.465082565	Saxifraga_seguieri1534586PHA008173BGNIQR:0.465082565):0.1299148873	Saxifraga_depressa134778PHA008059BGNQN:0.5949974523):6.031299041	Saxifraga_styriaca1792783CAR010216BGNNSA:6.626296493):0.4736280997	Saxifraga_italica1616240CLA008112BGNNLG:7.099924593):3.857393475	Saxifraga_wahlenbergii1616355CLA008197BGNMRH:10.95731807):9.78480062	(((((Saxifraga_aphylla134768PHA007985BGNQL:0.31827649	Saxifraga_sedoides134793PHA008171BGNMBE:0.31827649):7.393278586	((Saxifraga_arachnoidea83408PHA007989BGNQM:4.357811359	(Saxifraga_muscoides1534582PHA008125BGNLHV:2.603830453	Saxifraga_presolanensis1534585PHA008158BGNAMB:2.603830453):1.753980906):0.8309387716	Saxifraga_berica1616233CLA007994BGNNLF:5.18875013):2.522804945):0.1760809572	((Saxifraga_facchinii134794PHA008080BGNMBD:0.6235468824	Saxifraga_tenella1534587PHA008184BGNKAE:0.6235468824):0.3812384552	(Saxifraga_hohenwartii1616302PHA008107BGNLKV:0.6431091413	Saxifraga_petraea1534584PHA008153BGNAMA:0.6431091413):0.3616761962):6.882850695):2.092867032	Saxifraga_paradoxa1534583PHA008145BGNALV:9.980503065):8.552114203	((((Saxifraga_aquatica134769CLA007988BGNNHE:4.947887445	((((((Saxifraga_cebennensis134775CLA008026BGNNNF:0.07434772996	Saxifraga_rosacea134792CLA008166BGNNNI:0.07434772996):0.09746875459	Saxifraga_cespitosa102718CLA008032BGNLSC:0.1718164845):0.3115445923	Saxifraga_pentadactylis83411CLA008151BGNNLA:0.4833610768):0.3575554771	Saxifraga_geranioides134782CLA008089BGNNKR:0.8409165539):1.427729492	(((Saxifraga_exarata_ampulacea1904731CLA008069BGNNNH:1.347541554	((((Saxifraga_exarata_carniolica1534577PHA008070BGNLSI:0.3138388345	Saxifraga_exarata_moschata134788PHA008077RSZRSZAXPI000826-18:0.3138388345):0.2360832227	Saxifraga_exarata_exarata83410PHA008074RSZRSZAXPI000684-35:0.5499220572):0.01330397042	(Saxifraga_moschata_kotulae1924221CAR010213BGNNQC:0.2380469611	Saxifraga_pubescens134791CLA008160BGNMLN:0.2380469611):0.3251790665):0.1855789784	Saxifraga_pedemontana102735PHA008148BGNKKP:0.748805006):0.5987365481):0.04411003119	Saxifraga_rosacea134792TROM_V_965858BXABQQ:1.391651585):0.4271301432	(Saxifraga_exarata_delphinensis1534578PHA008072BGNAKV:1.7393077	Saxifraga_vayredana88878CLA008196BGNNSB:1.7393077):0.07947402883):0.4498643179):0.2161148147	(Saxifraga_fragilis102726CLA008083BGNNKP:2.213374689	((Saxifraga_hariotii134785CLA008098BGNPBF:0.2814583322	Saxifraga_intricata88879CLA008111BGNNHF:0.2814583322):0.6235930055	(Saxifraga_losae88876CLA008114BGNNKT:0.5254358429	Saxifraga_moncayensis88877CLA008121BGNNSS:0.5254358429):0.3796154949):1.308323352):0.2713861716):2.463126584):2.086067784	Saxifraga_pedemontana_cymosa1616324CAR008150BGNNGR:7.03395523):4.61685228	((((((Saxifraga_babiana83420CLA007992BGNNSQ:2.17165367	((Saxifraga_bulbifera134772PHA008008RSZRSZAXPI000821-93:1.760945179	((Saxifraga_continentalis1616279CLA008041BGNNKM:0.656259419	Saxifraga_hypnoides23264CLA008110BGNMRG:0.656259419):0.6525340901	(Saxifraga_cuneata83421CLA008048BGNNKN:0.590270364	Saxifraga_granulata83409PHA008094RSZRSZAXPI000822-94:0.590270364):0.718523145):0.4521516701):0.2004836577	(Saxifraga_canaliculata134773CLA008018BGNNKK:1.3238567
(((Saxifraga_adscendens406025PHA007978GWM1249:4.670068314	(Saxifraga_blavii1904729CLA008002BGNMQL:0.2568024744	Saxifraga_glabella1904732CLA008090BGNMRF:0.2568024744):4.413265839):3.455877108	Saxifraga_tridactylites406026PHA010035BGNLSM:8.125945422):18.51950966	((((((Saxifraga_androsacea134767PHA007983BGNQK:0.06217825518	Saxifraga_seguieri1534586PHA008173BGNIQR:0.06217825518):0.5613518986	Saxifraga_depressa134778PHA008059BGNQN:0.6235301538):1.66520173	Saxifraga_styriaca1792783CAR010216BGNNSA:2.288731884):0.7524837167	Saxifraga_italica1616240CLA008112BGNNLG:3.041215601):3.353907764	Saxifraga_wahlenbergii1616355CLA008197BGNMRH:6.395123365):15.46534801	((((Saxifraga_aphylla134768PHA007985BGNQL:0.4843070484	Saxifraga_sedoides134793PHA008171BGNMBE:0.4843070484):4.222336224	(((Saxifraga_arachnoidea83408PHA007989BGNQM:2.397613219	(Saxifraga_muscoides1534582PHA008125BGNLHV:1.005135003	Saxifraga_presolanensis1534585PHA008158BGNAMB:1.005135003):1.392478216):1.609165792	Saxifraga_berica1616233CLA007994BGNNLF:4.006779012):0.6787177667	((Saxifraga_facchinii134794PHA008080BGNMBD:0.2112572232	Saxifraga_tenella1534587PHA008184BGNKAE:0.2112572232):0.3083845118	(Saxifraga_hohenwartii1616302PHA008107BGNLKV:0.4856759266	Saxifraga_petraea1534584PHA008153BGNAMA:0.4856759266):0.03396580839):4.165855043):0.02114649422):1.204512831	Saxifraga_paradoxa1534583PHA008145BGNALV:5.911156104):11.69417513	((((Saxifraga_aquatica134769CLA007988BGNNHE:3.877217187	(((((((Saxifraga_cebennensis134775CLA008026BGNNNF:0.1187827508	Saxifraga_cespitosa102718CLA008032BGNLSC:0.1187827508):0.003087059415	Saxifraga_pentadactylis83411CLA008151BGNNLA:0.1218698103):0.2798537975	Saxifraga_rosacea134792CLA008166BGNNNI:0.4017236078):1.149353408	Saxifraga_geranioides134782CLA008089BGNNKR:1.551077016):1.254426359	Saxifraga_fragilis102726CLA008083BGNNKP:2.805503375):0.04654348959	((Saxifraga_hariotii134785CLA008098BGNPBF:0.7126687131	Saxifraga_intricata88879CLA008111BGNNHF:0.7126687131):0.6634900015	(Saxifraga_losae88876CLA008114BGNNKT:0.2160114292	Saxifraga_moncayensis88877CLA008121BGNNSS:0.2160114292):1.160147285):1.47588815):0.2777865374	(((Saxifraga_exarata_ampulacea1904731CLA008069BGNNNH:1.223781907	Saxifraga_rosacea134792TROM_V_965858BXABQQ:1.223781907):0.1797107682	(((Saxifraga_exarata_carniolica1534577PHA008070BGNLSI:0.2846288295	Saxifraga_exarata_moschata134788PHA008077RSZRSZAXPI000826-18:0.2846288295):0.1686274834	(Saxifraga_exarata_exarata83410PHA008074RSZRSZAXPI000684-35:0.44471064	(Saxifraga_moschata_kotulae1924221CAR010213BGNNQC:0.3630263398	Saxifraga_pubescens134791CLA008160BGNMLN:0.3630263398):0.08168430022):0.008545672898):0.4594089153	Saxifraga_pedemontana102735PHA008148BGNKKP:0.9126652282):0.4908274467):1.190367659	(Saxifraga_exarata_delphinensis1534578PHA008072BGNAKV:2.564177567	Saxifraga_vayredana88878CLA008196BGNNSB:2.564177567):0.02968276645):0.5359730684):0.7473837846):0.9035130204	Saxifraga_pedemontana_cymosa1616324CAR008150BGNNGR:4.780730207):7.668638822	((((((Saxifraga_babiana83420CLA007992BGNNSQ:2.646411308	((Saxifraga_bulbifera134772PHA008008RSZRSZAXPI000821-93:1.647575575	((Saxifraga_continentalis1616279CLA008041BGNNKM:0.02437150785	Saxifraga_hypnoides23264CLA008110BGNMRG:0.02437150785):1.493643009	(Saxifraga_cuneata83421CLA008048BGNNKN:0.8676431761	Saxifraga_granulata83409PHA008094RSZRSZAXPI000822-94:0.8676431761):0.6503713409):0.1295610583):0.8828607548	(Saxifraga_canaliculata134773CLA008018BGNNKK:2.144733047
(((Saxifraga_adscendens406025PHA007978GWM1249:6.236304757	(Saxifraga_blavii1904729CLA008002BGNMQL:0.7844484941	Saxifraga_glabella1904732CLA008090BGNMRF:0.7844484941):5.451856263):4.100278674	Saxifraga_tridactylites406026PHA010035BGNLSM:10.33658343):11.20854625	((((((Saxifraga_androsacea134767PHA007983BGNQK:0.2074683071	Saxifraga_seguieri1534586PHA008173BGNIQR:0.2074683071):1.93966854	Saxifraga_depressa134778PHA008059BGNQN:2.147136847):2.541849137	Saxifraga_styriaca1792783CAR010216BGNNSA:4.688985984):0.5476046449	Saxifraga_italica1616240CLA008112BGNNLG:5.236590629):7.483436167	Saxifraga_wahlenbergii1616355CLA008197BGNMRH:12.7200268):4.804610395	(((((Saxifraga_aphylla134768PHA007985BGNQL:0.2255189712	Saxifraga_sedoides134793PHA008171BGNMBE:0.2255189712):4.719236116	((Saxifraga_arachnoidea83408PHA007989BGNQM:2.279122059	(Saxifraga_muscoides1534582PHA008125BGNLHV:1.586593563	Saxifraga_presolanensis1534585PHA008158BGNAMB:1.586593563):0.6925284961):1.193313639	Saxifraga_berica1616233CLA007994BGNNLF:3.472435699):1.472319388):0.1214598207	((Saxifraga_facchinii134794PHA008080BGNMBD:0.4075408445	Saxifraga_tenella1534587PHA008184BGNKAE:0.4075408445):0.8391386078	(Saxifraga_hohenwartii1616302PHA008107BGNLKV:0.8417755974	Saxifraga_petraea1534584PHA008153BGNAMA:0.8417755974):0.4049038549):3.819535455):1.764074554	Saxifraga_paradoxa1534583PHA008145BGNALV:6.830289461):6.611402149	((((Saxifraga_aquatica134769CLA007988BGNNHE:5.172570103	((((((Saxifraga_cebennensis134775CLA008026BGNNNF:0.1281919911	Saxifraga_cespitosa102718CLA008032BGNLSC:0.1281919911):0.001932108969	Saxifraga_rosacea134792CLA008166BGNNNI:0.1301241):0.01857407992	Saxifraga_pentadactylis83411CLA008151BGNNLA:0.14869818):2.424555415	Saxifraga_geranioides134782CLA008089BGNNKR:2.573253595):0.4765979592	(((((Saxifraga_exarata_ampulacea1904731CLA008069BGNNNH:1.215073813	Saxifraga_rosacea134792TROM_V_965858BXABQQ:1.215073813):0.1037771455	(((Saxifraga_exarata_carniolica1534577PHA008070BGNLSI:0.2609942313	Saxifraga_exarata_moschata134788PHA008077RSZRSZAXPI000826-18:0.2609942313):0.155687741	(Saxifraga_exarata_exarata83410PHA008074RSZRSZAXPI000684-35:0.4146813329	(Saxifraga_moschata_kotulae1924221CAR010213BGNNQC:0.3813970384	Saxifraga_pubescens134791CLA008160BGNMLN:0.3813970384):0.03328429451):0.002000639388):0.2051549454	Saxifraga_pedemontana102735PHA008148BGNKKP:0.6218369177):0.6970140404):0.6423210758	Saxifraga_exarata_delphinensis1534578PHA008072BGNAKV:1.961172034):0.09307783052	Saxifraga_vayredana88878CLA008196BGNNSB:2.054249864):0.9551864202	((Saxifraga_hariotii134785CLA008098BGNPBF:0.7144831888	Saxifraga_intricata88879CLA008111BGNNHF:0.7144831888):0.1763119707	(Saxifraga_losae88876CLA008114BGNNKT:0.3462785168	Saxifraga_moncayensis88877CLA008121BGNNSS:0.3462785168):0.5445166427):2.118641125):0.04041526979):0.06241131037	Saxifraga_fragilis102726CLA008083BGNNKP:3.112262865):2.060307238):0.5522720592	Saxifraga_pedemontana_cymosa1616324CAR008150BGNNGR:5.724842162):3.017619145	((((((Saxifraga_babiana83420CLA007992BGNNSQ:1.751777809	((Saxifraga_bulbifera134772PHA008008RSZRSZAXPI000821-93:1.230512025	((Saxifraga_continentalis1616279CLA008041BGNNKM:0.06822830544	Saxifraga_hypnoides23264CLA008110BGNMRG:0.06822830544):0.8898792603	(Saxifraga_cuneata83421CLA008048BGNNKN:0.813669865	Saxifraga_granulata83409PHA008094RSZRSZAXPI000822-94:0.813669865):0.1444377007):0.2724044591):0.196035739	(Saxifraga_canaliculata134773CLA008018BGNNKK:0.833033749
(((Saxifraga_adscendens406025PHA007978GWM1249:3.220842665	(Saxifraga_blavii1904729CLA008002BGNMQL:1.169419398	Saxifraga_glabella1904732CLA008090BGNMRF:1.169419398):2.051423267):9.75393128	Saxifraga_tridactylites406026PHA010035BGNLSM:12.97477395):25.13799894	((((((Saxifraga_androsacea134767PHA007983BGNQK:0.8115526163	Saxifraga_seguieri1534586PHA008173BGNIQR:0.8115526163):0.9561121953	Saxifraga_depressa134778PHA008059BGNQN:1.767664812):6.40751729	Saxifraga_styriaca1792783CAR010216BGNNSA:8.175182101):1.691611618	Saxifraga_italica1616240CLA008112BGNNLG:9.866793719):2.424970785	Saxifraga_wahlenbergii1616355CLA008197BGNMRH:12.2917645):20.56877455	((((Saxifraga_aphylla134768PHA007985BGNQL:0.232547383	Saxifraga_sedoides134793PHA008171BGNMBE:0.232547383):6.417764913	(((Saxifraga_arachnoidea83408PHA007989BGNQM:2.040898699	(Saxifraga_muscoides1534582PHA008125BGNLHV:1.408105184	Saxifraga_presolanensis1534585PHA008158BGNAMB:1.408105184):0.6327935153):1.889617682	Saxifraga_berica1616233CLA007994BGNNLF:3.930516381):2.36657105	((Saxifraga_facchinii134794PHA008080BGNMBD:0.9860406014	Saxifraga_tenella1534587PHA008184BGNKAE:0.9860406014):0.9570660828	(Saxifraga_hohenwartii1616302PHA008107BGNLKV:1.935708596	Saxifraga_petraea1534584PHA008153BGNAMA:1.935708596):0.007398088615):4.353980746):0.3532248659):8.334241697	Saxifraga_paradoxa1534583PHA008145BGNALV:14.98455399):14.88048428	((((Saxifraga_aquatica134769CLA007988BGNNHE:8.293898028	((((((Saxifraga_cebennensis134775CLA008026BGNNNF:0.3492040108	Saxifraga_rosacea134792CLA008166BGNNNI:0.3492040108):0.08985222704	Saxifraga_pentadactylis83411CLA008151BGNNLA:0.4390562378):0.2460849232	Saxifraga_cespitosa102718CLA008032BGNLSC:0.685141161):0.8501875428	Saxifraga_geranioides134782CLA008089BGNNKR:1.535328704):4.084422536	(Saxifraga_fragilis102726CLA008083BGNNKP:5.382657403	((Saxifraga_hariotii134785CLA008098BGNPBF:0.8914454394	Saxifraga_intricata88879CLA008111BGNNHF:0.8914454394):0.1857092207	(Saxifraga_losae88876CLA008114BGNNKT:0.1164016914	Saxifraga_moncayensis88877CLA008121BGNNSS:0.1164016914):0.9607529687):4.305502743):0.2370938373):0.1496107677	(((Saxifraga_exarata_ampulacea1904731CLA008069BGNNNH:3.199926987	(((((Saxifraga_exarata_carniolica1534577PHA008070BGNLSI:0.7865815197	Saxifraga_exarata_moschata134788PHA008077RSZRSZAXPI000826-18:0.7865815197):0.2910135176	Saxifraga_exarata_exarata83410PHA008074RSZRSZAXPI000684-35:1.077595037):0.04033579777	(Saxifraga_moschata_kotulae1924221CAR010213BGNNQC:0.9702266981	Saxifraga_pubescens134791CLA008160BGNMLN:0.9702266981):0.147704137):0.05057031079	Saxifraga_pedemontana102735PHA008148BGNKKP:1.168501146):1.524691544	Saxifraga_rosacea134792TROM_V_965858BXABQQ:2.69319269):0.5067342965):0.7657005541	Saxifraga_exarata_delphinensis1534578PHA008072BGNAKV:3.965627541):1.12726362	Saxifraga_vayredana88878CLA008196BGNNSB:5.092891161):0.6764708469):2.52453602):2.705827037	Saxifraga_pedemontana_cymosa1616324CAR008150BGNNGR:10.99972507):5.301509053	((((((Saxifraga_babiana83420CLA007992BGNNSQ:3.127610954	((Saxifraga_bulbifera134772PHA008008RSZRSZAXPI000821-93:2.334328334	((Saxifraga_continentalis1616279CLA008041BGNNKM:0.0912179776	Saxifraga_hypnoides23264CLA008110BGNMRG:0.0912179776):1.615317391	(Saxifraga_cuneata83421CLA008048BGNNKN:1.423202801	Saxifraga_granulata83409PHA008094RSZRSZAXPI000822-94:1.423202801):0.2833325681):0.6277929656):0.6609284774	(Saxifraga_canaliculata134773CLA008018BGNNKK:2.323856674
(((Saxifraga_adscendens406025PHA007978GWM1249:1.796500292	(Saxifraga_blavii1904729CLA008002BGNMQL:0.7591280992	Saxifraga_glabella1904732CLA008090BGNMRF:0.7591280992):1.037372193):5.946814909	Saxifraga_tridactylites406026PHA010035BGNLSM:7.7433152):7.061706198	((((((Saxifraga_androsacea134767PHA007983BGNQK:0.2587452208	Saxifraga_seguieri1534586PHA008173BGNIQR:0.2587452208):0.5726742942	Saxifraga_depressa134778PHA008059BGNQN:0.831419515):0.5345825679	Saxifraga_styriaca1792783CAR010216BGNNSA:1.366002083):0.6082090381	Saxifraga_italica1616240CLA008112BGNNLG:1.974211121):3.842578053	Saxifraga_wahlenbergii1616355CLA008197BGNMRH:5.816789174):3.157755912	((((Saxifraga_aphylla134768PHA007985BGNQL:0.03494934578	Saxifraga_sedoides134793PHA008171BGNMBE:0.03494934578):2.243904654	(((Saxifraga_arachnoidea83408PHA007989BGNQM:1.444654167	(Saxifraga_muscoides1534582PHA008125BGNLHV:0.8767969349	Saxifraga_presolanensis1534585PHA008158BGNAMB:0.8767969349):0.5678572316):0.3691554179	Saxifraga_berica1616233CLA007994BGNNLF:1.813809584):0.4554645819	((Saxifraga_facchinii134794PHA008080BGNMBD:0.4465325184	Saxifraga_tenella1534587PHA008184BGNKAE:0.4465325184):0.4034231577	(Saxifraga_hohenwartii1616302PHA008107BGNLKV:0.1127487151	Saxifraga_petraea1534584PHA008153BGNAMA:0.1127487151):0.7372069611):1.41931849):0.009579832969):1.729411719	Saxifraga_paradoxa1534583PHA008145BGNALV:4.008265719):3.99784873	((((Saxifraga_aquatica134769CLA007988BGNNHE:1.732864684	(((((Saxifraga_cebennensis134775CLA008026BGNNNF:0.09165043447	Saxifraga_rosacea134792CLA008166BGNNNI:0.09165043447):0.01661696679	Saxifraga_cespitosa102718CLA008032BGNLSC:0.1082674013):0.04657030564	Saxifraga_pentadactylis83411CLA008151BGNNLA:0.1548377069):0.5368030907	Saxifraga_geranioides134782CLA008089BGNNKR:0.6916407976):0.5419131435	((((Saxifraga_exarata_ampulacea1904731CLA008069BGNNNH:0.6254500003	((((Saxifraga_exarata_carniolica1534577PHA008070BGNLSI:0.1247191708	Saxifraga_exarata_moschata134788PHA008077RSZRSZAXPI000826-18:0.1247191708):0.1521585353	(Saxifraga_exarata_exarata83410PHA008074RSZRSZAXPI000684-35:0.2740042031	(Saxifraga_moschata_kotulae1924221CAR010213BGNNQC:0.08740845501	Saxifraga_pubescens134791CLA008160BGNMLN:0.08740845501):0.1865957481):0.002873503072):0.1596045147	Saxifraga_pedemontana102735PHA008148BGNKKP:0.4364822209):0.1826447933	Saxifraga_rosacea134792TROM_V_965858BXABQQ:0.6191270142):0.006322986036):0.272401938	Saxifraga_vayredana88878CLA008196BGNNSB:0.8978519383):0.037133508	Saxifraga_exarata_delphinensis1534578PHA008072BGNAKV:0.9349854463):0.2874810461	(Saxifraga_fragilis102726CLA008083BGNNKP:1.182486653	((Saxifraga_hariotii134785CLA008098BGNPBF:0.1595426692	Saxifraga_intricata88879CLA008111BGNNHF:0.1595426692):0.3841568137	(Saxifraga_losae88876CLA008114BGNNKT:0.2186056223	Saxifraga_moncayensis88877CLA008121BGNNSS:0.2186056223):0.3250938606):0.6387871703):0.03997983918):0.01108744871):0.4993107431):1.552757441	Saxifraga_pedemontana_cymosa1616324CAR008150BGNNGR:3.285622125):2.520422997	((((((Saxifraga_babiana83420CLA007992BGNNSQ:1.145550207	((Saxifraga_bulbifera134772PHA008008RSZRSZAXPI000821-93:0.7745876034	((Saxifraga_continentalis1616279CLA008041BGNNKM:0.1370367195	Saxifraga_hypnoides23264CLA008110BGNMRG:0.1370367195):0.4154143938	(Saxifraga_cuneata83421CLA008048BGNNKN:0.4524872489	Saxifraga_granulata83409PHA008094RSZRSZAXPI000822-94:0.4524872489):0.09996386434):0.2221364902):0.1736672546	(Saxifraga_canaliculata134773CLA008018BGNNKK:0.2573279014
(((Saxifraga_adscendens406025PHA007978GWM1249:4.784238417	(Saxifraga_blavii1904729CLA008002BGNMQL:0.7887695132	Saxifraga_glabella1904732CLA008090BGNMRF:0.7887695132):3.995468904):3.351545688	Saxifraga_tridactylites406026PHA010035BGNLSM:8.135784105):8.768418609	((((((Saxifraga_androsacea134767PHA007983BGNQK:0.2774681799	Saxifraga_seguieri1534586PHA008173BGNIQR:0.2774681799):0.1583572613	Saxifraga_depressa134778PHA008059BGNQN:0.4358254412):2.529958131	Saxifraga_styriaca1792783CAR010216BGNNSA:2.965783573):0.3229145018	Saxifraga_italica1616240CLA008112BGNNLG:3.288698074):5.518583147	Saxifraga_wahlenbergii1616355CLA008197BGNMRH:8.807281222):2.689577251	(((((Saxifraga_aphylla134768PHA007985BGNQL:0.06557110956	Saxifraga_sedoides134793PHA008171BGNMBE:0.06557110956):2.224268836	((Saxifraga_facchinii134794PHA008080BGNMBD:0.3178662763	Saxifraga_tenella1534587PHA008184BGNKAE:0.3178662763):0.3411396944	(Saxifraga_hohenwartii1616302PHA008107BGNLKV:0.6496751544	Saxifraga_petraea1534584PHA008153BGNAMA:0.6496751544):0.009330816289):1.630833975):0.8111368959	((Saxifraga_arachnoidea83408PHA007989BGNQM:1.720776909	(Saxifraga_muscoides1534582PHA008125BGNLHV:0.4264875712	Saxifraga_presolanensis1534585PHA008158BGNAMB:0.4264875712):1.294289338):0.6434219704	Saxifraga_berica1616233CLA007994BGNNLF:2.364198879):0.7367779621):1.324825782	Saxifraga_paradoxa1534583PHA008145BGNALV:4.425802623):4.81177629	((((Saxifraga_aquatica134769CLA007988BGNNHE:2.567763016	((((Saxifraga_cebennensis134775CLA008026BGNNNF:0.05838499781	Saxifraga_rosacea134792CLA008166BGNNNI:0.05838499781):0.2858353013	(Saxifraga_cespitosa102718CLA008032BGNLSC:0.3320198828	Saxifraga_pentadactylis83411CLA008151BGNNLA:0.3320198828):0.01220041637):0.573900841	Saxifraga_geranioides134782CLA008089BGNNKR:0.9181211401):0.9901546005	(((((Saxifraga_exarata_ampulacea1904731CLA008069BGNNNH:0.5545108306	Saxifraga_rosacea134792TROM_V_965858BXABQQ:0.5545108306):0.3218537606	((((Saxifraga_exarata_carniolica1534577PHA008070BGNLSI:0.08255500435	Saxifraga_exarata_moschata134788PHA008077RSZRSZAXPI000826-18:0.08255500435):0.05389073672	Saxifraga_exarata_exarata83410PHA008074RSZRSZAXPI000684-35:0.1364457411):0.0637057082	(Saxifraga_moschata_kotulae1924221CAR010213BGNNQC:0.120474493	Saxifraga_pubescens134791CLA008160BGNMLN:0.120474493):0.07967695626):0.06495900419	Saxifraga_pedemontana102735PHA008148BGNKKP:0.2651104535):0.6112541377):0.4054948652	Saxifraga_vayredana88878CLA008196BGNNSB:1.281859456):0.09491631305	Saxifraga_exarata_delphinensis1534578PHA008072BGNAKV:1.376775769):0.3529430558	(Saxifraga_fragilis102726CLA008083BGNNKP:1.721156667	((Saxifraga_hariotii134785CLA008098BGNPBF:0.8465582354	Saxifraga_intricata88879CLA008111BGNNHF:0.8465582354):0.1220725003	(Saxifraga_losae88876CLA008114BGNNKT:0.07516332555	Saxifraga_moncayensis88877CLA008121BGNNSS:0.07516332555):0.8934674101):0.7525259313):0.008562158222):0.1785569154):0.6594872753):3.059915491	Saxifraga_pedemontana_cymosa1616324CAR008150BGNNGR:5.627678507):0.9249429095	((((((Saxifraga_babiana83420CLA007992BGNNSQ:1.332023971	((Saxifraga_bulbifera134772PHA008008RSZRSZAXPI000821-93:0.6368773665	((Saxifraga_continentalis1616279CLA008041BGNNKM:0.2017066744	Saxifraga_hypnoides23264CLA008110BGNMRG:0.2017066744):0.2884510588	(Saxifraga_cuneata83421CLA008048BGNNKN:0.4191580965	Saxifraga_granulata83409PHA008094RSZRSZAXPI000822-94:0.4191580965):0.07099963665):0.1467196333):0.1346926935	(Saxifraga_canaliculata134773CLA008018BGNNKK:0.4318086479
(((Saxifraga_adscendens406025PHA007978GWM1249:6.852737614	(Saxifraga_blavii1904729CLA008002BGNMQL:1.614590015	Saxifraga_glabella1904732CLA008090BGNMRF:1.614590015):5.238147599):6.790197844	Saxifraga_tridactylites406026PHA010035BGNLSM:13.64293546):13.7840274	((((((Saxifraga_androsacea134767PHA007983BGNQK:0.7748925376	Saxifraga_seguieri1534586PHA008173BGNIQR:0.7748925376):0.3560698455	Saxifraga_depressa134778PHA008059BGNQN:1.130962383):3.554609506	Saxifraga_styriaca1792783CAR010216BGNNSA:4.685571889):1.352761879	Saxifraga_italica1616240CLA008112BGNNLG:6.038333768):3.534968371	Saxifraga_wahlenbergii1616355CLA008197BGNMRH:9.573302139):13.04741965	((((Saxifraga_aphylla134768PHA007985BGNQL:0.02971792574	Saxifraga_sedoides134793PHA008171BGNMBE:0.02971792574):6.023074736	(((Saxifraga_arachnoidea83408PHA007989BGNQM:3.515909115	(Saxifraga_muscoides1534582PHA008125BGNLHV:0.9157158123	Saxifraga_presolanensis1534585PHA008158BGNAMB:0.9157158123):2.600193303):0.8313492411	Saxifraga_berica1616233CLA007994BGNNLF:4.347258357):1.69439825	((Saxifraga_facchinii134794PHA008080BGNMBD:1.107647897	Saxifraga_tenella1534587PHA008184BGNKAE:1.107647897):0.9810986259	(Saxifraga_hohenwartii1616302PHA008107BGNLKV:0.555700842	Saxifraga_petraea1534584PHA008153BGNAMA:0.555700842):1.533045681):3.952910083):0.01113605573):4.592989206	Saxifraga_paradoxa1534583PHA008145BGNALV:10.64578187):9.252433082	((((Saxifraga_aquatica134769CLA007988BGNNHE:5.555431492	((((((Saxifraga_cebennensis134775CLA008026BGNNNF:0.1165763397	Saxifraga_rosacea134792CLA008166BGNNNI:0.1165763397):0.1214632505	Saxifraga_pentadactylis83411CLA008151BGNNLA:0.2380395902):0.01457689083	Saxifraga_cespitosa102718CLA008032BGNLSC:0.252616481):0.5808889118	Saxifraga_geranioides134782CLA008089BGNNKR:0.8335053929):2.823053815	((((Saxifraga_exarata_ampulacea1904731CLA008069BGNNNH:1.841723619	(((Saxifraga_exarata_carniolica1534577PHA008070BGNLSI:0.1871801629	Saxifraga_exarata_moschata134788PHA008077RSZRSZAXPI000826-18:0.1871801629):0.3429730469	(Saxifraga_exarata_exarata83410PHA008074RSZRSZAXPI000684-35:0.5120698326	(Saxifraga_moschata_kotulae1924221CAR010213BGNNQC:0.2028965757	Saxifraga_pubescens134791CLA008160BGNMLN:0.2028965757):0.3091732569):0.01808337723):0.2679043388	Saxifraga_pedemontana102735PHA008148BGNKKP:0.7980575486):1.043666071):0.02937986998	Saxifraga_rosacea134792TROM_V_965858BXABQQ:1.871103489):0.868872602	Saxifraga_exarata_delphinensis1534578PHA008072BGNAKV:2.739976091):0.8329218172	Saxifraga_vayredana88878CLA008196BGNNSB:3.572897908):0.08366129916):0.002543234193	(Saxifraga_fragilis102726CLA008083BGNNKP:3.535892377	((Saxifraga_hariotii134785CLA008098BGNPBF:0.4342595639	Saxifraga_intricata88879CLA008111BGNNHF:0.4342595639):1.503415756	(Saxifraga_losae88876CLA008114BGNNKT:0.05172003507	Saxifraga_moncayensis88877CLA008121BGNNSS:0.05172003507):1.885955285):1.598217057):0.1232100652):1.896329051):1.424478234	Saxifraga_pedemontana_cymosa1616324CAR008150BGNNGR:6.979909726):3.372577234	((((((Saxifraga_babiana83420CLA007992BGNNSQ:2.251501814	((Saxifraga_bulbifera134772PHA008008RSZRSZAXPI000821-93:1.531947626	((Saxifraga_continentalis1616279CLA008041BGNNKM:0.2221457215	Saxifraga_hypnoides23264CLA008110BGNMRG:0.2221457215):0.451425832	(Saxifraga_cuneata83421CLA008048BGNNKN:0.4802964345	Saxifraga_granulata83409PHA008094RSZRSZAXPI000822-94:0.4802964345):0.193275119):0.8583760723):0.2710213842	(Saxifraga_canaliculata134773CLA008018BGNNKK:1.062623222
(((Saxifraga_adscendens406025PHA007978GWM1249:4.220188637	(Saxifraga_blavii1904729CLA008002BGNMQL:0.8987588697	Saxifraga_glabella1904732CLA008090BGNMRF:0.8987588697):3.321429767):6.468249348	Saxifraga_tridactylites406026PHA010035BGNLSM:10.68843798):16.89079689	((((((Saxifraga_androsacea134767PHA007983BGNQK:0.474664664	Saxifraga_seguieri1534586PHA008173BGNIQR:0.474664664):0.2732958432	Saxifraga_depressa134778PHA008059BGNQN:0.7479605072):5.841103642	Saxifraga_styriaca1792783CAR010216BGNNSA:6.589064149):2.186205027	Saxifraga_italica1616240CLA008112BGNNLG:8.775269176):4.367177777	Saxifraga_wahlenbergii1616355CLA008197BGNMRH:13.14244695):7.552625988	(((((Saxifraga_aphylla134768PHA007985BGNQL:0.08960222244	Saxifraga_sedoides134793PHA008171BGNMBE:0.08960222244):8.818747966	((Saxifraga_arachnoidea83408PHA007989BGNQM:2.828070613	(Saxifraga_muscoides1534582PHA008125BGNLHV:1.310240763	Saxifraga_presolanensis1534585PHA008158BGNAMB:1.310240763):1.51782985):5.104896597	Saxifraga_berica1616233CLA007994BGNNLF:7.93296721):0.9753829789):0.04192806755	((Saxifraga_facchinii134794PHA008080BGNMBD:0.6263034509	Saxifraga_tenella1534587PHA008184BGNKAE:0.6263034509):0.6790797321	(Saxifraga_hohenwartii1616302PHA008107BGNLKV:0.8402905444	Saxifraga_petraea1534584PHA008153BGNAMA:0.8402905444):0.4650926386):7.644895073):2.929078213	Saxifraga_paradoxa1534583PHA008145BGNALV:11.87935647):5.623948453	((((Saxifraga_aquatica134769CLA007988BGNNHE:6.725510623	((((((Saxifraga_cebennensis134775CLA008026BGNNNF:0.157833053	Saxifraga_rosacea134792CLA008166BGNNNI:0.157833053):0.04732058936	Saxifraga_pentadactylis83411CLA008151BGNNLA:0.2051536424):0.02881722917	Saxifraga_cespitosa102718CLA008032BGNLSC:0.2339708715):1.49449772	Saxifraga_geranioides134782CLA008089BGNNKR:1.728468592):3.476717658	((((Saxifraga_exarata_ampulacea1904731CLA008069BGNNNH:1.518496179	((((Saxifraga_exarata_carniolica1534577PHA008070BGNLSI:0.0996530647	Saxifraga_exarata_moschata134788PHA008077RSZRSZAXPI000826-18:0.0996530647):0.5732344008	(Saxifraga_moschata_kotulae1924221CAR010213BGNNQC:0.3756387812	Saxifraga_pubescens134791CLA008160BGNMLN:0.3756387812):0.2972486842):0.02619880616	Saxifraga_exarata_exarata83410PHA008074RSZRSZAXPI000684-35:0.6990862716):0.4272193397	Saxifraga_pedemontana102735PHA008148BGNKKP:1.126305611):0.3921905681):0.02067729843	Saxifraga_rosacea134792TROM_V_965858BXABQQ:1.539173478):0.5241164939	(Saxifraga_exarata_delphinensis1534578PHA008072BGNAKV:1.076914504	Saxifraga_vayredana88878CLA008196BGNNSB:1.076914504):0.986375468):2.887222678	Saxifraga_fragilis102726CLA008083BGNNKP:4.95051265):0.2546736003):0.3053467055	((Saxifraga_hariotii134785CLA008098BGNPBF:0.2879825051	Saxifraga_intricata88879CLA008111BGNNHF:0.2879825051):1.233405527	(Saxifraga_losae88876CLA008114BGNNKT:0.2704257017	Saxifraga_moncayensis88877CLA008121BGNNSS:0.2704257017):1.250962331):3.989144923):1.214977667):1.616018196	Saxifraga_pedemontana_cymosa1616324CAR008150BGNNGR:8.34152882):5.089081423	((((((Saxifraga_babiana83420CLA007992BGNNSQ:1.86231986	((Saxifraga_bulbifera134772PHA008008RSZRSZAXPI000821-93:1.316887986	((Saxifraga_continentalis1616279CLA008041BGNNKM:0.1836434682	Saxifraga_hypnoides23264CLA008110BGNMRG:0.1836434682):0.9332998279	(Saxifraga_cuneata83421CLA008048BGNNKN:0.8855019792	Saxifraga_granulata83409PHA008094RSZRSZAXPI000822-94:0.8855019792):0.2314413169):0.1999446897):0.2512610143	(Saxifraga_canaliculata134773CLA008018BGNNKK:1.44031879
(((Saxifraga_adscendens406025PHA007978GWM1249:4.582979293	(Saxifraga_blavii1904729CLA008002BGNMQL:1.298083128	Saxifraga_glabella1904732CLA008090BGNMRF:1.298083128):3.284896165):5.291156883	Saxifraga_tridactylites406026PHA010035BGNLSM:9.874136176):9.713592402	((((((Saxifraga_androsacea134767PHA007983BGNQK:0.2615089323	Saxifraga_seguieri1534586PHA008173BGNIQR:0.2615089323):0.5370049257	Saxifraga_depressa134778PHA008059BGNQN:0.798513858):1.847385147	Saxifraga_styriaca1792783CAR010216BGNNSA:2.645899005):0.6385060205	Saxifraga_italica1616240CLA008112BGNNLG:3.284405025):3.597187465	Saxifraga_wahlenbergii1616355CLA008197BGNMRH:6.88159249):11.53601441	((((Saxifraga_aphylla134768PHA007985BGNQL:0.2255695282	Saxifraga_sedoides134793PHA008171BGNMBE:0.2255695282):4.875994296	(((Saxifraga_arachnoidea83408PHA007989BGNQM:2.46276371	(Saxifraga_muscoides1534582PHA008125BGNLHV:1.815232553	Saxifraga_presolanensis1534585PHA008158BGNAMB:1.815232553):0.6475311574):2.004150352	Saxifraga_berica1616233CLA007994BGNNLF:4.466914062):0.5024448944	((Saxifraga_facchinii134794PHA008080BGNMBD:0.4556193035	Saxifraga_tenella1534587PHA008184BGNKAE:0.4556193035):0.2219988492	(Saxifraga_hohenwartii1616302PHA008107BGNLKV:0.1688694437	Saxifraga_petraea1534584PHA008153BGNAMA:0.1688694437):0.508748709):4.291740804):0.1322048681):4.26906209	Saxifraga_paradoxa1534583PHA008145BGNALV:9.370625914):7.503966874	((((Saxifraga_aquatica134769CLA007988BGNNHE:5.676219316	(((((((Saxifraga_cebennensis134775CLA008026BGNNNF:0.168133802	Saxifraga_cespitosa102718CLA008032BGNLSC:0.168133802):0.02905295985	Saxifraga_pentadactylis83411CLA008151BGNNLA:0.1971867618):0.1578826293	Saxifraga_rosacea134792CLA008166BGNNNI:0.3550693911):1.881408238	Saxifraga_geranioides134782CLA008089BGNNKR:2.236477629):0.2666765084	Saxifraga_fragilis102726CLA008083BGNNKP:2.503154138):0.06363764896	((Saxifraga_hariotii134785CLA008098BGNPBF:0.4025408985	Saxifraga_intricata88879CLA008111BGNNHF:0.4025408985):0.5616131309	(Saxifraga_losae88876CLA008114BGNNKT:0.2934716116	Saxifraga_moncayensis88877CLA008121BGNNSS:0.2934716116):0.6706824178):1.602637757):0.08722517431	((Saxifraga_exarata_ampulacea1904731CLA008069BGNNNH:0.9797153148	(((((Saxifraga_exarata_carniolica1534577PHA008070BGNLSI:0.1372472691	Saxifraga_exarata_moschata134788PHA008077RSZRSZAXPI000826-18:0.1372472691):0.06984720938	Saxifraga_exarata_exarata83410PHA008074RSZRSZAXPI000684-35:0.2070944784):0.009067328009	(Saxifraga_moschata_kotulae1924221CAR010213BGNNQC:0.111698637	Saxifraga_pubescens134791CLA008160BGNMLN:0.111698637):0.1044631695):0.06144883597	Saxifraga_pedemontana102735PHA008148BGNKKP:0.2776106424):0.6236509992	Saxifraga_rosacea134792TROM_V_965858BXABQQ:0.9012616416):0.07845367321):0.5298863054	(Saxifraga_exarata_delphinensis1534578PHA008072BGNAKV:1.301985127	Saxifraga_vayredana88878CLA008196BGNNSB:1.301985127):0.2076164928):1.144415341):3.022202355):0.390508133	Saxifraga_pedemontana_cymosa1616324CAR008150BGNNGR:6.066727449):5.029651989	((((((Saxifraga_babiana83420CLA007992BGNNSQ:1.391754768	((Saxifraga_bulbifera134772PHA008008RSZRSZAXPI000821-93:0.9830829808	((Saxifraga_continentalis1616279CLA008041BGNNKM:0.2573628686	Saxifraga_hypnoides23264CLA008110BGNMRG:0.2573628686):0.3488098534	(Saxifraga_cuneata83421CLA008048BGNNKN:0.4063967914	Saxifraga_granulata83409PHA008094RSZRSZAXPI000822-94:0.4063967914):0.1997759306):0.3769102588):0.3149740912	(Saxifraga_canaliculata134773CLA008018BGNNKK:0.9263299802
(((Saxifraga_adscendens406025PHA007978GWM1249:2.267081424	(Saxifraga_blavii1904729CLA008002BGNMQL:0.7097541486	Saxifraga_glabella1904732CLA008090BGNMRF:0.7097541486):1.557327275):5.360255846	Saxifraga_tridactylites406026PHA010035BGNLSM:7.62733727):8.888520776	((((((Saxifraga_androsacea134767PHA007983BGNQK:0.1810848184	Saxifraga_seguieri1534586PHA008173BGNIQR:0.1810848184):0.27140224	Saxifraga_depressa134778PHA008059BGNQN:0.4524870584):4.977650018	Saxifraga_styriaca1792783CAR010216BGNNSA:5.430137076):0.5573771426	Saxifraga_italica1616240CLA008112BGNNLG:5.987514219):2.522126445	Saxifraga_wahlenbergii1616355CLA008197BGNMRH:8.509640663):6.217020594	(((((Saxifraga_aphylla134768PHA007985BGNQL:0.1000606866	Saxifraga_sedoides134793PHA008171BGNMBE:0.1000606866):3.033365091	((Saxifraga_facchinii134794PHA008080BGNMBD:0.4801434012	Saxifraga_tenella1534587PHA008184BGNKAE:0.4801434012):0.4850998341	(Saxifraga_hohenwartii1616302PHA008107BGNLKV:0.5911540567	Saxifraga_petraea1534584PHA008153BGNAMA:0.5911540567):0.3740891786):2.168182542):0.040737233	((Saxifraga_arachnoidea83408PHA007989BGNQM:1.881942083	(Saxifraga_muscoides1534582PHA008125BGNLHV:0.8424473542	Saxifraga_presolanensis1534585PHA008158BGNAMB:0.8424473542):1.039494729):0.7509862154	Saxifraga_berica1616233CLA007994BGNNLF:2.632928299):0.5412347119):1.669324689	Saxifraga_paradoxa1534583PHA008145BGNALV:4.843487699):8.20456759	((((Saxifraga_aquatica134769CLA007988BGNNHE:4.633337886	((((((Saxifraga_cebennensis134775CLA008026BGNNNF:0.2718171765	(Saxifraga_pentadactylis83411CLA008151BGNNLA:0.262814615	Saxifraga_rosacea134792CLA008166BGNNNI:0.262814615):0.009002561486):0.059740313	Saxifraga_cespitosa102718CLA008032BGNLSC:0.3315574895):1.472563933	Saxifraga_geranioides134782CLA008089BGNNKR:1.804121423):1.118113888	((((Saxifraga_exarata_ampulacea1904731CLA008069BGNNNH:1.096401928	Saxifraga_rosacea134792TROM_V_965858BXABQQ:1.096401928):0.008713760422	((((Saxifraga_exarata_carniolica1534577PHA008070BGNLSI:0.2179210788	Saxifraga_exarata_moschata134788PHA008077RSZRSZAXPI000826-18:0.2179210788):0.1854456636	(Saxifraga_moschata_kotulae1924221CAR010213BGNNQC:0.3117920158	Saxifraga_pubescens134791CLA008160BGNMLN:0.3117920158):0.09157472666):0.05192239448	Saxifraga_exarata_exarata83410PHA008074RSZRSZAXPI000684-35:0.4552891369):0.1911485342	Saxifraga_pedemontana102735PHA008148BGNKKP:0.6464376711):0.4586780178):0.7546682496	Saxifraga_exarata_delphinensis1534578PHA008072BGNAKV:1.859783938):0.01009263814	Saxifraga_vayredana88878CLA008196BGNNSB:1.869876577):1.052358734):0.1203614699	Saxifraga_fragilis102726CLA008083BGNNKP:3.04259678):0.001106199893	((Saxifraga_hariotii134785CLA008098BGNPBF:0.2200604079	Saxifraga_intricata88879CLA008111BGNNHF:0.2200604079):1.502158339	(Saxifraga_losae88876CLA008114BGNNKT:0.1727829494	Saxifraga_moncayensis88877CLA008121BGNNSS:0.1727829494):1.549435797):1.321484234):1.589634906):1.425912397	Saxifraga_pedemontana_cymosa1616324CAR008150BGNNGR:6.059250283):3.838686329	((((((Saxifraga_babiana83420CLA007992BGNNSQ:1.668408411	((Saxifraga_bulbifera134772PHA008008RSZRSZAXPI000821-93:1.262254874	((Saxifraga_continentalis1616279CLA008041BGNNKM:0.2611674745	Saxifraga_hypnoides23264CLA008110BGNMRG:0.2611674745):0.8234913031	(Saxifraga_cuneata83421CLA008048BGNNKN:0.7830544088	Saxifraga_granulata83409PHA008094RSZRSZAXPI000822-94:0.7830544088):0.3016043688):0.1775960964):0.279130413	(Saxifraga_canaliculata134773CLA008018BGNNKK:1.009042346
(((Saxifraga_adscendens406025PHA007978GWM1249:6.365788954	(Saxifraga_blavii1904729CLA008002BGNMQL:0.8441791549	Saxifraga_glabella1904732CLA008090BGNMRF:0.8441791549):5.521609799):1.905311894	Saxifraga_tridactylites406026PHA010035BGNLSM:8.271100848):9.207039085	((((((Saxifraga_androsacea134767PHA007983BGNQK:0.1746092609	Saxifraga_seguieri1534586PHA008173BGNIQR:0.1746092609):0.2650487895	Saxifraga_depressa134778PHA008059BGNQN:0.4396580504):2.344624967	Saxifraga_styriaca1792783CAR010216BGNNSA:2.784283017):0.5245965187	Saxifraga_italica1616240CLA008112BGNNLG:3.308879536):4.955456387	Saxifraga_wahlenbergii1616355CLA008197BGNMRH:8.264335923):4.919894843	(((((Saxifraga_aphylla134768PHA007985BGNQL:0.7216476252	Saxifraga_sedoides134793PHA008171BGNMBE:0.7216476252):2.490757438	((Saxifraga_arachnoidea83408PHA007989BGNQM:2.079369236	(Saxifraga_muscoides1534582PHA008125BGNLHV:1.004267405	Saxifraga_presolanensis1534585PHA008158BGNAMB:1.004267405):1.075101831):0.5645769506	Saxifraga_berica1616233CLA007994BGNNLF:2.643946186):0.5684588772):0.1930715972	((Saxifraga_facchinii134794PHA008080BGNMBD:0.7421240432	Saxifraga_tenella1534587PHA008184BGNKAE:0.7421240432):0.1362293968	(Saxifraga_hohenwartii1616302PHA008107BGNLKV:0.6065709398	Saxifraga_petraea1534584PHA008153BGNAMA:0.6065709398):0.2717825001):2.527123221):2.922584504	Saxifraga_paradoxa1534583PHA008145BGNALV:6.328061165):5.269457103	((((Saxifraga_aquatica134769CLA007988BGNNHE:4.394956832	((((((Saxifraga_cebennensis134775CLA008026BGNNNF:0.02213534973	Saxifraga_rosacea134792CLA008166BGNNNI:0.02213534973):0.1930258121	Saxifraga_pentadactylis83411CLA008151BGNNLA:0.2151611618):1.010062906	Saxifraga_cespitosa102718CLA008032BGNLSC:1.225224068):0.4806118225	Saxifraga_geranioides134782CLA008089BGNNKR:1.705835891):1.327607515	(Saxifraga_fragilis102726CLA008083BGNNKP:1.66261874	((Saxifraga_hariotii134785CLA008098BGNPBF:0.243401594	Saxifraga_intricata88879CLA008111BGNNHF:0.243401594):0.8588914008	(Saxifraga_losae88876CLA008114BGNNKT:0.1634256999	Saxifraga_moncayensis88877CLA008121BGNNSS:0.1634256999):0.9388672949):0.5603257448):1.370824666):0.004191269208	((((Saxifraga_exarata_ampulacea1904731CLA008069BGNNNH:1.632589407	((((Saxifraga_exarata_carniolica1534577PHA008070BGNLSI:0.3239460659	Saxifraga_exarata_moschata134788PHA008077RSZRSZAXPI000826-18:0.3239460659):0.1303567247	Saxifraga_exarata_exarata83410PHA008074RSZRSZAXPI000684-35:0.4543027906):0.008104997707	(Saxifraga_moschata_kotulae1924221CAR010213BGNNQC:0.3255583826	Saxifraga_pubescens134791CLA008160BGNMLN:0.3255583826):0.1368494057):0.4599498856	Saxifraga_pedemontana102735PHA008148BGNKKP:0.9223576739):0.710231733):0.07529460663	Saxifraga_rosacea134792TROM_V_965858BXABQQ:1.707884013):0.8198149623	Saxifraga_vayredana88878CLA008196BGNNSB:2.527698976):0.1663624567	Saxifraga_exarata_delphinensis1534578PHA008072BGNAKV:2.694061432):0.3435732424):1.357322157):1.234032157	Saxifraga_pedemontana_cymosa1616324CAR008150BGNNGR:5.628988989):1.768902253	((((((Saxifraga_babiana83420CLA007992BGNNSQ:2.641514314	((Saxifraga_bulbifera134772PHA008008RSZRSZAXPI000821-93:1.760689829	((Saxifraga_continentalis1616279CLA008041BGNNKM:0.124490153	Saxifraga_hypnoides23264CLA008110BGNMRG:0.124490153):1.27564831	(Saxifraga_cuneata83421CLA008048BGNNKN:1.003708692	Saxifraga_granulata83409PHA008094RSZRSZAXPI000822-94:1.003708692):0.3964297707):0.360551366):0.6932087574	(Saxifraga_canaliculata134773CLA008018BGNNKK:2.17333522
(((Saxifraga_adscendens406025PHA007978GWM1249:4.666713172	(Saxifraga_blavii1904729CLA008002BGNMQL:0.4077165221	Saxifraga_glabella1904732CLA008090BGNMRF:0.4077165221):4.25899665):4.823861437	Saxifraga_tridactylites406026PHA010035BGNLSM:9.490574608):4.389746695	((((((Saxifraga_androsacea134767PHA007983BGNQK:0.1003183096	Saxifraga_seguieri1534586PHA008173BGNIQR:0.1003183096):0.6021416483	Saxifraga_depressa134778PHA008059BGNQN:0.7024599579):2.316044302	Saxifraga_styriaca1792783CAR010216BGNNSA:3.01850426):0.3144771786	Saxifraga_italica1616240CLA008112BGNNLG:3.332981438):4.760179106	Saxifraga_wahlenbergii1616355CLA008197BGNMRH:8.093160544):3.669926832	(((((Saxifraga_aphylla134768PHA007985BGNQL:0.1787702923	Saxifraga_sedoides134793PHA008171BGNMBE:0.1787702923):2.930225126	((Saxifraga_arachnoidea83408PHA007989BGNQM:1.891160874	(Saxifraga_muscoides1534582PHA008125BGNLHV:0.9272650219	Saxifraga_presolanensis1534585PHA008158BGNAMB:0.9272650219):0.9638958519):0.7497905565	Saxifraga_berica1616233CLA007994BGNNLF:2.64095143):0.4680439884):0.04181528255	(((Saxifraga_facchinii134794PHA008080BGNMBD:0.4073438169	Saxifraga_tenella1534587PHA008184BGNKAE:0.4073438169):0.4257423483	Saxifraga_petraea1534584PHA008153BGNAMA:0.8330861653):0.01044813822	Saxifraga_hohenwartii1616302PHA008107BGNLKV:0.8435343035):2.307276398):2.432511582	Saxifraga_paradoxa1534583PHA008145BGNALV:5.583322283):3.661092058	((((Saxifraga_aquatica134769CLA007988BGNNHE:5.090984829	((((((Saxifraga_cebennensis134775CLA008026BGNNNF:0.1517098931	Saxifraga_rosacea134792CLA008166BGNNNI:0.1517098931):0.0126340422	Saxifraga_cespitosa102718CLA008032BGNLSC:0.1643439353):0.0290262149	Saxifraga_pentadactylis83411CLA008151BGNNLA:0.1933701502):0.4818390955	Saxifraga_geranioides134782CLA008089BGNNKR:0.6752092457):2.157611773	(Saxifraga_fragilis102726CLA008083BGNNKP:2.830750764	((Saxifraga_hariotii134785CLA008098BGNPBF:0.594602014	Saxifraga_intricata88879CLA008111BGNNHF:0.594602014):0.1738480142	(Saxifraga_losae88876CLA008114BGNNKT:0.1935503638	Saxifraga_moncayensis88877CLA008121BGNNSS:0.1935503638):0.5748996643):2.062300736):0.002070254316):0.1983345677	((((Saxifraga_exarata_ampulacea1904731CLA008069BGNNNH:0.9376128148	Saxifraga_rosacea134792TROM_V_965858BXABQQ:0.9376128148):0.008801015582	((((Saxifraga_exarata_carniolica1534577PHA008070BGNLSI:0.1165574706	Saxifraga_exarata_moschata134788PHA008077RSZRSZAXPI000826-18:0.1165574706):0.09141680145	Saxifraga_exarata_exarata83410PHA008074RSZRSZAXPI000684-35:0.207974272):0.01108592811	(Saxifraga_moschata_kotulae1924221CAR010213BGNNQC:0.08635727387	Saxifraga_pubescens134791CLA008160BGNMLN:0.08635727387):0.1327029262):0.01318252378	Saxifraga_pedemontana102735PHA008148BGNKKP:0.2322427239):0.7141711065):0.5772794263	Saxifraga_vayredana88878CLA008196BGNNSB:1.523693257):0.08190516201	Saxifraga_exarata_delphinensis1534578PHA008072BGNAKV:1.605598419):1.425557168):2.059829243):1.46064354	Saxifraga_pedemontana_cymosa1616324CAR008150BGNNGR:6.551628369):1.239380181	((((((Saxifraga_babiana83420CLA007992BGNNSQ:0.9884175971	((Saxifraga_bulbifera134772PHA008008RSZRSZAXPI000821-93:0.7032908789	((Saxifraga_continentalis1616279CLA008041BGNNKM:0.1428897286	Saxifraga_hypnoides23264CLA008110BGNMRG:0.1428897286):0.3427683956	(Saxifraga_cuneata83421CLA008048BGNNKN:0.2435197856	Saxifraga_granulata83409PHA008094RSZRSZAXPI000822-94:0.2435197856):0.2421383386):0.2176327547):0.251904793	(Saxifraga_canaliculata134773CLA008018BGNNKK:0.6259269641
(((Saxifraga_adscendens406025PHA007978GWM1249:5.700882647	(Saxifraga_blavii1904729CLA008002BGNMQL:2.035092482	Saxifraga_glabella1904732CLA008090BGNMRF:2.035092482):3.665790165):1.993078791	Saxifraga_tridactylites406026PHA010035BGNLSM:7.693961438):17.7026622	((((((Saxifraga_androsacea134767PHA007983BGNQK:0.9227103576	Saxifraga_seguieri1534586PHA008173BGNIQR:0.9227103576):1.226563151	Saxifraga_depressa134778PHA008059BGNQN:2.149273509):1.367473067	Saxifraga_styriaca1792783CAR010216BGNNSA:3.516746576):0.167734739	Saxifraga_italica1616240CLA008112BGNNLG:3.684481315):4.567124181	Saxifraga_wahlenbergii1616355CLA008197BGNMRH:8.251605496):11.96617669	((((Saxifraga_aphylla134768PHA007985BGNQL:0.1556718681	Saxifraga_sedoides134793PHA008171BGNMBE:0.1556718681):8.126166837	(((Saxifraga_arachnoidea83408PHA007989BGNQM:3.903612514	(Saxifraga_muscoides1534582PHA008125BGNLHV:2.681731836	Saxifraga_presolanensis1534585PHA008158BGNAMB:2.681731836):1.221880677):3.476345966	Saxifraga_berica1616233CLA007994BGNNLF:7.37995848):0.8139029118	(((Saxifraga_facchinii134794PHA008080BGNMBD:0.4352251743	Saxifraga_tenella1534587PHA008184BGNKAE:0.4352251743):0.2684212016	Saxifraga_petraea1534584PHA008153BGNAMA:0.7036463758):0.2698897646	Saxifraga_hohenwartii1616302PHA008107BGNLKV:0.9735361404):7.220325251):0.08797731359):1.34091164	Saxifraga_paradoxa1534583PHA008145BGNALV:9.622750346):9.217496836	((((Saxifraga_aquatica134769CLA007988BGNNHE:4.535108236	(((((((Saxifraga_cebennensis134775CLA008026BGNNNF:0.2062953832	Saxifraga_rosacea134792CLA008166BGNNNI:0.2062953832):0.1629875955	Saxifraga_pentadactylis83411CLA008151BGNNLA:0.3692829788):0.346499422	Saxifraga_cespitosa102718CLA008032BGNLSC:0.7157824008):0.7904081146	Saxifraga_geranioides134782CLA008089BGNNKR:1.506190515):0.6768411672	Saxifraga_fragilis102726CLA008083BGNNKP:2.183031683):0.002352987289	((Saxifraga_hariotii134785CLA008098BGNPBF:0.2170606361	Saxifraga_intricata88879CLA008111BGNNHF:0.2170606361):1.354197468	(Saxifraga_losae88876CLA008114BGNNKT:0.6787263547	Saxifraga_moncayensis88877CLA008121BGNNSS:0.6787263547):0.8925317496):0.6141265656):0.314796496	(((Saxifraga_exarata_ampulacea1904731CLA008069BGNNNH:1.670833276	((((Saxifraga_exarata_carniolica1534577PHA008070BGNLSI:0.2940177258	Saxifraga_exarata_moschata134788PHA008077RSZRSZAXPI000826-18:0.2940177258):0.1749113724	Saxifraga_exarata_exarata83410PHA008074RSZRSZAXPI000684-35:0.4689290982):0.08780639772	(Saxifraga_moschata_kotulae1924221CAR010213BGNNQC:0.4390070679	Saxifraga_pubescens134791CLA008160BGNMLN:0.4390070679):0.117728428):0.6128591527	Saxifraga_pedemontana102735PHA008148BGNKKP:1.169594649):0.5012386274):0.09027402997	Saxifraga_rosacea134792TROM_V_965858BXABQQ:1.761107306):0.5131600115	(Saxifraga_exarata_delphinensis1534578PHA008072BGNAKV:1.192076628	Saxifraga_vayredana88878CLA008196BGNNSB:1.192076628):1.082190689):0.2259138484):2.03492707):0.8161418299	Saxifraga_pedemontana_cymosa1616324CAR008150BGNNGR:5.351250066):6.847548723	((((((Saxifraga_babiana83420CLA007992BGNNSQ:2.136017527	((Saxifraga_bulbifera134772PHA008008RSZRSZAXPI000821-93:1.381960059	((Saxifraga_continentalis1616279CLA008041BGNNKM:0.2700471186	Saxifraga_hypnoides23264CLA008110BGNMRG:0.2700471186):0.6998901681	(Saxifraga_cuneata83421CLA008048BGNNKN:0.5654284082	Saxifraga_granulata83409PHA008094RSZRSZAXPI000822-94:0.5654284082):0.4045088784):0.4120227719):0.3412669727	(Saxifraga_canaliculata134773CLA008018BGNNKK:1.062211358
(((Saxifraga_adscendens406025PHA007978GWM1249:4.55570547	(Saxifraga_blavii1904729CLA008002BGNMQL:0.5766532417	Saxifraga_glabella1904732CLA008090BGNMRF:0.5766532417):3.979052229):19.77213674	Saxifraga_tridactylites406026PHA010035BGNLSM:24.32784221):9.154140071	((((((Saxifraga_androsacea134767PHA007983BGNQK:1.414158641	Saxifraga_seguieri1534586PHA008173BGNIQR:1.414158641):0.8879954001	Saxifraga_depressa134778PHA008059BGNQN:2.302154041):3.689719234	Saxifraga_styriaca1792783CAR010216BGNNSA:5.991873275):0.4921178539	Saxifraga_italica1616240CLA008112BGNNLG:6.483991129):1.262021542	Saxifraga_wahlenbergii1616355CLA008197BGNMRH:7.746012671):19.81274378	(((((Saxifraga_aphylla134768PHA007985BGNQL:0.1578043236	Saxifraga_sedoides134793PHA008171BGNMBE:0.1578043236):6.499400903	((Saxifraga_facchinii134794PHA008080BGNMBD:1.418035543	Saxifraga_tenella1534587PHA008184BGNKAE:1.418035543):0.3874973588	(Saxifraga_hohenwartii1616302PHA008107BGNLKV:1.556372229	Saxifraga_petraea1534584PHA008153BGNAMA:1.556372229):0.2491606732):4.851672324):1.378687889	((Saxifraga_arachnoidea83408PHA007989BGNQM:2.408329248	(Saxifraga_muscoides1534582PHA008125BGNLHV:2.020604047	Saxifraga_presolanensis1534585PHA008158BGNAMB:2.020604047):0.3877252007):2.244576736	Saxifraga_berica1616233CLA007994BGNNLF:4.652905984):3.382987132):4.323147422	Saxifraga_paradoxa1534583PHA008145BGNALV:12.35904054):10.97675131	((((Saxifraga_aquatica134769CLA007988BGNNHE:6.086104012	(((((Saxifraga_cebennensis134775CLA008026BGNNNF:0.1918604638	Saxifraga_pentadactylis83411CLA008151BGNNLA:0.1918604638):0.2532245982	(Saxifraga_cespitosa102718CLA008032BGNLSC:0.3368195082	Saxifraga_rosacea134792CLA008166BGNNNI:0.3368195082):0.1082655538):1.112835605	Saxifraga_geranioides134782CLA008089BGNNKR:1.557920667):2.37132347	((((Saxifraga_exarata_ampulacea1904731CLA008069BGNNNH:1.932826187	((((Saxifraga_exarata_carniolica1534577PHA008070BGNLSI:0.1690510789	Saxifraga_exarata_moschata134788PHA008077RSZRSZAXPI000826-18:0.1690510789):0.2449266913	(Saxifraga_exarata_exarata83410PHA008074RSZRSZAXPI000684-35:0.3984152145	(Saxifraga_moschata_kotulae1924221CAR010213BGNNQC:0.3470715191	Saxifraga_pubescens134791CLA008160BGNMLN:0.3470715191):0.05134369536):0.01556255561):0.1465145052	Saxifraga_pedemontana102735PHA008148BGNKKP:0.5604922753):0.9776073752	Saxifraga_rosacea134792TROM_V_965858BXABQQ:1.538099651):0.3947265368):0.3335489349	Saxifraga_exarata_delphinensis1534578PHA008072BGNAKV:2.266375122):0.1028270965	Saxifraga_vayredana88878CLA008196BGNNSB:2.369202219):1.308457756	((Saxifraga_hariotii134785CLA008098BGNPBF:0.456709348	Saxifraga_intricata88879CLA008111BGNNHF:0.456709348):2.090138711	(Saxifraga_losae88876CLA008114BGNNKT:0.9558717075	Saxifraga_moncayensis88877CLA008121BGNNSS:0.9558717075):1.590976351):1.130811916):0.2515841631):0.05515492336	Saxifraga_fragilis102726CLA008083BGNNKP:3.984399061):2.101704951):1.993535932	Saxifraga_pedemontana_cymosa1616324CAR008150BGNNGR:8.079639943):8.409286241	((((((Saxifraga_babiana83420CLA007992BGNNSQ:2.175336564	((Saxifraga_bulbifera134772PHA008008RSZRSZAXPI000821-93:1.530145107	((Saxifraga_continentalis1616279CLA008041BGNNKM:0.0861299919	Saxifraga_hypnoides23264CLA008110BGNMRG:0.0861299919):0.5729441582	(Saxifraga_cuneata83421CLA008048BGNNKN:0.5006008156	Saxifraga_granulata83409PHA008094RSZRSZAXPI000822-94:0.5006008156):0.1584733345):0.8710709564):0.27158107	(Saxifraga_canaliculata134773CLA008018BGNNKK:1.468645126
(((Saxifraga_adscendens406025PHA007978GWM1249:10.50510283	(Saxifraga_blavii1904729CLA008002BGNMQL:2.402293841	Saxifraga_glabella1904732CLA008090BGNMRF:2.402293841):8.102808988):2.324856778	Saxifraga_tridactylites406026PHA010035BGNLSM:12.82995961):26.67836499	((((((Saxifraga_androsacea134767PHA007983BGNQK:0.3755625421	Saxifraga_seguieri1534586PHA008173BGNIQR:0.3755625421):0.7985381434	Saxifraga_depressa134778PHA008059BGNQN:1.174100685):6.157120292	Saxifraga_styriaca1792783CAR010216BGNNSA:7.331220977):1.384028317	Saxifraga_italica1616240CLA008112BGNNLG:8.715249294):3.145934103	Saxifraga_wahlenbergii1616355CLA008197BGNMRH:11.8611834):18.60357985	((((Saxifraga_aphylla134768PHA007985BGNQL:0.1325633606	Saxifraga_sedoides134793PHA008171BGNMBE:0.1325633606):7.471182668	(((Saxifraga_arachnoidea83408PHA007989BGNQM:4.046780573	(Saxifraga_muscoides1534582PHA008125BGNLHV:2.129448068	Saxifraga_presolanensis1534585PHA008158BGNAMB:2.129448068):1.917332505):1.93976133	Saxifraga_berica1616233CLA007994BGNNLF:5.986541903):1.090632845	((Saxifraga_facchinii134794PHA008080BGNMBD:0.8921781425	Saxifraga_tenella1534587PHA008184BGNKAE:0.8921781425):0.2841988233	(Saxifraga_hohenwartii1616302PHA008107BGNLKV:0.6866998822	Saxifraga_petraea1534584PHA008153BGNAMA:0.6866998822):0.4896770836):5.900797782):0.5265712807):2.510412074	Saxifraga_paradoxa1534583PHA008145BGNALV:10.1141581):16.74080778	((((Saxifraga_aquatica134769CLA007988BGNNHE:7.107286131	(((((((Saxifraga_cebennensis134775CLA008026BGNNNF:0.1856924729	Saxifraga_rosacea134792CLA008166BGNNNI:0.1856924729):0.1611497061	Saxifraga_cespitosa102718CLA008032BGNLSC:0.346842179):0.0799386686	Saxifraga_pentadactylis83411CLA008151BGNNLA:0.4267808476):0.4572657726	Saxifraga_geranioides134782CLA008089BGNNKR:0.8840466202):3.10901141	Saxifraga_fragilis102726CLA008083BGNNKP:3.99305803):0.1573746192	((Saxifraga_hariotii134785CLA008098BGNPBF:0.8214873739	Saxifraga_intricata88879CLA008111BGNNHF:0.8214873739):1.057653061	(Saxifraga_losae88876CLA008114BGNNKT:0.077333872	Saxifraga_moncayensis88877CLA008121BGNNSS:0.077333872):1.801806562):2.271292215):0.07783890288	((((Saxifraga_exarata_ampulacea1904731CLA008069BGNNNH:0.9137406256	Saxifraga_rosacea134792TROM_V_965858BXABQQ:0.9137406256):0.05522114318	((((Saxifraga_exarata_carniolica1534577PHA008070BGNLSI:0.1251307111	Saxifraga_exarata_moschata134788PHA008077RSZRSZAXPI000826-18:0.1251307111):0.4471929722	Saxifraga_exarata_exarata83410PHA008074RSZRSZAXPI000684-35:0.5723236833):0.01674641569	(Saxifraga_moschata_kotulae1924221CAR010213BGNNQC:0.4093745918	Saxifraga_pubescens134791CLA008160BGNMLN:0.4093745918):0.1796955072):0.08919978005	Saxifraga_pedemontana102735PHA008148BGNKKP:0.678269879):0.2906918897):0.7280929503	Saxifraga_exarata_delphinensis1534578PHA008072BGNAKV:1.697054719):0.1462924672	Saxifraga_vayredana88878CLA008196BGNNSB:1.843347186):2.384924366):2.879014578):2.522829356	Saxifraga_pedemontana_cymosa1616324CAR008150BGNNGR:9.630115486):7.634613751	((((((Saxifraga_babiana83420CLA007992BGNNSQ:3.178283071	((Saxifraga_bulbifera134772PHA008008RSZRSZAXPI000821-93:1.929978234	((Saxifraga_continentalis1616279CLA008041BGNNKM:0.3453043619	Saxifraga_hypnoides23264CLA008110BGNMRG:0.3453043619):1.206760442	(Saxifraga_cuneata83421CLA008048BGNNKN:1.259884833	Saxifraga_granulata83409PHA008094RSZRSZAXPI000822-94:1.259884833):0.2921799706):0.3779134309):0.6216704193	(Saxifraga_canaliculata134773CLA008018BGNNKK:1.666778651
(((Saxifraga_adscendens406025PHA007978GWM1249:12.94776783	(Saxifraga_blavii1904729CLA008002BGNMQL:4.513887825	Saxifraga_glabella1904732CLA008090BGNMRF:4.513887825):8.433880002):8.046213594	Saxifraga_tridactylites406026PHA010035BGNLSM:20.99398142):20.31725901	((((((Saxifraga_androsacea134767PHA007983BGNQK:0.87513433	Saxifraga_seguieri1534586PHA008173BGNIQR:0.87513433):0.3142872496	Saxifraga_depressa134778PHA008059BGNQN:1.18942158):4.835570192	Saxifraga_styriaca1792783CAR010216BGNNSA:6.024991771):0.2444020359	Saxifraga_italica1616240CLA008112BGNNLG:6.269393807):4.311077155	Saxifraga_wahlenbergii1616355CLA008197BGNMRH:10.58047096):19.57227677	((((Saxifraga_aphylla134768PHA007985BGNQL:0.9777927958	Saxifraga_sedoides134793PHA008171BGNMBE:0.9777927958):11.0780309	(((Saxifraga_arachnoidea83408PHA007989BGNQM:4.124660556	(Saxifraga_muscoides1534582PHA008125BGNLHV:1.244549182	Saxifraga_presolanensis1534585PHA008158BGNAMB:1.244549182):2.880111374):1.125514796	Saxifraga_berica1616233CLA007994BGNNLF:5.250175351):6.51443266	((Saxifraga_facchinii134794PHA008080BGNMBD:3.621559161	Saxifraga_tenella1534587PHA008184BGNKAE:3.621559161):0.6982104645	(Saxifraga_hohenwartii1616302PHA008107BGNLKV:0.6135781161	Saxifraga_petraea1534584PHA008153BGNAMA:0.6135781161):3.706191509):7.444838386):0.2912156845):4.406002398	Saxifraga_paradoxa1534583PHA008145BGNALV:16.46182609):8.90775332	((((Saxifraga_aquatica134769CLA007988BGNNHE:8.284875816	((((((Saxifraga_cebennensis134775CLA008026BGNNNF:0.4341018501	Saxifraga_cespitosa102718CLA008032BGNLSC:0.4341018501):0.03992590427	(Saxifraga_pentadactylis83411CLA008151BGNNLA:0.3976569222	Saxifraga_rosacea134792CLA008166BGNNNI:0.3976569222):0.07637083209):2.225303028	Saxifraga_geranioides134782CLA008089BGNNKR:2.699330782):3.133855959	((((Saxifraga_exarata_ampulacea1904731CLA008069BGNNNH:3.010924122	((((Saxifraga_exarata_carniolica1534577PHA008070BGNLSI:0.07340389397	Saxifraga_exarata_moschata134788PHA008077RSZRSZAXPI000826-18:0.07340389397):0.7533179298	(Saxifraga_moschata_kotulae1924221CAR010213BGNNQC:0.7149548939	Saxifraga_pubescens134791CLA008160BGNMLN:0.7149548939):0.1117669299):0.06890844658	Saxifraga_exarata_exarata83410PHA008074RSZRSZAXPI000684-35:0.8956302704):0.5869332586	Saxifraga_pedemontana102735PHA008148BGNKKP:1.482563529):1.528360593):0.2305134261	Saxifraga_rosacea134792TROM_V_965858BXABQQ:3.241437548):0.83355284	Saxifraga_vayredana88878CLA008196BGNNSB:4.074990388):0.1880626087	Saxifraga_exarata_delphinensis1534578PHA008072BGNAKV:4.263052997):1.570133745):0.52988191	Saxifraga_fragilis102726CLA008083BGNNKP:6.363068651):0.01627169346	((Saxifraga_hariotii134785CLA008098BGNPBF:0.3561591546	Saxifraga_intricata88879CLA008111BGNNHF:0.3561591546):2.616373475	(Saxifraga_losae88876CLA008114BGNNKT:0.1353868819	Saxifraga_moncayensis88877CLA008121BGNNSS:0.1353868819):2.837145748):3.406807715):1.905535472):1.640091087	Saxifraga_pedemontana_cymosa1616324CAR008150BGNNGR:9.924966903):9.998310637	((((((Saxifraga_babiana83420CLA007992BGNNSQ:4.279579129	((Saxifraga_bulbifera134772PHA008008RSZRSZAXPI000821-93:3.094138729	((Saxifraga_continentalis1616279CLA008041BGNNKM:0.4717070055	Saxifraga_hypnoides23264CLA008110BGNMRG:0.4717070055):2.346223326	(Saxifraga_cuneata83421CLA008048BGNNKN:2.241461912	Saxifraga_granulata83409PHA008094RSZRSZAXPI000822-94:2.241461912):0.576468419):0.2762083979):0.5356006823	(Saxifraga_canaliculata134773CLA008018BGNNKK:2.357359107
(((Saxifraga_adscendens406025PHA007978GWM1249:4.369106172	(Saxifraga_blavii1904729CLA008002BGNMQL:0.999415896	Saxifraga_glabella1904732CLA008090BGNMRF:0.999415896):3.369690276):10.50442662	Saxifraga_tridactylites406026PHA010035BGNLSM:14.87353279):6.269372943	((((((Saxifraga_androsacea134767PHA007983BGNQK:0.3367474677	Saxifraga_seguieri1534586PHA008173BGNIQR:0.3367474677):0.7519532109	Saxifraga_depressa134778PHA008059BGNQN:1.088700679):3.042325714	Saxifraga_styriaca1792783CAR010216BGNNSA:4.131026393):0.6518469856	Saxifraga_italica1616240CLA008112BGNNLG:4.782873378):3.514550628	Saxifraga_wahlenbergii1616355CLA008197BGNMRH:8.297424006):11.06763102	((((Saxifraga_aphylla134768PHA007985BGNQL:0.3119249445	Saxifraga_sedoides134793PHA008171BGNMBE:0.3119249445):3.760340572	(((Saxifraga_arachnoidea83408PHA007989BGNQM:2.625240436	(Saxifraga_muscoides1534582PHA008125BGNLHV:0.8436342994	Saxifraga_presolanensis1534585PHA008158BGNAMB:0.8436342994):1.781606136):0.9298926392	Saxifraga_berica1616233CLA007994BGNNLF:3.555133075):0.4871804005	(((Saxifraga_facchinii134794PHA008080BGNMBD:0.637490067	Saxifraga_tenella1534587PHA008184BGNKAE:0.637490067):0.9501709328	Saxifraga_petraea1534584PHA008153BGNAMA:1.587661):0.05747030514	Saxifraga_hohenwartii1616302PHA008107BGNLKV:1.645131305):2.397182171):0.02995204126):3.829732609	Saxifraga_paradoxa1534583PHA008145BGNALV:7.901998126):9.161241773	((((Saxifraga_aquatica134769CLA007988BGNNHE:6.00648942	(((((((Saxifraga_cebennensis134775CLA008026BGNNNF:0.1828947476	Saxifraga_cespitosa102718CLA008032BGNLSC:0.1828947476):0.002728065728	Saxifraga_rosacea134792CLA008166BGNNNI:0.1856228134):0.1469759553	Saxifraga_pentadactylis83411CLA008151BGNNLA:0.3325987686):1.210063674	Saxifraga_geranioides134782CLA008089BGNNKR:1.542662443):1.617692387	((Saxifraga_hariotii134785CLA008098BGNPBF:0.5082771977	Saxifraga_intricata88879CLA008111BGNNHF:0.5082771977):0.6097209346	(Saxifraga_losae88876CLA008114BGNNKT:0.3878366022	Saxifraga_moncayensis88877CLA008121BGNNSS:0.3878366022):0.7301615301):2.042356698):0.5838598251	((((Saxifraga_exarata_ampulacea1904731CLA008069BGNNNH:1.932106849	(((Saxifraga_exarata_carniolica1534577PHA008070BGNLSI:0.339491998	Saxifraga_exarata_moschata134788PHA008077RSZRSZAXPI000826-18:0.339491998):0.4297785636	(Saxifraga_exarata_exarata83410PHA008074RSZRSZAXPI000684-35:0.5335191943	(Saxifraga_moschata_kotulae1924221CAR010213BGNNQC:0.1972203826	Saxifraga_pubescens134791CLA008160BGNMLN:0.1972203826):0.3362988117):0.2357513673):0.3739770892	Saxifraga_pedemontana102735PHA008148BGNKKP:1.143247651):0.7888591978):0.1266464514	Saxifraga_rosacea134792TROM_V_965858BXABQQ:2.0587533):0.5932353651	Saxifraga_exarata_delphinensis1534578PHA008072BGNAKV:2.651988665):0.08882234237	Saxifraga_vayredana88878CLA008196BGNNSB:2.740811007):1.003403648):0.07970311711	Saxifraga_fragilis102726CLA008083BGNNKP:3.823917773):2.182571648):0.5767922247	Saxifraga_pedemontana_cymosa1616324CAR008150BGNNGR:6.583281645):3.970853734	((((((Saxifraga_babiana83420CLA007992BGNNSQ:1.806655969	((Saxifraga_bulbifera134772PHA008008RSZRSZAXPI000821-93:1.056803856	((Saxifraga_continentalis1616279CLA008041BGNNKM:0.2577821532	Saxifraga_hypnoides23264CLA008110BGNMRG:0.2577821532):0.3577898077	(Saxifraga_cuneata83421CLA008048BGNNKN:0.2374877661	Saxifraga_granulata83409PHA008094RSZRSZAXPI000822-94:0.2374877661):0.3780841947):0.4412318953):0.4535233537	(Saxifraga_canaliculata134773CLA008018BGNNKK:0.9256600535
(((Saxifraga_adscendens406025PHA007978GWM1249:5.477059444	(Saxifraga_blavii1904729CLA008002BGNMQL:1.636453357	Saxifraga_glabella1904732CLA008090BGNMRF:1.636453357):3.840606086):8.650366056	Saxifraga_tridactylites406026PHA010035BGNLSM:14.1274255):12.05860931	((((((Saxifraga_androsacea134767PHA007983BGNQK:0.1174930247	Saxifraga_seguieri1534586PHA008173BGNIQR:0.1174930247):0.7755715991	Saxifraga_depressa134778PHA008059BGNQN:0.8930646238):4.207368091	Saxifraga_styriaca1792783CAR010216BGNNSA:5.100432715):0.458422873	Saxifraga_italica1616240CLA008112BGNNLG:5.558855588):2.059679483	Saxifraga_wahlenbergii1616355CLA008197BGNMRH:7.618535071):14.5503932	(((((Saxifraga_aphylla134768PHA007985BGNQL:0.1703159684	Saxifraga_sedoides134793PHA008171BGNMBE:0.1703159684):2.457309892	(((Saxifraga_facchinii134794PHA008080BGNMBD:0.331723829	Saxifraga_tenella1534587PHA008184BGNKAE:0.331723829):0.6867588303	Saxifraga_hohenwartii1616302PHA008107BGNLKV:1.018482659):0.2539609983	Saxifraga_petraea1534584PHA008153BGNAMA:1.272443658):1.355182203):1.785080519	((Saxifraga_arachnoidea83408PHA007989BGNQM:2.213318097	(Saxifraga_muscoides1534582PHA008125BGNLHV:1.627757159	Saxifraga_presolanensis1534585PHA008158BGNAMB:1.627757159):0.5855609377):1.693928957	Saxifraga_berica1616233CLA007994BGNNLF:3.907247054):0.505459326):4.624880838	Saxifraga_paradoxa1534583PHA008145BGNALV:9.037587218):9.331367044	((((Saxifraga_aquatica134769CLA007988BGNNHE:4.791458442	(((((((Saxifraga_cebennensis134775CLA008026BGNNNF:0.1042494473	Saxifraga_rosacea134792CLA008166BGNNNI:0.1042494473):0.1116973456	Saxifraga_cespitosa102718CLA008032BGNLSC:0.2159467929):0.1430600009	Saxifraga_pentadactylis83411CLA008151BGNNLA:0.3590067938):1.260798572	Saxifraga_geranioides134782CLA008089BGNNKR:1.619805366):0.640494943	((((Saxifraga_exarata_ampulacea1904731CLA008069BGNNNH:1.40306285	Saxifraga_rosacea134792TROM_V_965858BXABQQ:1.40306285):0.01271408191	((((Saxifraga_exarata_carniolica1534577PHA008070BGNLSI:0.1984627993	Saxifraga_exarata_moschata134788PHA008077RSZRSZAXPI000826-18:0.1984627993):0.2676286899	(Saxifraga_moschata_kotulae1924221CAR010213BGNNQC:0.3747566214	Saxifraga_pubescens134791CLA008160BGNMLN:0.3747566214):0.0913348677):0.07676684811	Saxifraga_exarata_exarata83410PHA008074RSZRSZAXPI000684-35:0.5428583372):0.1085858818	Saxifraga_pedemontana102735PHA008148BGNKKP:0.651444219):0.7643327131):0.6578388931	Saxifraga_vayredana88878CLA008196BGNNSB:2.073615825):0.07914481632	Saxifraga_exarata_delphinensis1534578PHA008072BGNAKV:2.152760642):0.1075396675):0.2364301345	((Saxifraga_hariotii134785CLA008098BGNPBF:0.05282202924	Saxifraga_intricata88879CLA008111BGNNHF:0.05282202924):1.786621544	(Saxifraga_losae88876CLA008114BGNNKT:0.466364546	Saxifraga_moncayensis88877CLA008121BGNNSS:0.466364546):1.373079028):0.6572868699):0.03287017947	Saxifraga_fragilis102726CLA008083BGNNKP:2.529600623):2.261857819):2.745913829	Saxifraga_pedemontana_cymosa1616324CAR008150BGNNGR:7.537372271):6.64079295	((((((Saxifraga_babiana83420CLA007992BGNNSQ:1.811830956	((Saxifraga_bulbifera134772PHA008008RSZRSZAXPI000821-93:1.296701046	((Saxifraga_continentalis1616279CLA008041BGNNKM:0.6785854361	Saxifraga_hypnoides23264CLA008110BGNMRG:0.6785854361):0.2604300695	(Saxifraga_cuneata83421CLA008048BGNNKN:0.7164882148	Saxifraga_granulata83409PHA008094RSZRSZAXPI000822-94:0.7164882148):0.2225272908):0.3576855404):0.3659423733	(Saxifraga_canaliculata134773CLA008018BGNNKK:1.213570746
(((Saxifraga_adscendens406025PHA007978GWM1249:4.506941612	(Saxifraga_blavii1904729CLA008002BGNMQL:0.5210451308	Saxifraga_glabella1904732CLA008090BGNMRF:0.5210451308):3.985896481):3.522019289	Saxifraga_tridactylites406026PHA010035BGNLSM:8.028960901):7.665322514	((((((Saxifraga_androsacea134767PHA007983BGNQK:0.2626373076	Saxifraga_seguieri1534586PHA008173BGNIQR:0.2626373076):0.192162403	Saxifraga_depressa134778PHA008059BGNQN:0.4547997106):1.846334145	Saxifraga_styriaca1792783CAR010216BGNNSA:2.301133856):2.258570323	Saxifraga_italica1616240CLA008112BGNNLG:4.559704179):2.743395706	Saxifraga_wahlenbergii1616355CLA008197BGNMRH:7.303099885):7.372190133	((((Saxifraga_aphylla134768PHA007985BGNQL:0.2418261775	Saxifraga_sedoides134793PHA008171BGNMBE:0.2418261775):3.881171944	(((Saxifraga_arachnoidea83408PHA007989BGNQM:1.181379621	(Saxifraga_muscoides1534582PHA008125BGNLHV:0.5243065183	Saxifraga_presolanensis1534585PHA008158BGNAMB:0.5243065183):0.6570731023):1.884542782	Saxifraga_berica1616233CLA007994BGNNLF:3.065922402):0.8526383516	((Saxifraga_facchinii134794PHA008080BGNMBD:0.1996646257	Saxifraga_tenella1534587PHA008184BGNKAE:0.1996646257):0.3516420661	(Saxifraga_hohenwartii1616302PHA008107BGNLKV:0.2783725761	Saxifraga_petraea1534584PHA008153BGNAMA:0.2783725761):0.2729341157):3.367254062):0.2044373679):3.700808334	Saxifraga_paradoxa1534583PHA008145BGNALV:7.823806456):4.54192652	((((Saxifraga_aquatica134769CLA007988BGNNHE:3.56495965	(((((Saxifraga_cebennensis134775CLA008026BGNNNF:0.04970484904	Saxifraga_rosacea134792CLA008166BGNNNI:0.04970484904):0.02621620357	Saxifraga_cespitosa102718CLA008032BGNLSC:0.07592105261):0.4376335991	Saxifraga_pentadactylis83411CLA008151BGNNLA:0.5135546517):0.8098783389	Saxifraga_geranioides134782CLA008089BGNNKR:1.323432991):0.8790662937	((((Saxifraga_exarata_ampulacea1904731CLA008069BGNNNH:1.3414587	((((Saxifraga_exarata_carniolica1534577PHA008070BGNLSI:0.07056394712	Saxifraga_exarata_moschata134788PHA008077RSZRSZAXPI000826-18:0.07056394712):0.5092404946	(Saxifraga_exarata_exarata83410PHA008074RSZRSZAXPI000684-35:0.3961030401	(Saxifraga_moschata_kotulae1924221CAR010213BGNNQC:0.1139874185	Saxifraga_pubescens134791CLA008160BGNMLN:0.1139874185):0.2821156216):0.1837014016):0.1115291581	Saxifraga_pedemontana102735PHA008148BGNKKP:0.6913335998):0.3462234484	Saxifraga_rosacea134792TROM_V_965858BXABQQ:1.037557048):0.3039016522):0.4425894068	(Saxifraga_exarata_delphinensis1534578PHA008072BGNAKV:1.705456336	Saxifraga_vayredana88878CLA008196BGNNSB:1.705456336):0.0785917717):0.2122549615	Saxifraga_fragilis102726CLA008083BGNNKP:1.996303069):0.04109636976	((Saxifraga_hariotii134785CLA008098BGNPBF:0.1729648904	Saxifraga_intricata88879CLA008111BGNNHF:0.1729648904):0.8578537042	(Saxifraga_losae88876CLA008114BGNNKT:0.246097724	Saxifraga_moncayensis88877CLA008121BGNNSS:0.246097724):0.7847208706):1.006580844):0.1650998458):1.362460366):0.7737165346	Saxifraga_pedemontana_cymosa1616324CAR008150BGNNGR:4.338676185):4.865587857	((((((Saxifraga_babiana83420CLA007992BGNNSQ:1.850390432	((Saxifraga_bulbifera134772PHA008008RSZRSZAXPI000821-93:1.402333076	((Saxifraga_continentalis1616279CLA008041BGNNKM:0.3708246534	Saxifraga_hypnoides23264CLA008110BGNMRG:0.3708246534):0.8317433496	(Saxifraga_cuneata83421CLA008048BGNNKN:0.8112514814	Saxifraga_granulata83409PHA008094RSZRSZAXPI000822-94:0.8112514814):0.3913165217):0.1997650731):0.4308838712	(Saxifraga_canaliculata134773CLA008018BGNNKK:1.095273882
(((Saxifraga_adscendens406025PHA007978GWM1249:3.140959857	(Saxifraga_blavii1904729CLA008002BGNMQL:0.5574320285	Saxifraga_glabella1904732CLA008090BGNMRF:0.5574320285):2.583527829):5.287745741	Saxifraga_tridactylites406026PHA010035BGNLSM:8.428705598):11.97520613	((((((Saxifraga_androsacea134767PHA007983BGNQK:0.1806069468	Saxifraga_seguieri1534586PHA008173BGNIQR:0.1806069468):0.2650535938	Saxifraga_depressa134778PHA008059BGNQN:0.4456605407):1.020829641	Saxifraga_styriaca1792783CAR010216BGNNSA:1.466490182):0.8642843773	Saxifraga_italica1616240CLA008112BGNNLG:2.330774559):3.685613615	Saxifraga_wahlenbergii1616355CLA008197BGNMRH:6.016388174):7.937321232	((((Saxifraga_aphylla134768PHA007985BGNQL:0.05151313093	Saxifraga_sedoides134793PHA008171BGNMBE:0.05151313093):3.609846796	(((Saxifraga_arachnoidea83408PHA007989BGNQM:1.692754869	(Saxifraga_muscoides1534582PHA008125BGNLHV:0.989992549	Saxifraga_presolanensis1534585PHA008158BGNAMB:0.989992549):0.7027623199):0.5666761503	Saxifraga_berica1616233CLA007994BGNNLF:2.259431019):1.380100288	((Saxifraga_facchinii134794PHA008080BGNMBD:0.1567054542	Saxifraga_tenella1534587PHA008184BGNKAE:0.1567054542):0.3389697207	(Saxifraga_hohenwartii1616302PHA008107BGNLKV:0.2668429529	Saxifraga_petraea1534584PHA008153BGNAMA:0.2668429529):0.228832222):3.143856132):0.02182862018):2.761757885	Saxifraga_paradoxa1534583PHA008145BGNALV:6.423117812):4.841168084	((((Saxifraga_aquatica134769CLA007988BGNNHE:2.564650714	((((((Saxifraga_cebennensis134775CLA008026BGNNNF:0.4095491735	Saxifraga_rosacea134792CLA008166BGNNNI:0.4095491735):0.1014784848	Saxifraga_cespitosa102718CLA008032BGNLSC:0.5110276583):0.1656257488	Saxifraga_pentadactylis83411CLA008151BGNNLA:0.6766534071):0.3580940094	Saxifraga_geranioides134782CLA008089BGNNKR:1.034747416):0.2962204216	(((Saxifraga_exarata_ampulacea1904731CLA008069BGNNNH:0.7062643503	(((((Saxifraga_exarata_carniolica1534577PHA008070BGNLSI:0.04249548189	Saxifraga_exarata_moschata134788PHA008077RSZRSZAXPI000826-18:0.04249548189):0.2562614726	Saxifraga_exarata_exarata83410PHA008074RSZRSZAXPI000684-35:0.2987569545):0.06571805773	(Saxifraga_moschata_kotulae1924221CAR010213BGNNQC:0.1447738191	Saxifraga_pubescens134791CLA008160BGNMLN:0.1447738191):0.2197011931):0.1482484656	Saxifraga_pedemontana102735PHA008148BGNKKP:0.5127234778):0.1519021945	Saxifraga_rosacea134792TROM_V_965858BXABQQ:0.6646256723):0.04163867804):0.08011576458	(Saxifraga_exarata_delphinensis1534578PHA008072BGNAKV:0.4393486299	Saxifraga_vayredana88878CLA008196BGNNSB:0.4393486299):0.347031485):0.4983563332	Saxifraga_fragilis102726CLA008083BGNNKP:1.284736448):0.04623138999):0.02780862919	((Saxifraga_hariotii134785CLA008098BGNPBF:0.03388674147	Saxifraga_intricata88879CLA008111BGNNHF:0.03388674147):0.5055151819	(Saxifraga_losae88876CLA008114BGNNKT:0.2056238442	Saxifraga_moncayensis88877CLA008121BGNNSS:0.2056238442):0.3337780792):0.8193745439):1.205874247):2.380340641	Saxifraga_pedemontana_cymosa1616324CAR008150BGNNGR:4.944991355):4.665923972	((((((Saxifraga_babiana83420CLA007992BGNNSQ:1.112486073	((Saxifraga_bulbifera134772PHA008008RSZRSZAXPI000821-93:0.4969673197	((Saxifraga_continentalis1616279CLA008041BGNNKM:0.1708419902	Saxifraga_hypnoides23264CLA008110BGNMRG:0.1708419902):0.2046442774	(Saxifraga_cuneata83421CLA008048BGNNKN:0.3010768555	Saxifraga_granulata83409PHA008094RSZRSZAXPI000822-94:0.3010768555):0.07440941198):0.1214810522):0.4827821586	(Saxifraga_canaliculata134773CLA008018BGNNKK:0.8461927783
[truncated: 12 more columns]
