# Supplementary material for: Tempo and drivers of plant diversification in the European mountain system
Source: Nat Commun. 2022 May 18;13:2750. doi: 10.1038/s41467-022-30394-5 (PMC9117672; doi:10.1038/s41467-022-30394-5)
Supplement: Supplementary file 9 — Supplementary Software 2 [file 41467_2022_30394_MOESM9_ESM.zip]

Archive with 5 entries (4 files):
- Supplementary Software 2 Alternative species trees/
- Supplementary Software 2 Alternative species trees/primulaspeciesMCalt.tre
- Supplementary Software 2 Alternative species trees/androsacespeciesMCalt.tre
- Supplementary Software 2 Alternative species trees/saxifragaspeciesMCalt.tre
- Supplementary Software 2 Alternative species trees/gentianaspeciesMCalt.tre
