# Supplementary material for: Tempo and drivers of plant diversification in the European mountain system
Source: Nat Commun. 2022 May 18;13:2750. doi: 10.1038/s41467-022-30394-5 (PMC9117672; doi:10.1038/s41467-022-30394-5)
Supplement: Supplementary file 9 — Supplementary Software 2 [file 41467_2022_30394_MOESM9_ESM.zip › Supplementary Software 2 Alternative species trees/primulaspeciesMCalt.tre]

((((((Primula_albenensis184170PHA007171BGNQE:1.872252365,Primula_carniolica184180CLA007187BGNMQF:1.872252365):1.574924666,(((Primula_clusiana159004PHA007189BGNLDS:0.7206135314,Primula_minima159010PHA007229BGNQI:0.7206135314):0.7760306345,Primula_kitaibeliana184184CLA007222BGNNND:1.496644166):1.286121334,((Primula_integrifolia175074PHA007216BGNLG:0.9254603659,Primula_tyrolensis184187PHA007241BGNIVH:0.9254603659):0.2574874344,Primula_wulfeniana184190PHA007249BGNLSG:1.1829478):1.5998177):0.6644115306):0.02982422299,Primula_spectabilis159015PHA007239BGNNB:3.477001254):0.5723613082,((Primula_allionii184171PHA007173BGNGR:3.436470877,((Primula_latifolia152139PHA007223BGNLS:0.4635838843,Primula_marginata175080PHA007227BGNID:0.4635838843):2.20266497,Primula_palinuri110762CLA007232BGNMQK:2.666248854):0.7702220228):0.4251773616,Primula_glutinosa159007PHA007206BGNQG:3.861648238):0.1877143238):0.02881420507,((Primula_apennina184172CLA007175BGNMQE:0.2843839232,Primula_pedemontana184185PHA007233BGNKQ:0.2843839232):2.992491034,((Primula_auricula184173PHA007176BGNLF:1.429950859,((Primula_daonensis184181PHA007191BGNQF:1.067723094,Primula_recubariensis184186PHA007237BGNMBL:1.067723094):0.02753381006,Primula_hirsuta184183PHA007211BGNKD:1.095256905):0.3346939543):0.6898531556,(Primula_villosa184189PHA007247BGNNM:1.620622102,Primula_grignensis1384030PHA007208BGNQH:1.620622102):0.4991819126):1.157070943):0.80130181):0.9750875207,(Primula_deorum175056CLA007193BGNMQH:1.824759694,Primula_glaucescens184182PHA007204BGNLSH:1.824759694):3.228504594);
