# Supplementary material for: Tempo and drivers of plant diversification in the European mountain system
Source: Nat Commun. 2022 May 18;13:2750. doi: 10.1038/s41467-022-30394-5 (PMC9117672; doi:10.1038/s41467-022-30394-5)
Supplement: Supplementary file 9 — Supplementary Software 2 [file 41467_2022_30394_MOESM9_ESM.zip › Supplementary Software 2 Alternative species trees/androsacespeciesMCalt.tre]

(((((((((Androsace_adfinis_adfinis229424PHA000473BGNKF:0.1381329909,Androsace_adfinis_brigantiaca229425PHA000475BGNIH:0.1381329909):0.231547567,Androsace_adfinis_puberula229426PHA000476BGNNV:0.3696805579):2.298965534,Androsace_cantabrica229430CLA000486BGNMLA:2.668646092):1.082916526,Androsace_chaixii229431PHA000489BGNLSE:3.751562618):0.9632893689,((((Androsace_alpina199609PHA000477BGNLC:0.3380413793,Androsace_obtusifolia229450PHA000536BGNLP:0.3380413793):0.1981537003,Androsace_helvetica199610CLA000520BGNETA:0.5361950796):0.3393012234,Androsace_pubescens229451PHA000542GWM1247:0.8754963031):0.9649900036,Androsace_ciliata229432CLA000495BGNNMS:1.840486307):2.87436568):0.2360370048,((Androsace_laggeri229446CLA000527BGNNKE:1.208169628,((Androsace_halleri_halleri229439CLA000505BGNNML:0.5417732837,Androsace_rioxana229455CLA000545BGNNMF:0.5417732837):0.02093056814,Androsace_halleri_nuria1904702CLA000508BGNNMA:0.5627038518):0.6454657761):3.033577688,Androsace_hedraeantha229441CLA000514BGNNTE:4.241747315):0.7091416762):0.2911804357,(Androsace_lactea184984PHA000523BGNKT:4.19417028,Androsace_mathildae229448CLA000532BGNNMN:4.19417028):1.047899147):0.876456238,((Androsace_brevis229429PHA000482BGNPA:2.356278695,(Androsace_vitaliana_cinerea1534732PHA000570BGNAKP:1.751609255,Androsace_wulfeniana229462PHA000577BGNNC:1.751609255):0.6046694395):2.588277502,(Androsace_vitaliana_sesleri175111PHA000573BGNALL:1.83411472,Androsace_vitaliana_vitaliana439397PHA000574BGNMI:1.83411472):3.110441476):1.173969469):1.186716634,(((Androsace_cylindrica_hirtella522400CLA000498BGNPBH:0.6196633086,Androsace_cylindrica_willkommii229435CLA000501BGNNSP:0.6196633086):3.97069287,Androsace_vandelii229460ECVT00114GWM1208:4.590356179):1.739436576,Androsace_hausmannii229440PHA000512BGNPC:6.329792755):0.9754495441);
