# Supplementary material for: Tempo and drivers of plant diversification in the European mountain system
Source: Nat Commun. 2022 May 18;13:2750. doi: 10.1038/s41467-022-30394-5 (PMC9117672; doi:10.1038/s41467-022-30394-5)
Supplement: Supplementary file 9 — Supplementary Software 2 [file 41467_2022_30394_MOESM9_ESM.zip › Supplementary Software 2 Alternative species trees/saxifragaspeciesMCalt.tre]

(((Saxifraga_adscendens406025PHA007978GWM1249:5.805774281,(Saxifraga_blavii1904729CLA008002BGNMQL:1.397761609,Saxifraga_glabella1904732CLA008090BGNMRF:1.397761609):4.408012672):8.815149567,Saxifraga_tridactylites406026PHA010035BGNLSM:14.62092385):12.60622194,((((((Saxifraga_androsacea134767PHA007983BGNQK:0.3910867301,Saxifraga_seguieri1534586PHA008173BGNIQR:0.3910867301):0.8185224958,Saxifraga_depressa134778PHA008059BGNQN:1.209609226):4.166128562,Saxifraga_styriaca1792783CAR010216BGNNSA:5.375737788):1.010786599,Saxifraga_italica1616240CLA008112BGNNLG:6.386524387):5.28427042,Saxifraga_wahlenbergii1616355CLA008197BGNMRH:11.67079481):10.23412542,(((((Saxifraga_aphylla134768PHA007985BGNQL:0.269114718,Saxifraga_sedoides134793PHA008171BGNMBE:0.269114718):6.337267669,((Saxifraga_facchinii134794PHA008080BGNMBD:0.7171837564,Saxifraga_tenella1534587PHA008184BGNKAE:0.7171837564):0.7905102904,(Saxifraga_hohenwartii1616302PHA008107BGNLKV:1.086645264,Saxifraga_petraea1534584PHA008153BGNAMA:1.086645264):0.4210487832):5.09868834):0.1858411281,((Saxifraga_arachnoidea83408PHA007989BGNQM:3.25211941,(Saxifraga_muscoides1534582PHA008125BGNLHV:1.591254118,Saxifraga_presolanensis1534585PHA008158BGNAMB:1.591254118):1.660865292):1.948607056,Saxifraga_berica1616233CLA007994BGNNLF:5.200726466):1.591497049):3.866941642,Saxifraga_paradoxa1534583PHA008145BGNALV:10.65916516):8.109978255,((((Saxifraga_aquatica134769CLA007988BGNNHE:5.860766187,(((((((Saxifraga_cebennensis134775CLA008026BGNNNF:0.3777316886,Saxifraga_rosacea_sponthemica134792CLA008166BGNNNI:0.3777316886):0.1481525911,Saxifraga_pentadactylis83411CLA008151BGNNLA:0.5258842797):0.05732015229,Saxifraga_cespitosa102718CLA008032BGNLSC:0.583204432):1.113909255,Saxifraga_geranioides134782CLA008089BGNNKR:1.697113687):1.850442293,((Saxifraga_hariotii134785CLA008098BGNPBF:0.4182692593,Saxifraga_intricata88879CLA008111BGNNHF:0.4182692593):1.112831584,(Saxifraga_losae88876CLA008114BGNNKT:0.3714878371,Saxifraga_moncayensis88877CLA008121BGNNSS:0.3714878371):1.159613007):2.016455136):0.09376389133,Saxifraga_fragilis102726CLA008083BGNNKP:3.641319871):0.07908968396,(((Saxifraga_exarata_ampulacea1904731CLA008069BGNNNH:1.533041702,Saxifraga_rosacea_hartii134792TROM_V_965858BXABQQ:1.533041702):0.1604258481,((((Saxifraga_exarata_carniolica1534577PHA008070BGNLSI:0.2374311191,Saxifraga_exarata_moschata134788PHA008077RSZRSZAXPI000826-18:0.2374311191):0.3715700814,Saxifraga_exarata_exarata83410PHA008074RSZRSZAXPI000684-35:0.6090012005):0.05075882761,(Saxifraga_exarata_kotulae1924221CAR010213BGNNQC:0.3905003498,Saxifraga_pubescens134791CLA008160BGNMLN:0.3905003498):0.2692596784):0.1936038376,Saxifraga_pedemontana_pedemontana102735PHA008148BGNKKP:0.8533638657):0.8401036842):0.8468726685,(Saxifraga_exarata_delphinensis1534578PHA008072BGNAKV:2.259752173,Saxifraga_vayredana88878CLA008196BGNNSB:2.259752173):0.2805880458):1.180069337):2.140356632):1.416430272,Saxifraga_pedemontana_cymosa1616324CAR008150BGNNGR:7.277196459):5.335905735,((((((Saxifraga_babiana83420CLA007992BGNNSQ:2.376613239,((Saxifraga_bulbifera134772PHA008008RSZRSZAXPI000821-93:1.571795392,((Saxifraga_continentalis1616279CLA008041BGNNKM:0.3504157129,Saxifraga_hypnoides23264CLA008110BGNMRG:0.3504157129):0.7993789719,(Saxifraga_cuneata83421CLA008048BGNNKN:0.8335761366,Saxifraga_granulata83409PHA008094RSZRSZAXPI000822-94:0.8335761366):0.3162185482):0.4220007077):0.483952198,(Saxifraga_canaliculata134773CLA008018BGNNKK:1.484942178,Saxifraga_erioblasta83415CLA008068BGNNHC:1.484942178):0.5708054127):0.3208656491):0.741158707,Saxifraga_haenseleri134784CLA008096BGNPBQ:3.117771946):2.190334493,Saxifraga_latepetiolata102729CLA008113GWM1256:5.30810644):2.140184844,(Saxifraga_biternata134770CLA008000GWM1421:5.141415491,Saxifraga_globulifera83417CLA008091BGNNTI:5.141415491):2.306875793):1.736202255,(Saxifraga_maderensis83422CLA010033BGNNKV:2.814250583,Saxifraga_portosanctana83423CLA008156BGNPBI:2.814250583):6.370242956):2.17637309,(Saxifraga_fragosoi84738PHA008084RSZRSZAXPI001347-53:3.008234287,Saxifraga_trifurcata83424CLA008190BGNNLB:3.008234287):8.352632341):1.252235565):1.989644206,((Saxifraga_bourgaeana134771CLA008003BGNNKH:5.140860325,Saxifraga_gemmulosa134780CLA008086BGNNKQ:5.140860325):5.146413827,Saxifraga_conifera83414CLA008039BGNNKL:10.28727415):4.315472248):4.166397013):3.135776814):5.32222556);
