# Supplementary material for: Tempo and drivers of plant diversification in the European mountain system
Source: Nat Commun. 2022 May 18;13:2750. doi: 10.1038/s41467-022-30394-5 (PMC9117672; doi:10.1038/s41467-022-30394-5)
Supplement: Supplementary file 9 — Supplementary Software 2 [file 41467_2022_30394_MOESM9_ESM.zip › Supplementary Software 2 Alternative species trees/gentianaspeciesMCalt.tre]

((((((Gentiana_acaulis49933PHA004007BGNIA:0.1529203109,Gentiana_dinarica49944CLA004046BGNNNB:0.1529203109):0.0946627626,Gentiana_ligustica49947PHA004058BGNIB:0.2475830735):0.03989485974,Gentiana_occidentalis38853CLA004074BGNMGB:0.2874779333):0.2559941041,Gentiana_angustifolia38849PHA004015BGNMH:0.5434720374):12.37951483,(Gentiana_alpina49934PHA004011BGNPQ:1.606632083,Gentiana_clusii49942PHA004041BGNMR:1.606632083):11.31635479):1.402953361,(((Gentiana_asclepiadea49935PHA004020BGNLE:4.925950153,(Gentiana_froelichii_froelichii1851362PHA004051BGNLKD:0.242070569,Gentiana_froelichii_zenariae49946PHA004053BGNITD:0.242070569):4.683879584):1.589611937,((((Gentiana_burserii38850CLA004032BGNMLK:0.3300820734,Gentiana_villarsii1533084PHA004118BGNALB:0.3300820734):0.3658627409,(Gentiana_lutea_symphyandra1533082PHA004062BGNALT:0.2576953292,Gentiana_lutea_vardjanii1533083PHA004067BGNITE:0.2576953292):0.4382494851):0.1293062084,(Gentiana_lutea_lutea553052PHA009971BGNFT:0.4899557034,Gentiana_punctata49953PHA004087BGNIN:0.4899557034):0.3352953192):1.006122032,Gentiana_pannonica38854PHA004078BGNRL:1.831373055):4.684189035):3.706541759,((((Gentiana_bavarica49937PHA004027BGNIQ:0.5380811203,Gentiana_terglouensis49957PHA009972BGNNGK:0.5380811203):1.874770268,Gentiana_rostanii442720PHA004095BGNKH:2.412851388):1.626292106,((((Gentiana_brachyphylla49939PHA004030BGNIR:0.1986022772,Gentiana_orbicularis1085736PHA004076BGNKC:0.1986022772):0.4982927681,((Gentiana_schleicheri442721PHA004097BGNKI:0.1392964351,Gentiana_verna_verna553061PHA004117BGNMV:0.1392964351):0.1051621082,Gentiana_verna_delphinensis1085743PHA004114BGNKK:0.2444585432):0.452436502):0.9703617569,Gentiana_sierrae1085739CLA004100BGNMFV:1.667256802):1.26270128,Gentiana_tergestina442724CLA004105BGNNTH:2.929958082):1.109185412):2.298657476,Gentiana_utriculosa49958PHA004108BGNRM:6.33780097):3.88430288):4.103836383);
