# Supplementary material for: Tempo and drivers of plant diversification in the European mountain system
Source: Nat Commun. 2022 May 18;13:2750. doi: 10.1038/s41467-022-30394-5 (PMC9117672; doi:10.1038/s41467-022-30394-5)
Supplement: Supplementary file 11 — Source Data [file 41467_2022_30394_MOESM11_ESM.xlsx]

## Sheet: Figure 2b
DeltaSpeciationRateAndrosacePosterior	DeltaSpeciationRateAndrosaceMaximumCredibility	DeltaSpeciationRateCampanulaPosterior	DeltaSpeciationRateCampanulaMaximumCredibility	DeltaSpeciationRateGentianaPosterior	DeltaSpeciationRateGentianaMaximumCredibility	DeltaSpeciationRatePhyteumaPosterior	DeltaSpeciationRatePhyteumaMaximumCredibility	DeltaSpeciationRatePrimulaPosterior	DeltaSpeciationRatePrimulaMaximumCredibility	DeltaSpeciationRateSaxifragaPosterior	DeltaSpeciationRateSaxifragaMaximumCredibility	DeltaSpeciationRateSharedPosterior	DeltaSpeciationRateSharedMaximumCredibility
0.381352	0.295351	-0.0511102	0.120739	-0.450581	0.0566093	-0.0167437	0.0297314	0.448154	0.360224	0.0472603	-0.211061	-0.0145184	-0.0438179
0.0624211	NA	0.157398	NA	0.0717045	NA	-0.0130517	NA	0.383611	NA	-0.00562415	NA	-0.0336519	NA
0.351896	NA	0.126766	NA	0.0556804	NA	0.0455693	NA	0.343334	NA	0.0286064	NA	0.0274832	NA
0.365959	NA	0.147904	NA	-0.408863	NA	0.118101	NA	0.230852	NA	-0.0314005	NA	-0.0304131	NA
0.310599	NA	0.133004	NA	0.0739368	NA	0.0651091	NA	0.444924	NA	0.0342117	NA	0.0461862	NA
0.360005	NA	0.135341	NA	0.0404023	NA	0.0632361	NA	0.546964	NA	-0.176626	NA	-0.0211891	NA
0.27149	NA	0.166177	NA	-0.471699	NA	0.00776197	NA	0.437716	NA	-0.000147916	NA	0.00657749	NA
0.340181	NA	0.140985	NA	0.0742022	NA	0.0393978	NA	0.446175	NA	-0.0515137	NA	-0.0240606	NA
0.328297	NA	0.131807	NA	-0.00130451	NA	0.0594807	NA	0.286442	NA	-0.235896	NA	-0.0180266	NA
0.234518	NA	0.101515	NA	-0.439608	NA	0.0744946	NA	0.235235	NA	-0.198482	NA	-0.0621005	NA
0.378576	NA	0.150843	NA	0.0663157	NA	0.0534474	NA	0.594224	NA	-0.0651577	NA	0.0385512	NA
0.183773	NA	0.209293	NA	-0.537811	NA	0.106928	NA	0.390528	NA	0.0333785	NA	0.0575505	NA
0.010257	NA	0.127016	NA	0.0504929	NA	0.116844	NA	0.322353	NA	0.0133841	NA	0.0371926	NA
0.332044	NA	0.152688	NA	0.0873972	NA	0.0227629	NA	0.384252	NA	0.0132709	NA	0.0344105	NA
0.343158	NA	0.152103	NA	-0.405611	NA	0.0421695	NA	0.330381	NA	0.0185928	NA	-0.0114909	NA
0.311188	NA	0.111223	NA	-0.496987	NA	0.0242466	NA	0.506219	NA	-0.0461118	NA	-0.0233773	NA
0.296358	NA	0.144664	NA	0.0512473	NA	0.0306645	NA	0.435315	NA	0.0136802	NA	-0.00462977	NA
0.40535	NA	0.113957	NA	0.0774699	NA	0.129876	NA	0.651152	NA	-0.0356053	NA	0.00158796	NA
0.242339	NA	-0.127542	NA	0.0766261	NA	0.0616163	NA	0.225447	NA	0.0123883	NA	0.0570433	NA
0.361605	NA	0.174331	NA	0.0676469	NA	-0.00026691	NA	0.449591	NA	-0.120585	NA	-0.0257019	NA
0.291582	NA	0.12606	NA	0.0225599	NA	0.0418984	NA	0.33639	NA	0.00696147	NA	-0.05478	NA
0.30762	NA	0.142602	NA	0.0424297	NA	-0.0155003	NA	0.596555	NA	-0.000649014	NA	-0.0269187	NA
0.319572	NA	0.13889	NA	-0.417155	NA	0.0473426	NA	0.408274	NA	-0.168075	NA	-0.0589662	NA
0.0312285	NA	0.121738	NA	-0.388259	NA	-0.0359785	NA	0.247645	NA	-0.031475	NA	-0.095774	NA
0.299721	NA	0.162875	NA	0.0694259	NA	0.0308368	NA	0.262386	NA	-0.0491943	NA	0.0155075	NA
0.317105	NA	0.150083	NA	0.0452406	NA	0.117479	NA	0.274781	NA	0.0179768	NA	-0.0318431	NA
0.237273	NA	0.133226	NA	0.0482111	NA	0.0313561	NA	0.29995	NA	-0.00889686	NA	0.0229819	NA
0.285642	NA	0.123711	NA	-0.402727	NA	0.058398	NA	0.270082	NA	0.0383537	NA	0.0554573	NA
0.309549	NA	0.10226	NA	-0.416816	NA	0.0553	NA	0.417556	NA	0.0287114	NA	0.0125915	NA
0.312617	NA	0.119075	NA	0.0812843	NA	-0.00552309	NA	0.489902	NA	0.032699	NA	0.00742364	NA
0.275869	NA	0.136331	NA	-0.395609	NA	0.0246853	NA	0.430388	NA	-0.0135531	NA	0.00368242	NA
0.166916	NA	-0.06176	NA	0.0907822	NA	0.0586428	NA	0.448241	NA	-0.157191	NA	-0.0596307	NA
0.237819	NA	0.136472	NA	0.0513373	NA	0.0368045	NA	0.509814	NA	0.000325886	NA	-0.0197425	NA
0.295628	NA	0.118898	NA	0.0656902	NA	0.024773	NA	0.428953	NA	0.00300529	NA	-0.0177265	NA
-0.0209599	NA	0.122256	NA	-0.439932	NA	0.0112352	NA	0.17142	NA	-0.21741	NA	0.0227501	NA
0.0528705	NA	0.111091	NA	-0.421854	NA	0.012304	NA	0.257304	NA	-0.263669	NA	-0.144995	NA
0.297445	NA	-0.0674939	NA	0.0573523	NA	0.12291	NA	0.290918	NA	-0.0127675	NA	-0.00240437	NA
0.296693	NA	-0.10035	NA	-0.440949	NA	0.106772	NA	0.273443	NA	-0.0838184	NA	-0.0122111	NA
0.233878	NA	0.16886	NA	-0.529726	NA	0.021775	NA	0.483379	NA	-0.121423	NA	-0.0269708	NA
0.340113	NA	0.102243	NA	0.0527269	NA	0.0508969	NA	0.390686	NA	-0.0356955	NA	-0.0474273	NA
0.324833	NA	0.0477662	NA	0.0603274	NA	0.0219707	NA	0.457858	NA	-0.258869	NA	0.00887063	NA
0.294412	NA	0.107094	NA	0.0586721	NA	0.0230456	NA	0.386185	NA	-0.0199884	NA	-0.0454824	NA
0.312777	NA	0.13672	NA	0.0570019	NA	0.0469403	NA	0.395322	NA	-0.00215286	NA	-0.0145272	NA
-0.0124009	NA	0.15587	NA	0.0632713	NA	0.0399738	NA	0.198664	NA	-0.0355536	NA	0.0262697	NA
0.311186	NA	0.138994	NA	-0.414414	NA	0.0284677	NA	0.556843	NA	0.0440856	NA	0.0200451	NA
-0.0793412	NA	-0.0884723	NA	0.0740593	NA	0.0329984	NA	0.269864	NA	-0.243051	NA	-0.145105	NA
0.252716	NA	0.120427	NA	-0.460886	NA	0.0327855	NA	0.38418	NA	-0.194498	NA	-0.0823971	NA
0.362803	NA	0.0985698	NA	-0.409295	NA	0.089327	NA	0.395342	NA	-0.268796	NA	-0.03574	NA
0.239401	NA	0.120958	NA	-0.434234	NA	0.0949492	NA	0.391468	NA	-0.0791994	NA	-0.0115334	NA
0.32729	NA	0.142378	NA	0.060149	NA	0.0615818	NA	0.273112	NA	0.0652009	NA	0.0697942	NA
0.321507	NA	0.138265	NA	0.0571023	NA	0.0721654	NA	0.238667	NA	0.0228473	NA	0.0385295	NA
0.329225	NA	-0.15732	NA	0.0594515	NA	0.0663542	NA	0.292141	NA	-0.0341505	NA	-0.0193926	NA
0.313548	NA	0.117435	NA	-0.445191	NA	0.0039179	NA	0.476379	NA	-0.0142179	NA	-0.00993657	NA
0.289618	NA	0.153435	NA	0.0777668	NA	0.118245	NA	0.133489	NA	-0.227255	NA	-0.0398968	NA
0.248885	NA	0.183427	NA	-0.418402	NA	0.0321126	NA	0.343185	NA	-0.0289619	NA	-0.0399727	NA
0.263444	NA	0.100261	NA	-0.486288	NA	0.0641828	NA	0.519708	NA	0.0171793	NA	0.00565581	NA
0.22204	NA	0.112691	NA	0.0780367	NA	0.100989	NA	0.380478	NA	-0.0444031	NA	-0.0488438	NA
0.371702	NA	0.129876	NA	-0.364683	NA	-0.0502588	NA	0.418062	NA	-0.164379	NA	-0.00349383	NA
0.27797	NA	0.108122	NA	0.0497275	NA	0.0419177	NA	0.303641	NA	-0.0868679	NA	-0.0125112	NA
0.278103	NA	0.108816	NA	0.10528	NA	0.0725234	NA	0.361015	NA	-0.226936	NA	-0.0294973	NA
0.320243	NA	0.126238	NA	-0.368491	NA	0.0702917	NA	0.850191	NA	0.0451002	NA	0.0221254	NA
0.13587	NA	0.184478	NA	-0.317931	NA	0.0825272	NA	0.451792	NA	-0.01599	NA	-0.118782	NA
0.189546	NA	0.0973834	NA	-0.518933	NA	0.00996572	NA	0.620434	NA	-0.211946	NA	-0.0271278	NA
0.121109	NA	0.173911	NA	0.111047	NA	0.0385413	NA	0.420138	NA	-0.0418635	NA	0.0309482	NA
0.318716	NA	0.146576	NA	-0.539343	NA	-0.0197775	NA	0.296207	NA	-0.244777	NA	-0.165244	NA
0.245965	NA	0.0681526	NA	0.078872	NA	0.0936183	NA	0.476169	NA	-0.0939514	NA	-0.050289	NA
0.327079	NA	0.119465	NA	-0.357125	NA	0.0414055	NA	0.369917	NA	0.0381144	NA	-0.0535658	NA
0.337357	NA	0.107737	NA	0.0597152	NA	0.101069	NA	0.515736	NA	-0.0813805	NA	-0.018226	NA
0.292977	NA	0.14699	NA	0.0981673	NA	0.0758313	NA	0.775195	NA	-0.0446626	NA	0.0203688	NA
0.286708	NA	0.130018	NA	0.0347944	NA	0.00877778	NA	0.377154	NA	0.0281717	NA	0.00971876	NA
0.271759	NA	0.118301	NA	0.074865	NA	-0.0038714	NA	0.410263	NA	-0.108027	NA	-0.00467919	NA
0.209555	NA	0.117673	NA	-0.358757	NA	0.0222689	NA	0.484016	NA	-0.214376	NA	-0.0674838	NA
0.25003	NA	0.131623	NA	-0.375919	NA	0.0573719	NA	0.431556	NA	-0.231334	NA	0.0184671	NA
0.325297	NA	0.124515	NA	0.0334111	NA	0.0145077	NA	0.317435	NA	0.00992053	NA	-0.00659969	NA
0.00152842	NA	0.100511	NA	0.0305092	NA	0.105022	NA	0.320412	NA	-0.034223	NA	0.0084456	NA
0.378243	NA	-0.128557	NA	-0.407554	NA	0.06489	NA	0.464702	NA	-0.0262289	NA	-0.0574052	NA
-0.0600342	NA	-0.144139	NA	0.0706361	NA	0.0346875	NA	0.260756	NA	-0.0194103	NA	-0.0688527	NA
0.31733	NA	0.192087	NA	0.037318	NA	0.0568424	NA	0.254034	NA	-0.311014	NA	0.0156815	NA
-0.0977245	NA	0.0600764	NA	0.0622915	NA	0.0704032	NA	0.51497	NA	0.0430265	NA	-0.057482	NA
-0.092126	NA	0.120581	NA	-0.44282	NA	0.0684557	NA	0.399717	NA	0.0365536	NA	0.0464137	NA
-0.0265972	NA	0.163693	NA	-0.447158	NA	0.027925	NA	0.479988	NA	-0.246438	NA	-0.0773997	NA
0.321209	NA	0.151166	NA	-0.429887	NA	0.0842502	NA	0.388533	NA	-0.121262	NA	-0.0427359	NA
0.18652	NA	0.117178	NA	-0.351065	NA	0.0214157	NA	0.297599	NA	-0.0952983	NA	-0.0562208	NA
0.405561	NA	0.167503	NA	0.0375698	NA	0.118449	NA	0.531427	NA	-0.0422891	NA	-0.0271558	NA
0.112291	NA	0.157502	NA	-0.397726	NA	0.0554701	NA	0.212057	NA	-0.0834517	NA	0.0115564	NA
0.337185	NA	0.101671	NA	0.0555619	NA	0.0397694	NA	0.274176	NA	-0.0689614	NA	0.0131158	NA
0.119226	NA	0.0997202	NA	-0.416396	NA	0.00144304	NA	0.225128	NA	-0.0830323	NA	-0.075706	NA
0.35383	NA	0.119108	NA	0.0770556	NA	0.0562951	NA	0.324834	NA	-0.232189	NA	0.017205	NA
0.378343	NA	0.185406	NA	0.0937077	NA	0.0319696	NA	0.312573	NA	-0.256035	NA	0.0188753	NA
-0.108904	NA	0.151639	NA	0.101265	NA	0.0543093	NA	0.285732	NA	0.0218986	NA	0.0596317	NA
0.371212	NA	0.13602	NA	0.0425139	NA	0.0627789	NA	0.633339	NA	-0.170564	NA	0.00877947	NA
0.0217575	NA	0.143285	NA	0.0727875	NA	-0.00187563	NA	0.397266	NA	0.0521111	NA	0.0641929	NA
0.0439244	NA	0.0962115	NA	-0.504184	NA	0.0493751	NA	0.189374	NA	-0.227759	NA	-0.105329	NA
0.248368	NA	0.135033	NA	0.0581201	NA	0.050415	NA	0.514737	NA	-0.231631	NA	-0.00729441	NA
0.383529	NA	0.162077	NA	-0.466048	NA	-0.00215764	NA	0.528103	NA	-0.26294	NA	-0.115722	NA
0.346685	NA	0.168536	NA	-0.314106	NA	0.083404	NA	0.281728	NA	-0.00343188	NA	-0.0364507	NA
0.200951	NA	-0.106597	NA	0.048234	NA	0.0316514	NA	0.260954	NA	-0.0371313	NA	-0.0374454	NA
0.347041	NA	0.114038	NA	0.0528209	NA	0.00303788	NA	0.410907	NA	-0.0138783	NA	-0.0213555	NA
0.273022	NA	0.0112503	NA	0.0650416	NA	-0.0369722	NA	0.491645	NA	0.042949	NA	-0.0128624	NA
0.272283	NA	0.112041	NA	-0.475965	NA	0.0357613	NA	0.368451	NA	-0.00548398	NA	-0.0345415	NA

## Sheet: Figure 3a
SpeciationRateDifferenceAndrosace	SpeciationRateDifferenceCampanula	SpeciationRateDifferenceGentiana	SpeciationRateDifferencePhyteuma	SpeciationRateDifferencePrimula	SpeciationRateDifferenceSaxifraga	SpeciationRateDifferenceShared
0.602892	0.139776	-0.238962	0.0646318	0.474239	0.334055	-0.072905
0.546967	0.192765	-0.549421	0.0631767	0.412888	0.585597	-0.0985048
0.528081	0.23437	0.0162805	0.0202286	0.554745	0.586352	-0.158956
0.318537	0.162081	-0.598766	-0.101072	0.526968	0.808062	-0.214649
0.195456	0.275012	-0.526035	-0.107762	0.177363	0.390541	-0.206857
-0.0128245	0.142655	-0.789893	-0.326655	0.0787639	0.554622	-0.175281
0.138508	0.0882553	-0.863185	-0.444819	0.054218	0.872883	0.0121385
0.636753	0.243117	-0.634976	-0.336896	0.00482506	0.776734	0.225328
0.328104	0.238653	-0.20593	-0.227533	-0.151674	0.582187	0.206391
0.535864	0.385445	-0.219466	-0.267905	-0.361112	0.57482	0.273102
0.0361499	0.273738	-0.395558	-0.150066	-0.0987358	0.543759	0.213569
0.0597446	0.341825	-0.20212	-0.238668	0.298467	0.689941	0.199668
0.245881	0.28307	-0.144136	-0.249786	0.348625	0.705553	0.0980276
0.157491	0.234533	-0.0248616	-0.122884	0.590607	0.73577	0.168326
0.291987	0.415162	1.00688	-0.238057	0.900594	0.604654	0.275852
0.479313	0.134641	0.101007	-0.409336	1.26565	0.593088	0.161003
0.597927	0.0614621	-0.477174	-0.301487	1.3485	0.845772	0.170224
0.0714645	0.132503	-0.370215	-0.143516	1.16591	0.789238	0.258442
0.0309656	0.0427606	0.00612849	-0.124055	0.937703	0.756357	0.140641
0.31732	0.10578	0.0560573	-0.249277	0.747929	0.77344	0.271896
0.32752	0.253988	0.0546677	-0.217259	0.830823	0.50117	0.229043
0.0470827	0.12323	0.317583	-0.0960414	0.879761	0.53409	0.25545
0.501383	0.34435	0.189099	-0.214934	0.680889	0.715228	0.217767
0.280851	0.198758	-0.139443	-0.133419	0.802479	0.348139	0.304416
0.236707	0.30781	-0.745187	-0.146315	1.13463	0.826879	0.466404
0.210873	0.165024	-0.535648	-0.128361	0.595079	0.740079	0.352766
-0.203574	0.16452	-0.355201	-0.142669	0.848356	0.68631	0.350866
0.113905	0.0581828	-0.681953	-0.10644	0.432544	0.705222	0.401017
0.194163	0.0290152	-0.869032	-0.185636	0.138307	0.800008	0.266104
0.0748461	0.325665	-0.574488	-0.246279	0.181862	0.623386	0.321974
0.303892	0.367731	-0.409288	-0.327455	0.82226	0.722421	0.258404
0.357378	0.237822	-0.316367	-0.186029	0.747628	0.605194	0.355639
0.352434	0.164784	-0.40543	-0.154447	0.953211	0.590532	0.226287
0.00352077	0.202829	-0.689856	-0.0980942	0.949289	0.432005	0.310713
0.153063	0.193837	-1.16056	-0.23989	0.289266	0.469744	0.258375
0.143808	0.369841	-0.426553	-0.2691	0.00990475	0.898387	0.260894
0.198971	0.255045	-0.554215	-0.0476966	0.123183	0.776032	0.259751
0.0719154	0.313276	-0.878614	0.0104693	-0.0221829	0.706716	0.372378
0.124422	0.258299	-0.839334	-0.14461	0.11973	0.258066	0.362003
0.19899	0.155843	-0.753955	0.0101908	0.0483712	0.538392	0.201591
0.450494	0.198222	-0.830052	-0.0973774	0.380269	0.33475	0.16969
0.249768	0.271405	-0.915852	-0.0295972	0.355527	0.228127	0.298068
0.203065	0.356479	-0.845993	-0.0728793	0.272687	0.386129	0.27053
0.291794	0.256317	-0.866531	-0.0622921	0.273436	0.479058	0.363482
-0.0611926	0.173139	-0.929109	-0.231507	0.709287	0.372133	0.452216
0.0604367	0.243528	-0.338861	-0.452646	0.437973	0.200105	0.497109
0.176642	0.109034	0.0546759	-0.561457	0.317759	0.111872	0.531822
-0.0413922	0.316052	0.254036	-0.390707	0.348729	0.173698	0.348645
-0.0499109	0.203437	0.375206	-0.294955	0.312108	0.450672	0.344862
0.162349	0.0797725	0.938378	-0.316066	0.0891646	0.505877	0.397942
0.185848	0.246111	0.628603	-0.366323	-0.034913	0.873699	0.34571
0.409428	0.268378	0.484712	-0.410924	-0.011075	0.668201	0.373722
0.35592	0.353199	0.425985	-0.512517	-0.0273249	0.721389	0.605626
0.370987	0.176704	0.356617	-0.479514	0.109771	0.672872	0.518749
0.419481	0.334575	0.32752	-0.441324	0.100388	0.893846	0.439371
0.249334	0.265645	0.645578	-0.495239	-0.243487	0.549665	0.360328
0.350963	0.084936	0.901478	-0.507037	0.279688	0.463776	0.401924
0.522154	0.352179	1.25504	-0.403938	0.358471	0.388197	0.319957
0.127358	0.0900316	0.695403	-0.528973	0.277934	0.506876	0.426816
0.468503	0.111555	0.605151	-0.538549	-0.0560526	0.17692	0.330195
0.2939	0.0577338	0.575783	-0.422935	0.247284	0.910356	0.371706
0.390895	-0.0503406	0.747401	-0.366174	0.298891	0.895499	0.450757
0.573811	0.196389	0.366417	-0.413816	0.348239	0.971628	0.503942
0.485292	0.0556935	0.723298	-0.518136	0.351773	0.580032	0.379803
0.37857	0.167821	0.624758	-0.269513	0.308981	0.707648	0.234048
0.248962	0.197161	0.528038	-0.421917	0.229978	0.731938	0.103731
0.212791	0.0419607	0.622637	-0.339657	0.346779	0.674751	0.087795
0.253864	0.0150184	0.0253612	-0.19492	0.351674	0.651165	0.333333
0.194964	0.132552	-0.534524	-0.0920789	0.432034	0.463172	0.246166
0.237162	0.166227	0.473496	-0.193455	0.758769	0.428593	0.301045
0.294427	0.145933	0.257513	-0.286241	0.562367	0.318291	0.130362
0.221166	0.20564	-0.494994	-0.441894	0.484793	0.371121	0.207808
0.29927	0.161544	-0.544485	-0.362152	0.560528	0.225568	0.386831
-0.0368853	0.179426	-0.355508	-0.332413	0.0836772	0.667355	0.223995
0.406937	0.239608	-0.418321	-0.182049	0.436037	0.671205	0.281193
0.281097	0.354102	-0.168371	-0.27091	0.536855	0.64604	0.125071
0.338871	0.289183	-0.167317	-0.32285	0.424804	0.727695	0.0751259
0.181225	0.173073	-0.0774158	-0.383233	0.279361	0.657929	0.168654
0.187823	0.121884	0.179994	-0.399531	0.30493	0.628796	0.212283
0.320324	0.2305	0.224724	-0.276396	0.251605	0.48628	0.183568
0.0970924	0.2801	0.0856085	-0.166639	-0.020266	0.36315	0.190054
0.352154	0.343606	0.344701	-0.270998	-0.0959897	0.558541	0.340318
0.194575	0.268809	0.616931	-0.142899	0.264924	0.470432	0.323065
0.237073	0.249221	0.307048	-0.067727	0.0504392	0.526878	0.352175
0.153903	0.299627	0.514993	-0.110859	0.132655	0.402998	0.337829
0.101093	0.348824	0.439133	-0.18768	-0.0608353	0.477227	0.404886
0.287177	0.0208355	0.486308	-0.080466	-0.267955	0.307988	0.378631
0.314637	0.33534	0.4237	-0.071806	-0.164079	0.356537	0.339659
-0.0364496	0.357512	0.216167	-0.150637	-0.0601268	0.363328	0.239862
0.573462	0.325402	0.231712	-0.189724	-0.00560512	0.45733	0.235749
0.55324	0.120262	0.00528209	-0.202203	0.260668	0.113563	0.254628
0.341646	0.211634	-0.0034231	-0.321693	0.357611	0.178024	0.323692
0.283408	0.0782285	-0.282324	-0.361801	0.395823	0.196546	0.355041
0.441533	0.0848883	-0.0362267	-0.557642	-0.00573857	0.139283	0.337431
-0.0177817	0.0639462	0.143823	-0.479503	0.540148	-0.0499567	0.416825
0.0748741	0.422197	0.149736	-0.399682	0.530407	0.16649	0.337249
0.0730953	0.113901	0.292886	-0.420435	0.538929	0.331326	0.139587
0.465947	0.224965	0.13826	-0.244827	0.404459	0.270899	0.331319
0.262293	0.136025	-0.0456477	-0.314583	0.304609	0.253334	0.359817
0.331113	0.290791	-0.0592651	-0.192888	0.602414	0.0824069	0.410367
0.102772	0.389038	0.0341415	-0.222728	0.183811	0.015121	0.535521
0.169106	0.456625	0.0166442	-0.22112	0.464247	-0.0607204	0.343925
0.088071	0.298795	-0.539891	-0.449137	0.32116	-0.0369869	0.331449
0.117264	0.191746	-0.620227	-0.573692	0.493187	-0.085089	0.269156
0.165219	0.160601	-0.622118	-0.579124	0.445262	-0.116484	0.336541
0.208906	0.195687	-0.676811	-0.54783	0.531632	0.199395	0.395021
0.145022	0.442979	-0.364428	-0.423499	0.52886	0.341182	0.317802
0.165216	0.478299	0.43098	-0.609624	0.0936816	0.368416	0.266923
0.216123	0.469907	0.98017	-0.529978	0.368936	0.376335	0.222796
0.321041	0.388461	1.161	-0.52277	0.715228	0.307093	0.437266
0.209529	0.379879	0.336126	-0.529683	-0.182516	0.274863	0.375536
0.257068	0.40775	0.289255	-0.257946	0.304736	0.334387	0.276718
0.100882	0.526092	0.242195	-0.327192	0.227529	0.175065	0.420536
0.471568	0.171909	-0.0527903	-0.356334	0.275659	0.230987	0.386411
0.38323	0.107315	-0.118871	-0.197539	0.296701	0.238576	0.363617
-0.019055	0.183534	-0.233614	-0.259513	0.0603029	0.28888	0.331219
-0.011356	0.0597936	0.126615	-0.408332	0.28	0.353056	0.13606
0.0523574	0.158604	0.0631511	-0.0490269	0.208693	0.353267	0.187595
0.578976	0.211622	0.76596	-0.18863	0.631874	0.451299	0.205263
0.210662	0.217802	0.539795	-0.217282	0.431654	0.434395	0.00164777
0.136795	0.307026	0.626481	-0.25862	0.353177	0.555337	0.0962718
0.498723	0.259259	0.937988	-0.164904	0.45892	0.483956	0.198413
0.424336	0.265645	1.49816	-0.371925	0.196039	0.360941	0.120374
0.122671	0.210062	1.51671	-0.542286	0.187999	0.392255	0.103049
-0.0213898	0.227626	0.665949	-0.315805	0.0183885	0.422932	0.130908
0.31549	0.179869	0.513526	-0.133658	0.0144585	0.233496	-0.0254196
0.327492	0.114372	0.553453	-0.308508	0.238399	0.419563	0.153701
0.276157	0.105269	0.584981	-0.25279	-0.00124508	0.541613	0.221938
0.413353	0.136899	-0.0942501	-0.301564	0.0392853	0.511604	0.153419
0.171992	0.3097	0.0287743	-0.350808	0.0688274	0.549192	0.209805
0.5605	0.172171	0.102875	-0.231445	0.0667505	0.659305	0.204924
0.185406	0.144978	-0.11836	0.0522514	-0.0637198	0.458047	0.198272
0.438833	0.139177	0.0578207	-0.246027	0.0135041	0.524478	0.186166
0.187354	0.267165	0.323324	-0.201703	0.180786	0.79449	0.0822022
0.54536	0.189194	0.242192	-0.239447	0.297833	0.717883	0.155821
0.430698	0.171448	0.146763	-0.122807	0.197734	0.752855	0.226487
-0.0665969	0.182396	0.316915	-0.239129	0.240802	0.630041	0.270713
0.468608	0.12081	0.00403637	-0.263679	-0.0330052	0.314177	0.246819
0.309462	0.24639	-0.171939	-0.139242	0.0445158	0.317048	0.0930243
0.340913	0.217628	-0.142904	-0.209472	0.166416	0.575938	0.202709
0.493291	0.285898	0.296596	-0.548287	0.215012	0.658391	0.226434
0.41335	0.2796	-0.810391	-0.636473	0.0396393	0.59293	0.227009
0.250458	0.175282	-1.19625	-0.318256	0.149678	0.269184	0.175414
0.00543633	0.0520314	-1.08403	-0.308132	0.26264	0.288979	0.101926
0.0318836	0.204407	-1.11162	-0.395561	0.575643	0.232415	0.152274
0.339284	0.119861	-0.952292	-0.574747	0.666181	0.491334	-0.0062085
0.249978	0.1703	-0.859239	-0.127863	0.843277	0.500229	0.0130133
0.493098	0.164559	-0.703659	-0.178474	0.566574	0.34495	0.0972611
0.110931	0.101224	-0.867647	-0.210919	0.593317	0.037901	0.0941553
0.140122	0.183427	-0.685011	-0.0862307	-0.0680647	0.00950845	0.175183
0.230823	0.22608	-0.909638	0.167497	0.152858	0.0395349	0.103276
0.0231221	0.240158	-0.729858	0.0407983	0.481422	0.27409	0.198162
0.0165931	0.256282	-1.40804	-0.195181	0.307563	0.333344	0.139781
0.110681	-0.028959	-1.18267	-0.227314	0.217438	0.257191	0.212619
0.344215	0.17675	-1.24766	-0.187271	0.174319	0.0127072	0.2009
0.213448	0.157184	-1.30102	-0.16272	0.393021	0.0281425	0.201121
0.396991	0.0756627	-1.5911	-0.221684	0.321356	-0.176549	0.224471
0.598368	0.239106	-1.33852	-0.351968	0.218837	0.10031	0.173755
0.252814	0.152901	-0.856484	-0.335082	0.262136	0.174558	0.187582
0.239214	0.131344	-1.16045	-0.271001	0.327492	0.0361168	0.184883
0.153346	0.2562	-1.07011	-0.437062	0.197275	0.000298655	0.230823
0.0826888	0.223689	-1.46228	-0.0554055	0.107376	0.037462	0.252238
0.120399	0.243742	-1.34047	-0.382781	0.218989	0.10915	0.244781
0.532658	0.130911	-1.25499	-0.201698	0.33119	0.389406	0.319063
0.452158	0.231235	-0.822132	-0.22848	0.381018	0.297979	0.309828
0.505537	0.246987	-0.520415	-0.20432	0.402163	0.236518	0.0611407
0.454463	0.150658	0.088554	-0.14331	0.402634	0.21953	0.0417548
0.391279	0.248713	0.297907	-0.162782	0.180456	-0.0378881	0.0148233
0.0920262	0.0797173	0.16177	-0.00650658	0.270033	0.406505	-0.0243062
0.190205	-0.0489336	0.289253	0.00921073	0.333217	0.628853	-0.00257979
0.128827	0.261975	0.630451	-0.118095	0.165664	0.822892	-0.105419
0.310198	0.240245	0.320296	-0.129265	-0.14155	0.886171	-0.210031
0.14495	0.182276	0.166417	-0.0657824	0.392741	0.896376	-0.229634
0.266592	0.130754	-0.137216	-0.0693725	0.52687	0.635763	-0.121708
0.16589	0.22701	-1.02752	-0.214588	0.390596	0.580302	-0.0766971
-0.0385593	0.209334	-1.09812	-0.120629	0.407643	0.932343	-0.0927398
0.167441	0.0889397	-0.967162	-0.185517	0.490617	0.775694	0.0472396
0.390016	0.194817	-1.25711	-0.310001	0.190687	1.1246	0.183673
0.401298	0.142291	-1.48607	-0.155007	-0.00139931	0.966015	0.118613
0.218858	0.234614	-1.2607	-0.0118755	0.235114	0.930573	0.125221
0.366145	0.241976	-1.42504	-0.254656	0.481811	0.952218	0.217679
0.191244	0.321751	-1.52269	0.0437281	0.185897	0.735365	0.238704
0.129347	0.216854	-1.46469	0.33086	0.0973279	0.791541	0.263491
0.148816	0.180386	-1.48788	0.0821114	0.362993	0.516755	0.210487
0.293375	0.192042	-1.45391	-0.0900593	0.245936	0.43841	0.275162
0.539616	0.272419	-1.39389	-0.296381	0.55869	0.324792	0.240105
0.609463	0.0839472	-1.12631	-0.465811	0.079056	0.477828	0.303535
0.766445	0.151645	-0.201093	-0.455589	0.42145	0.490145	0.325814
0.66871	0.244162	0.104922	-0.433397	0.560156	0.638985	0.178368
0.445111	-0.0057788	-0.119962	-0.434632	0.476907	0.622719	0.197059
0.189148	0.159541	-0.230125	-0.186664	0.621895	0.562836	0.241964
-0.183029	0.154903	0.0969197	-0.0486508	0.337535	0.653628	0.248971
0.04112	0.124258	0.342975	0.0100302	0.250899	0.811821	0.211702
0.274371	0.370489	0.726198	0.18596	0.288634	0.870473	0.234749
0.706124	0.223358	0.317069	0.213932	0.273209	0.75626	0.18358
0.529985	0.135665	0.211099	0.174805	0.46629	0.644397	0.153775
0.342941	0.31095	0.43652	-0.174174	-0.100767	0.727919	0.163031
0.325833	0.281033	0.331846	-0.192122	-0.134493	0.847917	0.200357
0.235414	-0.0717798	-0.00436698	-0.0321338	-0.288298	0.774566	0.160807
0.436198	0.018182	0.182126	-0.305907	-0.0956916	0.753474	0.0484019
0.46213	0.215059	0.214862	-0.198228	-0.18328	0.36893	0.145157
0.577196	0.204469	0.599521	-0.27337	0.694285	0.383709	0.193951
0.364727	0.409176	0.998923	-0.365176	0.53081	0.149899	0.341913
0.0845341	0.324734	1.1213	-0.311992	0.608383	0.399282	0.388401
-0.0617386	0.0741121	0.982756	-0.256419	0.55461	0.154459	0.368038
0.137885	0.156106	1.00673	-0.34046	0.456873	0.287301	0.363411
0.1998	0.0452578	0.858873	-0.343485	0.379239	0.55051	0.356081
0.234282	0.103095	0.782877	-0.269624	0.435338	0.486749	0.283082
0.154909	0.192555	0.143185	-0.243414	0.116882	0.511653	0.400453
0.33214	0.285977	-0.660494	-0.397767	0.0911605	0.691045	0.376863
0.0374359	0.223819	0.329693	-0.456669	-0.0492395	0.566496	0.242277
0.116417	0.140355	0.274295	-0.294187	-0.0254517	0.629839	0.246131
-0.063612	0.114529	0.246302	-0.292917	0.115307	0.631981	0.221819
0.124393	-0.00942498	0.308967	-0.195107	0.646321	0.579649	0.260595
0.265418	0.233067	-0.308536	-0.23633	0.307113	0.37212	0.222125
0.463596	0.3629	0.142082	-0.335255	0.305477	0.515877	0.122399
0.251035	0.321499	0.519585	-0.454243	0.361423	0.69507	0.185681
0.446129	0.262314	0.28407	-0.468749	0.300367	0.706491	0.203691
0.746353	0.137687	0.306301	-0.31285	0.309574	0.401287	0.127231
0.953367	0.23778	-0.468968	-0.240646	0.214476	0.394339	0.163704
0.548339	0.162109	-0.333745	-0.217482	0.322722	0.530381	0.231024
0.40746	0.224347	-0.113771	-0.0129828	0.0563301	0.236782	0.272799
0.140649	0.296684	-0.0597387	0.0234214	-0.0886269	0.398112	0.315366
-0.0887921	0.0528116	-0.0519657	-0.117412	-0.131927	0.624754	0.343165
0.202027	0.0960521	0.0656371	-0.0596691	0.190347	0.479444	0.268721
0.107267	-0.00325739	-0.100631	0.00387462	-0.0339515	0.389731	0.0909823
0.240872	0.0111947	-0.16885	-0.0175478	0.357058	0.522717	0.0634603
0.438558	0.0635615	-0.0121534	0.0534507	0.366296	0.586483	0.101251
0.275034	0.150259	-0.196981	-0.011331	0.423977	0.558007	0.227333
0.111045	0.0522523	-0.188719	-0.191663	-0.157128	0.615498	0.158033
0.291562	0.117202	-0.336572	-0.155104	0.232266	0.675432	0.204075
0.430177	0.0371644	-0.27119	-0.170565	0.231927	0.864959	0.124835
0.544823	0.299498	-0.07612	-0.319779	0.38599	0.889786	0.22149
0.193968	0.165778	0.0430969	-0.384163	0.394258	0.649673	0.226754
0.300592	0.188682	-0.0248491	-0.287776	-0.0254129	0.67255	0.312733
0.26352	0.482767	0.0393646	-0.30287	0.633748	0.621799	0.212632
0.28046	0.222321	0.161133	-0.250851	0.527994	0.472078	0.190925
0.325575	0.126083	-0.124162	-0.275388	0.533662	0.554357	0.254257
0.158588	0.207286	-0.0938686	-0.133865	0.189191	0.546392	0.197724
0.157996	0.025672	-0.054767	-0.257472	0.357836	0.775294	0.172745
0.127174	0.1624	-0.216572	-0.356373	0.309723	0.714186	0.233179
0.107917	0.211131	-0.284379	-0.352366	0.201375	0.668091	0.230257
0.189741	0.0322361	-0.270203	-0.470545	0.184209	0.841073	0.16672
0.146623	0.0309301	-0.422325	-0.549285	0.355456	0.733058	0.075653
0.471736	0.251737	-0.293137	-0.390578	0.0952353	0.520326	0.0875983
0.290791	0.0846949	-0.614451	-0.261611	-0.21588	0.211074	0.166193
0.480968	0.241967	-0.909009	0.00391151	0.0780058	0.411156	0.183949
0.406296	0.213179	-0.784335	-0.130908	-0.261281	0.360456	0.0945074
0.351752	0.199901	-1.05744	-0.251339	0.36351	0.354611	0.156569
0.331347	0.243292	-0.438199	-0.210758	0.0896144	0.444833	0.212963
0.301311	0.145471	-0.535953	-0.207701	0.221312	0.366798	0.168663
0.198975	0.152441	-0.448516	-0.370058	0.216299	0.531406	0.1229
0.148117	0.0427543	-0.800545	-0.215568	0.411146	0.381807	0.0881013
0.477218	0.0899109	-0.656704	-0.19708	0.47078	0.362923	0.244192
0.209373	0.252661	-0.917837	-0.0701526	0.423145	0.227618	0.201688
0.279055	0.237102	-0.492909	-0.042694	0.177338	0.272681	0.128745
0.281545	0.133529	-0.708807	-0.193717	0.345621	0.191189	0.0663755
0.313135	0.170724	-0.520385	-0.222259	0.313116	0.0903086	0.047989
-0.0268528	0.277249	-0.38751	-0.506222	0.463767	0.0165584	0.154261
0.0737541	0.262338	-0.638437	-0.493269	0.210012	-0.0972194	0.22231
0.0983018	0.204562	-0.263824	-0.785443	-0.0158882	-0.465582	0.186779
0.205156	0.0747326	-0.396625	-0.631011	-0.153225	-0.471217	0.219675
0.36968	0.0837788	-0.496489	-0.683551	0.487057	-0.366944	0.0545104
0.409724	0.0767344	-0.217287	-0.728859	0.44	-0.293861	0.0032916
0.361646	0.146216	-0.107007	-0.770168	0.247824	-0.40835	0.00164744
0.410387	0.231158	0.212221	-0.564355	0.258759	-0.198445	0.0277093
0.17903	0.236929	0.130867	-0.54674	0.523278	-0.0665857	0.116925
0.224051	0.257308	0.0413283	-0.641169	0.392364	0.184267	0.121001
0.424317	0.132049	0.636357	-0.193315	0.343847	0.0354457	0.179647
0.386051	0.217336	0.1324	-0.253314	0.494513	-0.0122051	0.18432
0.595204	0.167023	-0.393005	-0.00791293	0.333976	0.0667837	0.248542
0.459749	0.13161	-0.658453	-0.164917	0.520099	0.160054	0.299226
0.42701	0.0939425	-0.555429	-0.0687668	0.839761	0.443998	0.267526
0.808146	0.0547212	-0.517919	-0.324232	0.544361	0.442274	0.227763
0.478352	0.0443048	-0.748148	-0.304599	1.22574	0.466221	0.18841
0.445909	-0.00417148	-1.22547	-0.433158	1.19743	0.382692	0.0964234
0.458046	-0.058055	-1.13843	-0.404106	0.903748	0.5072	0.170119
0.539779	0.304117	-0.835813	-0.315198	0.940775	0.338575	0.165484
0.246414	0.366335	-0.7248	-0.124866	0.439572	0.337809	0.205102
-0.0180131	0.297404	-0.854009	-0.191329	0.849786	0.468085	0.212893
0.352291	0.281966	-0.987069	-0.13167	1.36498	0.544973	0.166163
0.302273	0.105957	-1.00029	-0.102544	0.934517	0.568483	0.154974
0.290626	0.0553522	-1.09227	-0.0735536	0.931514	0.424969	0.139803
0.356017	0.28579	-1.23178	0.148514	1.0725	0.475981	0.296878
0.248268	0.287516	-0.891311	0.163578	1.04067	0.304068	0.31522
0.411493	0.0144859	-1.16832	0.127019	0.983139	0.300231	0.225404
0.287406	0.147284	-0.923552	0.0130878	0.809919	-0.19138	0.233219
0.34678	0.305012	-1.33414	-0.174893	0.842141	-0.301067	0.233642
0.140455	0.330709	-1.67884	-0.291758	0.988797	-0.237042	0.319775
0.180771	0.201142	-1.34917	-0.275598	1.09711	-0.332989	0.261449
0.155735	0.242653	-1.72372	-0.198877	1.02312	-0.396412	0.16933
0.382559	0.310405	-1.31906	-0.230249	0.653474	-0.182128	0.138797
0.379819	0.029243	-1.19184	-0.270568	0.389047	-0.377473	0.366079
-0.0905688	0.0474705	-1.32337	-0.265786	0.686671	-0.157598	0.323749
0.26784	0.287649	-0.583754	-0.322593	0.543443	0.227597	0.246161
0.302611	-0.0425487	0.106632	-0.398296	0.412515	0.283419	0.137071
0.0216502	0.0237319	-0.427988	-0.295325	0.382358	0.19965	0.160667
0.0529165	0.142683	-0.422515	-0.283407	0.397055	0.608002	0.222424
0.329599	0.121277	-0.216237	-0.400811	0.744288	0.432756	0.353906
0.457381	0.115678	-0.223357	-0.310097	0.377644	0.301721	0.375812
0.421768	0.0306594	-0.295618	-0.331196	0.638866	0.604552	0.273957
0.480528	0.0970592	0.0834784	-0.249847	0.788421	0.521214	0.376181
0.193048	0.0753959	-0.250049	-0.0582109	0.676077	0.621001	0.305749
0.100121	0.225302	-0.0527092	-0.141679	0.403142	0.633675	0.214463
0.529249	0.288868	0.0552903	-0.0656541	0.426068	0.603875	0.291005
0.097354	0.207196	0.155258	0.0104414	0.398287	0.537212	0.314607
0.102554	0.317505	0.443412	-0.296838	0.408999	0.553564	0.330894
0.336933	0.475514	0.040852	-0.137826	0.375978	0.428802	0.284049
0.246031	0.19179	0.397008	-0.245968	0.276815	0.374462	0.301623
0.399745	0.44512	-0.163863	-0.212258	0.157811	0.28711	0.277152
0.392518	0.183799	0.186876	-0.257493	0.257945	0.178342	0.309807
0.209068	0.101284	0.248801	-0.265375	0.0859511	0.121194	0.216817
0.156656	-0.0265329	0.837344	-0.108283	0.15469	0.0962461	0.307347
0.0433893	0.0671338	0.607221	0.0336976	0.42148	0.0316444	0.227295
0.331146	0.3854	0.53448	-0.147169	0.579426	0.106018	0.22837
0.339039	0.0834434	0.348605	-0.225931	0.249396	0.156263	0.280857
0.173215	0.233989	0.631843	-0.269132	0.102939	0.11386	0.326478
0.360515	0.104088	0.626284	-0.282961	0.0168608	0.478485	0.354584
0.307517	0.160251	0.18016	-0.331307	0.0887008	0.563941	0.249248
0.0815526	-0.0529505	0.232007	-0.350239	0.125447	0.650164	0.358572
0.194709	0.130777	-0.0583889	-0.369839	0.245753	0.431023	0.365738
0.0671235	0.0702823	0.0293237	-0.269899	0.593682	0.565381	0.384687
0.0966608	0.195465	0.173619	-0.330704	0.467825	0.559047	0.151868
0.198828	0.169591	0.0931786	-0.366955	0.371049	0.40249	0.299776
0.115632	0.0707234	-0.148332	-0.288857	0.364226	0.496587	0.372552
0.27773	0.310442	-0.326177	-0.0826625	0.351754	0.395194	0.28377
0.131757	0.269877	-0.297994	0.199195	0.482751	0.58943	0.312902
0.23124	0.0386019	-0.452644	0.237256	0.545903	0.472654	0.421041
0.0618651	0.325228	-0.930547	0.125178	0.0957869	0.537942	0.267466
0.298492	0.239132	-0.806842	0.163504	0.251299	0.226382	0.231444
-0.0710554	0.147687	-0.338393	0.154656	0.391524	0.257923	0.281266
0.0400768	0.0830889	-0.560573	0.0864888	0.307165	0.332581	0.271987
-0.16357	0.207755	-0.206035	0.122816	0.0298874	0.233678	0.30721
0.0482846	0.130143	0.263534	0.15697	0.41271	0.361892	0.294296
0.232434	0.28493	0.169942	0.0405919	0.431371	0.586152	0.29197
0.143255	0.356825	0.566273	-0.0148517	0.640575	0.606251	0.275245
0.0906516	0.257066	0.920975	-0.0044607	0.599869	0.703898	0.328298
0.191856	0.483716	0.872569	-0.064947	0.793159	0.639374	0.280589
0.150604	0.446716	0.636309	-0.0680312	0.547447	0.618423	0.216535
0.166915	0.491842	0.413521	0.0194656	0.309603	0.464052	0.232609
0.371533	0.276501	0.385804	-0.0654839	0.421427	0.597767	0.186104
0.453087	0.28174	-0.251434	-0.0722856	0.681165	0.307174	0.0980458
0.579196	0.236054	-0.143326	-0.087417	0.695562	0.554584	0.212249
0.402703	0.241122	-0.176255	-0.196084	0.301436	0.553484	0.197985
0.290813	0.218526	-0.112763	-0.188534	0.124437	0.353879	0.188868
-0.0784268	0.253497	-0.0490083	-0.0617738	0.436803	0.278176	0.278582
0.0377486	0.159305	-0.197676	-0.43546	-0.0546036	0.206642	0.323562
0.173704	0.229283	0.207324	-0.36133	-0.327409	0.118256	0.30942
0.347953	0.301639	0.08679	-0.359186	-0.376549	0.616986	0.306409
0.740704	0.0678187	-0.00843315	-0.396716	-0.508358	0.456403	0.242725
0.496937	0.0918391	-0.179693	-0.499424	-0.280185	0.516026	0.286637
0.191857	0.417714	-0.407422	-0.448308	-0.0150899	0.669294	0.323501
0.255943	0.200804	-0.534179	-0.430574	0.0895006	0.177556	0.428499
0.360723	0.24032	-0.657718	-0.201422	-0.0590682	0.163516	0.479798
0.344145	0.412263	-0.171951	-0.0692687	-0.148052	0.0908375	0.385586
0.271653	0.337329	0.122718	0.0653999	-0.031542	-0.14998	0.379058
0.249077	0.133272	0.306085	0.0639316	0.0366507	-0.0270307	0.386979
0.0954421	0.305341	0.123958	-0.0439932	0.235247	-0.0632727	0.421833
-0.0114194	0.24021	0.245405	-0.11153	0.104369	0.0545586	0.324002
0.426231	0.227111	0.635796	-0.0155502	0.276612	0.121393	0.364381
0.454341	0.217743	0.285314	-0.281662	0.686758	0.204257	0.331459
0.141637	0.0621548	-0.26167	-0.198594	0.733366	0.479463	0.293366
0.293535	0.195445	-0.20505	-0.293783	0.64981	0.380897	0.301534
0.450729	0.199368	-0.22136	-0.204715	0.710935	0.402333	0.188985
0.121474	0.202087	0.144299	-0.384735	0.612801	0.392503	0.284053
0.181119	0.101973	-0.219406	-0.177633	0.816764	0.350573	0.208509
0.212188	0.191614	-0.0495774	0.041109	0.821783	0.133277	0.226908
0.231138	0.273429	-0.0937398	-0.259852	0.80102	0.10097	0.243989
0.3181	0.401784	-0.568287	-0.334911	0.808789	0.160599	0.155106
0.0611965	0.386526	-0.773163	-0.118201	0.633732	0.135513	0.228861
0.275211	0.219305	-0.435119	-0.193862	0.687029	0.214821	0.29349
0.409181	0.302713	-0.446557	-0.114073	0.439679	0.178389	0.321161
0.292298	0.184702	0.0757032	-0.219232	0.688012	0.0815579	0.235261
0.35454	0.0295027	0.780713	-0.131218	0.797882	0.218679	0.169332
0.273593	0.228627	0.369624	-0.0284868	0.501969	0.265596	0.160609
0.281467	0.0229396	-0.0211108	0.0510792	0.190876	0.23984	0.0596402
0.143986	-0.0235277	0.0777158	0.0594022	0.708678	0.362372	0.247727
0.142562	-0.159071	0.393447	0.00662503	0.817273	0.545494	0.220661
0.205332	0.171327	0.826262	-0.112954	0.676577	0.469523	0.329177
0.397471	0.000272334	0.759327	-0.134495	0.495144	0.447151	0.375055
0.189597	0.125614	0.558944	-0.0236665	0.399633	0.487339	0.256299
0.338312	0.218948	0.313767	-0.242611	0.662146	0.326317	0.203717
0.140224	0.293147	0.342743	-0.180767	0.791426	0.355655	0.219559
0.267391	0.412543	0.444169	-0.272723	0.698932	0.264643	0.260187
0.30186	0.186357	1.27673	-0.284775	0.641838	0.515943	0.273052
0.41676	0.23412	0.780147	-0.28473	0.685458	0.605925	0.321012
0.548284	0.19226	0.194636	-0.313681	0.581391	0.630337	0.230364
0.608867	0.154439	-0.196832	-0.38245	0.963235	0.438982	0.267654
0.326582	0.0469062	-0.151348	-0.290214	0.805503	0.407488	0.277749
0.517335	0.206907	0.356532	-0.412945	0.730806	0.56652	0.411436
0.38247	0.162426	0.476505	-0.360478	0.701234	0.258471	0.326408
0.447692	0.141187	0.51426	-0.428739	0.371951	0.280535	0.266523
0.463719	0.112546	0.333224	-0.397155	0.350173	0.541255	0.254121
0.130066	0.0194412	0.157984	-0.741859	0.268517	0.249407	0.145801
0.214437	0.211593	-0.0415981	-0.78561	0.376391	0.157835	0.10835
0.401012	0.286945	0.153025	-0.858455	0.300872	0.153018	0.0751392
0.405576	0.194577	0.0431433	-0.703646	0.166965	0.0561637	0.115736
0.153684	0.240224	-0.209494	-0.746422	0.408147	-0.144585	0.151784
0.135381	0.146945	0.321036	-0.769927	0.332755	-0.200133	0.233472
0.412346	0.215102	0.480135	-0.78299	0.42876	-0.296682	0.267109
-0.0199308	0.207152	0.41564	-0.662024	0.303079	-0.0117064	0.280228
0.108241	0.251065	0.449801	-0.0941371	0.0890758	0.202595	0.229123
0.586254	0.173212	-0.413129	-0.127386	0.109489	0.240923	0.139183
0.419579	0.157339	-0.168417	-0.175706	0.180259	0.471265	0.287555
0.419512	-0.0182931	-0.498513	-0.143163	0.135472	0.215168	0.307538
0.282326	-0.0239097	-0.823533	-0.45317	-0.0239337	0.433949	0.171228
0.153925	-0.186249	-0.720968	-0.140899	0.0744879	0.476846	0.150244
0.345366	0.149569	-0.427484	-0.349178	0.0421684	1.10497	0.109504
0.438584	0.112908	0.423318	-0.216129	-0.239858	0.965695	0.218663
0.186528	0.242112	0.756683	-0.0779349	-0.295593	0.763431	0.204899
0.159709	0.431151	0.657571	-0.173737	0.125346	0.506607	0.10842
0.26375	0.308105	0.787074	-0.0695445	0.448851	0.461691	0.195155
0.016751	0.456935	0.495528	-0.241168	0.354652	0.303733	0.247865
0.174231	0.373802	0.321144	-0.297276	0.16882	0.478142	0.230832
0.144269	0.212246	0.293183	-0.318681	-0.351941	0.529977	0.203174
0.0538932	0.493752	-0.267088	-0.0120603	-0.351941	0.558481	0.367273
0.102518	0.290374	-0.862741	-0.20038	-0.0217996	0.487237	0.133517
0.168723	0.280287	-0.889518	-0.381526	0.165072	0.525141	0.220553
0.368435	0.254486	-0.924443	-0.441526	-0.0460164	0.450074	0.260082
0.367719	0.14448	-0.387777	-0.194004	0.109331	0.600247	0.305492
0.21153	-0.0339575	-0.830382	-0.281599	0.0476735	0.535446	0.333634
0.2192	0.141268	-0.321025	-0.300047	0.659097	0.445026	0.343978
0.220208	0.148165	-0.48909	-0.208126	0.467009	0.59083	0.311977
0.183874	0.152862	-0.411231	-0.0251822	0.471165	0.541542	0.229771
0.277502	0.208894	-0.286023	-0.118665	0.14178	0.52588	0.167143
0.214261	0.0676945	-0.200144	-0.266965	0.122178	0.559035	0.27192
0.181024	0.229529	-0.775924	-0.172569	-0.29256	0.799169	0.27942
0.239668	0.186634	-0.884648	-0.318755	-0.135222	0.739848	0.135051
0.118655	0.139628	-0.738541	-0.275485	0.230294	0.623966	0.104897
0.293368	0.182246	-0.631524	-0.174672	0.417748	0.495062	0.086877
0.134266	0.266804	-0.368601	-0.215846	0.0876536	0.675333	0.064382
0.351434	0.0412406	-0.581382	-0.245165	-0.0411352	0.587471	0.108178
0.438064	0.186985	-0.827991	-0.409041	0.12487	0.56344	0.124311
0.25679	0.239091	-1.04143	-0.372971	-0.0408421	0.365782	0.0770249
0.293726	0.0955032	-1.21173	-0.39559	-0.151973	-0.0200746	0.112522
0.152019	0.210724	-0.829999	-0.332032	-0.159683	0.123525	0.138856
0.292615	0.200744	-0.62103	-0.285094	-0.256675	0.144118	0.157591
0.359116	0.116235	-0.57706	0.00474709	-0.102906	0.120606	0.155283
0.241795	0.233061	-0.636779	-0.128925	0.337423	0.0696798	0.178533
0.207836	0.121382	-0.885549	-0.157852	0.320922	0.245863	0.185961
0.169512	0.196631	-0.866041	-0.00171928	0.10875	0.67219	0.216022
0.141033	0.231657	-0.158338	0.0516198	0.0189978	0.841586	0.203788
0.341208	0.166707	-0.202504	-0.0018314	-0.179119	0.750796	0.147074
0.325599	0.141724	-0.0942037	-0.031054	-0.279242	0.931725	0.239318
0.572142	0.454163	0.0106901	0.0218779	-0.29812	0.842898	0.067872
0.126302	0.266131	0.583896	-0.00824414	-0.0481515	0.921019	0.0947989
0.114444	0.218128	0.259526	-0.0471216	0.0273399	0.627859	0.150403
0.280056	0.0930146	1.04069	-0.0798264	0.0441376	0.729518	0.172913
0.0255393	0.18039	0.895271	0.0481654	-0.221334	0.775077	0.161586
0.313194	0.306764	0.830744	-0.243208	0.0714928	0.670504	0.189362
0.479007	0.344438	0.283739	-0.203731	0.129419	0.66963	0.212766
0.468521	0.46028	0.219291	-0.295978	0.262579	0.719708	0.27239
0.485518	0.216539	-0.214045	-0.301066	0.533555	0.737226	0.202657
0.533071	0.146422	-0.288928	-0.343284	0.340686	0.922916	0.241393
0.343379	0.48909	-0.517179	-0.523065	0.701143	0.998078	0.229669
0.122084	0.205502	-0.834345	-0.41592	0.294859	0.789567	0.128685
0.338078	0.266462	-0.653112	-0.396291	0.209967	0.865696	0.188743
0.0842227	0.247464	-0.792691	-0.373693	0.121955	0.98123	0.180268
0.460739	0.204455	-0.304525	-0.31898	-0.112873	0.836952	0.190351
-0.400667	0.0579123	-0.49005	-0.397159	-0.288966	0.76839	0.209209
-0.253539	0.175553	-0.247847	-0.442061	-0.086706	0.602129	0.188675
-0.015564	0.235816	0.432999	-0.256135	-0.432246	0.850878	0.241519
-0.039881	0.0971029	0.324359	-0.3435	0.126355	0.505907	0.187327
0.539296	0.258549	-0.0956566	-0.453243	-0.19526	0.294366	0.0496468
0.497077	0.263009	-0.0306904	-0.348864	-0.290429	0.54665	0.214749
0.316761	0.267725	0.292072	-0.433649	-0.414497	0.388152	0.244103
0.620055	0.0406222	0.420394	-0.374519	-0.3433	0.238584	0.16504
0.39174	0.26626	0.84539	-0.374541	-0.128602	0.32695	0.214296
0.217577	0.203371	0.405184	-0.39001	-0.313873	0.55514	0.207901
0.414723	0.133067	-0.280161	-0.350766	-0.140405	0.353219	0.181687
0.407458	0.304608	-0.901801	-0.418259	-0.00131896	0.473568	0.296053
0.190198	0.21503	-1.30851	-0.603142	0.0621427	0.289923	0.327035
0.0560895	0.00889204	-0.825229	-0.422991	0.0425381	0.616427	0.410544
-0.00304077	0.0492187	-0.318481	-0.269467	0.0274094	0.448381	0.344456
0.10659	0.184823	-0.369814	-0.374315	-0.0110072	0.461916	0.259604
0.276006	0.272032	-0.618846	-0.388131	0.0180002	0.62938	0.221765
0.17211	0.123985	-0.630776	-0.482675	0.0578136	0.535429	0.298062
0.150174	0.071342	-0.398089	-0.576914	0.325721	0.349031	0.375019
0.186239	0.0782822	-0.201347	-0.706057	-0.0260826	0.308904	0.39399
0.532196	-0.00283404	-0.17948	-0.870413	0.0302515	0.277859	0.425842
0.431269	0.112878	-0.82934	-0.928984	-0.206359	0.105042	0.386094
0.31279	0.100793	-0.896715	-0.90495	-0.0411122	0.293879	0.344723
0.212833	0.0415095	-0.746749	-0.712825	-0.03826	0.481132	0.327991
0.454692	0.278951	-0.616586	-0.739697	0.158426	0.282222	0.415427
0.129971	0.244518	-0.820229	-0.72158	-0.0335187	0.292072	0.308465
0.23603	0.181845	-0.654743	-0.436079	0.0538206	0.368741	0.235952
0.309626	0.0671282	-0.524239	-0.402553	0.190311	0.270039	0.451268
0.236457	0.223245	-0.377172	-0.547237	0.122716	0.219485	0.42465
0.15886	0.253235	-0.140665	-0.13942	0.324027	0.295038	0.329711
0.204712	0.0871761	0.551763	0.10266	0.486933	0.458665	0.35348
0.291262	0.131459	0.707859	0.267919	0.396995	0.705083	0.342346
0.396126	0.260642	0.395059	-0.125748	0.371119	0.765901	0.31008
0.410502	0.470555	0.21789	-0.16086	0.593627	0.769835	0.332912
0.444633	0.329576	0.625637	-0.338314	0.333125	0.820145	0.283203
0.343913	0.160919	0.579699	-0.261048	0.346078	0.527533	0.197615
0.069499	0.264443	0.544627	-0.291933	0.572662	0.409148	0.162896
-0.18497	0.191153	0.535715	-0.285942	0.601687	0.527404	0.132105
0.347106	0.271674	-0.0202964	-0.134114	0.640435	0.606056	0.248704
0.118318	0.323057	-0.0526413	-0.111365	0.911161	0.351303	0.379491
0.171133	0.280463	-0.181917	-0.342126	0.536688	0.00711804	0.360353
0.197873	0.206001	-0.271497	-0.36209	0.557467	0.127462	0.306516
0.355916	0.143757	-0.292776	-0.508955	0.677884	0.214446	0.24315
-0.137575	-0.00842637	-0.231827	-0.531247	0.542047	-0.0231656	0.213029
0.238037	0.252774	-0.551269	-0.233666	0.726143	0.189033	0.333936
0.412817	0.0953176	-0.952077	-0.242956	0.894718	0.318572	0.284606
0.499911	0.139999	-0.702339	-0.279081	0.832309	0.128114	0.398819
0.27626	0.163113	-0.804049	-0.340285	0.666976	0.413884	0.312726
0.118424	0.0380949	-0.780538	-0.430471	0.666836	0.544296	0.182679
0.588059	0.284619	-0.741795	-0.654579	0.49608	0.584839	0.169736
0.272962	0.243567	-0.324763	-0.649202	0.393346	0.484545	0.159799
0.492155	0.0759311	-0.0751764	-0.634682	0.193856	0.464915	0.282674
0.426779	0.272548	0.644324	-0.715976	0.231245	0.632575	0.223416
0.139149	0.0843498	0.61806	-0.697265	0.198225	0.310795	0.236401
0.201122	0.0197053	0.953831	-0.580949	0.336653	0.236045	0.068368
0.411554	-0.0272858	0.720579	-0.481187	0.381781	0.501185	0.358591
0.293188	0.163498	0.198086	-0.545869	0.364538	0.533648	0.333553
0.524087	0.288403	-0.0595465	-0.32103	0.570223	0.331026	0.340982
0.364581	0.253623	0.483678	-0.423376	0.748485	0.253842	0.368977
0.258031	0.0654103	-0.638554	-0.280178	0.813092	0.612137	0.262384
0.436754	0.155112	-0.572643	-0.369762	0.335512	0.379386	0.197016
0.657114	0.199067	-0.543699	0.0353504	0.436788	0.293314	0.250192
0.57504	0.397204	-0.173749	0.0249974	0.203637	0.421563	0.340916
0.332197	0.223995	-0.777256	0.129641	0.219222	0.407953	0.270855
0.3608	0.267835	-0.506766	0.0937401	0.0189377	0.803353	0.269479
0.470314	0.276257	0.0120333	0.125584	-0.0998817	0.524914	0.198741
0.092078	0.225293	-0.70289	0.180972	-0.0548087	0.544525	0.216235
0.0368966	0.138784	-0.841768	-0.282008	0.213196	0.334127	0.296914
-0.273292	0.0335871	-0.934035	-0.286936	0.383291	0.239332	0.304465
-0.276712	0.311088	-0.975204	-0.11877	0.530494	0.371037	0.357428
-0.176179	0.0259129	-1.10182	-0.204561	0.520506	0.264865	0.241749
0.269567	0.173776	-1.16025	-0.212533	0.224399	0.476141	0.257481
0.111159	0.100501	-0.912001	-0.0194773	0.216537	-0.173805	0.312194
0.419128	0.121084	-0.787168	-0.0448087	0.265822	-0.172021	0.358529
0.723115	0.239278	-0.900191	-0.131238	-0.0867524	-0.00765517	0.242779
0.379627	-0.0166914	-0.659246	-0.17214	-0.123513	-0.0152676	0.362512
0.0248061	0.0926619	-0.932807	-0.284959	-0.210722	0.0625543	0.372408
-0.0545009	0.0751985	-0.77532	-0.300709	-0.216861	0.234486	0.447813
-0.177183	0.147077	-0.960668	-0.295932	-0.074639	0.288003	0.505341
-0.20393	-0.0166314	-0.71249	-0.209037	-0.0789363	0.52302	0.379414
-0.0367376	0.284869	-0.735863	-0.432701	-0.0842341	0.371696	0.322165
0.105702	0.521231	-0.33141	-0.186356	0.134694	0.502311	0.338971
0.156241	0.129367	-0.354866	-0.180484	0.201065	0.464208	0.307145
0.238649	0.42649	-0.420463	-0.191852	-0.0679496	0.233735	0.29347
0.451108	0.277416	-0.495362	0.0618237	0.46687	0.199297	0.27028
0.396632	0.256661	-0.109332	0.0286926	-0.198518	0.0874823	0.201359
-0.243189	0.168106	-0.612466	0.256949	0.529729	0.0882687	0.217149
-0.0685894	0.153303	-0.591295	0.119312	0.552302	-0.0392394	0.217851
0.344601	0.231858	-0.247078	-0.0770646	1.15424	-0.0279641	0.231499
0.137482	0.428928	0.132023	-0.195894	0.689058	-0.0574554	0.23247
0.104402	0.35498	-0.214226	0.0114502	0.406586	-0.0200656	0.296948
0.113868	0.183937	0.351721	-0.0801628	0.671363	0.0713904	0.163538
0.214406	0.293732	0.266567	0.0100842	0.295998	0.179769	0.217156
0.229943	0.234643	-0.0315975	-0.0896068	0.485295	0.0071333	0.221824
0.387898	0.302705	-0.194315	-0.0611857	0.52878	-0.0483562	0.168822
0.204535	0.0662271	0.00358436	-0.0978437	0.284383	-0.058119	0.122741
0.23275	0.0740127	-0.551384	-0.0198362	0.228463	0.224544	0.166382
0.112272	0.0543448	-0.788431	-0.026061	0.811591	-0.0158417	0.329304
0.416083	0.223527	-0.590973	0.0558397	1.06401	-0.0573858	0.314068
-0.0411619	0.271682	-0.90944	0.0398623	1.05747	-0.221656	0.264508
0.203418	0.316724	-1.01055	-0.284679	0.674893	0.0150427	0.299973
-0.124595	0.159622	-1.52414	-0.251268	0.50285	0.0567553	0.324615
0.225492	0.401662	-1.37856	-0.0938926	0.799437	0.175949	0.187379
0.59241	0.332976	-1.35061	-0.0381875	0.353111	0.283631	0.275991
0.277094	0.27367	-2.04133	-0.11349	0.186927	0.0858074	0.265232
0.0477874	0.230325	-1.91949	-0.378991	-0.0524494	-0.0416807	0.342235
0.151043	0.113329	-2.05455	-0.23152	0.16351	-0.246855	0.299002
0.18758	0.347858	-1.18524	-0.298688	0.363053	-0.228479	0.271969
0.272118	0.18554	-1.81511	-0.3144	0.143174	-0.0616822	0.276877
0.429956	0.237824	-1.82252	-0.552234	0.250106	-0.047779	0.136454
0.378989	0.191045	-1.89859	-0.608528	0.200763	0.0151005	0.151226
0.484559	0.296469	-1.81522	-0.577821	0.12877	-0.000926979	0.134135
0.161203	0.185411	-0.862084	-0.523644	0.174992	-0.161966	0.283451
0.0804715	0.1568	-0.799661	-0.590194	-0.174563	-0.0837711	0.333414
0.343223	0.145202	-0.395831	-0.362335	-0.193933	0.321864	0.382713
0.536541	0.0974062	-0.3324	-0.441894	-0.166194	0.179021	0.331249
0.471215	0.201583	-0.191148	-0.106279	-0.14799	0.210032	0.261793
-0.00978866	0.0438714	-0.124098	-0.256142	-0.279201	0.45711	0.246472
-0.0356365	0.0322969	0.27161	-0.251409	0.225482	0.305204	0.296622
0.116897	0.213058	0.49618	-0.414892	0.316622	0.226928	0.411784
-0.0600277	0.0755632	0.401211	-0.34772	0.366416	0.125617	0.413127
0.0552359	0.0968049	-0.0521612	-0.346642	0.297277	0.150294	0.257005
0.102222	0.0724365	-0.345906	-0.5139	0.109396	0.426169	0.279763
0.0598306	0.0834619	0.544319	-0.575853	-0.0476968	0.308121	0.203485
0.159321	0.146594	0.628441	0.106652	0.42475	0.369182	0.217036
0.209986	0.198029	0.961819	0.273648	0.422054	0.404317	0.294284
0.328462	0.160601	0.823579	0.313435	0.67547	0.512368	0.254493
0.371996	0.251342	1.46306	0.202213	0.503164	0.545632	0.294249
0.396336	0.110737	1.77622	-0.136808	0.182994	0.279305	0.18286
0.176346	-0.0750314	1.95675	-0.273074	0.231509	0.42453	0.0931057
0.194041	-0.124768	1.25317	-0.0210665	0.404011	0.560116	0.117772
0.27603	-0.0504885	0.84534	-0.383183	0.547935	0.245939	-0.0351067
0.0990453	0.225981	0.556601	-0.408743	0.761601	0.167242	-0.0336288
0.142683	0.294232	0.498567	-0.370888	0.549674	-0.137608	-0.0120336
0.64938	0.377874	0.390328	-0.218031	0.193303	-0.220762	0.0825001
0.474722	0.237119	0.893384	-0.168815	0.306281	-0.14041	0.10933
0.46501	0.183509	1.09926	0.0345456	0.495483	-0.0484142	0.142915
0.506467	0.221224	0.773087	0.16942	0.32129	-0.0480649	0.101592
0.142263	0.273319	0.768529	0.00740735	0.367165	0.0816738	0.239922
0.187034	0.149297	0.614756	-0.309336	0.464309	0.186269	0.223781
0.169098	0.12607	1.27896	-0.256298	0.232871	0.245913	0.271268
0.409403	-0.121804	1.50338	-0.520955	-0.0984355	0.336995	0.297325
0.369297	0.14915	1.3992	-0.382625	-0.055631	0.133719	0.182577
0.285907	0.137925	1.3967	-0.460599	0.00761336	-0.0515453	0.146794
0.457812	0.146715	1.37948	-0.455322	0.0570062	0.24999	0.140129
0.282412	0.240232	1.25604	-0.38401	0.241082	-0.112	0.1562
0.159765	0.164816	1.4981	-0.474159	0.336593	-0.0622886	0.135047
-0.120075	0.136441	0.748059	-0.295062	0.232601	0.143115	0.0734722
0.262944	0.10204	0.693182	-0.439612	0.0798342	0.0468336	0.234149
0.324425	0.176496	0.820333	-0.424141	0.150908	-0.0144069	0.298712
0.775065	0.159807	0.763783	-0.553614	0.401621	-0.0694348	0.32053
0.48276	0.0948078	0.0871877	-0.307533	0.433069	-0.0303302	0.252125
0.610892	0.0913593	0.336452	-0.638355	0.421015	0.209699	0.333429
0.604674	0.203529	-0.0652753	-0.554898	0.237309	0.328011	0.195441
0.841065	0.138217	-0.0793872	-0.315098	0.106369	0.25859	0.208793
0.54564	0.010927	-0.366175	-0.43635	0.252373	0.421843	0.139942
0.452893	0.129342	-0.295488	-0.45738	0.0779164	0.0922816	0.265499
-0.0167284	0.161627	-0.391895	-0.471687	0.0748252	0.1009	0.275247
0.397848	0.260572	-0.53504	-0.395449	-0.0433185	0.408881	0.193276
0.334713	0.416779	-0.535638	-0.37473	-0.0315031	0.505926	0.158907
0.24182	0.0804241	0.113001	-0.323721	0.15431	0.73798	0.217243
0.349381	0.162157	-0.0524221	-0.31856	0.315424	0.692531	0.301963
0.111981	0.147941	0.055999	-0.337384	0.266696	0.642183	0.205709
0.294207	0.247656	0.00141026	-0.3919	0.088285	0.618132	0.129482
0.521851	0.232865	-0.038899	-0.356415	0.164297	0.255174	0.174693
0.128965	0.192412	-0.152905	-0.370856	0.211532	0.449306	0.2566
0.0983366	0.132762	0.0414048	-0.319279	0.17307	0.311874	0.218585
0.215393	0.128548	0.182621	-0.178848	0.139452	0.294977	0.15528
0.417026	0.184209	-0.0381738	-0.280834	-0.278597	0.276562	0.258827
0.680924	0.238869	-0.453401	-0.397667	-0.217346	0.237579	0.359862
0.24609	0.458881	-0.70379	-0.217203	0.222739	0.401175	0.283578
0.299145	0.103706	-0.775609	-0.249757	-0.0231095	0.351355	0.237364
0.190925	0.307258	-0.261669	-0.231137	0.00638158	0.347002	0.280578
0.244541	0.118592	-0.140223	-0.202214	-0.117183	0.297424	0.294155
0.211924	0.298693	0.0284219	-0.087007	-0.151688	0.297861	0.274533
0.394071	0.155888	0.0935039	-0.0302289	-0.36716	0.159098	0.254208
0.299897	0.08773	-0.0143412	-0.160352	-0.224978	0.0705649	0.251583
0.412257	0.335493	0.0275794	-0.0839	-0.206518	0.0509947	0.149277
0.136159	0.227994	-0.521771	-0.0566916	0.118214	0.191077	0.196256
0.338779	0.232614	-0.0313221	-0.080592	0.419502	0.0892737	0.245494
0.130892	0.200598	0.157351	-0.198	0.40942	0.248986	0.254209
0.154484	0.40288	0.423552	-0.418976	0.261106	0.238265	0.244554
0.144716	0.457043	-0.209439	-0.0277644	0.173458	0.0840224	0.273527
0.110008	0.129608	-0.807067	0.0638243	-0.0340387	0.210584	0.29395
0.103495	0.155607	-0.663322	0.170674	0.212036	0.422658	0.139817
0.207878	0.241533	-0.849973	0.130095	0.0647137	0.46673	0.0298583
0.315006	0.22881	-0.26753	0.139155	0.0625381	0.437742	0.145373
0.292638	0.223191	0.122971	-0.187925	-0.0716242	0.262593	0.262154
0.255177	0.453519	0.208399	-0.25202	0.00681679	0.219752	0.277941
0.395169	0.126408	-0.0984491	-0.352845	-0.134861	0.4794	0.172913
0.138996	0.159938	-0.313765	-0.389736	-0.188388	0.533806	0.22916
0.17051	0.375636	-0.289792	-0.315449	0.0342897	0.419503	0.0697858
0.196253	0.342229	-0.911097	-0.291436	0.0265753	0.599163	0.175679
0.218387	0.0821587	-1.23597	-0.202798	0.505668	0.564222	0.255118
0.219561	0.346425	-1.05553	-0.151344	0.503779	0.104377	0.215918
0.305691	-0.020174	-0.819593	-0.0919053	0.399851	0.0729922	0.264655
0.342115	0.127148	-1.44589	-0.0203702	0.305424	-0.172122	0.268441
0.34042	0.315332	-1.32742	0.00287344	0.428615	-0.296479	0.303581
-0.0227547	0.317537	-1.17697	0.0788009	0.127139	-0.249625	0.34033
0.341166	0.315007	-1.27284	0.0116274	-0.0605929	-0.489093	0.373567
0.630431	0.414542	-0.670193	-0.23059	-0.148416	-0.441438	0.15273
0.392141	0.524995	-0.0398701	-0.166217	0.00684337	-0.679313	0.160476
0.65691	0.320279	-0.523125	-0.223241	0.0455446	-0.616093	0.0783231
0.367739	0.152047	-0.240076	-0.350332	0.723832	-0.593038	0.0236053
0.278188	0.35717	-0.443262	-0.103316	0.551538	-0.55955	-0.00829528
0.168483	0.366189	-0.465168	-0.121672	0.812479	-0.432192	0.0701979
0.34782	0.344365	0.0320368	-0.1635	0.958546	-0.381525	0.185959
0.361696	0.141297	0.133123	-0.200911	0.984337	-0.37421	0.103133
0.226885	0.0868201	-0.0534024	-0.217114	0.654101	-0.616605	0.165863
0.241902	0.13007	-0.387561	-0.235581	0.772953	-0.255617	0.0854272
0.323221	0.0255468	-0.580333	-0.322493	0.67277	-0.212548	0.112246
0.319166	0.0915088	-0.635556	-0.354425	0.856029	0.100474	0.0682519
0.240707	0.10614	-0.556205	-0.432153	0.470535	0.105447	0.0487186
0.428813	0.341531	-0.82465	-0.365467	0.433528	-0.0322291	0.144968
0.0832295	0.254161	-0.764912	-0.143095	0.327537	0.319665	0.185205
0.0711806	0.360309	-0.607525	-0.255217	-0.060532	0.377708	0.193837
0.159431	0.322484	-0.535958	-0.190399	0.421239	0.528192	0.0674293
0.347173	0.230048	-0.0801661	0.170881	0.417305	0.443389	0.00474889
0.321481	0.3547	-0.279851	0.361224	-0.0915518	0.400928	-0.0167849
0.100586	0.240208	0.487021	-0.0169399	-0.169282	0.46358	-0.101566
-0.084833	0.272127	-0.451073	-0.26338	0.00508346	0.448207	-0.121338
0.109458	0.291325	-1.23131	-0.318916	-0.108048	0.374633	-0.200984
0.22313	0.207934	-0.539167	-0.353797	-0.167381	0.429844	-0.249201
0.26109	0.134003	-0.475743	-0.433107	-0.114262	0.459045	-0.170312
0.288577	0.0909039	-0.39128	-0.124343	0.224702	0.21181	-0.121989
0.322175	0.236359	-0.140189	-0.352405	0.179944	0.477826	-0.0413073
0.402919	0.149139	-0.205261	-0.148003	0.382186	0.282722	-0.0568621
0.270206	0.173202	-0.223541	-0.151474	0.111853	0.213706	-0.0174878
0.130951	0.200995	-0.142723	-0.174837	0.386996	0.512867	0.32148
0.246443	0.219355	-0.758182	-0.191816	0.133168	0.168834	0.293222
0.0564615	0.151792	-0.96299	-0.41873	0.54695	0.249078	0.22321
0.118089	0.20716	-0.693029	-0.399326	0.422133	0.355157	0.301312
0.457543	0.395857	-0.49072	-0.51041	0.31102	0.546072	0.197946
0.523866	0.407037	-0.232952	-0.500525	0.398618	0.351479	0.20188
0.441056	0.455731	-0.274556	-0.277389	0.481365	0.327637	0.340107
0.514601	0.216879	0.207829	-0.506969	0.193712	0.241043	0.285625
0.215294	0.146568	0.223629	-0.654524	0.0132836	0.244704	0.303225
0.420838	0.134287	0.0964033	-0.342781	0.215317	0.00755202	0.358523
0.264458	0.136263	0.232361	-0.235845	0.741487	0.0534247	0.19908
0.16445	-0.0491345	-0.0397124	-0.300638	0.701237	-0.0726158	0.135158
0.284294	-0.00332565	-0.717412	-0.248215	0.429181	0.0902323	0.136894
0.298577	0.0480434	-0.228315	-0.531774	0.592973	0.13647	0.122363
0.0032473	0.198431	0.0182205	-0.104705	0.617877	0.194453	0.167372
0.351285	0.27095	-0.0845256	-0.0202383	0.402774	0.13111	0.212503
0.143821	0.484282	-0.57771	0.010669	0.516588	0.139239	0.334867
0.244319	0.455522	-0.724172	0.0621741	0.762048	0.187513	0.197595
0.329349	0.174645	-0.891721	0.0858995	0.827262	0.35338	0.310398
0.453289	0.222008	-0.749152	-0.0552793	0.438583	0.400466	0.302434
0.147854	0.262173	-0.701534	-0.113102	-0.0474922	0.402619	0.255526
0.454181	0.256248	-0.689674	-0.197039	0.437733	0.427781	0.158012
0.443545	0.287449	-0.566885	-0.308594	0.525939	0.323787	0.251007
0.571666	0.159194	-0.659509	-0.183027	0.37117	0.407059	0.192588
0.270224	0.193447	-0.685539	-0.358114	0.252995	0.222021	0.13741
0.837254	0.125732	-0.306003	-0.268566	0.164942	0.255228	0.201922
0.35416	-0.0149168	0.00840904	-0.244	0.0281289	0.315648	0.0156214
0.199909	0.109369	-0.0682655	-0.290564	0.183737	0.543094	-0.0128259
0.233847	0.167806	-0.19163	-0.171541	0.0245229	0.648424	0.173053
0.647511	0.198843	-0.575457	-0.282084	0.236263	0.510788	0.295889
0.446569	0.10416	-0.469129	-0.21431	0.122244	0.469678	0.211884
0.288882	0.290717	-0.953476	-0.183123	-0.209287	0.459937	0.206425
0.273555	-0.0288622	-1.20384	-0.0952266	0.126887	0.103835	0.202154
0.374278	0.245043	-0.834129	0.0545021	-0.0143265	0.639977	0.102535
0.304504	0.412369	-0.391274	0.0657804	-0.445785	0.834037	0.18582
0.205316	0.38227	-0.46158	0.013842	-0.240418	0.557548	0.218206
0.261956	0.246221	-0.730924	0.109713	0.0880257	0.570351	0.160328
-0.0182643	0.290618	-0.956899	0.127004	-0.144067	0.371659	0.194897
0.143717	0.132852	-1.13493	0.108335	-0.195353	0.402283	0.18884
0.274403	0.32937	-1.63518	0.190219	-0.358078	0.23204	0.16085
0.18509	0.347205	-1.65952	0.220823	-0.465715	0.0491843	0.171581
0.194948	0.28888	-1.04778	0.119423	0.0203878	0.131672	0.18536
0.399188	0.262123	-1.08627	0.144981	-0.161218	0.284432	0.384352
0.343643	0.115421	0.185703	0.145933	0.043071	0.0518319	0.319087
0.172576	0.0932311	-0.17988	0.192064	-0.41494	0.193042	0.447334
0.174146	0.0968346	0.218645	-0.0540012	0.114582	0.230066	0.362473
-0.0844684	0.288716	0.153859	0.0318665	0.208555	0.264092	0.353159
0.0896601	0.0335017	0.000248507	0.04348	0.100445	0.242893	0.252472
0.166689	0.345087	0.266623	0.0632254	-0.119469	0.358339	0.387295
0.148908	0.338006	-0.119704	-0.192765	0.0953575	0.337759	0.231845
0.119111	0.251727	0.174502	-0.345127	0.0431385	0.38855	0.220815
0.447806	0.0881001	-0.482396	-0.355275	0.249487	0.499684	0.0783078
0.442904	0.319282	-0.381477	-0.21643	0.279038	0.634691	-0.0932009
0.304047	0.351838	-0.444244	-0.339581	0.251789	0.728693	-0.0593099
0.0175728	0.158767	-0.44625	-0.313027	0.158031	0.535593	-0.0230596
0.354388	0.105195	-0.397497	-0.336927	-0.190496	0.262848	0.0795033
0.218832	0.280682	0.670054	-0.345021	-0.311206	0.126419	0.110624
0.342279	0.295995	0.903099	-0.278817	0.102849	0.481842	0.230413
0.417201	0.0900289	0.998264	-0.262661	0.374363	0.670605	0.27178
-0.0457801	0.062856	0.896525	-0.161409	0.534262	0.43283	0.314393
0.176756	0.260178	0.889103	-0.175682	0.48211	0.3929	0.226057
0.102469	0.299957	0.870395	-0.355255	-0.0738936	-0.108262	0.158761
-0.072448	0.292127	0.781107	-0.226195	0.181857	-0.0379859	0.198728
0.100345	0.386942	0.52574	-0.0907942	0.0111089	-0.00457709	0.160199
0.0829243	0.324851	1.34776	-0.109951	-0.0109725	0.295508	0.161851
0.425039	0.464997	1.33636	-0.0192715	0.0548119	0.272402	0.189063
0.304443	0.378031	1.08139	-0.0432399	0.266103	0.252067	0.244542
0.319869	0.426509	0.99133	-0.0770762	0.138076	0.255557	0.187133
0.29054	0.111889	1.01775	-0.0541815	0.226554	0.472308	0.332439
0.341123	0.235414	1.0026	-0.0953691	0.202459	0.362719	0.343551
0.405763	0.0579587	0.747662	-0.273611	0.262458	0.643138	0.365191
0.110975	0.108277	1.42272	-0.243748	0.295698	0.659918	0.144123
0.220235	0.101201	0.894425	-0.140584	0.484601	0.547518	0.187629
0.356453	0.297678	0.29582	-0.477304	0.20191	0.317768	0.118003
0.0804067	0.307829	-0.246239	-0.272422	-0.0973924	0.459976	0.0540338
0.397724	0.309742	-0.652498	-0.307772	0.479382	0.337718	0.0784443
0.432758	0.205205	-0.24851	-0.393773	0.419294	0.275581	0.0995592
0.504691	0.238531	0.0507185	-0.248327	0.432042	0.26908	0.182164
0.391574	0.232929	-0.110489	-0.296115	0.213318	0.118238	0.194113
0.32148	0.0682286	-0.335092	-0.200463	-0.198886	0.0901039	0.146349
0.406999	0.119265	-0.454129	-0.182317	-0.25789	0.463906	0.100851
0.594024	0.194056	-0.733992	-0.324794	-0.226171	0.80559	0.0758526
0.471229	0.0801817	-0.42616	-0.215213	-0.308525	0.85329	0.114757
0.41926	0.163386	-0.3512	-0.184214	-0.032244	0.50894	0.151969
0.51319	0.128925	-0.0456372	-0.310178	0.243073	0.368812	0.163308
0.292031	0.388379	0.0428306	-0.246782	0.145736	0.686107	0.00540722
0.380433	0.0972344	0.467033	-0.242453	-0.088019	0.570066	0.343716
0.382153	0.0687194	0.328721	-0.165604	-0.105937	0.645747	0.3375
0.162281	0.193294	0.333306	-0.138635	0.133984	0.532841	0.345485
0.170449	0.186462	-0.0218854	-0.336645	-0.0022801	0.500835	0.348891
0.103277	0.280465	0.188563	-0.215278	0.0359961	0.330978	0.27963
0.152564	0.339598	-0.0303305	-0.360027	0.0232582	0.31508	0.305521
0.124458	0.0761393	-0.00117289	-0.31157	0.272579	0.389451	0.13174
0.422412	0.422183	-0.0221603	-0.531237	0.0656677	0.0629031	0.0833545
0.123296	0.386608	0.421972	-0.269704	0.00364106	0.151647	0.0885299
0.204484	-0.111406	0.550819	-0.467735	-0.0402776	0.267572	0.162644
0.33885	-0.107929	0.664894	-0.231695	0.0598281	0.265451	0.18431
0.212147	0.350415	-0.230974	-0.42234	0.0821473	0.208397	0.259284
0.323454	0.172582	-0.288944	0.101659	0.133191	0.210526	0.215245
0.328377	0.246585	-0.00491944	0.358022	-0.0291725	0.319154	0.284973
0.23045	0.341471	0.563087	0.354926	0.00972012	0.193099	0.32116
0.26368	0.158596	0.329969	0.0815415	0.0469835	0.445018	0.199405
-0.114419	0.463144	0.346479	-0.176536	-0.218895	0.510011	0.209354
0.222229	0.375255	0.386709	-0.219702	0.531605	0.447825	0.248673
0.245836	0.684469	0.277129	-0.197697	0.425008	0.294531	0.221223
0.244611	0.5157	0.25987	-0.263125	0.521299	0.168319	0.226562
0.2703	0.528448	0.438304	-0.235424	0.0892229	0.295691	0.209527
0.26488	0.495495	0.427706	-0.329931	0.146629	0.298932	0.260614
0.614566	0.580143	0.0278599	-0.297858	0.194156	0.359585	0.15477
0.0377298	0.459252	-0.317316	-0.62541	0.0496311	-0.105514	0.0987098
0.378406	0.288628	-0.387332	-0.215397	0.10874	0.0471169	0.0348394
0.371951	0.258968	-0.396622	-0.302219	0.0299763	0.00730609	0.1606
0.269033	0.318105	-0.298612	-0.263873	0.915634	0.0347116	0.237822
0.475351	0.355333	-0.13258	-0.443931	1.11652	-0.0414153	0.190731
0.378668	0.159587	0.0412572	-0.448823	0.739275	-0.0476735	0.253336
0.361675	0.163391	-0.0641823	-0.522123	0.568699	-0.204499	0.167545
0.415323	0.0541664	-0.0144905	-0.538609	0.568258	-0.00581452	0.233251
0.202153	0.193626	-0.15592	-0.581685	0.463642	-0.171166	0.273325
0.124727	0.293453	-0.160721	-0.616292	0.603987	-0.017842	0.170171
0.228457	0.309168	-0.70609	-0.421431	0.572495	-0.0789861	0.172672
0.41975	0.253063	-0.528078	-0.640799	0.507222	0.0324811	0.322374
0.0704061	0.156596	-0.843081	-0.675613	0.235243	0.380821	0.325558
0.022597	0.176236	-0.997122	-0.70756	0.0413075	0.699747	0.294112
0.270885	0.202717	-1.38509	-0.804665	0.0481991	0.548979	0.268945
0.0513642	0.195935	-0.903309	-0.431595	0.1061	0.360684	0.211572
0.279445	0.16614	-0.59369	-0.558074	0.107966	0.484015	0.259617
0.019643	0.180771	-0.488165	-0.701273	0.305243	0.515386	0.182789
0.296994	0.20126	-0.557119	-0.47628	0.419923	0.54849	0.208576
0.317032	0.254154	-0.489828	-0.19224	0.476424	0.421371	0.161672
0.310484	0.23911	-0.542354	-0.0692036	0.467841	0.443412	0.0602956
0.364656	0.116663	-0.582945	-0.169513	0.570334	0.374596	0.222815
0.356776	0.0127279	-0.724125	-0.383741	0.733425	0.300983	0.304912
0.106837	0.0573008	-0.725674	-0.160615	1.19693	0.513085	0.16271
-0.0439877	0.137211	-0.607493	-0.307416	0.944406	0.252967	0.0836137
0.0246648	0.0380886	-0.66536	-0.125244	0.807974	0.422236	0.1294
0.412233	0.0909907	-0.6292	-0.0521836	0.884109	0.348668	0.186207
0.262179	0.0556241	-0.465103	-0.123655	0.935093	0.3021	0.199871
0.337806	0.00409106	-0.608958	-0.103179	0.846975	0.491552	0.244393
0.00174336	0.217819	-0.200892	-0.115255	0.725032	0.58612	0.134421
0.124879	0.299661	-0.353736	-0.277336	0.444427	0.592751	0.203128
-0.00974216	0.254245	-0.251814	-0.381455	0.341782	0.621751	0.164989
0.299463	0.170753	-0.944915	-0.141683	0.335031	0.69973	0.172723
0.0610028	0.213076	-0.472972	-0.175967	0.164355	0.36943	0.222543
0.100542	0.199212	-0.492093	-0.127937	0.503925	1.08105	0.207466
0.183616	0.280554	-0.170141	-0.163449	0.364827	0.929071	0.0125706
0.219983	0.306825	-0.361637	-0.0516334	0.367227	0.911394	0.0689638
0.435605	0.151728	-0.338386	-0.0741158	0.26418	0.852846	0.233127
0.283264	0.157667	-0.527938	-0.0572059	0.207665	0.830583	0.203858
0.301723	0.0522828	-0.331665	-0.117723	0.17934	0.742122	0.229877
0.254945	0.124069	-0.598256	-0.139935	0.254115	0.758029	0.176805
0.357021	0.100299	-0.632712	-0.11223	-0.0771049	0.66504	0.184458
0.148908	0.243298	-0.616816	-0.141072	-0.0799123	0.304244	0.168682
0.215428	0.0610827	-0.318524	-0.0860062	-0.258942	0.59471	0.149336
0.0744131	0.214142	-0.192777	-0.0180063	-0.0099645	0.683651	0.235274
0.0623158	0.211919	-0.417085	-0.0468912	0.282726	0.584934	0.232644
0.206426	0.140406	-0.698735	-0.057106	-0.125904	0.765199	0.189608
0.339005	0.262829	-0.586811	-0.151937	0.185782	0.395564	0.230332
0.502238	0.247157	-0.280852	-0.219746	0.312171	0.405901	0.236855
0.300426	0.181174	-0.246171	-0.156589	0.0150629	0.411041	0.218314
0.074565	0.12016	-0.468653	-0.165897	0.0987382	0.485745	0.224338
0.311137	0.176379	-0.976058	-0.202267	0.105607	0.679105	0.178949
0.345794	0.168493	-1.09076	-0.29175	0.100141	0.658092	0.214257
0.419133	0.10495	-0.808435	-0.351972	0.211124	0.745932	0.201616
0.344648	0.115358	-1.08321	-0.288101	0.247754	0.752234	0.194633
0.244434	0.111471	-0.814198	-0.267503	0.201774	0.648779	0.222925
0.195631	0.00262405	-1.3424	-0.432392	0.115981	1.05364	0.274745
0.120095	0.260849	-1.14561	-0.37904	0.254089	0.750904	0.298674
0.405647	0.304895	-0.800839	-0.317196	0.432266	0.99042	0.265605
0.16484	0.213682	-0.82138	-0.596628	0.434019	0.899819	0.232448
0.187625	0.133732	-0.930563	-0.614349	0.50707	0.783574	0.12765
0.446813	0.205652	-0.973085	-0.678568	0.459948	0.754417	0.122966
0.0184709	0.297222	-1.8465	-0.576158	0.251803	0.523985	0.0543125
0.361417	0.192309	-1.65764	-0.676879	0.331237	0.480078	0.15097
0.240042	0.00998319	-0.460711	-0.531998	0.172387	0.374538	0.300851
0.113175	0.37194	-0.848008	-0.528586	0.267337	0.955161	0.279546
0.469199	0.267697	-0.95826	-0.399005	0.605757	0.908237	0.257297
-0.0440118	0.263174	-0.160997	-0.315211	0.618001	0.783059	0.338098
-0.26625	0.261984	0.318434	-0.175914	0.451643	0.517869	0.328865
-0.204756	0.219297	-0.0894086	-0.0819403	0.718296	0.556371	0.310845
0.246785	-0.0307318	0.0656395	0.408335	0.714773	0.576336	0.2954
-0.366156	-0.0254709	0.0358059	0.427586	0.658335	0.758071	0.379629
-0.411467	0.0509871	-0.272005	0.277001	0.796849	0.592509	0.427406
-0.457048	0.0686103	-0.169306	-0.172642	1.24672	0.527521	0.442611
-0.275672	0.205823	0.0228658	-0.0780572	1.15541	0.494172	0.311855
0.203118	0.0857708	-0.943587	-0.0940937	1.58864	0.391887	0.231976
0.0816285	0.06764	-0.82335	-0.242443	1.41783	0.809574	0.413386
0.221982	0.0713295	-0.375653	-0.236969	0.865631	0.589672	0.3018
0.309096	0.123138	-0.58056	-0.312325	1.27154	0.273675	0.369001
0.266407	0.163702	0.0869327	-0.255861	0.832788	0.221121	0.431226
0.614317	0.37478	-0.0542818	-0.414106	0.680547	0.661288	0.319102
0.441799	0.0709143	0.105147	-0.321422	0.682196	0.660155	0.202239
0.756372	0.189179	0.289103	-0.295002	1.23583	0.67661	0.224327
0.174635	0.494902	-0.206753	-0.450615	0.809331	0.721878	0.283071
0.473054	0.323705	-0.375553	-0.295271	0.195273	0.749258	0.295765
0.606519	0.374395	0.111583	-0.342403	0.192006	0.633335	0.28094
0.319526	0.318412	0.030109	-0.175621	-0.072171	0.674168	0.314033
0.531142	0.0603768	-0.219944	-0.292341	0.493751	0.68801	0.305607
0.527581	-0.0446261	-0.206009	-0.265276	0.290012	0.570634	0.320168
0.450997	0.21536	-0.130734	-0.104025	0.374493	0.448035	0.337909
0.302801	0.274931	0.122116	0.105655	0.245511	0.591015	0.351583
0.215412	0.0777731	0.205051	0.0193324	0.381968	0.631185	0.269277
0.359394	0.210052	-0.268987	0.0721576	0.133871	0.577917	0.332104
0.0343498	0.10481	-0.542981	-0.0537332	0.02199	0.475136	0.410845
0.105	0.142405	-0.3954	-0.278459	0.079031	0.383461	0.404355
-0.184556	0.0300418	-0.626531	-0.14267	0.168789	0.487279	0.348965
0.146643	0.0560257	-0.255598	-0.394747	0.333427	0.345339	0.152435
0.130821	0.255358	-0.573123	-0.575896	0.26808	0.552032	0.27571
0.25756	0.104194	-0.634205	-0.287199	0.23236	0.472449	0.282851
0.261967	0.165046	-1.0803	-0.327047	0.175336	0.511119	0.260647
0.150862	0.159705	-0.965902	-0.305665	0.285845	0.610154	0.315548
0.350391	0.33558	-0.92563	-0.237874	0.119978	0.552232	0.324692
0.0682653	0.257349	-0.645804	-0.244391	0.108403	0.209458	0.190052
0.0762545	0.162096	-0.550836	-0.164511	0.244588	0.32558	0.201265
0.140497	0.302289	-0.778479	-0.220629	0.260415	0.757537	0.274543
0.185171	0.211217	-0.903419	-0.115865	0.12879	0.445608	0.240018
0.268614	0.126522	-0.502156	-0.0357059	-0.0195367	0.134599	0.216316
0.411529	0.194144	-0.959714	-0.111286	-0.165897	0.295179	0.122815
0.53351	0.247346	-1.17063	-0.12179	-0.0495797	0.557903	0.217125
0.772362	0.0694246	-1.0915	-0.384501	0.0606175	0.26116	0.206778
0.520241	0.0376703	-0.989756	-0.218619	0.371485	0.211726	0.16148
0.417942	0.318548	-0.793401	-0.241408	0.483182	0.139083	0.221401
0.372567	0.127297	-1.04185	-0.161557	0.0240701	0.109018	0.20334
-0.0797395	0.135874	-0.568335	-0.424226	0.0699391	0.0971223	0.218397
0.397765	0.321391	-0.411228	-0.315343	0.519459	0.200735	0.237488
0.498112	0.197993	-0.285097	-0.172024	0.351375	0.181039	0.219796
0.315768	0.309712	0.265693	-0.346542	0.239654	0.0606868	0.222831
0.229319	0.214683	-0.583658	-0.154086	0.498917	0.00688987	0.236457
0.213188	-0.0100632	-0.493338	-0.0344643	0.496129	-0.121658	0.268533
0.120932	0.161045	0.0206623	-0.168269	0.575375	0.155136	0.214051
0.319693	0.194629	-0.0571791	-0.236444	0.552365	0.121544	0.310888
0.48635	0.215875	0.537416	-0.198866	0.518775	0.167993	0.357258
0.676443	0.143662	-0.387557	-0.390911	0.400482	0.0522235	0.281145
0.611411	0.123053	-0.510892	-0.377931	0.527832	0.179065	0.200845
0.401816	0.364895	-0.608213	-0.311087	0.706693	0.210914	0.252353
0.502773	0.20927	-1.40975	-0.155845	0.439533	0.221087	0.19097
0.139968	0.343608	-1.443	-0.19654	0.699678	0.393659	0.206094
0.0276016	0.265298	-1.56589	-0.200103	0.414836	0.309908	0.249535
0.14733	0.214447	-1.48075	-0.106179	0.160697	0.277734	0.109549
0.34458	0.329114	-1.35965	-0.0302168	0.0216632	0.388795	0.16766
0.17167	0.174002	-1.28098	0.0214998	0.44109	0.429883	0.115391
0.327977	0.309413	-1.52524	-0.0632889	0.351282	0.402903	0.234608
0.187404	0.299898	-1.62827	0.0841226	0.107628	0.59643	0.206092
0.0666957	0.292885	-1.75408	0.0758899	0.0180996	0.515514	0.201924
0.256755	0.354401	-1.95666	-0.236507	0.0500799	0.588009	0.148536
0.260863	0.22185	-1.55833	-0.0839762	0.194462	0.504844	0.106875
0.231307	0.107302	-1.4512	-0.0591252	0.449295	0.510859	0.0584298
-0.00130932	0.351685	-1.78767	0.1887	0.307559	0.256442	0.13265
0.0148188	0.298917	-1.49308	0.202789	0.524731	0.246387	0.226659
0.214109	0.0626762	-1.38185	0.186477	0.429865	0.163295	0.200238
0.446155	0.519972	-1.06503	0.0271305	0.256833	0.132207	0.143471
0.556569	0.581757	-1.25989	-0.201722	0.335711	0.268434	0.0812706
0.162335	0.297658	-1.29037	-0.0917207	0.213946	0.160899	0.0277499
-0.149619	0.062542	-1.46405	-0.261615	0.124626	0.168182	0.0994207
0.476781	0.116087	-1.55857	-0.301114	0.151471	0.241709	0.198436
0.574746	0.205649	-1.72804	-0.0927836	0.296771	0.10479	0.21858
0.0503323	0.190736	-1.55414	-0.0897052	-0.0227436	-0.0357622	0.191853
0.0824273	0.216569	-1.6971	-0.191194	-0.0685188	0.27268	0.187268
-0.093155	0.241966	-1.53824	-0.292745	0.089911	0.394962	0.215228
0.200645	0.0719071	-0.662026	-0.37309	-0.0265724	0.631433	0.194708
0.219293	0.208267	-0.825421	-0.284604	0.0955299	0.680757	0.215457
0.343341	0.0793128	-0.494707	-0.203719	0.381936	0.150628	0.203643
0.285484	0.0647346	-0.663899	-0.174374	0.510801	0.3338	0.227778
0.267855	0.231295	-0.729018	-0.427042	0.295565	0.440113	0.282347
0.195467	0.188325	-1.39375	-0.547786	0.317894	0.25834	0.204104
0.31844	0.342729	-0.0724925	-0.426138	-0.0571085	0.20457	0.227215
0.179952	0.37413	0.204482	-0.477189	-0.051952	0.413651	0.189641
0.283763	0.373536	1.01923	-0.277102	0.244564	0.352636	0.203473
0.264482	0.134129	0.962679	-0.381255	-0.0739846	0.206338	0.169349
0.250037	0.0811299	0.204986	-0.407132	-0.0336687	0.223625	0.169741
0.257218	0.0702898	0.395089	-0.343859	-0.287382	0.241034	0.214774
0.389343	0.196812	0.494775	-0.32622	-0.0437885	0.39359	0.272066
0.376294	0.0689276	0.142788	-0.340266	-0.0973936	0.494045	0.253478
0.464721	0.267228	0.52311	-0.423047	0.305533	0.592276	0.10275
0.261269	0.147184	0.572351	-0.286663	0.0947885	0.532383	0.0891827
0.278976	-0.0504215	0.499307	-0.462134	-0.0956588	0.515604	0.178287
0.224009	0.0427698	0.524423	-0.440197	-0.168314	0.490123	0.274497
0.105908	0.0640375	0.574522	-0.312796	-0.293067	0.566743	0.194379
0.133923	0.0642685	-0.311105	-0.444297	-0.562401	0.576371	0.18528
0.298629	0.309436	0.104752	-0.287672	-0.754676	0.260262	0.147111
-0.0660913	0.358593	0.0139807	-0.460036	-0.70522	0.330026	0.174236
0.0978786	0.281973	0.0564357	-0.287608	-0.608335	0.159375	0.110856
0.238473	0.270131	-0.075932	-0.474209	0.0470834	0.427502	0.151993
0.190829	0.326892	0.101924	-0.524618	0.248072	0.294819	0.298571
0.214769	0.326152	0.275816	-0.677867	0.270395	0.396532	0.239606
0.335922	0.334611	-0.117197	-0.219773	0.256187	0.515506	0.283758
-0.0116493	0.363765	-0.166939	-0.18934	0.266736	0.418028	0.363179
0.276371	0.284916	0.0405771	-0.273371	0.070348	0.573915	0.386112
0.125195	0.11387	-0.287977	-0.341426	0.449693	0.58463	0.270503
0.0704167	0.302833	-0.448078	-0.314106	0.241562	0.578986	0.37367
0.0877927	0.355085	-0.498727	-0.212684	0.17379	0.505536	0.361682
0.0596599	0.306497	-0.434065	-0.303879	0.00204042	0.366676	0.343062
0.0129193	0.243332	-0.613068	-0.202354	0.10217	0.470665	0.178533
-0.301331	0.459602	-0.518556	-0.313461	0.28333	0.419409	0.220333
-0.393072	0.605434	-0.487522	-0.27794	0.517541	0.429438	0.252181
-0.153564	0.604193	-0.395715	-0.0157684	0.558683	0.162227	0.251674
-0.0140792	0.136709	-0.139994	-0.0873443	0.524127	0.191955	0.123008
-0.417169	0.18443	-0.105699	-0.0667187	0.445802	0.393415	0.109236
-0.121184	0.348408	-0.24062	-0.0846295	0.64825	0.461409	0.37614
-0.312532	0.327346	-0.22836	-0.256515	0.410383	0.675128	0.346809
0.259311	0.328775	-0.389829	-0.372493	0.486855	0.611283	0.112956
0.382327	0.183183	-0.347823	-0.509238	0.139041	0.526125	0.244345
0.646325	0.300026	-0.240931	-0.519201	0.272213	0.591447	0.284857
0.925799	0.0694694	-0.197105	-0.550261	0.361981	0.508592	0.245024
0.776525	0.234469	-0.0647354	-0.549957	0.0440283	0.388719	0.150179
0.69914	0.178796	0.0236146	-0.418588	-0.117207	0.364946	0.246485
0.802681	0.329993	0.291267	-0.335206	0.00910182	0.637996	0.176658
0.620673	0.292838	0.398156	-0.0598256	-0.0482611	0.545531	0.203359
0.547013	0.37202	0.108084	-0.150341	-0.33165	0.635413	0.179137
0.0804795	0.303316	-0.168296	-0.0207647	0.0844672	0.320763	0.138433
0.0472239	0.0990635	-0.339545	-0.083088	0.647898	0.319404	0.1247
0.394904	0.361676	-0.337093	-0.281038	0.91126	0.321098	0.0879039
0.240288	0.163326	-0.309903	-0.0867216	0.582813	0.40959	0.206106
0.342806	0.20644	0.12635	-0.149877	0.319639	0.138459	0.149458
0.293342	0.200143	-0.12394	-0.199013	0.258885	0.21498	0.258952
0.0637225	0.145231	-0.135623	-0.10822	0.497599	0.479792	0.209433
0.192057	0.225801	-0.338512	-0.17294	0.650168	0.593287	0.224904
0.415573	0.10043	-0.383584	-0.122414	0.33556	0.554863	0.189283
0.406625	0.131802	-0.249718	-0.0957001	0.255983	0.625436	0.17754
0.394552	0.205813	0.128874	0.109131	0.226785	0.45295	0.214531
0.446474	0.190844	-0.172542	-0.0256353	0.185037	0.49629	0.218839
0.168043	0.109576	-0.0611622	-0.124308	0.348433	0.365278	0.195217
0.364854	0.0612912	0.0400661	-0.122433	0.404503	0.558031	0.202877
0.338906	0.120988	-0.189335	-0.147691	-0.0242486	0.399138	0.147029
0.252247	0.0466238	0.0460092	-0.0320336	-0.0640063	0.482118	0.103365
0.117258	-0.0621483	0.592763	-0.106941	-0.226599	0.171001	0.37461
0.334582	0.0817014	1.18896	0.000484427	-0.158756	0.159355	0.244439
0.540611	0.0857355	0.811188	-0.0832869	-0.276693	0.38873	0.127321
0.414299	0.253923	1.11766	-0.126625	-0.530741	0.318692	0.0573896
0.161926	0.175412	1.14328	0.0958095	-0.764451	0.340085	0.23959
0.317968	0.156648	1.33866	-0.0461178	-0.756283	0.407535	0.299978
-0.097201	0.2521	0.955016	0.0510858	0.412261	0.331096	0.311872
0.238195	0.308546	1.05214	-0.172836	0.470499	0.439112	0.262653
0.261394	0.23667	0.729326	-0.160957	0.459715	0.450027	0.265273
0.150241	0.177877	0.291147	-0.224603	0.568975	0.149091	0.308823
0.0693386	0.0220466	0.364695	-0.234223	0.622711	0.136968	0.255434
-0.022276	0.0700407	0.231238	-0.0758267	0.356391	0.160321	0.385845
0.161231	-0.0243481	-0.00426236	-0.316885	-0.0689339	0.379817	0.212623
0.195038	0.199835	0.177494	-0.029656	0.0589747	0.435876	0.114644
0.148001	0.243318	-0.206609	-0.227248	0.262822	0.539041	0.0333006
-0.00154051	0.313862	0.314053	-0.209953	0.115777	0.53501	0.24127
0.385659	0.207539	0.498742	-0.198145	0.0615843	0.498943	0.137319
0.415672	0.218249	0.151829	-0.165146	0.109155	0.537961	0.129086
0.415515	0.291856	-0.159842	-0.0770313	0.146719	0.436001	0.226952
0.251489	0.286749	-0.253118	-0.120546	-0.277229	0.478526	0.189541
0.113947	0.0418329	0.197831	-0.249796	-0.0121503	0.70424	0.423389
0.0947577	0.014087	0.282285	-0.00787078	0.0832212	0.611417	0.416709
0.00867476	0.263324	-0.241048	-0.0704183	0.149164	0.716624	0.304537
0.413956	0.277887	0.100051	-0.0635407	0.0271858	0.923793	0.268706
0.44631	0.142483	0.0226484	-0.179307	0.218288	0.830374	0.272162
0.212811	0.218199	-0.0691213	-0.305673	0.692001	0.863488	0.343949
0.530606	-0.0100431	-0.0453155	-0.34515	0.824226	0.607908	0.426856
0.329477	0.325261	0.000690051	-0.441345	0.760933	0.446192	0.288137
0.389629	0.299739	0.0893924	-0.364454	0.845811	0.275287	0.269189
0.169018	0.258127	-0.125708	-0.298063	0.533937	0.728556	0.420741
0.173806	0.213579	-0.478272	-0.529252	0.556053	0.67628	0.361095
0.150748	0.383578	-0.499201	-0.416445	0.207917	0.825665	0.371074
0.0865257	0.23862	-0.414402	-0.362627	0.333119	0.786788	0.360556
-0.0653717	0.0914985	-0.22547	-0.322575	0.0951652	0.734385	0.296237
0.287716	-0.0486214	-0.162646	-0.373071	0.0844689	0.707679	0.271373
0.230747	0.219242	-0.251446	-0.497107	0.118561	0.745689	0.428296
0.277019	0.244791	-0.118945	-0.412261	0.138281	0.799074	0.326247
0.0291399	0.00986558	0.100266	-0.383284	0.37303	0.787404	0.277639
0.105633	0.141104	-0.231676	-0.266323	0.244792	0.835695	0.324891
0.400424	0.15525	0.242099	-0.456319	0.582825	0.852318	0.369899
0.11241	0.0651206	-0.277364	-0.418669	0.534748	0.594894	0.19624
0.201037	-0.0958936	-0.0912459	-0.470011	0.569293	0.194334	0.0977818
0.287937	0.397843	0.157182	-0.488425	0.366806	0.240367	0.0986476
0.413405	0.354196	0.120165	-0.387779	0.265421	0.365335	0.255669
0.337364	0.290732	-0.124175	-0.49405	0.17787	0.231609	0.27472
0.162637	0.321603	-1.05165	-0.321437	0.213018	0.298437	0.361383
0.229386	0.284749	-0.372944	-0.549174	0.36754	0.293732	0.337632
0.178937	0.301004	-0.408344	-0.371964	0.372257	0.260458	0.279876
0.478738	0.149034	-0.101315	-0.697037	0.336017	0.0167539	0.352979
0.115643	0.153125	-0.118246	-0.660792	0.180486	0.116111	0.330212
0.212875	0.108667	-0.238429	-0.812834	0.292187	0.181837	0.297351
0.191875	0.0433653	0.091662	-0.619028	0.280885	0.319964	0.228191
0.276109	0.256062	-0.157015	-0.638734	0.360868	0.189687	0.222072
0.386118	0.21123	-0.238438	-0.691878	0.348587	0.357453	0.213713
0.525794	0.2088	0.210707	-0.599217	0.314748	0.388447	0.276535
0.496399	0.0666012	0.632298	-0.821536	0.326997	0.170847	0.180169
0.542967	0.244014	-0.255768	-0.808764	0.417474	-0.0103281	0.278095
0.359348	0.268412	0.0848831	-0.591396	0.20619	0.232261	0.317693
0.579931	0.22792	0.38489	-0.497165	0.0776127	0.286079	0.296862
0.125263	0.301425	0.470935	-0.636167	0.284032	0.436422	0.402521
0.19557	0.335671	0.0763061	-0.396128	0.28028	0.465519	0.448435
0.377076	0.559347	0.0729527	-0.0478633	0.152666	0.397131	0.408472
0.213325	0.47198	-0.414335	-0.0904887	0.26569	0.718274	0.386846
0.259501	0.297033	-0.0900899	-0.00997892	0.436825	0.53063	0.414931
-0.0113324	0.251242	-0.285259	-0.117346	0.0306016	0.666359	0.269135
-0.10426	-0.0223768	-0.303259	-0.403923	-0.137175	0.729801	0.203545
0.536298	0.124025	-0.14752	-0.39742	0.0150422	0.809397	0.175384
-0.0377892	0.0709968	-0.079112	-0.295154	-0.000380558	0.944898	0.166398
0.439487	0.107437	-0.0533409	-0.263023	-0.0916512	0.841482	0.227257
0.43593	0.0979069	0.123491	-0.0576257	-0.0354945	0.639242	0.184889
0.21086	0.30563	-0.308371	-0.0770319	0.0318795	0.990116	0.202038
0.459898	0.219168	-0.379565	-0.0944652	0.0312217	0.699963	0.224887
0.490611	0.167006	-0.454918	-0.0457944	-0.132391	0.966916	0.197177
0.42156	0.214229	-0.486475	-0.349475	-0.164077	0.824305	0.080763
0.452628	0.186168	-0.625172	0.0159349	-0.408577	0.695551	0.0962802
0.223095	0.135198	-0.686584	0.224403	-0.288491	1.10909	0.0605953
0.480367	0.156711	-0.0166627	0.0827852	-0.0487558	0.928533	0.0141133
0.397886	0.212276	-0.708703	-0.104954	-0.0405232	1.15226	0.00870769
0.44677	0.190252	-0.684534	-0.0210568	0.0982152	0.761741	0.0264684
0.269299	0.132496	-0.327607	0.157486	0.370136	0.605934	0.0976221
0.403257	0.141989	-0.375736	-0.0549883	0.382757	0.561068	0.170029
0.417398	0.169016	-0.296007	-0.00722747	0.308881	0.586859	0.218004
0.557712	0.348321	-0.222379	-0.273755	0.450285	0.56305	0.324375
0.485924	0.161249	-0.275056	-0.225441	0.697612	0.837108	0.240985
0.226157	0.209287	0.0172712	-0.205429	0.511508	0.704446	0.273233
0.140479	0.169003	0.043026	-0.0986346	0.190516	0.683889	0.184695
-0.01047	0.0769013	-0.379426	-0.148521	0.131727	0.635079	0.200251
-0.0476546	0.290641	-0.442031	-0.169954	0.553003	0.522988	0.243577
-0.028962	0.271476	-0.059987	-0.110727	0.848472	0.825441	0.203773
0.151135	0.214274	-0.110366	-0.15765	0.257189	0.593375	0.217594
0.393625	0.163085	0.232824	-0.166045	0.365626	0.469939	0.221879
0.57179	0.100704	0.110788	-0.25033	0.408923	0.394145	0.137409
0.108157	0.140152	-0.157188	-0.204269	0.524477	0.592153	0.202612
0.0824794	0.109886	-0.0755867	-0.398096	0.22799	0.357924	0.223704
0.267262	0.24258	-0.157934	-0.376076	0.0520781	0.182362	0.311493
0.0911578	0.125742	-0.00219073	-0.35688	0.219563	0.342261	0.292809
0.0312914	0.142948	-0.166676	-0.351846	0.185749	0.304526	0.315628
0.597996	0.11702	0.0332718	-0.193267	0.300082	0.234345	0.312558
0.350779	0.273171	0.0180972	-0.295895	0.27831	0.265181	0.300044
0.507748	0.30092	-0.199387	-0.00324792	0.274009	0.202423	0.396675
0.297434	0.268649	-0.0257769	-0.216966	-0.295054	0.094394	0.253242
0.558638	0.124963	-0.128652	0.0496473	0.00554692	0.241108	0.323262
0.572267	0.0458506	-0.490712	0.0711599	0.340519	0.309472	0.287056
0.567871	0.182519	-0.618911	-0.0636908	0.0416988	0.295698	0.353601
0.584007	0.122212	-0.666771	-0.232781	0.0234167	0.418373	0.310595
0.494187	0.201722	-0.495749	-0.36707	-0.0353733	0.145139	0.245849
0.417868	0.115091	-0.192835	-0.235693	0.164109	0.446171	0.246198
0.112985	0.325272	0.178373	-0.196077	0.0690742	0.606739	0.295028
-0.0852621	0.304214	0.112204	-0.340258	-0.216664	0.413749	0.252107
0.212813	0.273545	-0.0425703	-0.259799	-0.0770715	0.215847	0.27147
0.0942549	0.20099	-0.0655831	-0.311846	0.230062	0.324712	0.253382
0.351175	0.0963149	0.110302	-0.301528	0.123171	0.311584	0.255008
0.375563	0.237294	0.148967	-0.335817	0.209998	0.230676	0.260844
0.131535	0.233919	-0.43148	-0.254843	0.224054	0.125654	0.265522
0.00398112	0.133498	-0.197917	-0.253355	0.240602	0.182931	0.311301
0.211521	0.289019	0.0211437	-0.224379	0.310935	0.28247	0.311968
0.502103	0.37957	1.20236	-0.229558	0.211351	0.384969	0.304731
-0.383406	-0.00464993	0.739208	-0.220871	0.0568636	0.0645124	0.338608
-0.168537	0.137448	0.556194	-0.206916	0.1519	0.228192	0.407654
0.0966692	0.111293	0.752614	-0.224297	0.181351	0.451315	0.327168
0.68589	0.211801	0.835875	-0.325941	0.262762	0.523192	0.296965
0.68134	0.083149	0.480113	-0.119804	0.0895729	0.407913	0.369228
0.622225	0.205745	-0.0763398	-0.198876	-0.00166628	0.392388	0.2769
0.376304	0.288805	0.230769	-0.259261	0.413868	0.48237	0.257305
0.804735	0.0511432	1.15372	-0.268524	0.402791	0.23901	0.297327
0.518754	0.0396187	1.06494	-0.162573	0.516696	0.332465	0.244742
0.635773	0.0408273	0.929605	-0.211348	0.68038	0.339341	0.204005
0.264869	-0.0786422	-0.271808	-0.264282	0.548526	0.335547	0.254763
0.226836	0.0175063	-0.323453	-0.354609	0.587308	0.228126	0.227529
0.527645	0.0974754	-0.589514	-0.236425	0.110552	0.306123	0.264265
0.392924	0.121052	-0.566578	-0.343759	0.379833	0.31078	0.313585
0.196513	0.256051	-0.561426	-0.429053	0.677922	0.112569	0.358559
0.426767	0.197912	-0.292976	-0.398832	0.28892	0.0931319	0.4528
0.540976	0.102652	0.0919158	0.0412564	0.335302	0.125813	0.495146
0.439704	0.122371	0.222904	0.428596	0.141301	0.352095	0.489288
0.168347	0.0168512	-0.121686	0.34413	0.180462	0.342752	0.441531
0.200694	0.024832	-0.12181	0.38329	0.291142	0.384765	0.390392
0.297221	0.309536	0.342485	0.303308	0.203044	0.234869	0.288121
0.312463	0.18496	0.477306	0.130907	0.215281	0.245091	0.41447
0.377658	0.315192	0.699362	-0.168622	0.248859	0.398194	0.361588
0.30282	0.250636	0.842328	-0.137209	0.348983	0.454687	0.0867647
0.40331	0.198499	0.979231	-0.172261	0.0103501	0.494746	0.0964337
0.896717	0.285058	0.223334	-0.156847	-0.00547339	0.570008	0.188805
0.73635	0.0860337	0.349519	-0.12813	0.0670181	0.626642	0.298912
0.502616	0.266908	0.626572	-0.127641	0.0326629	0.599106	0.355034
0.388557	0.00431566	0.140362	-0.109286	0.171059	0.528776	0.30889
0.46426	0.353556	-0.645738	-0.259434	0.279077	0.622365	0.374129
0.633733	0.0568828	0.0431116	-0.00593019	0.280315	0.524774	0.25849
0.427412	0.220298	0.989495	-0.0317325	0.597197	0.671311	0.203868
0.323859	0.25131	0.853649	-0.0119987	0.267484	0.735857	0.25282
0.233557	0.187437	0.424976	-0.24354	0.521392	0.656707	0.216286
0.269747	0.19999	0.60801	-0.155278	0.60576	0.611827	0.1803
-0.153537	0.168425	0.157469	-0.0306935	0.531466	0.695014	0.142825
-0.0306226	0.350689	-0.673771	-0.159766	0.387374	0.692962	0.204572
-0.00895905	0.135232	-0.459239	-0.0870936	0.311235	0.721624	0.173074
0.241284	0.0290124	0.130018	-0.217028	0.237051	0.598909	0.0780422
0.0927124	0.206108	0.455218	-0.297217	0.379675	0.434965	0.0229147
-0.131873	0.178326	0.467691	-0.247237	0.465994	0.597797	0.0117856
-0.135879	0.109323	0.303911	-0.103901	0.19002	0.685991	0.105178
0.417639	0.038634	0.703981	-0.149171	0.263877	0.732429	0.186856
0.395319	0.155111	0.456304	-0.0697472	0.393861	0.782723	0.125745
0.161399	0.0231546	-0.696196	0.045174	0.529105	0.622178	0.282667
-0.0752008	0.15546	-0.790686	0.0242954	0.391197	0.599618	0.25518
0.299546	0.190837	-0.750898	-0.25372	0.436421	0.625781	0.173688
0.308266	0.213369	-0.845718	-0.42779	0.412165	0.879755	0.162836
0.43309	0.191786	-0.925429	-0.509868	0.271627	0.847452	0.121403
0.309235	0.330783	-1.43235	-0.430352	0.337404	0.844362	0.180688
0.350154	0.154416	-1.61976	-0.147916	0.151131	0.591762	0.250774
0.362976	0.157964	-1.54847	-0.33437	-0.112347	0.933141	0.222412
0.44036	0.119658	-0.862018	-0.211232	0.280305	0.813899	0.234427
0.414753	0.180777	-1.58746	-0.115249	0.112881	0.822994	0.260968
0.248779	0.175903	-1.43385	0.0108259	-0.227666	0.846905	0.261926
0.333935	0.410834	-1.97853	-0.0483414	0.471562	0.815463	0.0681658
0.192288	0.402851	-1.32256	-0.106296	0.276307	0.744943	0.0854051
0.10444	0.30355	-1.65199	0.0859208	0.338669	0.814865	0.191373
-0.00928445	0.15706	-0.809767	0.0212676	0.184765	0.876117	0.294795
0.285008	0.191398	-0.491701	-0.0461326	0.510401	1.07581	0.301131
0.202622	0.393096	0.0852901	-0.126744	0.134516	0.819818	0.202868
0.355573	0.282069	-0.66004	-0.00850622	0.275253	0.645143	0.218896
0.309869	0.180007	-0.973	-0.145095	0.214543	0.494523	0.203214
0.00530787	0.114047	-0.915536	-0.280565	-0.0629231	0.246429	0.242219
0.0559252	0.0757306	-0.590147	-0.19235	-0.12647	0.345666	0.293929
-0.36185	0.156923	-0.798046	-0.0492402	-0.0686354	0.518741	0.333208
-0.27936	0.0974984	-0.484166	-0.0331292	-0.211227	0.376556	0.211244
0.0395077	0.133892	-0.574748	-0.0379819	-0.202125	0.416573	0.120129
0.540589	0.179412	-0.562342	-0.113312	-0.0582472	0.44574	0.203649
-0.143595	0.165676	-0.0522459	-0.179848	0.00539914	0.342195	0.0142147
-0.024999	0.120638	-0.347185	-0.313359	-0.0857656	0.296641	0.180075
0.652132	0.115722	-0.0971484	0.0993262	0.0863199	0.394268	0.155706
0.395375	0.0697944	-0.229369	-0.0372527	0.121989	0.394095	0.0878199
0.445279	0.0847213	-0.0400472	-0.160514	0.442021	0.139575	0.191765
0.192064	0.168516	0.523271	-0.240749	0.441702	0.167207	0.273354
0.409338	0.191305	0.246755	-0.260995	0.212756	0.409728	0.19517
0.264911	0.128459	-0.095352	-0.231174	-0.147846	0.390938	0.180163
0.521725	0.225807	0.0362985	-0.227829	-0.154287	0.175659	0.244903
0.59074	0.196166	-0.132708	-0.241348	-0.0477965	0.153193	0.260791
0.735824	0.0018544	-0.0401448	-0.29119	0.0957661	0.245848	0.22252
0.557968	0.36552	-0.152236	-0.08671	-0.0638756	0.557782	0.20963
0.173103	0.155911	-0.174265	-0.0120486	-0.390365	0.509872	0.323359
0.513621	0.268666	0.0856759	-0.00360844	-0.219751	0.376071	0.33331
0.361535	0.272244	-0.0937897	-0.162894	-0.338755	0.583651	0.227244
0.185158	0.287405	-0.217344	-0.106218	-0.21246	0.383756	0.198987
0.211053	0.218306	-0.663419	-0.0769637	-0.0859573	0.500583	0.212059
0.204637	0.103297	-0.511687	-0.391251	0.095875	0.386161	0.234567
0.280979	0.36754	-0.250829	-0.349377	0.0152097	0.397491	0.257742
0.19599	0.120694	-0.43016	-0.607824	-0.372455	0.457489	0.268384
0.224909	0.247787	-0.535652	-0.470434	-0.399648	0.494957	0.264665
0.259862	0.190854	-0.604562	-0.674336	-0.210711	0.446008	0.224972
0.126908	0.388159	-0.92387	-0.430048	-0.253984	0.608994	0.141977
0.077091	0.334581	-0.652052	-0.371767	0.00277784	0.570161	0.218607
0.268824	0.0502128	-0.588713	-0.0988196	-0.132986	0.53333	0.246079
0.203252	0.167499	-0.365049	-0.290117	-0.205159	0.488433	0.242435
0.09263	0.129201	-0.375276	-0.421049	-0.0461572	0.472329	0.105721
0.566877	-0.0146871	-0.11546	-0.450961	0.11051	0.479135	0.160106
0.514569	0.309263	-0.686604	-0.223472	0.655835	0.440351	0.200312
0.232917	0.305786	-0.56046	-0.387408	0.0806242	0.573103	0.168036
0.205665	0.173554	-0.738941	-0.0938431	-0.0634503	0.394281	0.11376
0.454204	0.222059	-0.969256	-0.102344	0.252572	0.364995	0.323383
0.31645	-0.0182267	-1.01551	-0.0681219	0.226373	0.419361	0.241805
0.00400934	0.0632022	-0.341334	-0.200062	-0.0698496	0.47898	0.214625
0.241978	0.177522	0.000621058	-0.241022	0.0383309	0.237472	0.240591
0.138292	0.144207	-0.11424	0.143515	0.141291	0.480285	0.187472
0.251264	0.142567	-0.0704668	-0.045206	-0.131514	0.566707	0.200755
0.334858	0.029635	-0.626069	-0.151879	0.0864116	0.503875	0.275352
0.239346	-0.00182338	-0.0529927	-0.166899	0.210288	0.576335	0.276729
-0.0911318	0.0514463	0.642427	-0.27722	0.284547	0.481155	0.179836
0.247252	0.096966	0.390682	-0.324116	0.120127	0.534233	0.151725
0.432906	0.101372	0.353463	-0.358334	0.526036	0.450515	0.0749373
-0.118606	0.180149	-0.130146	-0.424041	0.505954	0.385694	0.0463116
-0.0880856	0.254206	-0.699158	-0.0725268	0.677636	0.200506	0.176857
0.264035	0.242046	-0.576862	-0.237167	0.712269	0.239085	0.255454
0.15611	0.108397	-0.469168	-0.16974	0.43469	0.375966	0.10485
0.271376	0.0564755	-0.344732	-0.173277	0.596733	0.590808	0.163458
0.0532762	0.36105	-0.441654	-0.114619	0.537264	0.628101	0.326343
-0.0512675	0.211718	-0.7052	-0.249182	0.521437	0.562475	0.163066
-0.0797649	0.0519836	-0.553551	-0.108779	0.558524	0.746216	0.193297
0.203591	0.322225	-0.413662	-0.124301	0.570322	0.731025	0.233738
0.104674	0.0894828	-0.571675	-0.0524413	0.244662	0.583076	0.225121
0.227118	0.294382	-0.757955	0.079485	0.361971	0.551329	0.278262
0.28625	0.299007	-0.68033	0.0630655	0.21369	0.45513	0.262951
0.190124	0.325579	-0.620292	-0.107412	0.104399	0.558255	0.227848
0.320917	0.248822	-0.526939	-0.149436	0.12254	0.462948	0.107663
0.4333	0.299291	-0.538483	-0.197185	0.43898	0.446197	0.1057
0.26031	0.271207	-0.461999	-0.265569	0.17152	0.269142	0.175364
0.15526	0.266107	-0.908619	-0.142187	0.0924503	0.231357	0.125079
0.0757182	0.216425	-1.11791	-0.267805	0.0466476	0.369918	0.177287
0.203653	0.187777	-1.29122	-0.221938	0.226746	0.380162	0.317708
0.482485	0.0310195	-1.41124	-0.0583065	0.148815	0.218132	0.311281
0.322919	-0.0325292	-1.43516	-0.116156	0.257087	0.345629	0.241606
0.230019	0.307934	-1.24515	-0.325002	0.716652	-0.309352	0.189894
0.299571	0.359114	-0.765437	-0.414185	0.813118	-0.129608	0.22217
0.490649	0.449957	-0.34725	-0.369247	0.377433	-0.100753	0.353691
0.613598	0.0888053	-0.301979	-0.0565676	0.325397	-0.236503	0.387825
0.303081	0.00182012	-0.279775	0.0589591	0.355651	-0.394708	0.244057
0.531224	0.386819	-0.152104	0.0454068	0.572085	-0.519301	0.290545
0.62043	0.445511	-0.943197	0.0820914	0.574984	-0.199172	0.233724
0.424672	-0.13027	-0.6712	-0.0211687	0.631174	-0.123156	0.168789
-0.0076462	0.159446	-0.750156	-0.0260686	0.299761	0.0634855	0.145462
-0.0067806	0.171643	-0.657311	-0.323922	0.444697	0.372767	0.172738
0.0545099	0.190778	-0.650983	-0.168899	0.21324	0.00608249	0.0960118
0.0379749	0.141903	-0.240416	-0.0876849	0.262334	-0.0549292	0.0591867
0.0185797	0.0918707	-0.105229	-0.123824	0.477099	0.170285	0.0881984
0.229596	0.270774	-0.250251	-0.277689	0.425866	0.383288	0.00798344
0.160724	0.118384	-0.142338	-0.296731	0.291527	0.578973	0.140024
0.0959014	0.126176	0.5135	-0.31447	0.123	0.426552	0.263004
0.350441	0.159686	0.729096	-0.704441	-0.240583	0.381569	0.270422
0.0562737	0.16853	0.39441	-0.624665	0.150499	0.302359	0.300531
0.146025	0.0669168	0.482627	-0.628342	0.0748828	0.530989	0.231692
0.26289	0.188319	-0.154258	-0.768866	0.135399	0.48586	0.228964
0.331607	0.258652	-0.283986	-0.631891	-0.047426	0.445199	0.304891
0.53289	0.163935	-0.344793	-0.292218	-0.189962	0.407686	0.260501
0.431726	0.119092	-0.34942	0.134063	0.485593	0.323876	0.354012
0.511105	0.20257	-0.404266	-0.0477364	0.126386	0.336461	0.292522
0.501966	0.157453	-0.472721	0.0131818	-0.0286477	0.0998873	0.306995
0.0711712	0.110992	-0.41266	0.131344	0.145089	0.104425	0.212384
-0.133424	0.055921	-0.354266	-0.0886028	0.00607157	0.102348	0.168761
0.509914	0.136153	-0.342582	-0.0506901	0.0243938	0.341701	0.179486
0.224139	-0.0329938	-0.397191	-0.200072	0.197965	0.465087	0.139566
0.306813	0.0834444	-0.490279	-0.199676	0.254678	0.622107	0.168603
0.314878	0.0802469	-0.508031	-0.372405	0.327554	0.384453	0.193397
0.295936	0.293375	-0.616484	-0.397474	0.352265	0.402511	0.224737
0.0263291	0.16546	-0.567152	-0.330522	0.4168	0.365413	0.246375
0.0621543	0.172822	-0.112047	-0.45244	0.526054	0.40364	0.186954
0.220769	0.24015	-0.277595	-0.282118	0.27488	0.325512	0.178872
0.450957	0.247146	-0.257094	-0.142922	0.181827	0.428405	0.135476
-0.141028	0.530599	-0.943233	-0.433641	0.173567	0.444624	0.117908
-0.186892	0.271891	-0.433148	-0.417784	0.246969	0.39074	0.175956
0.0459179	0.0871551	-0.413858	-0.363105	0.309458	0.27231	0.266821
0.134248	-0.140368	-0.918915	-0.259086	-0.0955121	0.137054	0.285997
0.17876	-0.10404	-0.783848	-0.0969986	0.210208	0.490107	0.245664
0.271394	-0.263362	-1.06861	-0.268875	0.179765	0.322177	0.0754688
0.307943	-0.20842	-0.750267	-0.249731	0.10386	0.505837	0.205556
0.114761	-0.0683282	-0.049341	-0.354401	0.458454	0.0780066	0.142001
0.498738	0.533424	0.183195	-0.120087	0.490137	0.0191743	0.0650494
0.461959	0.161513	-0.752632	0.0551375	0.108733	0.127524	0.0682422
0.263892	0.232566	-0.774818	-0.216572	0.160423	0.0739799	0.107245
0.242178	0.372745	0.0503828	-0.121043	-0.11515	0.128448	0.186264
0.145041	0.354791	0.0225487	0.013367	0.121694	0.263784	0.200329
0.213585	0.35846	-0.48771	0.0176975	0.46736	0.235357	0.272053
0.0635423	0.123628	-0.724537	-0.0897283	0.397481	0.0736183	0.197044
0.201074	0.344466	-0.801102	-0.0957812	0.256192	0.151974	0.141634
0.110095	0.218272	-0.75271	0.139637	0.550796	0.222284	0.229308
0.185719	0.122358	-0.353984	0.0966604	0.562822	0.22893	0.290222
0.218381	-0.0624892	-0.363398	-0.0185421	0.510118	0.309385	0.281105
0.22236	-0.199023	-0.220066	-0.00920862	0.409239	0.249027	0.218142
0.245287	0.0120946	-0.924291	-0.177494	0.279448	0.122014	0.15116
0.3376	0.202974	-0.508317	-0.0957418	0.311718	0.481725	0.124432
0.114199	0.0866371	-0.427894	-0.136134	0.1932	0.449697	0.169207
0.289628	0.177656	-0.179112	-0.360121	0.0709467	0.401622	0.122138
0.230555	0.296756	-0.202796	-0.0755999	-0.121454	0.476333	0.266726
0.168434	0.20329	-0.226776	-0.240199	0.154451	0.546766	0.29164
0.210617	0.0767163	-0.287445	-0.221511	0.353858	0.470514	0.326985
0.321808	0.0223743	-0.507298	-0.220697	0.30001	0.12825	0.356378
0.256288	0.0903206	-0.408768	-0.1304	0.65205	0.0947015	0.221243
0.272041	0.335702	-0.605376	-0.17682	0.424413	0.3486	0.275424
-0.245026	0.139812	-0.422821	-0.200842	0.736177	0.252253	0.321423
-0.26496	-0.0662048	-0.335438	-0.231856	0.467291	0.297069	0.320427
0.1658	-0.116105	-0.161327	-0.0886692	0.489108	0.285628	0.393898
0.492833	-0.00150778	0.121268	-0.0977743	0.483718	0.501146	0.272319
0.0201761	0.168164	-0.0772463	-0.0372536	0.552797	0.677005	0.321813
0.154636	0.253707	-0.473137	0.049655	0.37699	0.560236	0.283535
0.510097	0.214167	-0.207784	-0.0275373	0.349221	0.711944	0.323295
-0.0445221	0.113983	-0.09055	-0.155387	0.45615	0.732863	0.377778
0.291137	0.0870321	-0.442127	-0.151007	0.344988	0.784988	0.432065
0.506059	0.172013	-0.773527	-0.142132	0.604784	0.564672	0.317845
0.459641	0.324377	-0.931921	-0.316754	0.818574	0.516998	0.401088
0.618505	0.179734	-1.00183	-0.416478	0.835885	0.761747	0.376955
0.922071	0.240199	-0.527389	-0.271754	0.838194	0.630775	0.29895
0.476569	0.355574	-0.598494	-0.34826	0.780702	0.606588	0.290029
0.472386	0.300335	-0.359198	-0.407364	0.462519	0.552523	0.265843
0.573503	0.313723	-0.449779	-0.334039	0.468405	0.573788	0.194982
0.663206	0.485931	-0.711269	-0.395913	0.0936063	0.446401	0.249614
0.700429	0.332871	-0.335965	-0.346947	-0.047039	0.214765	0.294048
0.379803	0.327351	-0.267632	-0.0774493	0.341951	0.171066	0.276239
0.513588	0.34896	0.506129	-0.110375	0.368655	0.12778	0.234547
0.0954147	0.223814	-0.126551	-0.319545	0.201479	0.227248	0.293529
0.503512	0.113858	0.193757	-0.221343	0.182774	0.242537	0.249721
0.617375	0.070077	0.110618	-0.0949723	0.342631	0.170153	0.272204
0.279169	0.163622	0.0903408	-0.0912345	0.397896	0.13836	0.216308
0.347138	0.360612	0.483049	-0.232113	0.431928	0.135763	0.195636
0.277169	0.284457	0.80021	-0.368911	0.346719	0.281473	0.199611
0.0384708	-0.0725374	0.792408	-0.369122	0.107604	0.0498362	0.0684235
0.0984758	0.022409	0.944869	-0.0511545	-0.0573268	0.149091	0.109089
0.141179	-0.00512477	0.554349	-0.0506393	-0.244161	0.307854	0.151673
0.231142	-0.148984	0.88511	-0.312767	0.05966	-0.323865	0.163465
0.195682	-0.155982	0.0959268	-0.33082	0.250764	-0.127132	0.142163
0.0739658	0.0787578	-0.754312	-0.110402	0.418684	-0.200062	0.226243
0.173728	0.455896	-0.854809	-0.235231	0.297071	-0.197951	0.283577
0.147579	0.3457	-0.686785	-0.10166	-0.0775516	0.109308	0.191664
0.250495	0.501622	-0.582309	-0.225906	0.376822	0.0886694	0.204258
0.264654	0.603427	-0.711649	-0.248683	0.358292	-0.00866607	0.269403
0.388051	0.0951704	-1.0833	-0.192928	0.225663	-0.114441	0.173407
0.29295	0.0968064	-0.607679	-0.156347	0.203266	-0.198162	0.240346
0.201102	0.128382	-0.516909	-0.168058	0.204814	-0.353296	0.173855
0.00178375	0.232167	-0.708382	-0.226203	0.249491	-0.297537	0.210499
0.391089	0.426605	-0.676789	-0.0174966	0.365847	-0.385017	0.239852
0.397518	0.580481	-0.101249	-0.0174419	0.272894	-0.261778	0.205055
0.120568	0.53452	-0.393156	-0.0992986	0.445708	-0.410448	0.29252
0.304562	0.509591	-0.966178	-0.438003	0.28841	-0.114807	0.231648
0.0472747	0.47721	-0.935737	-0.0947772	0.491916	-0.159065	0.247071
0.291286	0.505612	-0.614575	0.130627	0.263646	-0.192897	0.164509
0.182195	0.520424	-0.596516	-0.199262	0.368835	0.331437	0.311892
0.178986	0.460995	0.0405477	-0.169332	0.346246	0.283838	0.221966
0.195074	0.159397	0.346147	-0.203916	0.316956	0.29042	0.275454
0.331419	-0.230527	0.29544	0.00280917	0.453306	0.392852	0.22071
-0.0989301	-0.183621	0.413186	-0.24651	0.408087	0.478523	0.173327
0.162456	-0.0292595	0.302418	-0.141757	0.586216	0.303757	0.180054
0.340573	0.0443752	-0.874083	-0.135105	0.625507	0.375926	0.145383
0.103655	0.283456	-0.912642	-0.145849	0.564886	0.29067	0.203935
0.178781	0.398279	-0.599676	-0.372126	0.454587	0.206689	0.129866
0.249844	0.447257	-0.526899	-0.559173	0.265265	0.264137	0.198529
0.248742	0.080524	-0.917008	-0.62597	0.141492	0.250657	0.247797
0.0746685	0.491943	-0.544795	-0.577999	0.469738	0.214221	0.154386
0.233134	0.488259	-0.108755	-0.466458	0.38799	0.350741	0.202749
0.28757	0.307108	-0.50481	-0.563961	-0.0728339	0.366522	0.277901
0.437213	0.210162	-0.527733	-0.51245	0.344401	0.294264	0.296263
0.261665	0.463897	0.146817	-0.423955	0.320638	0.377933	0.115281
0.0735357	0.24058	0.300846	-0.293883	0.288881	0.386269	0.0293658
0.203044	-0.00616652	-0.108911	-0.215949	0.437973	0.405217	-0.263297
0.228674	-0.116946	0.0156004	-0.428262	0.333315	0.320062	-0.175285
0.226901	-0.211665	-0.147014	-0.386111	0.135554	0.52821	-0.0870598
0.346052	-0.0913688	-0.270391	-0.291752	0.139058	0.830756	-0.0017899
0.308426	0.200773	-0.155683	0.0469084	-0.405091	0.673901	0.0878849
0.329699	0.0911214	-0.258804	-0.163215	0.827818	0.666082	0.178574
0.401364	0.086389	-0.172322	-0.422211	0.50414	0.72341	0.227428
0.457332	0.086993	-0.256655	-0.237985	0.466217	0.657436	0.231015
0.42721	0.0865255	0.106325	0.0204313	0.630899	0.390948	0.330933
0.492206	0.132704	0.0875231	-0.159724	0.425701	0.179372	0.334923
-0.0591756	0.247344	-0.249984	-0.0210265	0.211786	0.0885454	0.324228
0.166514	-0.0421151	-0.780232	-0.0409817	0.266411	0.394402	0.247028
-0.0435671	0.332707	-0.634356	-0.120072	0.202135	0.263909	0.252809
0.140262	0.10599	-0.469468	-0.342461	0.314765	0.282353	0.321729
0.55786	0.194884	-0.383078	-0.273057	0.513553	0.290534	0.520056
0.146935	0.0646045	-0.0116366	-0.273417	0.482461	0.330646	0.241045
0.343091	0.161225	0.423877	-0.194885	0.42757	0.0999765	0.302751
0.0977507	0.170816	0.26595	-0.297994	0.171428	0.295122	0.248125
0.0915292	0.236403	0.249646	-0.326318	0.0815624	0.464513	0.0695432
0.243434	0.284221	-0.116434	-0.131304	-0.0514836	0.350274	0.0753922
0.248215	0.326386	0.304222	-0.172649	-0.173569	0.573138	0.0419843
0.203424	0.304153	0.01728	-0.174833	0.25812	0.466676	0.0491846
0.19572	0.328631	0.26019	-0.264608	0.171466	0.33858	0.119424
0.269314	0.471034	0.371369	-0.318141	0.0929796	0.53792	0.272297
0.15085	0.345358	0.14959	-0.429737	0.24185	0.471922	0.289017
0.140219	0.0619944	0.337144	-0.374422	0.332339	0.444003	0.297454
0.27734	0.00107943	0.159713	-0.210674	0.399915	0.395917	0.227068
0.120056	0.164791	-0.532997	-0.361344	0.179254	0.325752	0.0461694
0.249705	0.200922	-0.403979	-0.361653	0.228205	0.28896	0.123504
0.0599166	0.125449	-0.428888	-0.304105	0.421495	0.278153	0.218769
0.0316605	0.161032	-0.454677	-0.398469	0.69793	0.193246	0.177172
0.616206	0.271745	-0.235884	-0.393004	0.579255	0.252105	0.164833
0.538403	0.280541	-0.688445	-0.515082	0.417508	0.439949	0.131334
0.16626	0.32126	-0.601142	-0.387741	0.35112	0.519353	0.106313
0.238033	0.352861	-0.411023	-0.0947458	0.252459	0.3667	0.135329
0.385069	0.089507	-0.850641	-0.261254	0.489318	0.396715	0.130806
0.0263538	0.0641653	-0.638109	-0.285312	0.616545	-0.118352	0.350495
0.0221223	0.344046	-0.438625	-0.349709	0.580179	-0.23602	0.310398
0.343026	0.278038	-0.406482	-0.339649	0.442114	-0.228906	0.301336
-0.099719	0.558588	-0.599312	-0.308856	0.407538	-0.202973	0.310297
-0.0358915	0.2223	-0.633504	-0.364767	0.531071	-0.226925	0.26374
-0.177233	0.323646	-0.414454	-0.318019	0.386548	-0.197866	0.320638
0.263265	0.27186	-0.0290452	-0.251383	0.191746	-0.0864653	0.26788
0.521183	0.229212	-0.614553	-0.317778	0.191442	0.0172287	0.337239
0.112526	0.309822	-0.482961	-0.326286	0.338815	0.00467053	0.242777
0.497575	0.123658	-0.0970884	-0.162492	0.487816	-0.251353	0.199989
0.424946	0.0572888	0.669948	-0.192888	0.162447	-0.0926111	0.305412
0.221671	0.162881	0.435963	-0.121008	0.14366	0.00412915	0.330668
0.44632	0.16799	0.612269	-0.114433	0.112992	-0.0729692	0.439532
0.671749	0.154239	0.892423	-0.35166	0.197011	-0.185237	0.434473
0.0606022	0.248928	0.564341	-0.434651	-0.0415812	0.151078	0.289119
0.136098	0.225912	0.481307	-0.454827	-0.0696691	0.17843	0.259423
0.110813	0.26654	0.503875	-0.185743	-0.0870677	0.238144	0.216227
0.175467	0.196663	0.169552	-0.329104	-0.0109437	0.0477902	0.167154
0.209824	0.094143	-0.0764843	-0.349994	-0.0511116	0.366962	0.196651
0.210856	0.0370537	-0.049959	-0.286337	0.019101	0.362686	0.139077
0.342836	0.095532	0.153834	-0.226032	0.189568	0.442615	0.0820209
0.287908	0.0671542	-0.00259156	-0.204695	0.365227	0.690317	0.0953234
0.221712	0.0331969	0.333522	-0.265598	0.39678	0.741227	0.113193
0.24002	0.061974	0.447752	-0.216683	-0.0535787	0.71191	0.128511
0.677877	0.0411006	-0.0933363	-0.311604	0.130771	0.571976	-0.00510338
0.750758	0.112926	-0.0643788	-0.168275	0.167374	0.56357	-0.074942
0.343494	0.212668	0.20784	-0.189509	0.359671	0.7358	0.021738
-0.0262627	0.205483	0.140727	-0.457146	0.308884	0.710125	0.0646314
0.25244	0.244188	-0.197415	-0.467419	0.514432	0.487606	0.131595
0.189028	-0.0268378	-0.428351	-0.117749	0.527631	0.778457	0.180022
0.0537764	-0.0624603	-0.384771	0.203785	0.0696758	0.729286	0.215558
0.309807	0.00635303	-0.566829	0.225318	-0.422825	0.66404	0.0717611
0.425222	-0.045838	-1.01259	-0.122873	-0.339585	0.866715	0.0967585
0.333397	0.11469	-0.466595	-0.16031	-0.505661	0.810038	0.0989725
0.0657892	0.113732	-0.789815	-0.0436287	-0.319188	0.611448	0.0918543
0.179995	0.125466	-0.6748	-0.254037	-0.107118	0.776959	0.194097
0.447841	0.20723	-0.593248	-0.167928	-0.158023	0.679648	0.310326
0.0179495	0.22536	-0.481246	-0.27722	0.146716	0.720796	0.328945
0.104015	0.154525	-0.485267	-0.26573	0.0069019	0.506962	0.266348
0.229179	0.435809	-0.95182	0.0134822	0.00572442	0.355958	0.245965
0.400768	0.304869	-0.805035	-0.265942	0.123649	0.380674	0.215328
0.511332	0.22747	-0.961209	-0.370591	0.18165	0.323498	0.194095
0.0180102	0.376724	-0.731652	-0.240122	0.269101	0.297857	0.213276
0.379007	0.214962	0.00526865	-0.218891	0.245422	0.264098	0.280385
0.264771	0.267919	-0.00377851	-0.202968	0.219307	0.121858	0.342706
0.369167	0.223494	-0.637616	-0.240072	0.269744	0.0304049	0.414841
0.0657013	0.0210805	-0.606416	-0.155923	0.374963	0.0238185	0.220684
0.145103	-0.102561	-0.271268	-0.243966	0.154331	-0.0910646	0.333299
0.340963	0.19394	-0.362401	-0.29405	0.25791	-0.0590049	0.269391
0.35742	0.0676462	-0.566037	-0.198757	0.367254	-0.105635	0.14528
0.135902	0.0161805	-0.725033	-0.106299	0.428771	0.0628504	0.174565
0.248063	0.0786832	-0.618359	-0.0702207	0.454252	0.606998	0.13723
0.186461	0.289278	-0.732975	-0.114996	0.361681	0.686551	0.15535
0.327631	0.190228	-0.167252	-0.0660954	0.516684	0.83714	0.113816
0.151246	0.163179	-0.466301	-0.284222	0.159394	0.546421	-0.0593868
0.218576	0.118098	0.106365	-0.119312	0.290509	0.664528	-0.0613608
0.0982594	0.305944	-0.394518	-0.162942	0.26866	0.565575	0.0574594
0.274519	0.302681	-0.559916	-0.112178	0.315526	0.815184	0.0658765
0.100105	0.391791	-0.692828	-0.109212	0.450505	0.61508	0.157689
0.110013	0.233259	-0.985365	-0.148497	0.368864	0.709203	0.0902863
0.190097	0.280559	-0.0429352	-0.476797	0.379536	0.719898	0.197404
0.272219	0.217285	0.43845	-0.219305	0.341361	1.0069	0.148336
0.0573186	0.206719	0.249983	-0.218434	0.0129152	1.06663	0.131749
0.184411	0.0733873	-0.113716	-0.350746	0.246943	1.1319	0.0486858
0.235904	0.146226	0.132879	0.0436746	0.311296	0.891461	0.0126174
0.293224	0.184889	-0.281411	-0.361266	0.369439	0.808727	0.142055
0.227764	0.203187	-0.290636	-0.384938	0.406851	0.793658	0.0330709
0.108339	0.311168	-0.458209	-0.176188	0.347944	0.981538	0.0865471
-0.00499879	0.0646847	-0.202709	-0.203196	0.31515	0.676278	0.216273
0.302622	0.266103	-0.386543	-0.145585	0.436635	0.829049	0.284293
0.28665	0.25846	-0.124303	-0.171206	0.444846	0.731805	0.273486
0.249372	0.311961	-0.0395433	-0.10373	0.242011	0.653636	0.24172
0.205488	0.147854	0.193895	-0.0371467	0.119186	0.68189	0.312108
-0.0840954	0.148786	0.422543	-0.186635	0.26253	0.385738	0.212024
0.250132	0.125558	0.283718	-0.185743	0.366833	0.274532	0.140843
0.48159	0.0316047	-0.034584	-0.104959	0.278966	0.572749	0.085356
0.34643	0.276123	-0.0177174	-0.276666	0.0213377	0.466891	0.0882864
0.197315	0.335795	-0.0651132	-0.280904	0.481328	0.442116	0.210328
-0.0519303	0.237901	-0.733975	-0.335275	0.33408	0.327436	0.144722
-0.141697	0.341112	-0.556763	-0.309429	0.272076	0.438466	0.116551
0.0402041	0.039725	-0.999727	-0.229874	0.363823	0.567784	0.0683985
-0.0260883	-0.0428725	-0.816679	-0.20973	0.138659	0.578954	0.210208
0.0404057	-0.0206118	-0.994194	-0.124872	0.119931	0.535484	0.0925772
0.239699	0.267211	-0.869218	-0.0861188	0.145871	0.398416	0.195973
0.38758	0.339781	-0.68215	-0.0644056	0.506933	0.350271	0.148394
0.221883	0.181233	-1.04847	0.0229023	0.148856	0.398997	0.21047
0.318529	0.191853	-0.825441	0.0431918	0.207144	0.238209	0.274039
0.45517	0.281357	-0.678418	-0.00939776	0.479309	0.362806	0.11942
0.552971	0.276406	-0.650386	0.263135	0.816629	0.336838	0.162618
-0.1777	0.180983	-1.20796	0.306862	1.2131	0.453145	0.276191
-0.0729143	0.127404	-0.744449	0.191843	0.942231	0.427211	0.159972
0.33319	0.0229232	-0.697204	0.197808	0.637289	0.398116	0.269431
0.568394	-0.0332028	-0.318491	0.0419876	0.558755	0.382424	0.313889
0.521033	0.146268	-0.417924	0.000576247	0.447078	0.309417	0.225933
0.24655	0.11824	-0.480714	-0.0700687	0.104977	0.364934	0.182545
0.69353	0.232243	-0.261358	-0.1033	0.190803	0.316667	0.20279
0.483462	0.206129	-0.333658	0.00690921	0.473782	0.371899	0.341431
0.637991	0.198982	-0.268022	0.0682279	0.260456	0.254942	0.212313
0.680991	0.121155	0.156179	-0.240559	0.310109	0.0151198	0.138116
0.506916	0.201689	-0.19744	9.5626e-05	0.0397881	0.292772	0.138085
0.468673	0.0937798	0.0587336	-0.0845765	-0.338575	0.0979791	0.10374
0.0982299	0.277692	-0.10284	-0.318402	-0.0847453	0.184943	0.160861
0.242807	0.383448	0.758197	-0.273984	0.263544	0.050552	0.133664
0.211353	0.0463237	0.878609	-0.302145	0.36377	0.400244	0.125176
0.289335	-0.0157981	1.09754	-0.364151	0.618577	0.4754	0.16368
0.220233	0.0330135	1.06559	-0.411986	0.629535	0.507736	0.222827
0.305189	0.17266	1.02352	-0.202152	0.821848	0.365861	0.421211
0.433056	0.243313	0.791589	-0.329079	-0.310981	0.575748	0.246238
0.369751	0.0769761	0.811893	-0.441101	-0.0797865	0.58056	0.258588
0.19714	0.186157	0.808879	-0.403539	0.44807	0.677535	0.130008
0.119814	0.0747164	0.705717	-0.35991	0.593117	0.704929	0.189384
0.039083	0.331184	0.362353	-0.289397	0.137036	0.652765	0.154291
0.216529	0.261356	0.338507	-0.337945	0.399408	0.552903	0.08852
0.533207	0.233389	-0.152651	-0.234057	0.736676	0.337864	0.042838
0.448808	0.19009	0.217232	-0.384657	0.682235	0.5338	0.0198809
0.498853	0.203166	0.248626	-0.388486	0.630312	0.338946	-0.0840322
0.486959	0.0931564	0.262467	-0.37861	0.360047	0.379888	0.143692
0.403237	0.164091	0.0207429	-0.221459	0.225144	0.505082	0.0918995
0.496394	0.0981785	-0.05457	-0.24621	0.00651162	0.750267	0.0851524
0.107817	0.245387	-0.0236375	-0.222661	0.12961	0.886698	0.191633
-0.100796	0.0336986	-0.0122074	-0.411511	-0.3113	0.483591	0.376
-0.0450732	0.324575	0.3088	-0.402669	-0.219447	0.39787	0.247544
0.259562	0.18392	-0.338447	-0.41306	-0.259088	0.342343	0.312866
0.61418	0.367004	0.0749881	-0.439345	0.0743943	0.45083	0.285621
0.473725	0.214828	0.095899	-0.388422	0.203449	0.723854	0.306432
0.353728	0.312209	0.145965	-0.222376	0.580816	0.619385	0.203945
0.28553	0.358991	0.0994144	-0.0706185	0.564237	0.752874	0.251224
0.210186	0.212322	0.311228	-0.233619	0.532916	0.855204	0.346582
0.490038	-0.015083	0.0291741	-0.320501	0.584574	0.638458	0.33148
0.188754	0.186249	-0.83812	-0.103794	0.639807	0.57752	0.150865
0.144953	0.193901	-0.686422	-0.375763	0.614873	0.626928	0.209898
0.33808	0.166	-0.521824	-0.161778	0.585053	0.501899	0.145776
0.14538	0.084739	-0.620955	-0.272627	0.58238	0.226434	0.131306
0.314535	0.133157	-0.716255	-0.1098	0.328321	0.321943	0.170072
0.246079	-0.335502	-0.727319	-0.20875	0.142939	0.55318	0.203637
0.141861	-0.397894	-0.748991	-0.180204	-0.116134	0.563374	0.174014
0.414898	-0.278592	-0.119259	-0.200745	0.00765669	0.440429	0.213731
0.135425	-0.202302	0.260511	-0.162756	0.14233	0.404373	0.261877
0.198079	0.185079	0.0380576	-0.163887	0.149269	0.58282	0.158323
0.220784	-0.0352132	0.299457	-0.110583	-0.0973468	0.532139	0.0539583
-0.114784	-0.0861514	0.145571	-0.00933517	-0.0694169	0.106861	0.0783097
0.139875	0.0784035	-0.24856	0.0285404	0.0597219	0.279113	0.0446415
0.466949	0.178944	-0.968709	0.0633061	0.368704	0.398498	0.253316
0.562505	0.00401381	-1.1272	-0.141606	0.302696	0.462486	0.209247
0.239428	-0.0754448	-0.942486	-0.143434	0.296948	0.348059	0.214233
0.193016	-0.0601079	-0.7405	-0.102367	0.426029	0.459712	0.155832
0.291123	0.194634	-0.752422	-0.137826	0.205732	0.561203	0.129541
0.145793	0.17525	-0.570128	-0.154934	0.149536	0.485501	0.175743
0.0719063	0.286488	0.104552	-0.177934	0.0738116	0.465588	0.134001
0.518718	0.263411	0.159068	-0.27085	-0.0530641	0.568622	0.194456
-0.0567481	0.249982	0.122012	-0.173293	-0.00100118	0.42879	0.229313
0.301816	0.175251	-0.0312552	-0.190814	-0.0798083	0.325233	0.240773
0.223134	0.0504274	0.0602503	-0.251702	-0.259163	0.524672	0.235669
0.287141	0.201111	-0.0481377	-0.321583	0.0650524	0.548161	0.310554
0.266248	0.230169	-0.593679	-0.248222	0.148479	0.27442	0.141937
0.185874	0.31806	-0.650734	-0.262427	-0.0373417	0.368733	0.151894
0.156944	0.0793592	-1.5491	-0.226466	-0.133671	0.458877	0.0929845
0.385782	0.222448	-1.86546	-0.00966292	-0.275218	0.189371	0.0307466
0.0742655	0.147228	-1.74596	-0.195515	-0.270151	0.359361	0.159426
0.454405	0.152311	-1.81251	-0.154541	-0.280302	0.485133	0.21146
0.034316	0.300276	-1.66293	-0.106906	-0.0521522	0.438095	0.256712
0.226608	0.369403	-1.62263	-0.250041	0.148614	0.597109	0.234754
0.481328	0.293985	-2.03653	-0.431616	0.250566	0.602167	0.350568
0.404729	0.125468	-1.29846	-0.193385	-0.120543	0.663137	0.306474
0.328509	0.252789	-1.25973	-0.435675	-0.182503	0.583395	0.309372
0.239022	0.200899	-1.93552	-0.424413	-0.00994374	0.452206	0.290779
0.517671	0.343573	-1.47859	-0.395894	0.201877	0.815407	0.250303
0.599278	0.1934	-1.58379	-0.458147	0.28976	0.732818	0.254469
0.597591	0.327126	-1.72084	-0.557083	0.230785	0.325006	0.274235
0.658074	0.13618	-1.64422	-0.334978	0.197165	0.472848	0.179834
0.729536	0.0393985	-1.65578	-0.371899	0.234837	0.777403	0.237128
0.184706	0.24339	-2.07944	-0.46653	0.0630346	0.768855	0.276768
0.393704	0.200265	-1.74633	-0.383508	0.238102	0.67956	0.213136
0.307907	0.245317	-1.70406	-0.460483	0.505441	0.684554	0.241427
0.370448	0.290057	-1.67282	-0.41155	0.293573	0.441752	0.240457
0.164719	0.224695	-1.53194	-0.274894	0.140822	0.4009	0.148558
0.575072	0.297275	-2.08844	-0.175323	0.0877654	0.576312	0.237853
0.602598	0.5102	-1.45268	-0.304283	-0.0279476	0.425099	0.245605
0.48645	0.492948	-0.876954	-0.232325	-0.0372429	0.467079	0.150064
0.240304	0.474379	-0.551755	-0.189798	0.432649	0.321414	0.140051
0.303166	0.06376	-0.208963	-0.291365	0.471643	0.340087	0.127876
0.196476	0.202715	0.00549117	-0.296594	0.0978561	0.68868	0.302561
0.200964	0.363122	0.0673973	-0.177038	0.306742	0.942729	0.178753
0.297333	0.390564	-0.837516	-0.217484	0.314762	0.87499	0.0795099
0.209429	0.0581497	-0.630584	-0.350903	0.348956	0.863495	0.176178
0.277551	0.136793	-0.449086	-0.441046	0.429691	0.937138	0.420467
-0.0165237	0.0633203	-0.770875	-0.69196	0.221124	0.683265	0.39543
-0.060588	0.133597	0.0986938	-0.462489	0.287356	0.764105	0.291351
-0.0463016	0.116357	-0.264302	-0.566266	0.151079	0.602342	0.274031
0.270549	0.126964	-0.43462	-0.288153	0.0118488	0.950397	0.385518
0.244654	0.171923	-1.35503	-0.212417	0.00605121	0.90827	0.3122
-0.019093	0.166635	-0.297237	-0.389635	0.277018	0.629266	0.237751
0.234953	0.16672	0.112273	-0.333062	0.200061	0.587358	0.377932
0.417426	0.130849	0.262282	-0.20843	0.420415	0.482467	0.315731
0.367462	0.269283	0.210311	-0.395014	0.171989	0.462071	0.397346
0.333258	-0.0792106	0.363631	-0.454681	0.287023	0.426422	0.362171
0.297326	0.140665	0.640887	-0.326071	-0.113733	0.738294	0.339704
0.265511	0.0551442	0.989834	-0.315927	0.448132	0.806355	0.300438
-0.0905577	0.126029	0.619553	-0.38275	0.600957	0.549955	0.286864
0.0639469	0.133687	0.492574	-0.376642	0.598728	0.454385	0.319863
0.343984	0.130209	0.159944	-0.0847859	0.406665	0.400867	0.29081
0.458179	0.23162	-0.0674739	-0.176437	0.513371	0.648244	0.240702
-0.454303	0.0448531	0.0994755	-0.267824	0.243065	0.455315	0.291869
0.18258	0.0441882	0.0355293	-0.361945	0.392421	0.375621	0.110019
0.275751	0.356353	-0.068674	-0.521632	0.494515	0.367287	0.101859
0.0863877	0.167197	-0.824397	-0.226395	0.81736	0.121553	0.183188
0.869755	0.280008	-0.807443	-0.252739	0.753477	0.0557713	0.167071
0.966098	0.315907	-1.2838	-0.272815	0.852934	0.171425	0.0228786
1.15727	0.445293	-1.2743	-0.0900178	0.779884	0.240799	0.060117
0.843492	0.44331	-1.1966	-0.151288	1.03586	0.196135	0.0481121
0.811306	0.131349	-1.07594	-0.363672	0.883919	0.273713	0.136727
1.05561	0.306841	-1.08683	-0.496013	0.822989	0.418176	0.226594
0.883073	0.177082	-0.463381	-0.375677	0.836974	0.487552	0.327178
0.633094	0.155823	-0.209621	-0.387796	0.958513	0.401823	0.162192
0.697893	0.225473	-0.276617	-0.344534	0.793546	0.451192	0.113054
1.01756	-0.049944	-0.0596848	-0.325141	0.268724	0.444251	0.143395
0.663289	-0.0452893	-0.0786042	-0.250189	0.385261	0.432082	0.101351
0.128521	0.22038	-0.428778	-0.162242	0.5481	0.373953	0.122987
0.46643	0.0565362	-0.407203	-0.367456	0.242779	0.480237	0.0672416
0.166232	0.116649	-0.340563	-0.35488	0.0718616	0.659942	0.172114
0.206755	0.111872	-0.228546	-0.0168682	0.371241	0.323902	0.212435
0.688857	0.193443	-0.0784652	-0.0748667	0.368131	0.305764	0.11468
0.288604	0.215063	-0.544405	-0.178853	0.165987	0.188816	0.129109
0.534929	0.206441	0.152977	-0.23491	0.271434	0.330785	0.189917
0.390974	0.233297	0.308315	-0.352761	0.562439	0.502413	0.217469
0.607265	0.18447	0.116808	-0.22767	0.622435	0.554434	0.242792
0.357947	0.151714	-0.0522361	-0.140912	0.737671	0.569171	0.220529
0.398422	0.21413	0.132519	-0.013441	0.164212	0.419253	0.126891
0.476245	0.402333	-0.0492516	0.0858867	0.231552	0.443128	0.0935476
0.409667	0.23087	-0.341072	0.0185849	0.162357	0.423544	0.0697732
0.4553	0.239621	-0.277399	-0.188707	0.352119	0.387564	-0.00197859
0.394494	0.255908	0.0778204	-0.195023	0.358676	0.560643	-0.0671059
0.0227794	0.286167	0.0167739	-0.248796	0.137806	0.461059	-0.0907732
0.185641	0.307155	0.103902	-0.258278	0.35828	0.367348	0.0133092
0.256952	0.243205	0.0347491	-0.363118	0.228049	0.396911	-0.105089
0.184837	0.136241	0.0795197	-0.284343	-0.0787954	0.327609	0.00555399
0.248201	0.359566	0.026753	-0.26468	-0.114141	0.396742	0.12381
0.0188495	0.30008	0.164797	-0.246982	-0.0155956	0.539963	0.0818941
0.158117	0.363167	0.00644243	-0.229054	-0.00326937	0.612932	0.248562
0.333096	0.307993	-0.0548967	-0.382583	-0.0885175	0.520228	0.240009
0.26898	0.303249	0.180916	-0.290565	-0.315291	0.611015	0.353712
0.210423	0.307438	0.237096	-0.170428	0.132505	0.47898	0.261817
0.387072	0.0427308	0.473187	-0.100951	0.129916	0.458502	0.0455616
0.38421	0.133355	-0.357588	-0.253527	0.331907	0.262461	0.0637875
0.397275	0.282271	-0.126211	-0.428155	0.401371	0.373575	0.0900454
0.478023	0.31213	-0.33638	-0.423073	0.431045	0.274643	0.128792
0.188818	0.249066	-0.418372	-0.320235	-0.167325	0.302181	0.273501
0.130061	0.211548	-0.480906	-0.357175	0.0870005	0.254098	0.281231
0.222553	0.219265	-0.282029	-0.245499	-0.50139	0.224607	0.354491
0.249378	0.505153	-0.346538	-0.0576395	-0.00794171	0.141031	0.208403
0.257718	0.409784	0.143659	-0.0199165	-0.207595	0.233709	0.26106
0.0889846	0.39005	-0.30101	-0.0420291	-0.320572	0.256081	0.0793798
0.0415932	0.487011	-0.599019	-0.00469964	-0.389135	0.268992	0.0945611
0.152678	0.177136	-0.548913	-0.00934575	-0.783735	0.189807	0.127361
0.131622	0.428503	-0.451982	-0.2179	-0.57255	0.251125	0.1815
-0.00826145	0.301671	-0.465374	-0.225422	-0.23571	0.156917	0.268766
0.33182	0.15418	-0.635694	-0.23613	-0.355238	0.229423	0.261785
0.193325	0.445662	-0.712873	-0.451649	-0.488822	0.220827	0.264096
0.608571	0.297424	-0.626499	-0.326717	-0.548477	0.508006	0.290681
0.394313	0.430637	-0.760891	-0.295164	-0.352695	0.453558	0.141372
0.34617	0.210657	-0.495698	-0.293936	-0.313717	0.41108	0.105559
0.332555	0.295456	-0.245769	-0.293164	-0.359634	0.404597	0.0364862
0.253012	0.40381	-0.39661	-0.245375	0.122023	0.206722	0.0409102
0.494282	0.251919	-0.507228	-0.299626	0.23601	0.270241	0.090606
-0.0972803	0.3882	-0.742992	-0.591517	0.441551	0.274989	0.0989436
0.172753	0.207476	-0.521529	-0.600116	0.550044	0.343356	0.0617731
-0.0375318	0.355916	-0.347771	-0.608358	0.333557	0.236776	0.0719491
0.0527945	0.206116	-0.857206	-0.587862	0.425994	0.292063	0.12869
0.0969066	0.255712	-0.686816	-0.490187	0.560764	0.0442056	0.108043
0.0497517	0.3969	-0.845189	-0.201395	0.41953	0.285377	0.143147
0.0605689	0.183987	-0.478478	-0.295818	0.810502	0.307846	0.244131
-0.0581332	0.298029	-0.492311	-0.328629	0.632834	0.172804	0.191693
0.0907541	0.285136	-0.260497	-0.100331	0.565102	0.167565	0.20413
0.202324	0.361626	-0.231961	-0.104832	0.351513	0.257155	0.195175
0.378738	0.222255	0.382086	-0.289362	0.356592	0.0880612	0.306045
0.458346	0.116785	0.166766	-0.447589	0.376374	0.243648	0.283993
-0.211853	0.24113	-0.0950055	-0.337181	0.178305	0.344231	0.259038
0.177777	0.271226	-0.022938	-0.292559	0.519145	0.461467	0.174176
-0.0884661	0.257427	0.344075	-0.579795	0.6762	0.465428	0.228346
0.52492	0.285437	0.464274	-0.465077	0.546169	0.447489	0.335817
0.147699	0.376282	0.495017	-0.562805	0.511794	0.497578	0.281008
0.472278	0.329619	0.622977	-0.457332	0.209283	0.553623	0.238563
0.453326	0.197679	0.105472	-0.397476	0.0740457	0.6984	0.230373
0.264884	0.178131	0.160082	-0.23605	-0.0438645	0.590987	0.240732
-0.0207394	0.272221	-0.326528	0.0887406	0.0162877	0.559574	0.217218
0.354884	0.342051	-0.754997	0.303211	0.253601	0.509073	0.28495
0.296847	0.375737	-0.704437	-0.447556	0.175407	0.660766	0.312933
0.422522	0.413909	-0.618805	-0.616742	0.337116	0.391916	0.185422
0.251238	0.20081	-0.706628	-0.366228	0.119823	0.533993	0.139348
0.201986	0.139572	-0.780245	-0.175407	-0.263641	0.58643	0.237073
0.250381	0.293699	-0.156389	-0.416666	0.251436	0.569607	0.386092
0.269447	0.250248	0.875534	-0.447702	0.26761	0.678499	0.297968
0.190196	0.207997	0.972897	-0.427979	0.391221	0.369255	0.335073
0.173949	0.106621	1.12324	-0.473161	0.202587	0.410194	0.348819
0.198782	-0.084937	1.27677	-0.460618	0.250064	0.412481	0.358888
0.276895	0.0432967	1.21053	-0.517602	0.241086	0.330049	0.279532
0.293869	0.19581	0.367647	-0.240526	0.347321	0.516964	0.327846
0.174518	0.192799	1.12935	-0.329929	0.287892	0.352746	0.217248
0.195156	0.0928199	1.18488	-0.234703	0.572995	0.327946	0.297107
0.242259	0.188125	1.05056	-0.457751	0.523761	0.303222	0.262102
0.181598	0.0576714	-0.537532	-0.318506	0.395762	0.0112666	0.31422
0.386852	0.165481	-0.580588	-0.112317	0.420429	0.103515	0.331513
0.386888	0.208086	-0.43836	-0.131429	0.290957	0.356316	0.292305
0.237144	0.133448	-0.176702	-0.129815	0.512281	0.214287	0.258644
0.49113	0.0441452	0.354693	-0.222108	0.652785	0.249471	0.184398
0.402652	0.113483	0.593394	0.00358955	0.61722	0.0648858	0.222377
0.329734	0.19633	0.0757711	-0.0513627	0.41528	0.157895	0.213169
0.0832285	0.0799067	0.089405	0.0623841	0.486892	0.097297	0.160211
0.421463	0.122277	-0.161521	-0.0608976	0.403372	0.346771	0.142173
0.254045	0.285695	-0.222223	-0.0402001	0.454933	0.267397	0.124348
0.0178723	0.128286	-0.177706	0.063708	0.371714	0.248545	0.14065
0.291453	0.145301	-0.342896	-0.0365734	0.338876	0.400776	0.0373282
0.269756	0.267087	-0.136437	-0.155955	0.116015	0.364316	0.258913
0.341293	0.181946	-0.328738	-0.253763	0.448607	0.311373	0.293739
0.406759	0.172173	-0.0926734	-0.257742	0.434319	0.497693	0.199868
0.440038	0.257945	0.387394	-0.166403	0.223915	0.38893	0.182544
0.475207	0.182371	0.61163	-0.150002	0.168228	0.284354	0.18699
0.162938	0.256145	0.543303	-0.411948	0.128722	0.450376	0.174951
0.382147	0.321278	0.80528	-0.358884	0.524733	0.550865	0.186258
0.457154	0.444159	0.382607	-0.157553	0.432209	0.607554	0.21239
0.465375	0.410911	0.749685	-0.120578	0.0217028	0.487363	0.270352
0.431483	0.378486	0.584554	-0.43936	0.189745	0.327656	0.168506
0.365654	0.376153	0.379736	-0.648594	-0.0824249	0.676457	0.20864
0.486348	0.342439	0.143197	-0.478193	0.283651	0.691478	0.325254
0.238639	0.131501	-0.126013	-0.305334	0.294409	0.560145	0.182997
0.2173	0.122949	-0.482377	-0.400004	0.408818	0.408187	0.292879
0.376586	0.140598	-0.122267	-0.352179	0.350535	0.468114	0.281883
0.417095	0.0993882	-0.270187	-0.481382	0.221271	0.485659	0.297639
0.299249	0.00734005	-0.593935	-0.682725	0.250593	0.454926	0.33385
0.353215	0.228077	-0.670378	-0.4839	0.266847	0.204271	0.347173
-0.0336933	0.057255	-0.748408	-0.411881	0.262213	0.446931	0.390705
0.40561	0.248776	-0.593316	-0.394548	0.305216	0.59002	0.327639
0.535214	0.225834	-0.533382	0.0612554	0.336975	0.67465	0.22164
0.499279	0.175191	-0.429888	-0.118963	0.398216	0.507039	0.191091
0.209469	0.2267	-0.675455	0.169425	0.469001	0.352258	0.270201
0.318798	0.407835	-0.537802	-0.0659584	0.5228	0.516086	0.221505
0.505368	0.468911	-0.418067	-0.0078849	0.509244	0.516223	0.33753
0.704466	0.346575	-0.256191	-0.132208	0.582552	0.364502	0.127434
0.358656	0.251358	0.246988	0.0774059	0.50989	0.121849	0.15348
0.239693	0.0105064	-0.123654	-0.114274	0.603284	0.317747	0.196959
0.346915	0.341244	0.000679761	-0.162203	0.234803	-0.048544	0.0982386
0.505154	0.251157	0.118965	-0.112369	0.277626	-0.0631611	0.150278
0.416553	0.307483	0.0950455	0.0849484	0.415684	-0.0603508	0.129323
0.198957	0.172142	-0.1136	0.00491173	0.388345	-0.281616	0.155787
0.285382	0.19242	-0.508747	-0.201074	0.380215	-0.00829562	0.238159
0.204676	0.142317	-0.239377	-0.135966	0.315538	0.0182523	0.291531
0.154727	0.419875	0.278771	-0.210527	0.839944	0.267264	0.208281
-0.0020046	0.181861	0.514835	-0.383737	0.793606	0.134027	0.16477
0.169665	0.128475	0.247698	-0.563706	0.264345	0.129905	0.126591
0.0190589	0.11861	-0.0631929	-0.46309	0.134202	0.0425234	0.140699
-0.0459306	0.127962	-0.120529	-0.490699	0.0240357	-0.163315	0.113584
0.308644	0.355012	-0.000475631	-0.353404	0.155351	0.0238541	0.203992
0.36889	0.436908	-0.198074	-0.323929	0.190148	-0.26484	0.237693
0.0721555	0.339886	-0.322985	0.0567806	-0.0947486	0.0739779	0.267197
0.0153495	0.22859	-0.464224	0.0125786	0.111286	0.186943	0.243029
-0.00170756	0.198723	-0.556209	0.055566	0.189458	0.0277497	0.138705
0.0125058	0.373998	-0.147923	-0.308738	0.167955	0.0751142	0.139752
0.0718228	0.182955	-0.0384015	-0.305008	0.405173	0.230456	0.264804
0.00925327	0.343088	-0.0455583	-0.161652	0.287491	0.125876	0.3273
0.0986487	0.378807	0.0189562	0.181642	0.232618	0.265242	0.423504
-0.0050374	0.231106	-0.132489	0.328895	0.465617	0.394211	0.303872
0.354557	0.460956	-0.0277288	0.307477	0.171835	0.546142	0.327433
0.154584	0.340815	-0.197101	0.263346	0.161625	0.508123	0.307846
0.342151	0.0615701	-0.322956	-0.022042	0.275241	0.305571	0.260564
0.258918	0.290771	-0.485185	0.00595265	0.202983	0.389973	0.281446
0.283273	0.389163	-0.474338	0.0494566	-0.110517	0.462245	0.289884
0.373898	0.272112	-0.61812	-0.142922	-0.167617	0.465247	0.184237
0.506228	0.29513	-0.286304	-0.113038	-0.00145249	0.184207	0.152353
0.573725	0.174269	0.550536	-0.150507	-0.321909	-0.0883623	0.188697
0.312501	0.156104	0.338087	-0.223144	-0.0789426	0.149095	0.198889
0.313321	0.171831	0.161606	-0.134293	-0.0468792	0.260913	0.126905
0.433682	0.345269	-0.0712865	-0.199084	-0.103718	0.322237	0.147868
0.0673907	0.201485	0.185546	-0.218701	-0.110629	0.584601	0.161419
0.115859	0.114016	0.264603	-0.16253	0.090832	0.278079	0.319858
0.11132	0.290225	-0.0120421	-0.263278	0.720404	0.299888	0.230513
0.396193	0.239964	-0.616959	-0.142296	0.238257	0.553064	0.241444
0.55233	0.271767	-0.667863	-0.0761765	0.352573	0.422439	0.208238
0.333628	0.260751	-0.562065	-0.282529	0.342482	0.425073	0.203905
0.0855619	0.097409	-0.0846514	-0.186167	0.00799768	0.309527	0.130683
0.227523	0.389646	-0.179928	-0.252252	0.363466	0.395286	0.106092
0.0500811	0.294745	0.00570442	-0.257062	0.177854	0.418358	0.140723
0.0282832	0.353688	0.496372	-0.171577	-0.0397207	0.566235	0.140705
0.297567	0.334373	0.448934	-0.260034	0.120973	0.516454	0.144158
0.316231	0.0578273	0.121545	-0.0591542	-0.135039	0.592169	0.269771
0.3254	0.428761	-0.145961	-0.274613	0.0262392	0.566405	0.24213
0.564603	0.661958	0.0499089	-0.344929	0.0198185	0.484068	0.335726
0.24144	0.549727	0.164526	-0.109014	0.443306	0.443811	0.308532
0.508429	0.370813	0.224447	-0.247631	0.24082	0.468591	0.272359
0.378983	0.435562	0.0251426	-0.338239	0.151179	0.46392	0.215319
0.607071	0.526393	0.107244	-0.443873	0.348865	0.489483	0.257732
0.526002	0.492007	0.164593	-0.393476	0.564235	0.541663	0.128107
0.162593	0.264734	0.375234	-0.279161	0.189484	0.47494	0.162913
0.221642	0.117732	0.292642	-0.21293	0.553546	0.430571	0.227382
0.433261	0.250012	0.182969	-0.0486485	0.652572	0.790563	0.21088
0.712769	0.441471	0.238	0.0897754	0.482327	0.94492	0.105083
0.378875	0.301187	0.219891	-0.0621139	0.347752	0.819475	0.0575703
0.455323	0.297509	-0.347681	-0.0414045	0.51571	0.825658	0.0374798
0.391701	0.26433	-0.369417	-0.0770024	0.398109	0.703285	0.0287944
0.136877	0.340204	-0.33505	-0.146623	0.770642	0.505178	0.00515467
0.243659	0.317696	-0.555238	0.0108744	0.529374	0.659854	0.0719847
0.0813745	0.296338	-0.139196	-0.0155898	0.390509	0.808423	0.101771
0.4807	0.275283	0.0956633	-0.257559	0.389029	0.679435	0.172537
0.535166	0.203447	0.080952	-0.219288	0.519079	0.704924	0.28368
0.2436	0.05289	0.0340693	-0.164613	0.262199	0.73791	0.28069
-0.011816	0.151562	0.0942316	-0.146759	0.363154	0.490882	0.335689
0.205994	0.21172	0.0221352	0.234106	0.22959	0.380488	0.225468
0.335859	0.0618184	-0.534199	0.0170683	0.360377	0.694784	0.204326
0.405784	0.0622231	-0.174315	-0.118011	0.185506	0.73248	0.288156
0.339284	0.0596139	-0.577438	-0.0849477	0.127095	0.554355	0.163216
0.0585926	0.227452	-0.704026	-0.188894	0.02363	0.597854	0.193609
0.442103	0.320396	-0.881978	-0.338131	-0.336179	0.306676	0.200597
0.0302599	0.229412	-0.338446	-0.109312	-0.108562	0.243456	0.118762
-0.0451714	0.302157	-0.351698	-0.190295	0.0734631	0.28335	0.120056
0.549518	0.146701	-0.122968	-0.371246	0.195613	0.325539	0.154916
0.435315	0.14776	-0.441634	-0.356	0.16526	0.483903	0.0977843
0.54377	0.244359	-0.599045	-0.338374	0.397519	0.414794	-0.000854134
0.842196	0.339957	-0.395713	-0.345752	0.284304	0.316393	0.128443
0.712003	0.159824	-0.438776	-0.295627	0.152833	0.337226	0.13074
0.00554358	0.166833	-0.854626	-0.190387	0.250522	0.22422	0.0698512
-0.202305	0.0833447	-0.781062	-0.127301	0.0400924	0.256291	0.0528242
-0.221686	0.205859	-0.940525	-0.201227	0.250316	0.476145	0.197422
-0.271681	0.222186	-0.895337	-0.166955	0.2564	0.397104	0.257734
-0.0211316	0.124144	-0.33313	0.109286	0.239397	0.234726	0.238352
0.360975	0.13693	-0.568247	0.179603	0.00150876	0.403578	0.183095
0.112378	0.141856	-0.61736	0.166555	-0.36443	0.14959	0.209374
0.676594	0.091368	0.117237	0.302239	-0.0428167	0.261877	0.225746
0.0813622	0.170028	-0.0200922	0.215432	-0.154897	0.178479	0.21919
-0.178467	0.134539	-0.842284	0.283835	-0.36515	0.300361	0.314468
0.122811	-0.0226749	-0.630381	0.00834233	-0.500627	0.344767	0.206351
0.644884	0.0998916	-0.920529	-0.118258	-0.162364	0.372349	0.336875
0.36142	0.19168	-0.517946	0.0533035	-0.151765	0.374618	0.195728
-0.209527	0.122033	-0.539623	-0.186125	-0.0861666	0.35861	0.0509703
0.442176	0.260165	-0.868797	-0.18591	0.105806	0.155249	0.141644
0.0959535	0.180788	-0.648109	-0.257641	0.288323	0.0827228	0.096275
0.468626	0.147331	-0.619337	-0.243407	0.300929	0.19723	0.182042
0.228342	0.1425	-0.465308	-0.191152	0.345102	-0.0516601	0.351182
0.192956	-0.0259924	-0.0883693	-0.254521	0.194463	0.132515	0.306201
0.346797	0.42344	-0.369256	-0.273958	-0.0472979	-0.0719552	0.259943
0.0605205	0.169999	-0.803747	-0.309439	-0.185982	0.377305	0.210251
0.116125	0.180068	-0.499893	-0.218125	-0.166087	0.641372	0.184192
0.0421767	0.244632	-0.450066	-0.22774	0.064876	0.598343	0.173008
0.206294	0.099657	-0.420621	-0.19631	-0.00951866	0.4472	0.156552
-0.0882704	0.144249	-0.232671	-0.451056	0.201915	0.337794	0.328571
0.173199	0.281409	0.61295	-0.288639	0.132237	0.229106	0.366393
0.385262	0.278476	0.392545	-0.388957	0.107151	0.34141	0.310394
0.336861	0.3217	0.284512	-0.402584	0.483735	0.722409	0.280652
0.536263	0.117847	0.219025	-0.111299	0.620604	0.65559	0.204978
0.33663	0.176009	0.213401	-0.215918	0.702201	0.399452	0.157004
0.347668	0.0492142	0.289913	-0.173806	0.767003	0.817726	0.283309
0.273212	0.0888571	0.525153	-0.370442	0.505904	0.705343	0.331738
0.193843	0.130428	0.528968	-0.24744	0.0488392	1.16795	0.257324
0.297241	0.0138672	0.251839	-0.309011	-0.100077	0.487321	0.140362
-0.00868541	0.0373637	0.054275	-0.170724	-0.30121	0.488046	0.134898
0.255065	-0.133572	-0.0903941	-0.370224	-0.142406	0.3994	0.135821
0.187593	0.045949	-0.237997	-0.346062	-0.052147	0.861847	0.29021
0.257675	0.044216	0.115844	-0.442198	0.0482658	0.512608	0.247588
0.232451	0.306895	-0.553753	-0.282916	-0.0706761	0.570174	0.289097
0.0329167	0.176185	-0.464638	-0.308543	0.0221243	0.855998	0.376172
0.0538419	0.353839	-0.44528	-0.238675	0.0167803	0.38677	0.329081
0.190905	0.277545	-0.532309	-0.200094	0.147491	0.774572	0.29291
0.33514	0.363669	-0.570651	-0.310098	0.151796	0.428998	0.394741
0.504206	0.203779	-0.239938	-0.423677	0.104864	0.373454	0.366344
0.578259	0.194647	-0.222932	-0.236087	0.175765	0.352332	0.271494
0.463338	0.30568	-0.604279	-0.0892079	0.335249	0.294934	0.24446
0.0696038	-0.0409896	-0.813652	-0.135324	0.35727	0.728456	0.314429
0.144997	0.331517	-0.526447	-0.120153	0.251245	0.478945	0.323295
0.176628	0.205197	-0.0494428	0.0205912	0.352616	0.64001	0.265808
0.228189	0.109155	0.476405	-0.0235421	-0.0962948	0.645306	0.347401
0.121098	0.241496	0.769138	0.110365	-0.799428	0.527439	0.34733
0.170544	0.289623	0.58142	0.0401012	-0.188145	0.700452	0.252995
0.0380764	0.162884	0.594343	0.0536104	0.359704	0.495346	0.314969
0.372273	0.107079	0.381481	0.0310709	0.870389	0.528583	0.390187
0.362669	0.12378	0.358176	-0.0827113	0.734177	0.636832	0.348459
0.39049	0.172504	0.481171	-0.143249	0.474024	0.524904	0.330237
0.20742	0.173028	0.291909	-0.20623	0.579055	0.54513	0.417844
0.24752	0.240571	0.0461471	-0.0670989	0.401258	0.538365	0.440113
0.429581	0.22099	0.0559303	-0.141959	0.334279	0.288854	0.431578
0.267311	0.19223	-0.0404523	-0.151714	0.806812	-0.0252755	0.427228
0.153117	0.152674	-0.283314	-0.0878595	0.681605	-0.0460749	0.328115
0.221779	0.219118	0.0390911	0.00555891	0.338825	0.0013541	0.270829
0.25731	0.262215	-0.328455	0.0905782	0.303432	0.0322145	0.375298
0.427667	0.240315	-0.23031	0.176284	0.516368	0.345777	0.252705
0.032865	0.305136	-0.365042	0.1937	1.19801	0.553202	0.294006
0.311583	-0.0449899	-0.298562	0.0972224	0.962586	0.476458	0.440508
0.384405	-0.130492	-0.30829	0.0754965	1.03708	0.531109	0.414996
0.410108	-0.14264	-0.0110603	0.0155816	0.573221	0.506894	0.283135
0.34217	0.0651304	0.0315101	0.0853607	0.66799	0.564025	0.332561
-0.0820346	0.370614	-0.0927001	-0.0446989	0.118328	0.548057	0.293397
0.098478	0.0973972	-0.296757	-0.0336835	0.221836	0.588801	0.286364
0.348346	0.30261	-0.386772	-0.261321	0.4966	0.629027	0.304485
0.776554	0.24361	-0.419674	-0.195704	0.54993	0.758236	0.343882
0.611218	0.0441194	-0.433141	-0.116765	0.107947	0.824154	0.258039
0.498571	0.237302	-0.288918	-0.124603	-0.113296	0.46652	0.230418
0.41456	0.154246	-0.656363	-0.147898	-0.219258	0.423242	0.255492
0.439252	0.308927	-0.10455	-0.396614	-0.0515569	0.759856	0.261107
0.359777	0.0391816	0.108962	-0.290793	0.182859	0.643218	0.16922
0.246303	0.235716	-0.342129	-0.306175	0.0244064	0.666947	0.0437276
0.0876277	0.130371	-0.399193	-0.279921	0.210864	0.507266	0.119772
0.19912	0.327664	-0.40596	-0.371415	0.0767497	0.421018	0.100036
-0.0475435	0.384211	-0.182081	-0.281204	0.270071	0.2453	0.10976
0.081413	0.250244	-0.129287	0.22546	0.290993	0.262042	0.123249
0.0188328	0.251462	0.51434	0.390378	0.284379	0.647993	0.0653252
0.271301	0.262748	-0.178683	0.358202	0.254285	0.62481	0.0908138
0.394444	0.44276	-0.110794	0.47193	0.322286	0.657453	0.173266
0.078314	0.262378	-0.328048	0.472798	0.411708	0.594438	0.0750724
-0.0470554	0.163207	-0.123527	0.319415	0.289595	0.480739	0.114044
0.0414937	-0.024282	0.267709	-0.011822	0.353467	0.571052	0.137921
0.416643	0.148975	0.395078	0.183311	0.533459	0.341299	0.0664828
0.496528	0.219889	0.46292	-0.0301055	0.506081	0.456181	0.051868
0.635382	0.192768	0.408887	-0.245465	0.220098	-0.0262894	-0.00412798
0.547497	-0.0344674	0.189326	-0.167892	0.336486	0.205688	0.102379
0.342682	0.201382	0.154717	-0.167491	0.2447	0.0634735	0.11355
0.28997	0.252686	0.0898477	-0.305237	0.402248	0.308968	0.172644
0.260332	0.515174	0.053739	-0.289211	0.538075	0.380478	0.248653
0.30642	0.254315	0.131419	-0.198401	0.523215	0.113867	0.238679
0.264001	0.171511	-0.172833	-0.165518	0.529303	0.414967	0.232119
0.218098	0.448556	-0.0313646	-0.298991	0.536033	0.206227	0.150125
0.368575	0.306999	-0.151053	-0.183615	0.501594	0.351827	0.306308
0.313829	0.08885	-0.111652	-0.100489	0.516231	0.352418	0.386861
0.685933	0.0534775	-0.0497435	-0.0910988	0.311242	0.552815	-0.0185402
0.607461	0.153485	-0.267428	0.142565	0.287231	0.655714	-0.00680768
0.520315	0.0391918	-0.375128	0.217113	0.681567	0.701364	0.11253
0.525582	0.18656	-0.184634	-0.0497069	0.665382	0.651927	0.173395
0.538044	0.226561	-0.117962	-0.168508	0.688164	0.716873	0.290436
0.348993	0.279943	-0.0253771	-0.25743	0.792206	0.672168	0.297638
0.284137	0.17704	-0.405711	-0.311225	0.777731	0.500637	0.279235
0.338632	0.166233	-0.35634	-0.404317	0.491756	0.686576	0.297252
0.185785	0.125988	-0.32681	-0.165806	0.71757	0.524977	0.288268
0.503965	0.173845	-0.305633	-0.299579	0.276419	0.588781	0.295008
0.294937	0.340126	-0.528058	-0.147076	0.116585	0.54253	0.331316
0.307726	0.258007	-0.570337	-0.294103	0.00134744	0.50556	0.336803
0.481964	0.191457	-0.548217	-0.222478	0.130178	0.308286	0.421536
0.0423082	0.227712	-0.530729	-0.210207	-0.00176014	0.268409	0.376936
0.354743	0.302779	-0.325056	-0.1708	0.05363	0.207766	0.403966
0.244015	0.32623	0.00687214	-0.25661	0.134665	0.523916	0.391205
0.174688	0.366239	-0.458015	-0.215863	0.0974821	0.625165	0.410084
0.250981	0.154075	-0.503543	-0.328839	0.418587	0.649454	0.386596
0.314237	0.258124	-0.751952	0.0275928	0.299629	0.5636	0.430679
0.379022	0.412555	-0.832195	0.0103816	-0.108448	0.6277	0.383665
0.375247	0.411895	-0.855812	0.114644	0.145524	0.892181	0.232611
0.203828	0.382809	-0.605441	-0.0532443	0.169085	0.801031	0.227221
0.288776	0.433994	-0.486835	-0.296622	-0.131442	0.779898	0.328862
0.103868	0.250178	-0.258118	-0.264934	-0.0630335	0.711699	0.289326
0.33029	0.503187	-0.212924	-0.366726	0.142393	0.315792	0.296888
0.227259	0.406282	-0.0122827	-0.601511	0.171742	0.503548	0.142881
0.0186785	0.450292	0.000923666	-0.430388	0.593498	0.294706	0.0615476
0.197936	0.258557	-0.302491	-0.304197	0.520491	0.576607	0.188406
0.336152	0.564862	0.126566	-0.422514	0.389894	0.723839	0.218561
0.266876	0.27698	0.426986	-0.472842	0.181101	0.555851	0.235813
0.0650634	0.47542	0.132158	-0.310425	0.199952	0.43086	0.287157
0.270509	0.485403	0.18251	-0.37401	-0.0830605	0.516095	0.408181
0.617439	0.296034	-0.0661977	-0.336667	0.296928	0.43259	0.343635
0.417274	0.696577	0.194825	-0.44479	0.610483	0.36113	0.297113
0.507886	0.488072	0.0869105	-0.519486	0.457017	0.479007	0.257303
0.675989	0.423788	0.262756	-0.203954	0.489111	0.377622	0.265438
0.578969	0.351835	0.0112996	-0.329222	0.369002	0.231571	0.249114
0.631893	0.276401	-0.382092	-0.573171	0.386095	0.505074	0.215943
0.246771	0.298364	-0.494982	-0.386773	0.458036	0.473706	0.0973172
0.349462	0.304773	-0.31075	-0.42437	0.384096	0.50228	0.144759
0.360489	0.382503	-0.31101	-0.405639	0.324365	0.345518	0.127954
-0.0617732	0.327415	-0.188415	-0.133349	0.347812	0.126486	0.129746
0.32894	0.417954	-0.274375	-0.155798	0.419103	0.16372	0.304682
0.279225	0.460575	-0.254768	-0.266828	0.0765649	-0.179326	0.213914
0.259628	0.199244	0.271846	-0.35304	-0.267145	-0.373933	0.331446
0.342736	0.164523	-0.149994	-0.442018	0.282183	-0.274651	0.121198
0.238496	0.385593	-0.0992133	-0.398161	0.247538	-0.212387	0.187429
0.193692	0.302214	-0.0488971	-0.341644	0.244037	-0.254307	0.223483
0.161137	0.279978	-0.0616843	-0.196487	0.237062	-0.236803	0.217354
0.160839	0.283652	-0.0887712	0.00386967	0.431653	-0.108198	0.10808
-0.0941068	0.507453	-0.100235	-0.158925	0.0869243	-0.104165	0.275422
0.426859	0.588604	-0.365834	-0.275876	0.300689	0.101437	0.221055
0.257932	0.618768	0.203723	-0.190999	0.200536	0.0660471	0.296036
-0.00196426	0.525332	0.181128	-0.133244	-0.0788677	0.610372	0.153719
-0.0533231	0.429258	0.156614	-0.21666	-0.0476358	0.633228	0.282083
[truncated: 3,002 more rows]

## Sheet: Figure 3b
SpeciationRateDifferenceAndrosace	SpeciationRateDifferenceCampanula	SpeciationRateDifferenceGentiana	SpeciationRateDifferencePhyteuma	SpeciationRateDifferencePrimula	SpeciationRateDifferenceSaxifraga	SpeciationRateDifferenceShared
-0.259707	-0.310776	1.09992	-0.208509	0.615276	0.654188	0.148501
-0.219629	-0.298387	0.73438	-0.241677	0.833269	0.63259	0.124572
0.0590846	-0.194379	0.366209	-0.16073	0.603353	0.482599	0.0370903
0.306428	-0.233514	0.154473	-0.0404319	0.926229	0.682408	0.152865
0.0182234	-0.217436	-0.0134417	0.0300676	0.879152	0.404231	0.108654
-0.0559131	-0.310498	-0.241639	-0.0297535	0.88435	0.598895	0.123244
0.0348997	-0.351347	-0.0205692	-0.023267	0.960095	0.334527	-0.0504475
-0.23972	-0.331039	-0.00906383	0.0840932	0.904623	0.158436	-0.0309881
-0.182945	-0.363368	-0.147826	0.0641525	0.902889	0.181152	-0.148486
-0.0937239	-0.336661	0.037708	0.0338038	0.849409	0.08109	-0.123889
-0.205297	-0.317	0.121177	0.0626496	0.377112	-0.0195561	-0.124749
-0.132487	-0.354223	-0.490228	0.00777392	0.795739	0.0572692	-0.0427555
-0.20932	-0.380381	0.174187	0.0218178	0.917907	-0.113677	-0.0194305
-0.0122488	-0.359223	0.0472957	-0.0401607	0.893816	0.304927	-0.0811683
0.0847873	-0.319491	-0.0103763	-0.194914	0.940193	0.170645	-0.109371
-0.0586548	-0.359052	0.101615	-0.0410955	0.824232	0.187427	-0.179662
-0.173755	-0.283468	0.397225	-0.120335	0.54565	0.126587	-0.184726
0.114616	-0.389381	0.589174	-0.154151	0.529067	0.156787	0.0719845
-0.118891	-0.462607	0.643611	-0.189217	0.525999	0.272831	0.0512491
0.0100592	-0.402296	0.416026	0.00363738	0.988236	0.30087	0.0197432
-0.012981	-0.453075	0.420291	-0.0671025	0.4839	0.23097	-0.000341621
0.0710321	-0.341175	0.287609	-0.0170812	0.507316	0.336407	0.0463359
-0.154434	-0.293082	0.29421	-0.156991	0.155885	0.228517	0.128382
0.167766	-0.251237	-0.353083	-0.187347	0.751118	0.322082	0.157022
0.028563	-0.341773	-0.00228438	-0.0884467	0.398383	0.384109	0.0845525
-0.194206	-0.309973	0.181655	-0.0068683	0.389971	0.4034	0.0960842
-0.185955	-0.219133	0.319708	0.0867502	0.690929	0.418805	0.0944918
-0.1555	-0.378683	-0.0703653	-0.238155	0.578909	0.404138	0.104229
-0.00604172	-0.416523	0.142	-0.0640414	0.698139	0.222075	0.107799
-0.203649	-0.29875	-0.124142	-0.0133421	0.539949	0.248024	0.0785582
0.150818	-0.508251	-0.1859	-0.0752376	0.513551	0.157549	0.172077
-0.10992	-0.460219	0.103637	-0.318355	0.413893	0.16584	0.208969
-0.188671	-0.347633	0.284362	-0.357058	0.273543	0.327163	0.198105
-0.0214988	-0.254155	0.168182	-0.242584	0.325079	0.342457	0.139139
-0.155731	-0.399044	-0.324569	-0.0119692	0.455462	0.386261	0.177099
0.0142175	-0.232891	-0.631746	-0.153238	0.483066	0.495286	0.265143
0.188925	-0.263354	-0.573221	-0.224846	0.484866	0.425322	0.214084
0.296302	-0.327768	-0.413111	-0.0774509	0.405703	0.357578	0.0472617
-0.077292	-0.300587	-0.170364	-0.0197036	0.32653	0.192114	0.0873579
0.125152	-0.0606257	-0.569289	-0.0349991	0.449859	0.0806633	0.0543633
0.0467151	-0.274696	-0.763264	-0.0119939	0.321432	0.144451	0.0001597
-0.190273	-0.378469	-0.675404	-0.149157	0.367687	0.348602	0.0126382
0.00257009	-0.465841	-0.292709	-0.24646	0.692184	0.334155	0.105731
-0.144363	-0.492322	-0.618208	-0.154924	0.566926	0.285995	0.167572
-0.144225	-0.24831	-0.500948	-0.176824	0.583384	0.16814	0.0923829
-0.0143644	-0.324559	-0.248636	-0.135598	0.706332	0.0396856	0.163096
0.0266605	-0.314028	-0.21941	-0.100951	0.930522	0.0546638	0.152159
-0.0244895	-0.182133	-0.440912	0.0649311	0.608108	0.227309	0.0951157
-0.143871	-0.197431	-0.517997	0.0439808	1.0077	0.132548	-0.0225636
-0.0172396	-0.235982	-0.754111	0.103643	0.631069	0.122669	0.149918
-0.151626	-0.29149	-0.390103	-0.0654976	0.96262	0.182648	0.142389
-0.00681546	-0.322381	-0.121304	-0.11031	1.01175	0.263609	0.217813
0.0622772	-0.200277	-0.130759	-0.204079	1.11452	0.473708	0.245489
-0.103825	-0.228893	-0.127704	-0.155929	1.05582	0.56245	0.255859
-0.0112725	-0.280059	-0.30097	-0.241991	1.08509	0.602962	0.255562
-0.257145	-0.265603	-0.0310139	-0.245905	0.889237	0.511519	0.208163
-0.143462	-0.377352	0.217357	-0.0244289	0.658552	0.469049	0.155578
-0.0447552	-0.394659	0.216869	-0.053755	0.404481	0.522267	0.195849
-0.126867	-0.367853	0.116983	-0.129853	0.417706	0.630109	0.222292
-0.0311648	-0.385147	0.618217	-0.129091	0.0770989	0.771966	0.276464
-0.105842	-0.465584	0.422029	-0.0598421	0.672855	0.78639	0.256189
-0.15897	-0.40554	0.698436	-0.191537	0.274057	0.291635	0.292911
-0.18869	-0.150089	0.427422	-0.102591	0.0276394	0.137327	0.246029
-0.12346	-0.207464	0.318811	-0.128715	0.620045	0.255094	0.28423
-0.407215	-0.323727	-0.0532404	-0.213976	0.691108	0.297088	0.223026
-0.177185	-0.499333	0.0465996	-0.123572	0.745829	0.599363	0.133684
-0.0849017	-0.44032	0.482924	-0.211492	0.293913	0.325201	0.212598
0.0736805	-0.32312	0.608278	-0.221027	0.68025	0.293488	0.119006
-0.129787	-0.141264	0.478189	-0.163588	0.417005	0.357557	0.158038
-0.500374	-0.338105	0.725902	-0.218309	0.709971	0.27131	0.110811
-0.338443	-0.330967	0.959962	-0.027648	0.394358	0.14943	0.159665
-0.460307	-0.31914	0.817851	-0.0501107	0.35802	-0.068082	0.19132
-0.966387	-0.141495	1.06174	-0.130115	0.253778	0.104903	0.10874
-0.522835	-0.353321	1.33771	0.0367517	0.494699	-0.0102324	0.100523
-0.326747	-0.263795	1.18978	-0.21419	0.44843	0.242978	0.162767
0.287635	-0.329407	0.984205	-0.14543	0.475931	0.315921	0.202233
-0.0525524	-0.300813	0.595695	-0.136972	0.396638	0.0609829	0.186014
-0.303938	-0.379996	0.359533	-0.11084	0.763266	0.307059	0.222929
0.0880467	-0.315952	0.505966	-0.186778	0.702063	-0.0885213	0.149182
-0.0847184	-0.3321	0.896324	-0.0726895	0.478612	-0.383675	0.0849878
0.103206	-0.298626	1.04269	0.0920616	0.548772	-0.641729	0.133814
0.000953795	-0.352059	1.18926	0.0855972	0.333318	-0.430464	0.251481
-0.0379091	-0.245844	0.563649	0.0446536	0.669396	-0.193665	0.284095
-0.247092	-0.385285	0.826482	0.057687	0.63895	0.0989532	0.140091
-0.1595	-0.342145	0.655177	0.000397688	0.587738	0.338415	0.0779335
-0.0962943	-0.323967	0.906228	0.00696465	0.563707	0.590087	0.0968679
-0.0217193	-0.333334	0.90191	-0.22486	0.75038	0.645006	0.135541
0.0388541	-0.371312	0.954971	-0.368753	0.579828	0.688157	0.249988
-0.00425318	-0.322054	0.971868	-0.340201	0.577642	0.69426	0.111503
0.0642226	-0.237729	0.369069	-0.250177	0.903788	0.855903	0.162559
-0.0902365	-0.275084	0.79159	0.0231465	0.649024	0.7435	0.293817
-0.127543	-0.297348	0.7879	0.0629621	0.733584	0.662177	0.136174
0.0998615	-0.264438	0.331757	-0.14482	0.556112	0.627226	0.181297
0.0526397	-0.324603	0.459717	-0.00800086	0.55811	0.630241	0.260204
0.0834883	-0.346329	0.652896	0.100615	0.329873	0.559318	0.187512
-0.0860968	-0.360443	0.705809	-0.0167889	0.497062	0.515788	0.190531
-0.457327	-0.0416791	0.793523	-0.0954091	0.435296	0.570819	0.108958
-0.227027	-0.424651	1.01038	-0.166705	0.312732	0.37164	0.1586
-0.114701	-0.493286	1.22122	-0.189485	0.381295	0.263998	0.0785407
-0.209446	-0.587376	0.943153	-0.347563	0.425812	0.0172372	-0.00267972
0.025602	-0.423352	0.583319	-0.257161	0.420053	0.0516307	-0.00257064
-0.190497	-0.244458	0.926537	-0.261097	0.451123	0.0470271	0.0495938
-0.0118924	-0.136417	0.821864	-0.255432	0.51379	0.397081	-0.00254909
0.148493	-0.166237	0.236616	-0.0278843	0.5278	0.355133	-0.0578749
0.0317063	-0.315115	-0.297514	-0.0907059	0.0675097	0.414421	-0.145529
-0.0303923	-0.187814	-0.364557	-0.189892	0.167445	0.206408	-0.220746
0.152667	-0.291404	-0.345179	-0.351873	0.488562	0.109429	-0.16441
0.0857739	-0.350582	0.248023	-0.30902	0.390502	0.145807	-0.108826
-0.0158431	-0.279207	0.0479458	-0.425081	0.177319	0.235757	-0.128853
-0.128482	-0.238951	-0.737194	-0.311291	0.361447	0.138905	-0.0098009
0.0655207	-0.215936	-0.671965	-0.340892	0.651277	0.146599	-0.078908
-0.131466	-0.306551	-0.411997	0.048551	0.619979	0.15517	0.0976889
-0.289768	-0.330969	-0.598758	0.169419	0.345455	0.0478204	0.104015
-0.0589674	-0.367565	-0.284415	0.243081	0.658697	0.29638	0.0755042
0.18393	-0.308374	-0.530767	0.123146	0.931775	0.253906	-0.00479435
-0.158449	-0.344797	-0.500449	-0.107164	0.917749	0.131306	0.0580338
-0.263924	-0.40423	-0.734192	-0.144323	0.871036	0.12698	-0.056068
-0.174162	-0.296288	-0.38073	0.0471255	0.613099	0.267632	-0.103607
0.0520848	-0.143256	-0.395854	-0.0296734	0.680082	0.316731	-0.0817564
0.217418	-0.376752	-0.0541639	-0.0372785	0.546805	0.531152	0.0234613
-0.376317	-0.336035	0.405451	0.100988	0.478719	0.0402002	0.0270499
-0.262226	-0.247987	0.750094	-0.223755	0.714491	0.0791921	0.063094
-0.164336	-0.286532	0.67038	-0.126551	0.767879	0.100215	0.0800007
-0.112089	-0.300862	0.135481	-0.0998015	0.821795	0.604318	-0.0382303
-0.0607735	-0.299421	0.169656	-0.160551	0.322338	0.630048	0.0191939
-0.0177918	-0.273668	0.544032	-0.205612	0.606799	0.151431	-0.0298061
0.0205752	-0.344804	0.572759	-0.196152	0.645421	0.386422	-0.130326
-0.0763728	-0.17737	0.137182	-0.0265321	0.615917	0.660292	0.00429744
-0.14287	-0.233767	0.0976122	0.104724	1.09174	0.577181	0.0759138
-0.154005	-0.307033	-0.198663	-0.120402	0.844901	0.661416	0.028754
0.0507594	-0.389959	-0.319144	-0.0846521	0.851111	0.630811	0.189075
-0.25378	-0.406554	-0.772777	-0.146374	0.551374	0.75723	0.252056
-0.143276	-0.3805	-0.686204	-0.035154	0.388307	0.564387	0.193044
-0.152899	-0.30894	-0.934288	-0.209899	0.656725	0.553216	0.137214
0.136239	-0.244024	-0.944085	-0.143869	0.390988	0.717731	0.09091
-0.160019	-0.300356	-0.650331	-0.158749	0.440959	0.625898	0.0372836
-0.101411	-0.232018	-0.922752	-0.212077	0.599381	0.509054	0.0816807
0.0435116	-0.337724	-1.15876	-0.109135	0.776433	0.549466	0.11093
-0.0825233	-0.133536	-1.05554	-0.120833	0.674614	0.537945	0.22164
-0.259305	-0.188508	-0.861205	-0.066004	0.327696	0.765244	0.269661
-0.395937	-0.212459	-1.21348	-0.0627993	0.390273	0.616756	0.291934
-0.254487	-0.330795	-0.392538	-0.0255483	0.618173	0.405286	0.175532
-0.11633	-0.288896	-0.837449	-0.0502534	0.529597	0.42017	0.136103
-0.188323	-0.307743	-1.00818	0.0908364	0.76938	0.543595	0.151603
-0.0333999	-0.299137	-0.127018	-0.0336686	0.80305	0.526404	0.117166
0.220294	-0.251911	-0.80642	-0.203244	1.21007	0.55233	0.272336
0.331786	-0.119708	-0.586919	-0.165127	0.963898	0.554582	0.305104
0.243106	-0.328501	-0.131404	-0.345667	0.90596	0.807577	0.316097
0.238977	-0.225688	-0.0948099	-0.334069	0.862379	0.7771	0.298587
-0.563609	-0.239884	0.0262473	-0.0195168	0.692936	0.760776	0.298949
-0.429196	-0.38148	-0.107469	-0.0199534	0.297806	0.82028	0.339375
-0.245787	-0.361281	-0.349896	-0.0628764	0.535868	0.733682	0.277481
-0.199124	-0.389968	-0.0979337	-0.206834	0.210462	0.722973	0.250235
-0.180871	-0.415794	0.185168	-0.235001	0.150226	0.421097	0.186599
-0.129418	-0.492344	-0.0368217	-0.276395	0.216102	0.305342	-0.00683759
-0.22808	-0.41306	-0.344849	-0.0440179	0.545051	0.616335	-0.0581669
-0.0686723	-0.271198	-0.546853	-0.151897	0.797647	0.464266	-0.0594163
-0.10581	-0.325337	-0.0487338	-0.0881858	0.6163	0.58782	0.0127397
0.011433	-0.329668	0.258251	-0.0535866	0.847307	0.686796	0.0101077
-0.193101	-0.295078	0.33111	-0.0689822	0.509449	0.605402	0.0039705
-0.185187	-0.273419	-0.318888	0.0369789	0.208977	0.971503	0.0602066
-0.156312	-0.261106	-0.443505	-0.223999	0.237232	0.781784	-0.0890144
-0.162666	-0.271028	-0.21962	0.0908941	0.616738	0.394684	-0.0913057
0.144109	-0.278467	-0.0221397	0.104642	0.361465	0.654434	0.122709
0.0750999	-0.339093	-0.0151653	-0.173007	0.233739	0.839824	0.0693712
0.0810399	-0.304336	0.207661	-0.257571	0.268417	0.718212	0.173028
0.0614841	-0.494381	0.221173	-0.301276	0.625249	0.458367	0.124159
0.249744	-0.505119	1.11765	-0.273315	0.897469	0.375302	0.0757991
0.115144	-0.356465	1.12543	-0.24049	0.636794	0.581608	0.105492
-0.0316841	-0.272907	1.0273	0.0042757	0.552053	0.192193	0.0446058
-0.0186213	-0.0507033	1.23857	0.0103472	0.794211	0.129558	0.0887183
-0.156221	-0.2656	0.706778	0.0915085	1.0002	0.250797	0.110647
-0.414099	-0.151745	0.422416	0.0377782	0.822706	0.42393	0.0141846
-0.157449	-0.395866	0.706525	-0.207311	0.902453	0.615665	0.203302
0.0445034	-0.382033	0.687798	-0.206483	0.694049	0.449622	0.0763815
0.000634913	-0.373996	0.637177	-0.214792	0.230618	0.346772	-0.0137357
0.287899	-0.282701	0.819163	-0.226567	-0.303824	0.425708	-0.0441422
-0.439158	-0.1749	0.634423	-0.110358	-0.0772437	0.100843	0.137543
-0.141586	-0.282381	0.448766	-0.218323	0.47812	0.207037	0.122275
-0.143377	-0.271816	0.70177	-0.271567	0.358162	0.317255	0.106209
-0.233714	-0.237187	0.916853	-0.190935	0.249959	0.57285	0.119271
-0.147714	-0.249889	0.745395	-0.136461	0.881777	0.679959	0.0483193
-0.140337	-0.365616	0.652714	0.0491475	0.93299	0.593938	0.0318433
-0.133034	-0.388412	0.691107	-0.00517783	1.23815	0.449969	0.0655673
0.09788	-0.415867	0.936075	-0.217315	0.854831	0.2598	-0.0290327
-0.0853895	-0.393121	0.976548	-0.161226	0.953209	0.0391001	0.0299473
-0.239363	-0.30876	0.938795	-0.155753	1.14411	0.174603	0.00339442
-0.108015	-0.262171	0.261164	-0.190347	1.1191	0.264378	0.114331
-0.0573836	-0.378654	0.272441	-0.20994	1.16581	0.356361	0.148201
-0.0860241	-0.248405	0.134751	-0.255595	1.17355	0.451509	0.10833
-0.0281256	-0.156999	-0.265787	-0.331802	1.00785	0.290024	0.210078
0.0362014	-0.355007	0.322214	-0.269428	0.977866	0.364085	0.215758
-0.0382248	-0.25515	0.131657	-0.296923	0.650032	0.495264	0.178631
-0.0970494	-0.255438	0.16218	-0.265155	0.619537	0.391748	0.101804
-0.165945	-0.275114	0.357785	-0.273973	0.470057	0.089533	0.0572471
0.0274323	-0.217329	0.195939	-0.296956	0.36284	0.142593	0.0342009
-0.080046	-0.391564	0.0333742	-0.199347	0.481406	0.12894	-0.0145171
0.00555807	-0.391841	0.227874	-0.143196	-0.300231	0.370497	0.0186421
-0.118914	-0.256199	0.0868554	-0.0919448	-0.507174	0.568978	0.0998299
-0.289206	-0.171843	0.0884854	-0.192089	-0.685519	0.667389	0.116748
-0.0916226	-0.385875	0.713777	-0.0894395	-0.672533	0.269541	0.132985
-0.0111711	-0.388398	0.680372	-0.0969075	-0.405043	0.31307	0.127266
-0.00778801	-0.497461	1.28503	-0.0659203	-0.396606	0.519048	0.0173351
-0.244449	-0.202606	1.14343	-0.0285496	0.20583	0.32679	-0.0618354
-0.185088	-0.373977	0.978455	-0.140152	0.27498	0.187456	0.138363
-0.258176	-0.408177	1.31387	-0.214909	0.386795	0.604258	0.0522558
-0.0107984	-0.416618	1.32718	-0.109731	0.42127	0.565485	0.0887145
0.0402455	-0.947955	1.35261	0.173568	0.627981	0.365446	0.138976
0.152769	-0.784712	1.55614	-0.131541	0.497736	0.24817	0.155434
0.19916	-0.805465	1.68157	-0.0451855	0.428963	0.225238	0.0914728
-0.247985	-0.674924	1.80491	-0.134317	0.663279	0.212375	0.113211
-0.195845	-1.01585	1.96311	-0.220721	0.74557	0.443303	0.0932295
0.0125407	-0.905793	1.99415	-0.156873	0.685931	0.289932	-0.00799854
-0.155859	-1.04131	1.26985	-0.205425	0.714207	0.257217	-0.0162309
-0.187762	-0.878797	1.48305	-0.222856	0.316298	0.295412	0.00103102
-0.0755828	-0.857037	1.66918	-0.00478333	0.80825	0.319181	0.0964492
-0.0715802	-0.764508	1.51094	0.08256	0.217084	0.195929	0.131802
-0.176475	-0.802314	1.49026	0.0616578	0.691496	0.288119	0.199475
-0.120225	-0.781443	2.49025	-0.0707919	0.194441	0.286924	0.187775
0.0490463	-0.643229	2.52907	0.122281	0.113132	0.33292	0.166042
0.0731239	-0.656475	1.9076	0.155336	0.278219	0.297687	0.183976
0.149977	-0.695569	2.19398	-0.022561	0.142825	0.410764	0.217854
-0.16457	-0.655972	2.68863	-0.0369001	0.713755	0.442902	0.229975
-0.196683	-0.485767	2.27486	-0.0534397	0.587839	0.339919	0.28914
-0.0504713	-0.0886838	2.10159	-0.137292	0.547531	0.402607	0.193787
-0.374525	-0.157975	1.87522	-0.118699	0.586331	0.176128	0.144847
-0.0866799	-0.156593	1.68923	-0.154389	0.370598	0.344223	0.177467
-0.0966216	-0.291434	1.96097	-0.127348	0.576029	0.629231	0.118958
-0.0323329	-0.373581	1.7074	-0.150604	0.321092	0.475268	0.0971213
-0.164214	-0.236328	1.5072	-0.144708	0.233894	0.150957	0.0741111
0.0155543	-0.32438	1.1987	-0.141964	0.423959	0.354359	-0.00370815
-0.100334	-0.416967	1.41896	-0.211028	0.381286	0.224986	0.0064649
0.0891751	-0.429098	1.61057	-0.211757	0.477041	0.207022	0.0168522
0.128101	-0.234891	1.09211	-0.217144	0.223637	0.440619	-0.0422061
0.143313	-0.172365	0.503539	-0.21577	0.0113247	0.493657	0.0687966
0.0562255	-0.101517	-0.00466115	-0.171452	0.0367655	0.376089	0.235744
0.0883044	-0.373949	-0.351212	-0.158877	-0.146589	0.548757	0.232669
-0.10924	-0.239469	0.0145839	-0.21066	-0.244492	0.376595	0.248911
-0.0380113	-0.32532	0.114253	-0.301643	0.465601	0.601997	0.287349
-0.0302388	-0.286968	0.355305	-0.172351	0.518341	0.695817	0.22404
0.0936789	-0.263777	0.0729072	0.0753155	0.592539	0.155885	0.195178
-0.135153	-0.307928	-0.297066	0.110544	0.568756	0.192219	0.0997946
-0.0639409	-0.168191	0.000713276	0.150025	0.642076	0.113968	0.211645
-0.0868224	-0.22321	-0.0838162	-0.150377	0.687692	0.482744	0.144398
0.145734	-0.340662	-0.15535	0.00394107	0.872135	0.21348	0.231466
0.00712687	-0.336403	-0.123074	-0.0756434	1.14626	0.158353	0.178188
-0.0553599	-0.432102	-0.310643	-0.0357999	1.02551	0.257473	0.167135
0.0147937	-0.390683	-0.711826	-0.0147454	0.94523	0.295353	0.169432
0.19901	-0.433946	-0.525213	0.00875661	0.524206	0.292902	0.163013
0.0689763	-0.499306	-0.569969	-0.182011	-0.563322	0.123034	0.110916
0.152434	-0.517765	-0.731747	-0.211423	-0.153897	0.0737778	0.068273
-0.0227709	-0.242044	-0.715041	-0.107766	0.324602	0.120433	0.0405433
0.231357	-0.358068	-0.535365	-0.162879	0.40901	0.388699	0.0319441
-0.364197	-0.37598	-0.540199	-0.201847	0.384483	0.60192	0.0239315
0.183036	-0.29219	-0.466985	-0.219533	0.216438	0.396552	0.0880279
-0.0279433	-0.393069	-0.279005	-0.160651	0.478667	0.373445	0.0655363
0.0928642	-0.344984	-0.0551523	-0.232713	0.534139	0.513372	0.121992
0.130762	-0.443778	-0.523403	-0.186676	0.181898	0.707396	0.144534
0.260679	-0.477452	-0.693022	-0.224525	0.536667	0.971963	0.0899856
0.174017	-0.52532	-0.806084	-0.214335	0.351264	1.06193	0.182172
0.176471	-0.486135	-0.802119	-0.250688	0.359526	0.913653	0.215073
0.199433	-0.417389	-0.920835	-0.320906	0.505365	0.957733	0.307208
0.304068	-0.223346	-0.364333	-0.279956	0.400543	0.822558	0.213046
-0.0789437	-0.277507	-0.167598	-0.30478	0.307196	0.864096	0.139954
-0.114674	-0.232905	0.25686	0.0176779	0.333182	0.664441	0.162149
0.198074	-0.226822	-0.0950582	0.160229	0.305271	0.603196	0.224789
0.154848	-0.29845	-0.144071	-0.0917664	0.1086	0.627638	0.243087
0.410941	-0.429074	-0.151241	-0.0681966	-0.0867532	0.553138	0.159748
0.124347	-0.328908	-0.343106	-0.0998567	1.17898	0.531407	0.0090859
-0.354313	-0.26031	-0.226815	-0.193945	1.04166	0.752631	-0.0664307
-0.301481	-0.485726	-0.037247	-0.245579	1.00792	0.728697	-0.073418
-0.297049	-0.498425	-0.0953029	-0.215892	0.910021	0.741404	-0.0535051
-0.132021	-0.526594	0.108952	-0.142394	0.79097	0.808029	-0.0518006
-0.0441457	-0.528189	0.386593	-0.21496	0.454789	0.774603	0.175137
-0.238635	-0.391748	0.530287	-0.113058	0.657477	0.740603	0.173806
0.0811024	-0.352229	1.13085	-0.140976	0.918356	0.727621	0.153824
0.227079	-0.400144	1.2241	-0.178535	0.87888	0.759904	0.0203083
0.212836	-0.243863	1.05887	-0.0806057	0.868511	0.641812	-0.0140635
0.104537	-0.365733	0.47373	-0.166247	0.918786	0.654919	0.0581209
-0.211363	-0.344991	0.178719	-0.0501086	0.709153	0.621907	0.0348969
-0.0648892	-0.38989	0.0848884	-0.0671801	0.728963	0.640272	0.151986
-0.0866104	-0.254108	0.315593	-0.120543	0.598208	0.709415	0.0954458
-0.043115	-0.239653	0.144482	-0.267138	0.280134	0.467902	0.210837
-0.1775	-0.303632	0.0676898	-0.322095	0.570022	0.473244	0.16258
-0.0866927	-0.257107	-0.160181	-0.171106	0.38052	0.210804	0.235589
-0.0625639	-0.355606	-0.384272	0.011246	0.315965	0.0585538	-0.0594974
-0.1971	-0.183254	-0.214877	-0.0803758	0.0317818	0.221372	0.07774
-0.146623	-0.366627	-0.164068	0.11262	0.208705	0.354806	0.115798
0.0426492	-0.328873	-0.203529	-0.133921	0.0882272	0.276769	0.0941758
-0.125451	-0.422997	0.166434	-0.222974	0.659688	0.575853	0.0954309
-0.128742	-0.465498	-0.132665	-0.154459	0.76712	0.618807	0.091124
0.104157	-0.431929	-0.443648	-0.252207	0.332534	0.366436	0.0618919
0.119111	-0.483965	-0.655377	-0.156413	0.30499	0.337725	0.0440565
0.0291685	-0.400124	-0.574251	-0.0456858	0.430523	0.0787209	0.0200021
-0.109474	-0.347447	-0.415942	0.0497939	0.317138	0.102073	0.0258097
-0.14345	-0.390965	-0.571869	-0.0542493	0.46287	0.274532	0.0485158
-0.294506	-0.339094	-0.578417	-0.0243285	0.61283	0.320308	0.0746933
-0.0200918	-0.365578	-0.583671	-0.0806303	0.123043	0.332034	0.127449
0.40439	-0.287216	-0.143315	-0.0958561	0.0584704	0.235436	-0.0909526
0.473332	-0.283977	-0.514851	-0.205239	0.408498	0.213748	-0.0638588
0.117735	-0.207457	-0.627631	-0.214704	0.382473	0.150473	-0.0459816
-0.00447988	-0.334478	-0.263194	-0.122524	-0.289215	0.127014	0.0126115
-0.0150194	-0.291983	-0.0911507	-0.186095	0.159011	0.184472	-0.0827228
-0.201917	-0.319498	-0.554504	-0.177577	0.285166	0.120372	-0.069879
-0.297848	-0.349735	-0.306872	-0.124003	0.282376	-0.0625722	0.098384
-0.275382	-0.33298	0.148944	-0.124206	0.166993	0.169409	0.134617
-0.259099	-0.30207	0.346061	-0.169124	0.753007	0.322639	0.19087
-0.186947	-0.331742	0.641896	-0.171907	0.426236	0.292987	0.128388
0.0294016	-0.276509	0.927386	-0.148514	0.0562425	0.58814	0.0670205
-0.0317639	-0.353811	0.877387	-0.069278	0.414904	0.250036	0.0701308
0.00798505	-0.373749	0.686083	-0.0351597	0.0811469	0.250038	0.136899
-0.374615	-0.315682	1.07382	-0.14174	0.227013	0.434879	0.137304
-0.295086	-0.323642	0.832746	-0.115104	0.239966	0.364485	0.0838306
-0.296816	-0.338519	0.725186	-0.100478	0.539718	0.329303	0.142208
-0.240974	-0.350043	1.41719	-0.0882324	0.502293	0.217389	0.163604
-0.296865	-0.335683	1.17795	-0.0431124	0.666658	0.151325	0.180104
-0.0506082	-0.217976	1.12131	-0.0373412	0.324304	0.242719	0.11843
-0.10037	-0.339418	1.28789	0.055289	0.741765	0.245833	0.148684
0.0987944	-0.384164	1.42433	0.114836	0.590316	0.423954	0.0888655
0.145012	-0.206034	1.04236	0.0790993	0.647908	0.255372	0.0318999
0.0997725	-0.211652	1.20809	0.0309957	0.841639	-0.0692536	0.0562755
-0.340374	-0.179973	1.15414	0.0208946	0.824602	0.182239	0.0233334
0.0531806	-0.190981	1.50429	-0.00224952	0.988114	0.477522	0.00932671
-0.0509881	-0.226389	1.31284	-0.00421699	1.11103	0.487964	0.139377
-0.300357	-0.24239	1.43483	0.0468964	1.12496	0.516345	0.104116
-0.521034	-0.206796	1.30318	0.0406918	1.14452	0.352301	0.124668
-0.0449857	-0.0966628	0.805807	0.0802577	0.912491	0.372979	0.142653
-0.15237	-0.366804	1.6782	-0.0323045	0.944227	0.466432	0.154791
0.00093112	-0.40193	1.37158	-0.00866192	1.19086	0.376105	0.228364
-0.207887	-0.482595	2.05999	-0.0801765	1.20718	0.393809	0.325999
0.0801864	-0.356257	1.99133	-0.114855	1.04724	0.255014	0.248046
0.210497	-0.454433	2.03557	-0.161564	0.97091	0.405286	0.181142
0.0662106	-0.510826	2.15391	-0.127509	0.0361903	0.136024	0.12356
-0.117125	-0.435566	2.15331	-0.0971207	0.305159	0.232089	0.200061
0.316464	-0.311067	1.9821	-0.0684056	0.648346	0.0798821	0.189146
0.113901	-0.311879	1.83243	-0.153278	0.877566	0.116772	0.202558
0.0117879	-0.341747	1.80288	-0.123146	0.537967	0.0553988	0.0685612
0.159587	-0.402366	1.85515	-0.0993891	0.626755	0.237967	0.150581
-0.0611265	-0.376734	1.74162	-0.0472373	0.744259	0.256382	0.16832
0.0380364	-0.394403	1.72155	-0.219944	0.62623	0.27959	0.0256077
-0.144012	-0.482093	1.74441	-0.0929582	0.573119	0.204568	0.173946
-0.130354	-0.533859	2.25985	-0.153577	0.502704	0.128066	0.201402
-0.207062	-0.45769	2.09065	-0.165617	0.87619	0.154222	0.0235451
-0.00193433	-0.258882	1.70808	-0.233753	0.712098	0.0267953	0.0200406
-0.0997181	-0.299353	1.51001	-0.230299	0.720494	0.0643189	0.00660065
0.106682	-0.389501	1.50356	-0.171857	0.579325	0.0563653	0.00670583
0.10841	-0.394262	1.48955	-0.0418955	0.718373	-0.0013268	-0.0624738
-0.222065	-0.386909	1.47346	-0.126161	0.511594	0.151638	-0.122513
0.0636407	-0.224034	1.58124	0.17294	0.570704	-0.0806381	-0.0989998
0.10916	-0.252688	1.76507	0.203871	0.856416	-0.135939	0.0424254
0.224857	-0.227826	1.72904	0.180258	0.63577	0.385204	0.307948
-0.24573	-0.216807	1.82211	0.121012	0.360416	0.204077	0.185024
-0.264646	-0.255766	1.21085	0.251988	0.527036	0.149682	0.209467
-0.769575	-0.402567	1.48062	0.0761202	0.69531	0.201772	0.189137
0.216249	-0.210467	1.05475	0.145504	0.725644	0.420797	0.0620989
0.131942	-0.320288	0.829329	0.0587577	0.730647	0.448424	0.0820751
0.0700014	-0.335175	0.850665	0.00448951	0.771861	0.414529	-0.0816825
0.173523	-0.262969	0.228708	0.19659	0.703554	0.264702	0.0185812
0.0579685	-0.227246	0.256624	0.184212	0.667212	0.450878	0.0270642
0.17612	-0.289405	0.484776	-0.0969468	0.508	0.434923	0.182353
0.0955436	-0.253947	0.459147	0.0154554	0.131635	0.306989	0.188526
-0.0189547	-0.472789	0.26104	0.12878	0.418744	0.300983	0.12983
-0.0114687	-0.467816	0.125551	0.115219	0.795171	0.171651	0.0589938
0.192096	-0.30849	0.0535447	-0.0156669	0.57831	0.262791	0.139341
0.0972337	-0.313869	0.240119	-0.0909119	0.508532	0.22148	0.1443
-0.00391409	-0.389117	0.184492	0.129405	0.479335	0.24535	0.238903
-0.0612495	-0.433644	0.114861	0.062809	0.771058	0.0827148	0.242825
-0.121669	-0.38068	0.203304	-0.275688	0.326774	0.393158	0.196911
-0.150619	-0.115024	0.766344	-0.277171	0.272974	0.3934	0.272763
-0.219298	-0.139431	0.344475	-0.348551	0.443015	0.512086	0.224193
-0.0298636	-0.0566174	-0.0131064	-0.297902	0.487801	0.581586	0.115528
-0.235686	-0.0651342	-0.0466988	-0.308613	-0.142404	0.631112	0.126855
-0.202644	-0.0430379	-0.177285	-0.258515	0.181377	0.359328	0.13599
-0.237582	-0.00971002	-0.0957698	-0.382361	1.29703	0.356166	0.121431
-0.0988325	-0.065712	0.22331	-0.433959	0.870704	0.340705	0.158686
0.0345366	-0.302027	0.156107	0.251182	0.774426	0.441567	0.0829488
0.0378669	-0.157411	-0.0863132	0.193938	0.460815	0.410423	0.000620282
-0.360795	-0.261162	-0.65178	0.448047	0.441126	-0.00193772	0.0971906
-0.714718	-0.374224	-0.722067	0.371135	0.30055	0.223631	0.152632
-0.74781	-0.42461	-0.602347	0.076846	0.113349	0.247224	0.17102
-0.455898	-0.379303	-0.650994	-0.224569	0.680183	0.212772	0.277376
-0.126693	-0.398874	-0.547932	-0.204544	0.704543	0.111854	0.266033
-0.118425	-0.0525314	-1.15952	-0.19477	0.614642	0.0472824	0.335697
-0.115799	0.0368655	-1.34552	-0.26316	0.52483	-0.0960393	0.368346
-0.175941	0.0296743	-1.23554	-0.138528	0.341074	0.196964	0.247173
-0.177509	0.134612	-1.02754	-0.193756	0.783311	0.235809	0.173548
-0.14046	-0.00181852	-0.350029	-0.434903	0.369361	0.206679	0.268829
0.0949541	-0.0729345	-0.475607	-0.317508	0.907095	0.347881	0.339455
-0.226433	-0.337207	-0.800913	-0.0637619	0.468348	0.16494	0.286212
-0.0491673	-0.0781432	-0.773337	0.0938287	0.309802	0.203958	0.354971
-0.131773	-0.121736	-0.67688	0.209097	0.0605031	0.163426	0.202517
-0.116017	-0.540846	-0.643936	0.111298	0.125201	0.116551	0.0358188
-0.0512603	-0.521951	-0.950066	-0.036384	0.624596	0.363521	0.131484
0.104164	-0.451987	-1.08074	0.195927	0.371134	0.345308	0.0547338
0.174225	-0.592924	-1.1997	0.181979	0.552142	0.403894	-0.0273557
0.0368013	-0.652005	-0.986684	0.0880536	0.303387	0.390921	0.0488102
0.13162	-0.680637	-1.11342	-0.151787	0.401521	0.209299	0.00649029
0.0353178	-0.620899	-1.07871	-0.177107	0.29633	0.199216	0.0656138
0.0924161	-0.669806	-1.056	-0.194134	0.477977	0.105774	0.0211309
-0.122288	-0.464501	-0.631655	-0.269012	0.269795	0.00412485	0.152246
-0.131295	-0.28306	-0.180228	-0.317005	-0.307514	-0.00586742	0.0875009
-0.206555	-0.276823	-0.192366	-0.341659	-0.082814	-0.132631	0.110715
-0.19861	-0.164717	-0.218315	-0.380138	0.672385	-0.189983	0.169141
-0.222637	-0.00304367	-0.485345	-0.280562	0.851478	-0.227248	0.203592
-0.266064	0.0331396	-0.742391	-0.341172	0.738276	-0.311467	0.199864
-0.209028	0.18795	-0.635983	-0.252194	0.629712	-0.359564	0.128742
0.0199151	0.204105	-0.40256	-0.21298	0.878922	-0.13098	0.206378
-0.342687	-0.337196	-0.412486	-0.224767	0.908958	0.137626	0.298462
0.011399	-0.549655	-0.703184	-0.303638	0.871386	0.115603	0.19747
-0.114913	-0.71069	-0.282637	-0.373792	0.666052	-0.108069	0.209489
-0.320912	-0.654007	-0.355671	-0.322721	0.8272	-0.0038824	0.0840741
-0.130353	-0.537841	-0.313872	-0.368787	0.711506	0.220753	0.0693816
-0.186387	-0.536095	-0.375155	-0.150103	0.620703	0.040761	0.163862
-0.134514	-0.642742	0.0611573	-0.177593	0.591231	-0.042686	0.222038
-0.000636146	-0.69016	0.0152271	-0.139521	0.61794	-0.0746467	0.121946
-0.0377887	-0.755925	-0.130989	-0.208189	0.546882	-0.0368202	0.191299
-0.11778	-0.610835	0.080975	-0.253451	0.525242	0.218225	0.229017
-0.203182	-0.557617	0.300071	-0.28392	0.724209	0.115103	0.251985
-0.0895889	-0.538451	0.405025	-0.291865	0.483768	0.16543	0.144469
-0.193893	-0.566224	0.222892	-0.189775	0.68849	0.508407	0.0821925
-0.0396164	-0.280133	0.224973	-0.25658	0.559029	0.248283	0.125346
0.00598337	-0.292013	0.392761	-0.21652	0.353866	-0.0210673	0.0579025
-0.00114422	-0.242684	0.618946	-0.204221	0.402952	0.0180743	0.0172689
-0.117275	-0.330019	0.632297	-0.0857412	0.627876	-0.0544481	-0.107483
0.0435541	-0.291893	0.593324	0.0420319	0.673439	-0.0807943	-0.0856725
-0.324019	-0.328991	0.435743	-0.214232	0.810941	-0.0841986	-0.0360325
0.151411	-0.235994	0.571694	-0.0603655	0.661895	0.122465	0.0760223
-0.0381754	-0.295255	0.507994	-0.241567	0.635736	0.0282799	0.0181469
-0.0965325	-0.35643	0.235865	-0.239655	0.435664	0.0659704	0.0509683
0.0041636	-0.366339	0.153527	-0.268116	0.721934	-0.105968	0.0289491
0.153389	-0.406844	-0.149505	-0.10559	0.526423	-0.0556697	-0.0929317
-0.0259519	-0.217606	0.373556	-0.286502	0.602485	0.136282	0.0314606
0.00283255	-0.254904	0.406244	-0.154274	0.730372	-0.0583226	0.162047
-0.00341331	-0.330937	-0.24622	-0.290526	0.666696	0.0362831	0.176937
-0.129389	-0.341149	-0.479147	-0.218829	0.719542	0.0920468	0.185845
-0.00212056	-0.314639	-0.581382	-0.240971	0.519176	-0.246487	0.173681
-0.0532425	-0.423653	-0.864511	-0.0797146	0.494684	-0.188623	0.263332
0.0751108	-0.350804	-0.794508	-0.204264	0.704951	0.0906041	0.242846
0.464103	-0.316382	-0.502964	-0.345841	0.584696	-0.224007	0.190552
0.602124	-0.390008	-0.486596	-0.231305	0.315241	-0.191894	0.0391221
0.670761	-0.243905	-0.520998	-0.227559	0.531551	0.0974066	-0.000906481
0.524839	-0.407569	-0.0889177	-0.25943	0.302506	0.0247131	0.0592766
-0.0533268	-0.34507	-0.12572	-0.255771	0.30369	0.0433899	0.0195424
0.0828665	-0.337371	-0.117678	-0.160284	0.803533	0.191421	-0.023441
0.257946	-0.236789	-0.14775	-0.0953795	0.564507	0.269882	0.0716802
0.222197	-0.291746	0.0664705	-0.19876	0.681335	0.3254	0.0385093
-0.0145907	-0.247434	-0.00312461	-0.225168	0.581188	0.482605	0.0841023
-0.214688	-0.197994	-0.0672195	-0.135573	0.374689	0.487425	0.0619607
-0.337123	-0.273953	0.16573	-0.191117	0.713082	0.238812	-0.107424
-0.239061	-0.340609	0.327977	-0.223002	0.331596	0.489977	-0.119804
-0.305011	-0.14307	0.0562531	0.0104062	0.305888	0.0980837	0.0684522
-0.336634	-0.258943	0.185786	-0.246615	0.750603	0.298927	0.146529
-0.175093	-0.247956	0.0627592	-0.254363	0.506497	0.262502	0.158255
-0.242964	-0.282035	-0.0868623	-0.30152	0.226982	0.274423	0.186011
-0.281272	-0.329756	-0.107624	-0.334565	0.547979	0.110005	0.0735118
-0.254021	-0.501948	0.00644024	-0.202602	0.994147	0.270124	0.0854371
-0.251334	-0.403422	-0.0902491	-0.137149	0.812046	0.320387	0.163712
-0.235252	-0.257308	-0.35379	-0.0846551	0.774457	0.335359	0.15984
-0.287049	-0.427779	-0.146213	-0.215175	0.949531	0.27293	0.140987
-0.15222	-0.388207	-0.130266	-0.181534	0.591157	0.0672937	0.106229
-0.0886054	-0.361156	-0.084885	0.0576711	0.676198	0.0504022	0.109415
-0.114718	-0.380158	-0.0984917	0.0859594	0.914374	0.368308	0.0913533
-0.248948	-0.389026	-0.00717086	0.128061	0.575709	0.40379	0.0420551
0.162946	-0.442567	-0.380638	-0.026743	0.986466	0.217321	0.122519
-0.0195969	-0.2585	-0.104313	-0.0229245	0.51861	0.128999	0.195605
-0.0692759	-0.258063	-0.342239	-0.0612315	0.606098	0.42915	0.0696144
-0.145455	-0.341218	-0.148812	-0.115782	0.352448	0.341151	0.104881
-0.0201106	-0.25255	-0.262399	-0.237339	0.591499	0.503824	0.192834
-0.0678351	-0.372617	-0.287955	-0.40727	0.544995	0.391994	0.254955
0.030821	-0.275937	-0.51763	-0.436613	0.480722	0.346373	0.255165
0.112619	-0.190506	-0.879651	-0.365936	0.457405	0.31903	0.133791
-0.184675	-0.252944	-0.723574	-0.314351	0.514597	0.172665	0.219179
-0.30257	-0.352511	-1.01372	-0.289935	0.388359	0.2787	0.18874
-0.036682	-0.352257	-0.76726	-0.388137	1.11079	0.160547	0.161125
-0.185112	-0.319749	-0.600272	-0.36907	0.985917	-0.131878	0.180591
-0.133998	-0.340142	-0.536855	-0.434261	0.922319	-0.06764	0.129701
-0.382691	-0.395751	-0.609937	-0.49723	0.920435	0.0994562	0.146681
-0.323522	-0.206919	-0.500725	-0.440649	1.02771	0.102143	0.0969264
-0.110696	-0.160597	-0.157431	-0.429638	0.836051	0.348768	0.0727436
-0.205436	-0.231032	-0.167976	-0.351779	0.744646	0.444929	-0.0248858
-0.0769933	-0.294486	0.0522684	-0.223171	0.65509	0.349915	-0.0559342
-0.258634	-0.1297	-0.157062	-0.271086	0.76088	0.566658	-0.0257648
-0.153045	-0.438517	-0.00320715	-0.360172	0.347418	0.520797	-0.067079
-0.245607	-0.291619	-0.453923	-0.404231	0.855817	0.289365	-0.101049
-0.0524373	-0.373981	-0.275395	-0.489106	1.17379	0.337712	0.0372293
-0.0226014	-0.349101	-0.202684	-0.538414	1.0153	0.391739	0.097076
0.0181016	-0.283108	-0.2285	-0.532648	1.01921	0.220751	0.0918182
0.0140597	-0.214283	-0.53645	-0.540476	0.834579	0.310092	0.0467081
0.217194	-0.27597	-0.328734	-0.622224	0.363074	0.297003	0.0479158
0.0359364	-0.251266	-0.657974	-0.622949	0.294731	0.112196	0.0297782
-0.254337	-0.30949	-0.518317	-0.565954	0.854794	0.288269	0.130306
-0.0935492	-0.356091	-0.118786	-0.577104	0.847943	0.253363	0.0899549
0.34	-0.306417	-0.378135	-0.595919	1.02824	0.0680882	0.0214201
0.0885542	-0.260484	-0.2369	-0.599887	0.962294	-0.000995342	0.0501752
-0.0831449	-0.25544	0.394072	-0.52157	0.690058	0.0292694	0.0738097
-0.113069	-0.279082	0.0898243	-0.270925	0.772884	0.205765	0.00428908
-0.500355	-0.224718	0.0411022	-0.271357	0.591116	0.274675	0.05027
-0.401645	-0.302058	-0.13532	-0.175282	0.669849	0.298852	0.0721595
-0.209508	-0.234058	-0.172881	-0.148429	0.650961	0.326302	0.082105
-0.338274	-0.255014	-0.216679	-0.104258	0.592952	0.283622	0.0965654
-0.0488589	-0.237957	0.0228152	-0.141885	0.649278	0.184671	-0.0364657
-0.26201	-0.243649	-0.130152	0.192667	-0.586354	0.401779	0.0167889
0.179175	-0.342044	-0.0837046	-0.0220232	-0.53045	0.232974	0.0448812
0.103074	-0.251474	-0.100386	-0.32575	-0.400556	0.533176	0.0915434
0.261654	-0.318542	-0.449351	-0.31397	-0.478969	0.421354	0.168994
-0.366264	-0.307192	-0.477601	-0.284341	-0.310959	0.437973	0.0418474
-0.19226	-0.280562	-0.349226	-0.214833	-0.617616	0.243387	0.0373012
0.104777	-0.306688	-0.566713	-0.145747	-0.195423	0.201721	0.124528
0.0498763	-0.420647	-0.247282	-0.14366	-0.0828177	0.461512	0.0770994
-0.147096	-0.376007	-0.236986	-0.127095	0.260986	0.568537	0.219418
-0.0911651	-0.229802	-0.20258	-0.111162	-0.170362	0.589607	0.208054
-0.259576	-0.30212	0.0193884	-0.103678	-0.461871	0.329416	0.18247
-0.349982	-0.256034	0.0925073	-0.104503	-0.58044	0.320081	0.207501
-0.294464	-0.214235	-0.0383714	-0.1756	-0.568777	-0.00230796	0.28149
0.0559769	-0.291067	0.0859895	-0.123074	-0.750954	0.0107782	0.445254
-0.125437	-0.373494	0.250376	-0.114598	-0.501664	0.0477889	0.50999
0.0661115	-0.350724	0.0826634	-0.156685	0.0725149	0.220885	0.478707
-0.298912	-0.333997	-0.174833	-0.163914	-0.0634303	0.316467	0.494233
-0.451922	-0.3278	-0.267143	-0.190268	0.24054	0.276199	0.69701
-0.0213023	-0.269374	0.0706476	-0.195411	-0.077892	0.229543	0.666796
0.538476	-0.294645	-0.0966699	-0.37093	0.51614	0.30037	0.373093
0.349926	-0.280772	0.11483	-0.223226	0.362533	0.255574	0.36148
0.186304	-0.388086	0.124105	-0.239042	0.297371	0.134813	0.27185
0.142569	-0.139299	0.277512	-0.326468	-0.237653	0.0703038	0.259108
0.06457	-0.247208	0.331923	-0.258023	-0.555801	0.139073	0.253366
-0.301466	-0.436134	0.83366	-0.0404249	-0.286428	0.111974	0.342006
-0.407315	-0.49345	0.827155	-0.00591358	-0.548343	0.0824733	0.385866
-0.168502	-0.552172	0.80888	-0.141239	-0.421753	0.199311	0.251759
-0.20352	-0.589156	0.580741	-0.0857039	-0.735198	0.30058	0.312653
-0.173416	-0.504649	0.498174	-0.0909988	-0.82445	0.175478	0.298053
-0.0342005	-0.330769	0.342047	-0.165498	-0.697134	-0.0677975	0.218274
-0.168177	-0.33507	0.0276518	-0.0368853	-0.493787	-0.107972	0.161787
-0.151967	-0.371478	-0.103198	-0.0477792	1.21547	0.058172	0.136945
-0.0811623	-0.454029	-0.342935	-0.0607627	0.517741	0.0922879	0.185491
-0.257658	-0.429875	-0.411553	-0.11719	0.46186	-0.162466	0.253682
-0.00212248	-0.376209	-0.440867	-0.173981	0.511105	-0.0989236	0.243746
-0.179936	-0.323441	-0.0134992	-0.138994	0.719288	0.125786	0.329871
-0.102542	-0.312345	-0.335245	-0.018725	0.585435	0.0858747	0.208663
0.00759111	-0.525254	0.0145651	-0.0900874	0.660176	0.297272	0.228845
0.0230028	-0.460655	0.0025409	-0.043076	0.575902	0.28843	0.105526
0.117531	-0.529626	-0.0071144	-0.108587	0.0998405	0.204037	0.066358
-0.161866	-0.510145	0.292462	-0.0653619	0.55833	0.293275	0.0712213
-0.136432	-0.573113	0.324691	-0.13615	0.00161745	0.481364	0.0952445
0.0616735	-0.50686	-0.170444	-0.133321	0.500935	0.170707	0.0834831
-0.0984653	-0.562875	-0.33806	-0.0835278	0.845812	0.611996	0.0805853
-0.21752	-0.518625	-0.354784	-0.154427	0.652386	0.377703	0.0738696
0.197315	-0.526867	0.266162	-0.261393	0.820753	0.623728	0.0625871
-0.0111858	-0.479143	0.103067	-0.221919	0.969561	0.676853	0.216828
0.0395918	-0.369872	0.257626	-0.161241	1.13729	0.718298	0.168619
-0.101855	-0.398128	0.0793199	-0.152574	1.33923	0.691135	0.286026
-0.0866144	-0.359671	0.0232722	-0.0902998	0.802466	0.670438	0.156836
-0.0795249	-0.401208	-0.168808	-0.152747	0.832926	0.518271	0.129564
-0.184281	-0.26996	-0.0666281	-0.167988	0.854121	0.264978	0.212774
-0.0285386	-0.193638	-0.139698	-0.155844	0.837447	0.568353	0.127366
0.112255	-0.232237	-0.312984	-0.161463	0.494467	0.728037	0.218913
-0.162496	-0.176337	0.0105816	-0.218473	0.751745	0.491198	0.101624
-0.445872	-0.306411	-0.469865	-0.17197	-0.0115309	0.546677	0.177277
-0.332483	-0.275175	-0.426493	-0.11837	0.312608	0.513925	0.115455
-0.123552	-0.285977	-0.171223	-0.063072	0.499356	0.505187	0.0769065
0.133667	-0.2132	-0.203512	0.0366893	0.382077	0.467804	0.180347
-0.163154	-0.291208	-0.370966	-0.16174	0.423091	0.343705	0.05765
-0.136516	-0.249673	-0.107232	-0.258527	0.685236	0.39983	0.016006
-0.111128	-0.281552	-0.30094	-0.359507	0.430444	0.617095	-0.0544365
0.00232042	-0.171253	-0.26386	-0.301648	0.667214	0.547579	-0.12541
0.203474	-0.16508	-0.0325501	-0.306309	0.497565	0.474872	-0.157754
0.178834	-0.361075	-0.248992	-0.210866	0.627649	0.719866	-0.0132736
0.145059	-0.30055	-0.0263837	-0.319047	0.441227	0.342834	-0.0345555
-0.158402	-0.365185	-0.465398	-0.284294	0.662466	0.68337	0.0465249
-0.267245	-0.340871	-0.415346	-0.194627	0.821226	0.514232	-0.00120885
-0.233472	-0.375991	-0.430897	-0.0652653	0.832866	0.481661	0.010065
-0.124747	-0.483749	-0.0833776	-0.0495314	0.912459	0.697445	-0.0240475
-0.0174135	-0.3976	0.684025	-0.143883	0.716966	0.590444	-0.0462609
-0.126324	-0.468468	0.529893	-0.325358	0.647609	0.449106	-0.0465962
-0.0826301	-0.445347	0.298283	-0.365019	0.45755	0.429331	0.0624441
-0.0454839	-0.391121	0.719198	-0.164659	0.341247	0.581547	0.0521753
-0.1903	-0.174722	0.812159	-0.177945	0.635957	0.544205	0.153954
-0.119803	-0.217775	0.477856	-0.210776	0.956542	0.403162	0.00837491
-0.130809	-0.305928	0.125038	-0.206764	0.915905	0.192018	0.0881745
0.160353	-0.265043	0.289246	-0.23006	0.616431	0.353646	0.123388
-0.374333	-0.316743	0.286068	-0.0572849	0.363458	0.583021	0.165783
-0.0341401	-0.169585	0.650477	-0.0428555	0.38031	0.824994	0.119708
-0.141096	-0.326131	0.696854	-0.0567239	0.66097	0.738443	0.196225
-0.334442	-0.341294	0.729063	-0.207276	0.761822	0.659584	0.0263181
-0.140998	-0.362164	0.486501	-0.19035	0.994065	0.413552	0.0273635
-0.120983	-0.266487	0.736874	-0.0981933	0.859812	0.235953	0.0363981
0.0781846	-0.345035	0.899446	-0.103396	0.786696	0.456185	0.216131
-0.2115	-0.241578	0.778693	-0.0728567	0.62772	0.344421	0.214834
-0.085473	-0.371058	0.838502	0.0207784	0.490601	0.213712	0.249962
0.265435	-0.36389	1.11488	-0.0784399	0.378047	0.247036	0.26124
0.177509	-0.269963	1.19754	-0.0453371	0.191547	0.145814	0.301509
-0.330518	-0.458364	1.20738	-0.227244	0.453994	0.363945	0.288026
-0.134166	-0.224987	1.10821	-0.132163	0.485399	0.399123	0.342027
-0.14088	-0.443327	1.02738	-0.273168	0.590449	0.542983	0.354368
-0.118012	-0.383218	1.17183	-0.185829	0.610299	0.287055	0.206006
-0.198676	-0.227433	1.1979	-0.15369	0.394392	0.261676	0.0464232
-0.50598	-0.42479	1.22069	-0.136613	0.209138	0.310525	0.10578
-0.116146	-0.305946	0.772324	-0.152121	0.416404	0.104113	0.057416
-0.166583	-0.267367	0.752257	-0.151722	0.619774	0.259151	0.139446
-0.0984373	-0.232706	0.677196	-0.192926	0.241035	0.308475	0.219425
-0.146976	-0.195015	1.04859	-0.168797	0.479786	0.247263	0.272521
-0.0571013	-0.320202	0.990136	-0.205223	0.621102	0.408095	0.192776
-0.214462	-0.277151	0.589148	-0.244661	0.798232	0.590525	0.144276
0.0315392	-0.306989	-0.0340217	-0.220124	0.716205	0.592147	0.113025
0.197847	-0.26554	0.0119112	0.0229046	0.605984	0.477778	0.19875
-0.1629	-0.272299	0.0158446	-0.0484841	0.699909	0.697738	0.0538614
-0.300894	-0.176068	-0.114224	-0.0333329	0.406031	0.585982	0.0404584
0.0666382	-0.160991	-0.442683	-0.00868282	0.58509	0.202179	0.107816
-0.0673633	-0.277722	-0.266606	-0.127429	0.552054	0.315005	0.102039
-0.265135	-0.293224	-0.0496077	-0.155327	0.527365	0.194839	0.0744267
-0.0620278	-0.20362	-0.886877	-0.181625	0.383273	0.235969	0.0215379
-0.416899	-0.317099	-0.155311	-0.0836472	0.457251	0.319282	0.0297422
-0.0745423	-0.378964	-0.165053	-0.167238	0.260007	0.430917	0.109331
-0.148387	-0.281343	-0.32878	-0.160017	0.456692	0.22437	0.0752805
-0.128204	-0.198225	0.283964	0.000981455	0.782066	0.360447	-0.0365215
0.142972	-0.348356	0.460278	-0.165628	0.865844	0.27147	-0.124429
-0.0934141	-0.292044	0.459596	-0.135319	0.417192	0.326845	0.0541155
0.0390959	-0.272237	0.256302	-0.173087	0.750281	0.352918	0.0540011
-0.0549505	-0.239031	0.444048	-0.14667	0.581456	0.390428	0.0562947
-0.134272	-0.45235	0.688301	-0.214357	0.562456	0.374924	-0.0505587
-0.0520689	-0.372374	0.412328	-0.0849088	0.632346	0.4246	-0.111741
-0.211371	-0.34595	0.184882	-0.26611	0.733895	0.348943	-0.0109463
-0.218453	-0.27782	0.354648	-0.208675	0.621164	0.461043	0.146688
0.208046	-0.30724	0.158741	-0.0387009	0.621761	0.238395	0.173378
-0.371164	-0.232581	0.185828	-0.179918	0.595472	0.289748	0.0263494
-0.456189	-0.216255	0.140132	-0.119331	0.32671	0.193636	0.0161738
-0.0477239	-0.204289	0.954085	-0.189437	0.224025	0.0303072	0.053807
-0.479637	-0.251921	0.819792	-0.159246	0.496229	0.0328559	-0.187314
-0.174045	-0.24133	0.911503	-0.253025	0.60033	0.0413288	0.049812
0.181338	-0.30906	0.385402	-0.290244	0.808294	0.0737433	0.140111
0.0643507	-0.340228	1.32605	-0.188174	0.666359	0.24975	0.189805
0.0714465	-0.379435	0.730923	-0.142866	0.567693	0.433232	0.11822
0.122481	-0.328059	0.520838	-0.22509	0.4951	0.377946	0.116091
0.302466	-0.367327	0.894805	-0.125657	1.14901	-0.154921	0.0918181
0.213164	-0.327759	1.07146	0.103342	0.566533	-0.151865	0.0365178
-0.024013	-0.383485	0.490151	-0.129358	0.6273	-0.0940805	0.0182904
0.129133	-0.355959	0.420918	-0.104457	0.922852	0.0212055	-0.0576786
0.106279	-0.22587	0.650648	-0.206095	0.678741	0.185001	-0.054496
0.0986224	-0.215702	0.759081	-0.353002	0.761268	-0.0372191	-0.0895382
0.0643632	-0.189768	0.915476	-0.489495	0.900302	0.0402446	-0.158186
-0.0631411	-0.127502	0.616625	-0.448932	0.968082	0.237787	-0.166774
0.115183	-0.157823	0.313963	-0.341497	0.739736	0.261505	-0.181381
-0.144313	-0.186627	0.257259	-0.437916	0.327573	0.43811	-0.0664195
-0.00397386	-0.17535	0.240783	-0.375642	0.675467	0.324095	-0.0402433
0.222483	-0.372212	0.406463	-0.280587	0.493636	0.521902	0.129786
0.0101691	-0.33646	0.442962	-0.238941	0.513512	0.734593	0.264638
-0.0434759	-0.377123	0.523374	-0.209068	0.388738	0.718449	0.29156
0.065428	-0.318451	0.261433	-0.07472	0.895588	0.570875	0.148763
-0.294841	-0.294091	0.496362	0.00951712	0.982645	0.632219	0.149547
-0.184876	-0.24403	0.339024	0.0362945	0.895465	0.563794	-0.0390996
-0.265974	-0.340986	0.263882	-0.0144717	0.829162	0.574759	0.083082
0.158506	-0.210713	0.768794	-0.00340741	0.761322	0.295592	0.0148527
-0.0142661	-0.264378	0.539979	-0.0373004	0.823448	0.18184	0.0732296
-0.0481824	-0.231006	0.269019	-0.155997	0.675581	0.309979	0.0458741
0.0949938	-0.215903	0.197064	-0.1916	0.25438	0.296326	0.129681
0.0413063	-0.280003	0.422754	-0.157215	0.135923	0.240285	0.332601
0.281145	-0.255467	0.492651	-0.109604	0.210404	0.41271	0.392191
0.0661668	-0.369131	0.622117	-0.172215	0.315631	0.427903	0.348985
0.200629	-0.358697	0.580182	-0.0686423	0.799611	0.465191	0.326926
-0.12745	-0.399636	0.82127	-0.0679457	0.653808	0.446432	0.244004
-0.130015	-0.407104	0.837634	-0.228954	0.609645	0.467646	0.232517
-0.0618419	-0.407284	1.10613	-0.199654	1.04886	0.0967243	0.364059
-0.404865	-0.40525	0.667099	-0.179797	0.999712	0.130436	0.260954
0.214197	-0.486967	0.543337	-0.139828	0.997624	0.578676	0.331268
0.108171	-0.40035	0.170369	-0.142957	0.866265	0.762637	0.284779
-0.123557	-0.329253	0.0267707	-0.153765	0.806619	0.61786	0.327853
-0.258208	-0.323658	0.210705	-0.163874	0.586165	0.493137	0.22916
0.0166968	-0.367658	0.0790372	-0.143779	0.710424	0.401554	0.115427
0.0314382	-0.360029	-0.382036	-0.250517	0.874973	0.435461	0.206261
-0.0661493	-0.397211	-0.492987	-0.300039	0.795124	0.144796	0.186749
-0.270275	-0.143203	-0.479174	-0.0986966	0.634698	-0.126097	0.195576
-0.149318	-0.309353	-0.647838	-0.292818	0.340664	-0.0603586	0.152801
-0.147993	-0.312058	-0.717674	-0.328756	0.326786	-0.181438	0.148363
-0.102557	-0.263509	-0.31044	-0.322232	0.257412	-0.204304	0.270048
0.263618	-0.159461	-0.312226	-0.325108	0.417645	0.148243	0.19409
0.0545886	-0.265679	-0.558312	-0.366256	0.51882	0.0181432	0.0998574
-0.0858659	-0.186272	-0.517304	-0.521828	0.635104	0.300383	0.140784
-0.274882	-0.213184	-0.60044	-0.51589	0.632858	0.484312	0.161383
-0.113741	-0.25258	-0.484955	-0.527147	0.507581	0.427798	0.199909
-0.0350312	-0.359913	-0.742965	-0.601472	-0.388073	0.550618	0.0121301
-0.0375009	-0.242549	-0.60113	-0.234728	-0.426859	0.729231	-0.0147889
0.0790186	-0.269523	-0.0553416	-0.181658	-0.0388135	0.396218	0.0865334
0.00293454	-0.238979	-0.300257	-0.156962	0.367754	0.67174	0.199476
-0.0802618	-0.236767	-0.283394	-0.204283	-0.110957	0.505909	0.220923
0.0138277	-0.284178	0.119196	-0.282447	0.168614	0.4234	0.295462
0.146142	-0.276589	-0.949472	-0.306534	0.359316	0.487534	0.318875
-0.208364	-0.333981	-0.968674	-0.267845	0.483449	0.284329	0.281927
-0.214238	-0.482287	-1.05106	-0.2965	0.622332	0.46403	0.238553
0.00410627	-0.478074	-0.924564	-0.369243	0.507781	0.0610877	0.315624
0.0317444	-0.562813	-0.72492	-0.322552	0.488254	0.186438	0.212809
0.0700777	-0.529425	-0.720069	-0.325135	0.492749	0.526782	0.156897
-0.0708164	-0.499505	-0.594478	-0.190226	0.597602	0.0802089	0.13114
-0.120139	-0.336475	-0.641471	-0.217735	0.210037	0.278289	0.083386
-0.156009	-0.448799	-0.207916	-0.0885572	0.831203	0.158892	0.0362057
-0.0239556	-0.386827	-0.384954	-0.0460699	0.373623	0.0979262	0.113111
-0.279429	-0.348428	-0.238346	-0.229411	0.26186	0.219472	0.206683
0.120057	-0.351158	0.31098	-0.206716	0.700625	0.30331	0.225033
-0.11931	-0.338675	0.65686	-0.110126	0.567743	0.271159	0.21624
0.242709	-0.399734	0.723559	-0.0646512	0.529617	-0.000910623	0.26919
0.267381	-0.38714	0.450345	-0.221164	0.574597	0.0731964	0.21417
-0.12307	-0.449941	0.394619	-0.269502	0.558941	0.103322	0.152989
-0.171738	-0.442839	0.285063	-0.324638	0.486891	-0.166371	0.247878
0.122104	-0.360893	0.331748	-0.0517652	0.742774	0.27369	0.195542
0.117158	-0.361904	-0.119221	-0.212799	0.465643	0.561721	0.00285262
-0.0399765	-0.30409	-0.525819	-0.189962	0.667228	0.533061	0.104582
-0.122541	-0.316794	-0.886055	-0.0603998	0.859135	0.312639	0.240798
-0.103294	-0.30429	-0.707226	-0.0590988	0.400102	0.328738	0.392723
-0.0219367	-0.279523	-0.169852	-0.0245857	0.487099	0.747983	0.390302
0.0533997	-0.259969	-0.250992	-0.0190584	0.0981085	0.538861	0.263715
-0.289584	-0.385409	-0.568528	0.0826536	0.0804493	0.487609	0.0922266
0.0838454	-0.24195	-0.407294	-0.146426	-0.335285	0.457622	0.122182
0.259595	-0.187286	-0.132255	-0.21727	-0.388923	0.75649	0.14611
0.506811	-0.257841	-0.0671078	-0.226167	-0.159758	0.496768	0.222539
-0.503444	-0.216763	-0.113612	-0.187482	0.0640503	0.576847	0.16863
-0.160659	-0.239136	0.241955	-0.06924	0.277772	0.404915	0.256763
0.00944297	-0.194519	0.253369	-0.154454	0.524785	0.709132	0.229585
0.0420029	-0.231338	0.0949243	-0.143415	0.287306	0.338198	0.185278
-0.0509558	-0.175409	0.247322	-0.2342	0.5952	0.482169	0.238517
0.203373	-0.329318	0.268163	-0.19004	0.629788	0.411311	0.176129
0.230274	-0.298162	0.104621	-0.148152	1.11082	0.362167	0.165569
0.1745	-0.272317	-0.233379	-0.159148	0.489369	0.400653	0.179315
0.00356287	-0.157053	-0.410192	0.0142577	0.441359	0.460951	0.0809068
0.0318104	-0.356809	-0.785136	-0.0778185	0.337269	0.0196053	0.199142
0.0183751	-0.415716	-0.851076	-0.129	0.482828	0.244391	0.105743
-0.104629	-0.391169	-1.11872	-0.221897	0.622778	0.301382	0.17528
-0.215489	-0.311401	-1.17079	-0.275285	0.471406	0.207682	0.218485
-0.0921994	-0.222785	-0.162488	-0.112223	0.793117	0.233688	0.13335
-0.0405644	-0.282168	0.0353308	-0.266672	0.692451	0.252728	0.167432
-0.0271159	-0.246968	0.307074	-0.14167	0.493056	0.321121	0.223303
-0.12848	-0.291834	0.498339	-0.140519	0.12972	0.307652	0.197448
-0.0774239	-0.217175	0.74321	-0.205265	0.279795	0.295447	0.252905
-0.0361478	-0.204608	0.609893	-0.159268	0.19554	0.0257589	0.203879
-0.0196984	-0.198899	0.320919	-0.160488	-0.100818	-0.182634	0.243237
-0.255816	-0.304651	-0.142435	-0.171943	0.500732	0.0260285	0.269277
-0.139576	-0.295114	-0.207965	-0.221898	0.87887	0.162569	0.115488
0.0184991	-0.423245	-0.198731	-0.199706	0.988175	0.127777	0.0546724
-0.276974	-0.343541	-0.134558	-0.303366	0.786553	0.131768	0.0936309
-0.386551	-0.333921	0.0823324	-0.192087	0.699899	0.101504	0.0354954
-0.185148	-0.335543	-0.374629	-0.151236	0.595547	0.138222	0.0664072
-0.21218	-0.411123	-0.259862	0.00223387	0.539759	0.281855	0.0431107
-0.123359	-0.197359	-0.356207	-0.0170894	0.321427	0.366231	0.0426551
-0.111942	-0.293162	-0.443879	-0.0433841	0.74691	0.303026	-0.00458524
-0.0796128	-0.179122	-0.505576	-0.162334	0.811127	0.3913	0.0644089
-0.20096	-0.18732	-0.303732	-0.215931	0.655242	0.42158	0.0921717
-0.221806	-0.255043	-0.624939	-0.0274252	1.01847	0.361462	0.0487778
-0.0909918	-0.236788	-0.560322	-0.0302125	1.03077	0.245055	0.0913076
0.031701	-0.237529	-0.612029	-0.195569	0.920327	0.192195	0.0391465
-0.177378	-0.213426	-0.649763	-0.217064	0.792369	0.184458	0.00452698
-0.0505488	-0.218373	-0.326886	-0.292106	0.76716	0.305814	-0.0955767
-0.199645	-0.24105	-0.336223	-0.0929909	0.527275	-0.094808	-0.0816888
0.0420834	-0.342515	-0.108328	-0.0859014	0.463259	-0.032243	-0.00334731
0.0471943	-0.29624	-0.0263024	-0.0547452	0.189655	0.261636	-0.0517603
0.0114929	-0.302784	0.355912	-0.0147395	0.535751	0.265511	0.0151803
-0.0689403	-0.19284	0.512856	-0.0639762	0.503627	0.370239	0.0691742
-0.0701184	-0.411983	0.512117	-0.11472	0.421161	0.188193	0.0137996
-0.0787221	-0.31473	0.438393	-0.11768	0.655016	0.155254	0.0517104
-0.0834215	-0.329419	0.518065	-0.20055	0.78992	0.281258	0.0827148
-0.0442211	-0.379757	1.21256	-0.29714	0.627549	0.0449923	-0.0340179
-0.280906	-0.138526	1.45906	-0.0589663	0.691503	0.184521	0.146902
-0.448509	-0.185335	1.60699	-0.119937	0.526458	0.288978	0.224752
-0.379235	-0.320021	1.41626	-0.13672	-0.00503744	0.177132	0.0616283
-0.20901	-0.268544	1.42936	-0.140736	-0.0620823	0.427018	0.0575056
0.183154	-0.316486	1.73168	-0.158277	-0.177063	0.268619	0.0581308
-0.200501	-0.404887	1.51897	-0.129254	0.256737	0.370331	0.0288272
-0.113274	-0.382707	1.50684	0.0121264	0.250263	0.262596	0.0731363
-0.214792	-0.233626	1.45815	-0.0482391	0.656946	0.292795	0.0978089
0.0307089	-0.304541	1.29354	-0.0381678	0.697852	0.379406	0.104104
-0.228284	-0.305496	1.23492	-0.216125	0.597476	0.321535	0.0609088
-0.0814366	-0.177591	1.30726	-0.160664	0.554428	0.193796	0.0619954
-0.327806	-0.229714	1.3414	-0.120235	0.638041	0.0437444	0.066336
-0.209029	-0.269413	0.481914	-0.0973104	0.68749	0.0596561	0.102904
-0.0660659	-0.229262	0.912177	-0.11397	0.865522	0.346044	0.126137
-0.288917	-0.484218	0.951234	-0.178176	1.04324	0.439549	0.122853
-0.167733	-0.506569	0.86735	-0.173205	0.644715	0.381053	0.137544
-0.0777701	-0.301772	0.771569	-0.0830911	0.674032	0.373124	0.134934
0.169709	-0.281701	0.986355	0.00188725	0.757023	0.369198	0.142149
0.00368973	-0.545869	1.1532	-0.104096	0.521754	0.3651	0.232605
-0.0875729	-0.641389	1.12348	-0.238228	0.457838	0.514969	0.11719
-0.148176	-0.390915	1.08756	-0.50444	0.47057	0.488189	0.0523244
-0.130684	-0.341438	0.990543	-0.523143	0.513965	0.343663	0.0796057
0.0253873	-0.364911	1.22976	-0.485498	0.743787	0.244922	0.121764
-0.0624064	-0.381851	1.23931	-0.484565	0.452448	0.305927	0.26598
-0.0574882	-0.315528	0.909835	-0.471847	0.370622	0.237031	0.253389
-0.0437957	-0.317581	0.839176	-0.493548	0.456388	0.266924	0.205872
-0.0909906	-0.307034	1.07282	-0.419979	0.631738	0.216438	0.201868
0.429565	-0.216739	0.791098	-0.445928	0.517821	0.189283	0.159364
0.601525	-0.193693	0.430611	-0.274018	0.371323	0.279511	0.104567
-0.0118621	-0.211985	0.433484	-0.24777	0.334913	-0.121343	0.147839
-0.142261	-0.202574	0.723595	-0.217421	0.224844	-0.124349	0.106659
-0.123893	-0.167935	0.222857	-0.240685	0.807789	-0.0283374	0.174726
0.0791554	-0.140749	0.435254	-0.25123	0.768487	0.466256	0.112455
0.0207539	-0.282738	0.738551	-0.309582	0.929121	0.346966	0.159925
0.0922498	-0.285363	0.930979	-0.308481	1.01812	0.374966	-0.0501445
-0.0592651	-0.228736	0.779888	-0.345577	0.241513	0.497948	-0.0352608
-0.0612554	-0.268056	0.246799	-0.189818	0.457021	0.450719	-0.0775434
-0.396759	-0.351688	0.373526	-0.236753	0.310562	0.620637	0.00253637
-0.0330709	-0.154509	-0.0479306	-0.0914632	0.214808	0.591248	0.00259512
-0.136283	-0.176045	0.198616	-0.0462945	0.667831	0.530623	0.00841751
0.201144	-0.233372	0.0138109	-0.0289178	0.821859	0.484871	0.0113957
-0.228071	-0.291332	0.345822	-0.194192	0.337236	0.561186	-0.0239947
-0.147282	-0.3997	0.672649	-0.253883	0.38205	0.544232	0.0845208
-0.00599697	-0.351797	0.321751	-0.265967	0.500017	0.570128	0.00219975
0.288584	-0.2321	0.648776	-0.237348	0.677853	0.666164	-0.0214514
0.297509	-0.360227	0.448472	-0.180879	0.521893	0.669486	0.109727
-0.0740639	-0.404561	0.539632	-0.156672	0.530293	0.826508	0.145342
-0.0823149	-0.394882	0.51945	-0.0983741	0.949695	0.445192	0.0609532
-0.12765	-0.436501	0.136662	-0.124244	0.905239	0.575902	0.20418
0.314528	-0.319373	-0.117414	-0.156109	0.996823	0.643802	0.16851
0.135084	-0.360799	0.0744329	-0.278136	0.760944	0.572861	-0.0311546
-0.407776	-0.347905	-0.188365	-0.271053	0.67439	0.693729	0.0128165
-0.712088	-0.320559	-0.17477	-0.221983	0.551738	0.741561	0.00105851
-0.412795	-0.427461	-0.392687	-0.242797	0.49379	0.40143	0.0535976
-0.627605	-0.313147	-0.282239	-0.189104	0.24476	0.195936	0.0987968
-0.505459	-0.544407	-0.171111	-0.22395	0.400976	0.460516	0.0856066
-0.216972	-0.597559	0.267761	-0.172765	0.192457	0.234911	0.0615633
-0.161223	-0.784431	0.341003	-0.198625	0.196692	0.325665	0.045977
-0.370608	-0.781468	0.390789	-0.184966	0.118662	0.586078	0.0204067
0.00439469	-0.769293	-0.0121298	-0.0947733	0.513527	0.426486	-0.0869165
-0.0212515	-0.761058	-0.0284319	-0.103783	0.385789	0.498227	-0.0253716
-0.398273	-0.503998	-0.0911003	-0.109247	0.69296	0.549715	0.11778
-0.283804	-0.476904	-0.566431	-0.147264	0.717555	0.144518	0.134956
-0.464036	-0.470102	-0.362845	-0.118485	0.890311	0.28698	0.163842
-0.101419	-0.548088	-0.334917	-0.0824364	0.79828	0.13872	0.0612974
0.0231038	-0.568436	-0.342745	-0.14093	0.597472	0.195037	0.0746986
-0.289062	-0.509092	-0.387976	-0.167819	0.683326	0.212078	0.071863
-0.268178	-0.483585	-0.331778	-0.137054	0.735797	0.211704	0.19656
-0.145269	-0.395913	-0.355261	-0.235876	0.715092	0.268577	0.196832
0.0855742	-0.51792	-0.217004	-0.307225	0.68023	0.315684	0.208966
-0.010452	-0.571919	-0.183503	-0.338441	0.772756	0.363095	0.184349
-0.0130914	-0.336571	0.0909114	-0.417393	0.349588	0.464318	0.179324
0.141022	-0.454277	0.116802	-0.345556	0.228236	0.444856	0.000801038
0.143454	-0.446049	0.455587	-0.170641	0.346204	0.282208	-0.112302
-0.211374	-0.439473	0.505634	-0.261043	0.226914	0.355447	-0.0942826
0.0847207	-0.37219	0.104282	-0.388703	-0.160929	0.254761	-0.147909
0.136876	-0.442453	0.0907174	-0.529513	-0.0127123	0.241125	-0.10699
0.0470772	-0.460633	0.13042	-0.464332	0.231157	0.316703	-0.0805073
-0.167281	-0.474137	0.490622	-0.515846	-0.710854	0.348035	0.0647728
-0.201922	-0.365832	0.9348	-0.394191	-0.155588	0.24453	0.236326
-0.0780578	-0.364196	-0.126186	-0.352122	0.533019	0.333312	0.185396
0.040813	-0.170489	-0.650865	-0.194467	0.529831	0.306341	0.145918
-0.148226	-0.157974	-0.748791	-0.37127	0.455802	0.310488	0.257828
-0.173231	-0.374914	-0.329184	-0.166738	0.547298	0.400001	0.206548
0.0134462	-0.365643	-0.410588	-0.0961529	0.47087	0.43771	0.29874
-0.1202	-0.410071	-0.842896	0.0478787	0.277536	0.371022	0.305488
0.0526526	-0.442488	-0.447089	-0.117681	0.23485	0.209285	0.206892
0.243277	-0.463076	-0.323822	-0.000434004	0.430366	0.116927	0.196833
-0.0917269	-0.562085	-0.629831	-0.00820792	0.530161	0.125687	-0.0252817
0.0797363	-0.516334	-0.566641	-0.047547	0.252151	0.0067555	0.0874267
-0.330309	-0.354493	-1.14623	-0.224504	0.0323562	-0.00462818	0.184666
-0.287377	-0.422039	-0.779489	-0.303988	0.153783	0.192397	0.129862
-0.271042	-0.35771	-0.78559	-0.0928962	0.314555	0.23839	0.242921
-0.21626	-0.407141	-0.961997	-0.0729402	0.165521	0.218163	0.162893
0.0472637	-0.295986	-0.90865	-0.103518	0.302981	0.311332	0.253065
0.20913	-0.0987749	-0.618175	-0.242998	0.369947	0.426226	0.205241
0.275608	-0.285613	-0.195997	-0.246561	0.0842281	0.11958	0.208185
0.145901	-0.411336	-0.187798	-0.0636513	0.166522	0.0634438	0.141678
-0.0250921	-0.31653	0.121634	-0.202736	0.103499	0.222937	0.0939471
-0.111847	-0.161265	0.836857	-0.300619	0.248968	0.175313	0.176764
-0.165273	-0.12433	0.273953	-0.339051	-0.140687	0.174456	0.131992
-0.0276866	-0.167774	0.522786	-0.309793	0.835681	0.280062	0.0590307
-0.12588	-0.220206	0.689705	-0.34457	0.823475	0.393482	0.0707074
-0.084121	-0.156969	0.11704	-0.336984	0.83592	0.446797	0.0305592
-0.226178	-0.349071	0.78866	-0.372353	0.560042	0.268172	0.0150436
-0.293036	-0.271692	0.697666	-0.330582	0.942662	0.406708	0.0221952
-0.240165	-0.289583	0.781574	-0.326393	1.02022	0.288146	-0.0265737
-0.171433	-0.24706	0.412798	-0.202643	1.35509	0.415192	0.0980965
-0.559425	-0.221431	0.314253	-0.0225548	1.49347	0.531574	0.143768
-0.300218	-0.229998	0.0417889	-0.0735076	1.81938	0.195723	-0.0332076
-0.401159	-0.18775	0.232888	-0.149787	1.58904	0.502406	0.0904034
-0.0560658	-0.250905	0.709932	-0.214446	1.70202	0.468541	0.0712926
-0.637086	-0.351716	0.755375	-0.170452	1.46932	0.369321	-0.098472
-0.134002	-0.359856	0.834772	-0.132149	0.886917	0.0431035	-0.077751
0.0485454	-0.286244	1.04814	-0.179501	0.613221	0.0444764	0.0965743
0.0534052	-0.369851	0.945098	-0.308993	0.48713	0.13614	0.0763696
0.140847	-0.462659	1.02349	-0.0847044	0.621246	0.133157	0.083534
-0.0904498	-0.591841	0.730438	-0.108934	0.629102	-0.0712475	0.0847917
-0.146687	-0.489404	0.320793	-0.0131715	0.144272	0.105569	0.109285
-0.257159	-0.334922	0.525362	0.0723234	0.254474	0.607105	0.117003
0.186474	-0.480385	0.561364	0.0536548	0.539265	0.407452	0.169112
0.0236779	-0.316582	-0.045756	-0.201959	0.0672355	0.551886	0.125543
-0.0172205	-0.443932	-0.0578369	-0.237817	0.468149	0.383266	0.137134
0.230359	-0.456445	0.268829	-0.110475	0.162525	0.259843	0.0978378
0.105973	-0.234613	0.155503	-0.224946	0.144564	0.373585	0.108102
0.0494803	-0.208318	0.137428	-0.153343	0.25383	0.405234	0.100417
0.0288822	-0.533909	0.0414702	0.049341	0.294075	0.280626	0.0838592
0.102967	-0.558055	0.258798	0.0454973	0.328703	0.415564	0.0748761
0.169926	-0.488974	0.246127	-0.186055	0.263782	0.328953	0.18521
-0.0557563	-0.279838	0.317389	-0.174479	-0.101368	0.251446	0.149807
-0.227009	-0.354394	0.636427	-0.173531	-0.0832301	0.236409	0.220533
0.0106606	-0.376045	0.977552	-0.133347	0.47606	0.272595	0.204104
-0.0414403	-0.455939	0.875722	-0.209766	0.550531	0.203722	0.234621
-0.197121	-0.273879	0.714404	-0.10848	0.510383	0.298336	0.163234
-0.0428878	-0.227425	0.76593	-0.0808443	0.601006	0.447177	0.173433
-0.0127115	-0.306259	0.680422	-0.013062	0.820591	0.103186	0.1589
-0.118331	-0.371951	0.612624	-0.104899	0.792586	0.0978894	0.04044
-0.0191673	-0.335459	0.160628	-0.097492	0.333365	0.248963	0.245675
-0.0758739	-0.227006	0.461387	-0.0884948	0.29393	0.232593	0.0848784
-0.0737608	-0.266092	0.554142	-0.0868331	0.258454	0.106773	0.126105
-0.109	-0.392202	0.57641	-0.0405814	0.632366	0.0233697	0.278373
-0.0695293	-0.256807	0.742197	-0.224002	0.629245	-0.104529	0.310348
-0.0760156	-0.373616	1.16262	-0.0692358	0.574452	-0.0824108	0.301163
0.107792	-0.223834	0.963281	-0.10592	0.659219	-0.0598892	0.198198
-0.0660891	-0.295483	0.817595	-0.140888	0.808597	0.0282379	0.181752
0.085111	-0.312055	0.98253	-0.0924474	0.462028	0.19798	0.106861
0.16197	-0.22214	1.05371	-0.0861032	0.48308	0.417358	0.140542
0.0563407	-0.243071	1.10223	-0.179704	0.210598	0.232923	0.209485
-0.173817	-0.274342	0.554279	0.115415	0.146211	0.0997788	0.252674
-0.31366	-0.162984	1.07796	-0.000701075	0.519306	0.180099	0.272276
-0.00963586	-0.123091	0.995361	0.0545952	0.721368	0.135219	0.228726
0.0129303	-0.314121	0.83499	0.125856	0.603212	0.332347	0.262687
-0.0121776	-0.314468	0.857644	-0.0952522	0.891949	0.549712	0.112736
-0.0626783	-0.450557	1.1028	-0.173734	0.555356	0.0910386	0.144328
0.0201835	-0.430504	0.884602	-0.206038	0.607606	0.378894	0.10377
-0.0713513	-0.471844	1.13903	-0.173737	0.921847	0.357305	0.0480574
-0.177808	-0.456404	0.765289	-0.212967	0.779391	0.332462	0.12317
0.000171501	-0.272148	1.11277	-0.180486	0.427211	0.360574	0.0298633
0.0189702	-0.266836	1.15918	-0.185431	0.635439	0.297883	0.0756357
0.328497	-0.449756	1.03362	-0.18856	0.512118	0.608189	0.0982891
0.00524348	-0.277136	0.62349	-0.142586	0.28565	0.767531	0.0556382
-0.158355	-0.409875	0.82183	-0.0748099	0.70959	0.628429	0.0795013
-0.13452	-0.369883	0.886017	-0.0360489	0.823357	0.439186	0.11717
-0.0323765	-0.293376	0.843487	-0.0402106	0.74235	0.446322	0.0597721
0.0144747	-0.136394	0.65828	-0.0160758	0.615818	0.756033	0.135971
-0.00377752	-0.251283	0.762434	-0.13217	0.749836	0.441334	0.134079
0.00885827	-0.321359	0.594595	0.0105512	0.681841	0.561083	0.0519558
-0.120549	-0.316029	0.559142	0.297425	0.449821	0.563902	0.0699197
-0.18825	-0.344855	0.719854	0.169378	0.408981	0.340609	0.109275
-0.223051	-0.381454	1.11877	0.0742345	0.426888	0.383721	0.112824
-0.0498255	-0.267324	0.381547	0.34395	0.636761	0.349599	0.0539656
-0.176905	-0.453062	0.00943312	-0.199433	0.500508	0.300184	-0.0140471
-0.252869	-0.255426	-0.0336249	-0.369673	0.72506	0.332179	-0.00644041
-0.0488428	-0.126287	0.58853	-0.345935	0.633737	0.145397	0.0306154
0.0349934	-0.204516	0.489178	-0.299374	0.408142	0.00776744	0.0403202
0.112887	-0.105344	0.144294	-0.272347	0.386246	0.0408188	0.113848
-0.223516	-0.224783	0.122673	-0.285242	0.569464	0.155354	0.169881
-0.365949	-0.170517	0.149218	-0.228771	0.45426	0.339209	0.165411
-0.36596	-0.387854	-0.00369282	-0.196523	0.709834	0.526786	0.212091
-0.177098	-0.212539	-0.0607156	-0.169375	0.607225	0.260371	0.0962897
-0.142399	-0.195809	0.170264	0.0122446	0.52087	0.158631	0.0505261
0.0620558	-0.333195	0.23188	-0.00368509	0.256539	0.153342	0.104463
-0.149553	-0.363555	0.183979	-0.0889681	-0.253758	0.0364683	0.107715
-0.0498807	-0.378176	0.257074	-0.251394	0.533739	0.350329	0.10015
-0.0646692	-0.444801	0.262518	-0.224822	0.649126	0.225841	0.0569938
-0.176717	-0.429941	0.505593	-0.257553	1.47505	0.220797	0.0105818
-0.13583	-0.283076	0.414598	-0.261721	1.487	0.497046	0.103868
-0.186525	-0.312107	0.418248	0.00206032	0.884472	0.394206	0.1193
-0.122389	-0.172673	0.969249	-0.0841875	0.515886	0.347849	0.0105514
-0.14765	-0.210517	0.673306	-0.19794	0.546205	0.29481	-0.0775677
-0.170692	-0.331625	0.819599	-0.117739	0.439332	0.592418	-0.115856
0.0744371	-0.328698	0.0214628	-0.141766	0.575135	0.488934	0.000160819
-0.302372	-0.324854	-0.0616809	-0.190572	0.611727	0.501749	-0.0583461
-0.0529263	-0.457762	0.441985	-0.144739	0.880996	0.279682	-0.13388
0.105272	-0.374717	0.675999	-0.138178	0.739256	0.26414	-0.076268
0.0836703	-0.203164	1.25583	-0.171756	0.613358	0.221475	-0.0321627
-0.286656	-0.319246	0.877656	-0.105472	0.642993	0.164876	0.0771425
0.131164	-0.308516	0.349794	-0.131934	0.47438	0.120924	0.22245
0.0238079	-0.371145	1.13811	-0.211662	0.476511	0.164665	0.193711
0.514235	-0.32511	0.726384	-0.189471	0.211835	0.306583	0.105532
0.597548	-0.463407	0.72152	-0.177997	0.455406	0.24846	0.113085
0.45819	-0.492965	0.617869	-0.312983	0.492353	0.327828	0.159301
0.042045	-0.409306	0.2397	-0.314953	0.48642	0.348845	0.106349
0.101766	-0.434553	0.496268	-0.188156	0.304887	0.423216	0.0255177
0.273974	-0.447366	0.472191	-0.14085	0.210282	0.332948	0.0252874
0.227797	-0.175061	0.520108	-0.0536414	0.542157	0.171198	0.0493878
0.35866	-0.310823	0.204122	0.00748444	0.40253	0.230202	0.0488523
0.125945	-0.495857	0.0510357	-0.10893	0.506902	0.355466	0.10894
0.151285	-0.536703	0.166578	-0.143386	0.0695826	0.369906	0.0659985
-0.233898	-0.555092	0.0757298	-0.066138	0.110588	0.454926	0.168133
-0.302608	-0.397193	0.143568	0.0281803	0.403367	0.476011	0.106502
-0.177739	-0.362476	0.310007	-0.0128663	0.513318	0.27935	0.0156602
-0.318133	-0.248295	0.142295	-0.117794	0.599356	0.223815	0.132863
-0.272928	-0.243911	-0.402709	-0.142	0.739013	0.244705	0.166542
-0.201683	-0.0969481	0.0602069	-0.226717	1.17554	0.348968	0.0837733
-0.154997	-0.342866	-0.104884	-0.122034	1.52259	0.340808	0.168033
-0.216627	-0.435543	-0.471289	-0.0996783	0.835593	0.312149	0.260075
-0.256916	-0.466292	-0.699771	-0.234998	0.60188	0.498491	0.219951
-0.0112136	-0.311807	-0.268927	-0.312169	0.92407	0.542115	0.208609
-0.0962723	-0.36073	0.441965	0.0467457	0.351998	0.729975	0.225847
-0.037472	-0.247457	0.443996	0.122824	-0.12736	0.713356	0.186263
-0.228109	-0.270398	0.589946	-0.00252894	0.295768	0.53814	0.129953
-0.238673	-0.232913	0.249068	-0.037901	0.346001	0.625425	0.168552
0.0382866	-0.0861901	0.384045	-0.103705	0.709559	0.485345	0.0458155
0.0493154	-0.322861	0.528801	-0.333363	0.236319	0.438266	0.0209372
-0.00539634	-0.200322	0.341502	-0.146312	0.92265	0.564712	0.126614
-0.11482	-0.218368	0.245439	-0.0296475	0.629721	0.451851	0.103311
-0.0342077	-0.221237	0.213883	-0.0604717	0.933485	0.430217	0.0795382
-0.155797	-0.26723	0.148578	-0.201242	0.763647	0.353998	0.0672612
-0.112544	-0.141374	-0.0423762	-0.133103	0.553793	0.211461	0.177079
-0.00979547	-0.123654	-0.157462	-0.0463679	0.518165	0.255846	0.204808
-0.0674091	-0.18312	-0.0509574	-0.124575	0.552856	0.205962	0.296146
0.0336478	-0.20567	-0.475714	-0.150783	0.842972	0.0602207	0.168711
0.0582734	-0.261541	-0.506986	-0.122949	0.682959	0.180684	0.0965816
-0.143926	-0.309028	-0.339582	-0.0570911	0.636406	0.172022	-0.0926613
-0.108114	-0.349645	-0.391338	-0.048981	0.61842	0.164225	-0.146001
-0.100868	-0.363719	-0.47117	-0.0226279	0.525914	0.364968	-0.0661505
-0.300492	-0.378646	-0.652523	0.0414068	0.504195	0.334087	-0.0580592
-0.206801	-0.362499	-0.264987	-0.00299067	0.507202	0.43807	-0.0583226
-0.174886	-0.392079	-0.22577	-0.0144705	0.44089	0.27701	0.0466712
-0.168144	-0.375942	-0.238469	-0.285873	0.0932865	0.298892	0.0298866
-0.205717	-0.353706	-0.679019	-0.0479455	0.519367	0.296761	-0.0493888
0.0458918	-0.398157	-0.00731907	-0.168534	1.05598	0.303783	-0.0894408
0.109642	-0.318724	0.514915	-0.0458953	0.961868	0.340561	0.000201951
-0.353033	-0.306923	0.279083	0.109934	0.933161	0.367849	-0.0243613
-0.00600329	-0.407096	0.363923	0.0847019	0.79283	0.133821	0.00211673
0.0108015	-0.313508	0.0835777	-0.209476	0.774658	0.0608167	0.0374159
0.00742227	-0.441703	0.279382	-0.324431	0.666846	0.285323	-0.0249457
0.090006	-0.426486	0.49874	-0.168599	0.889501	0.468486	-0.0606011
0.10982	-0.45063	0.623641	-0.12287	0.631983	0.570845	0.00116808
0.00298428	-0.531968	0.570021	-0.110181	0.56593	0.43852	0.112305
-0.0911022	-0.267681	0.489535	-0.0461031	0.786889	0.927678	0.122086
0.08113	-0.253708	0.0380213	-0.15061	0.597739	0.38689	0.13249
-0.143852	-0.158964	0.0561504	-0.152318	0.601167	0.470629	0.149548
0.0656821	-0.412738	-0.381068	-0.191376	0.519359	0.73361	0.109636
-0.128652	-0.429911	-0.0747237	-0.199432	0.862593	1.01068	0.0714273
-0.0752288	-0.387966	0.0513979	-0.139111	0.86153	0.904537	0.0566524
-0.248193	-0.328765	0.142478	-0.145163	0.475251	0.768412	0.104452
-0.110743	-0.275302	0.0924238	-0.132984	0.111979	0.771697	0.043924
-0.285919	-0.224806	0.306203	-0.0977373	0.112324	0.772265	0.0570415
-0.17377	-0.207289	0.458576	-0.268489	0.609076	0.436558	0.0464071
-0.238005	-0.103662	0.403113	-0.120486	0.40943	0.673845	0.316078
-0.435803	-0.190744	0.524604	-0.0492022	0.329963	0.542838	0.318545
-0.17031	-0.30905	0.890054	-0.0488048	0.0225146	0.24797	0.280867
0.155989	-0.369117	0.690705	-0.266454	0.531845	0.120494	0.308825
0.27886	-0.34712	0.700876	-0.258228	0.579983	0.0523692	0.117643
-0.122346	-0.260686	0.615727	-0.473121	0.733266	-0.0206062	0.120321
-0.220985	-0.288198	0.643847	-0.309591	0.394183	-0.0122379	0.125304
0.10086	-0.298107	0.308568	-0.281759	0.62455	0.0980074	0.045493
0.293404	-0.277765	0.286292	-0.0858686	0.253473	0.279781	0.0673055
-0.367674	-0.284883	0.601609	-0.116189	0.227394	0.212369	0.064262
-0.186584	-0.472683	0.0825297	0.00840042	0.0229608	0.0554838	0.0415285
0.12613	-0.455489	0.295461	-0.0106668	0.243847	0.110993	-0.100023
0.0657966	-0.449571	0.456037	-0.137286	0.262002	0.124392	-0.130679
0.0860392	-0.473009	0.446802	-0.109349	0.337406	0.136191	-0.0966422
0.126351	-0.423717	0.483373	-0.0268114	0.24476	0.225602	-0.0645684
-0.145718	-0.299196	0.490147	-0.185075	0.631373	-0.0444163	-0.142069
-0.129198	-0.0943608	0.562366	-0.179296	0.374194	0.228814	-0.111132
0.0549376	-0.0389614	0.575894	-0.170438	0.676116	0.196416	-0.0492248
-0.0764981	-0.0948012	0.0534748	-0.168966	0.462811	0.376329	-0.0521892
-0.0642657	-0.337655	0.214896	-0.146543	0.520927	0.180394	-0.230572
-0.0441171	-0.3206	0.253133	-0.181368	0.617259	0.159607	-0.275849
0.025693	-0.569347	0.211189	-0.207419	0.12948	0.0816589	-0.168447
0.0183073	-0.471324	0.192228	-0.224256	0.33708	-0.0275345	0.0111862
0.0333036	-0.43381	0.0695426	-0.218419	0.697002	0.238249	0.0123822
-0.116792	-0.325199	0.00317761	-0.161486	0.672501	0.348404	0.0704044
-0.0656844	-0.371951	0.127431	0.053216	0.625262	0.35541	0.00469089
0.0185697	-0.340192	0.0577919	-0.046701	0.564789	0.268122	0.134498
0.0932751	-0.459694	-0.190687	0.140454	0.52294	0.353054	0.126595
-0.25462	-0.440686	0.0527173	0.160379	0.659521	0.55799	0.096344
-0.242577	-0.394073	-0.465676	0.0493529	0.502541	0.317624	0.0160027
-0.319966	-0.340013	-0.375245	-0.126776	0.747854	0.445888	0.0168813
-0.13584	-0.36733	-0.262621	-0.183468	0.673446	0.479569	0.0787402
0.104178	-0.433527	-0.316627	-0.138934	0.374684	0.364259	0.031426
0.125258	-0.397385	-0.119227	-0.178038	0.164213	0.596378	0.017651
-0.166654	-0.0743686	-0.266224	-0.0854577	0.295834	0.700927	0.00740156
-0.28716	-0.157998	-0.19728	-0.137464	0.808998	0.144416	-0.0635243
-0.164045	-0.0969802	-0.671212	-0.113569	0.828226	0.190258	-0.00258391
-0.176037	-0.178327	-0.250265	-0.158814	0.788459	0.34584	0.0132121
-0.127762	-0.138619	-0.34955	-0.207686	0.799611	0.391095	-0.00225253
0.0159422	-0.267198	-0.352854	-0.166369	0.837376	0.448998	0.042314
-0.0276208	-0.367021	-0.152427	-0.239401	0.676998	0.411731	0.0606455
-0.00852457	-0.234191	-0.823002	0.0214945	0.630037	0.624832	0.0619004
0.0758085	-0.197973	-1.09701	-0.0770265	0.720435	0.455055	0.0999406
0.175518	-0.21884	-1.07306	0.220728	0.213823	0.320894	0.137352
0.019111	-0.327872	-0.863327	0.100245	0.37448	0.504712	0.0471867
0.0136806	-0.252431	-0.794466	0.0392049	0.276696	0.425831	0.0568448
0.130218	-0.240217	-0.82668	-0.306269	0.556613	0.275807	0.0599803
0.25258	-0.286393	-0.76914	-0.261594	0.836006	0.470134	0.12578
-0.269244	-0.256263	-1.34693	-0.25942	0.821807	0.443192	0.206044
0.0942537	-0.256865	-1.17432	-0.422861	0.994473	0.314171	0.229911
0.115433	-0.285374	-1.28255	-0.386249	0.964367	0.239493	0.168142
0.267463	-0.329268	-1.14593	-0.241115	0.643158	-0.0125373	0.245036
0.340642	-0.436518	-1.37388	-0.250493	0.82134	-0.0315188	0.242882
0.408432	-0.471231	-1.30723	-0.31289	0.590065	0.0214935	0.229016
-0.0336183	-0.464194	-1.232	-0.193561	0.593369	0.201615	0.133141
0.0203648	-0.458449	-1.19185	-0.209643	0.604104	0.0738534	0.1301
0.0397883	-0.516895	-1.39531	-0.333618	0.584089	0.251595	0.125101
0.0623304	-0.404329	-0.621341	-0.0407446	0.633152	0.318616	0.18616
-0.181764	-0.507863	-0.750109	-0.315165	0.357555	0.320366	0.195712
-0.00633686	-0.408883	-0.966556	-0.207618	0.470771	0.463815	0.220186
-0.115939	-0.385504	-1.36473	0.0864382	0.604483	0.484954	0.166049
-0.310102	-0.337441	-1.56144	-0.0160454	0.535557	0.23441	0.172903
-0.0162964	-0.424486	-1.43009	-0.119932	0.575286	0.291047	0.194935
0.0764222	-0.207299	-1.01038	-0.18203	0.80821	0.213506	0.160398
0.0692984	-0.122555	-0.198303	-0.0990287	0.765156	0.29617	0.131431
-0.0964026	-0.0953797	0.370139	-0.183062	0.859446	0.310415	0.200714
0.211211	-0.211321	0.184437	-0.297828	0.831099	0.290569	0.182085
0.0665922	-0.229177	0.130076	-0.34646	0.304913	0.228543	0.0543209
-0.0296324	-0.167501	-0.125011	-0.322425	0.718253	0.186858	0.126214
-0.038149	-0.152257	-0.616453	-0.232952	0.643319	0.162763	-0.0889782
0.0548647	-0.2295	-0.67191	-0.121095	0.703099	0.326054	0.0580355
-0.0493352	-0.358366	-0.508882	-0.113219	0.614053	-0.28332	-0.104502
-0.158657	-0.336189	-0.249964	-0.166377	0.555435	-0.0550331	-0.124086
-0.0974108	-0.21401	0.0812953	-0.161503	0.52374	-0.0783146	-0.0977758
0.328894	-0.284114	0.249179	-0.156341	0.567055	-0.00421834	-0.0634424
0.336467	-0.23717	0.809963	-0.171017	0.958378	0.603134	-0.0260856
0.169255	-0.29714	1.43258	-0.0695196	1.06581	0.314323	0.00161623
0.0961647	-0.297705	1.11786	-0.191375	0.802607	0.511082	-0.0120969
0.0125286	-0.379988	0.830877	-0.114558	0.751435	0.453935	-0.0974311
-0.0495557	-0.425742	0.794126	-0.116401	0.362239	0.309536	-0.0757249
-0.00469511	-0.409789	0.909638	-0.187538	0.358605	0.3751	-0.116674
-0.161877	-0.289388	0.549798	-0.201821	0.716454	0.389625	0.103248
-0.223717	-0.386525	0.652867	-0.204721	0.693533	0.50625	0.13397
-0.139317	-0.420218	0.58178	-0.141904	0.697769	0.608819	0.157473
-0.180693	-0.471159	0.508349	-0.204459	0.879693	0.645942	0.164263
0.0260713	-0.283853	0.813201	-0.14785	0.967605	0.548956	0.159295
-0.0433406	-0.409169	0.26879	-0.175553	0.565864	0.427941	-0.0223626
0.129917	-0.443823	0.596221	-0.0840765	0.618911	0.610418	-0.0246379
-0.201388	-0.453027	0.762327	-0.13696	0.719072	0.66058	0.178432
-0.119369	-0.425632	0.78289	-0.116584	0.820529	0.590581	0.223862
-0.343058	-0.395669	0.647615	-0.150475	0.874799	0.479156	0.215057
-0.160093	-0.364776	0.538064	-0.163981	1.09124	0.213986	0.237337
-0.383161	-0.351488	0.630871	-0.163305	1.06586	0.402517	0.231038
0.0377806	-0.244081	0.570056	-0.258366	0.832621	0.533672	0.225841
-0.106581	-0.022002	0.734985	-0.112627	0.935168	0.327949	0.198981
0.184694	-0.0419516	0.217255	-0.125282	1.14412	0.272135	0.110104
-0.0655895	0.114565	0.499137	-0.215513	1.39423	0.139576	0.135769
0.121528	-0.000382241	0.510644	-0.29204	1.35233	0.16191	0.196812
-0.263979	-0.319429	0.59872	-0.305876	0.346607	0.264614	0.131565
-0.169948	-0.402964	0.65757	-0.175112	0.817544	0.339779	0.172856
-0.0136237	-0.390456	0.201337	-0.0908745	0.906712	0.0788737	0.0951258
0.0342056	-0.466333	0.135571	-0.148465	0.850059	0.0898936	0.102332
0.0130717	-0.45237	0.0990134	-0.126874	0.408172	0.221232	0.0289093
-0.0692657	-0.367516	0.0936218	-0.214857	0.32343	0.0205141	-0.0298543
0.0888707	-0.301523	0.113156	-0.288553	0.216298	0.134552	-0.0316726
0.199644	-0.325076	0.753786	-0.252699	0.40434	-0.218501	0.0762118
0.291563	-0.357913	0.807291	-0.159696	0.553604	-0.0933398	0.134103
-0.227059	-0.3866	0.591546	-0.129321	0.214436	-0.0415749	0.206721
0.218354	-0.152758	0.956773	-0.14472	0.713851	0.103121	0.210108
0.0980857	-0.253732	0.938606	-0.122419	0.635351	0.0631696	0.141644
-0.0950998	-0.317471	0.684573	-0.0522797	0.582265	0.248128	0.0428245
-0.10441	-0.316632	0.371273	-0.029723	0.405155	0.208579	0.00836217
-0.188437	-0.318092	0.505993	-0.116019	0.439072	0.383135	0.108258
-0.0551143	-0.318347	0.520214	-0.0991973	0.33456	0.0868638	-0.0451438
-0.351855	-0.233551	0.640094	-0.0126249	0.704545	-0.0805545	0.0288734
0.00407168	-0.163388	0.641945	-0.101047	0.600911	-0.0645226	0.0588699
0.217638	-0.297357	0.358394	-0.0938835	0.284614	0.191885	0.196116
0.157853	-0.143139	0.368048	-0.142608	0.565213	0.0838516	0.18569
-0.0356704	-0.240893	1.1283	-0.205035	0.678457	0.318256	0.160623
-0.02854	-0.30195	1.42218	-0.287718	0.67634	0.10591	0.0898099
-0.180866	-0.311235	1.52426	-0.300836	0.711574	0.181192	0.189784
-0.219882	-0.327506	1.45115	-0.271172	0.46639	0.18524	0.0679772
-0.200712	-0.498712	1.5863	-0.267684	0.83036	0.0314671	-0.0192849
-0.0945286	-0.456723	1.47727	-0.291164	0.742875	0.187875	0.0695742
-0.0326571	-0.449781	1.15011	-0.391455	0.38717	0.353775	0.0809227
-0.0367541	-0.429266	1.29302	-0.385043	0.455576	0.148072	0.109487
0.160136	-0.394648	1.36895	-0.0210408	0.617321	0.142426	0.116471
-0.183537	-0.330657	1.0484	-0.0598045	0.457942	0.239261	0.100559
-0.102719	-0.232924	0.775106	-0.100626	0.483372	0.248078	0.157593
-0.195741	-0.262296	0.822028	-0.0337521	0.37654	0.0788303	0.19707
-0.0255526	-0.31745	0.438925	0.0425996	0.430575	0.0759038	0.201161
0.110927	-0.438595	0.557261	-0.122335	0.465791	0.0855515	0.169797
0.109759	-0.364986	0.857405	0.0267373	0.594495	0.159366	0.116205
0.152229	-0.402963	0.594455	0.00130919	0.868347	0.0238857	0.253228
0.292527	-0.491852	0.426245	-0.0136738	0.531874	0.141763	0.175576
0.480411	-0.429701	0.209185	0.0211641	0.630495	0.297998	0.204479
0.658154	-0.372667	0.32793	-0.102086	0.3989	0.342926	0.186884
0.295604	-0.454772	0.100339	-0.151839	0.502826	0.402118	0.193673
0.176312	-0.5232	0.157998	-0.0145906	0.443415	0.338076	0.183423
0.0884721	-0.461438	0.53705	0.00784574	1.15621	0.225567	0.0685598
0.403746	-0.406738	0.523826	0.0442327	1.00748	0.283914	0.241658
0.486001	-0.347799	0.318263	0.0702757	1.01813	0.26404	0.332769
-0.183684	-0.391237	0.467664	0.0478455	0.701468	0.243651	0.302387
-0.364122	-0.360228	0.586241	-0.155918	0.658794	0.330017	0.240752
-0.556507	-0.393192	0.704769	0.0479137	0.613604	0.381692	0.252581
-0.581007	-0.366392	0.711037	0.168895	0.702107	0.524647	0.192468
-0.171804	-0.332991	0.49843	0.129143	0.378834	0.55566	0.0889102
-0.59185	-0.256521	-0.114279	-0.0804025	0.421183	0.570574	0.126544
-0.422773	-0.187846	-0.383393	-0.238322	0.688282	0.54617	0.163985
-0.26044	-0.207652	-0.535508	-0.0614894	0.724717	0.391103	0.145151
-0.046103	-0.27767	-0.823407	-0.092529	0.666749	0.0704131	0.22578
-0.0384652	-0.287291	-1.07494	-0.175304	0.435095	0.0443458	0.201555
0.0256653	-0.378517	-1.16296	-0.125895	0.563984	0.10175	0.275009
-0.027351	-0.339221	-1.22552	-0.17383	0.406652	0.355509	0.240269
-0.0503344	-0.282492	-0.99405	-0.235632	0.504596	0.342527	0.211018
-0.224463	-0.369539	-0.833919	-0.240293	0.630359	0.711762	0.176181
-0.0535247	-0.312241	-0.955121	-0.260467	0.441062	0.6297	0.220788
-0.0522879	-0.34639	-1.60426	-0.282637	0.879341	0.662763	0.182043
-0.0158556	-0.360779	-1.48733	-0.214561	1.26363	0.636614	0.178302
0.0876715	-0.245237	-1.48839	-0.49177	0.524948	0.27574	0.159935
-0.0123367	-0.262392	-1.30783	-0.314703	0.68455	0.440232	0.242992
-0.0524719	-0.290727	-1.44383	-0.369391	0.788708	0.527913	0.226727
-0.142439	-0.304862	-1.02959	-0.212301	0.744975	0.371859	0.227665
-0.0497798	-0.307591	-1.08627	-0.347349	0.46538	0.226517	0.241622
-0.0255225	-0.191648	-0.8814	-0.227238	0.240662	0.498515	0.121344
0.112752	-0.238327	-0.668349	-0.162587	0.382418	0.41198	0.125589
-0.160191	-0.350848	-0.53124	0.0498844	0.488361	0.389259	0.140308
-0.08449	-0.210373	-0.377779	0.073095	0.405085	0.405394	0.140207
-0.00876936	-0.227708	-0.340382	0.061267	0.268656	0.500936	0.113262
-0.113949	-0.334885	-0.83679	-0.153246	0.270156	0.163909	0.206015
-0.138238	-0.361735	-1.00192	-0.190865	0.415132	0.216263	0.209379
-0.165329	-0.339482	-1.30859	-0.252654	0.439138	0.139846	0.31079
-0.0598675	-0.164752	-1.58706	-0.248677	0.734306	0.0719935	0.307807
-0.135116	-0.175954	-1.81546	-0.228832	0.652458	-0.0398672	0.303112
0.00252687	-0.191284	-1.78594	-0.239224	0.674476	0.144141	0.281047
-0.171818	-0.221284	-1.59019	-0.24826	0.677088	0.0946647	0.153488
0.00808372	-0.24251	-1.60797	-0.0761142	0.532901	0.0163147	0.0769818
-0.202386	-0.323152	-1.60414	-0.0897009	0.601926	0.0981275	0.087017
-0.26751	-0.315988	-1.74953	-0.158179	0.439459	0.0899119	0.0703409
-0.0876233	-0.215392	-1.55615	-0.232253	0.692467	0.420954	0.0146579
-0.0271648	-0.307182	-1.29986	-0.190947	0.655704	0.453758	-0.0197661
-0.190167	-0.323678	-0.832617	-0.170418	0.0227884	0.165736	-0.0649719
0.0281671	-0.221901	-0.0933181	-0.1614	-0.31544	0.101384	0.00146458
0.0125032	-0.357807	-0.0350791	-0.129664	0.0266693	-0.00685826	-0.0458651
0.103182	-0.312977	0.256214	-0.180551	0.398915	0.0752672	-0.0659504
0.102472	-0.334275	0.700106	-0.16131	0.374866	-0.0111511	-0.044538
0.0375944	-0.346546	0.680088	-0.110948	0.587969	0.00423633	0.00485135
-0.46296	-0.376512	0.453173	-0.0978305	0.156214	0.101936	-0.0476452
-0.114703	-0.259558	0.242601	-0.0490645	0.119328	0.23846	0.0242298
-0.164803	-0.343675	0.49256	-0.0891748	0.423309	0.188797	0.0628418
-0.110652	-0.295315	0.490672	-0.167812	0.428615	0.152755	0.0703417
-0.14125	-0.331922	0.561137	-0.245	0.487754	-0.192858	0.00515438
-0.286375	-0.181603	0.594476	-0.138739	0.541169	-0.215047	-0.0636721
-0.0226647	-0.343349	0.462824	-0.0798236	0.414733	0.00233247	0.0248572
0.438692	-0.441859	0.794726	-0.251153	0.767516	-0.0138278	0.0621636
0.476079	-0.356504	0.599217	-0.214785	0.121554	-0.0164818	0.123505
0.908551	-0.23536	-0.0203597	-0.222952	-0.067713	0.248463	0.170373
0.634757	-0.182615	0.263664	-0.160988	-0.28221	0.184074	0.196821
0.190305	-0.440672	0.549781	-0.12367	0.185437	0.198701	-0.00329075
0.0651091	-0.40493	1.0611	-0.173774	0.704629	0.307261	0.0402953
0.347771	-0.459387	1.87707	-0.19085	1.04548	0.185373	-0.0935664
-0.387876	-0.540371	1.63671	-0.176902	0.75895	0.188652	-0.0310757
-0.202898	-0.484108	2.14843	-0.186623	0.60633	0.284149	0.0698486
-0.124324	-0.493801	2.00033	-0.112987	0.320162	0.218593	0.100903
-0.490873	-0.543805	1.68367	-0.164917	0.556837	0.408983	-0.0143708
-0.387505	-0.661409	1.61498	-0.1883	0.782077	0.327346	0.052801
-0.197942	-0.44331	1.62508	-0.128862	0.605208	0.200841	0.0225992
-0.267732	-0.459901	1.63612	-0.146854	0.396199	0.19992	-0.0138878
-0.19961	-0.551857	1.77456	-0.0437482	0.636656	0.296364	0.0497729
-0.172622	-0.361256	1.99757	-0.0423545	0.516255	0.184204	0.14603
-0.0913295	-0.501993	1.02591	-0.0834517	0.49095	0.221609	0.168301
-0.0100845	-0.352188	0.618213	-0.0768875	0.37581	0.327757	0.177794
-0.0239114	-0.371912	0.659507	-0.205592	0.551736	0.30121	0.123128
0.0808837	-0.361607	0.886777	-0.255936	0.749566	0.249487	0.125418
-0.0206134	-0.367064	0.360484	-0.223478	0.479081	0.453623	0.169074
-0.0979593	-0.580686	-0.0488495	-0.31004	0.491119	0.33854	0.0887033
-0.029059	-0.369147	0.433198	-0.266737	0.047414	0.385819	0.110312
-0.0979583	-0.291706	0.0697077	-0.147581	0.380525	0.53602	0.0269022
-0.0134092	-0.367664	0.0989594	-0.100131	0.361681	0.291811	-0.0140925
-0.128172	-0.288258	0.234593	-0.153367	0.326534	0.421401	0.109337
-0.0576716	-0.366097	0.526212	0.0594879	0.96958	0.410193	0.149858
-0.152947	-0.503638	0.83378	0.0554322	0.581576	0.465046	0.070074
0.00522544	-0.379383	0.513006	-0.0927209	0.581078	0.547911	0.015476
-0.298231	-0.390232	0.519696	-0.013842	0.87125	0.41643	-0.0253854
-0.0917925	-0.42626	0.600394	-0.181432	0.729622	0.185072	-0.0538915
0.0709567	-0.449461	0.674461	-0.178233	0.786056	0.270897	-0.118244
-0.0121683	-0.541826	1.09717	-0.138123	0.579358	0.394443	-0.0113386
-0.0272506	-0.512848	1.02534	-0.188698	0.682135	0.393641	-0.0198661
-0.0545841	-0.479616	0.60914	-0.112514	0.525219	0.32431	-0.0318051
0.133271	-0.456861	0.994344	-0.151808	0.452507	0.321376	-0.0299375
-0.104304	-0.414139	0.964116	-0.146825	0.485862	0.680834	0.0927426
-0.0327041	-0.306507	1.13053	-0.15368	0.644319	0.577102	0.152236
-0.139706	-0.302508	0.980074	-0.217572	0.558259	0.46551	0.0955408
-0.0827918	-0.242035	1.59212	-0.199538	0.57361	0.179414	0.172721
-0.273159	-0.175307	1.44991	-0.33423	0.499692	0.653487	0.152956
0.0434735	-0.273116	1.51609	-0.0481802	0.45447	0.280923	0.171242
-0.209587	-0.217953	1.4471	0.0199418	0.529748	0.31211	0.000874895
-0.218491	-0.256428	1.42911	-0.0965698	0.346247	0.551282	0.033939
-0.161011	-0.315696	1.38037	-0.231229	0.550811	0.655295	0.0471922
-0.253054	-0.292416	1.29088	-0.183447	0.551446	0.598992	-0.0320275
-0.402997	-0.326276	0.878162	-0.188823	0.202543	0.70782	-0.0703025
-0.244053	-0.205413	0.0669249	-0.165455	0.529864	0.700797	0.115679
-0.503489	-0.254347	0.46302	-0.177603	0.367881	0.703509	-0.010027
-0.210327	-0.284865	0.522531	-0.282533	0.269775	0.654342	0.0659802
-0.261941	-0.262331	0.356185	-0.283544	0.351563	0.520875	0.115242
-0.238618	-0.392115	0.431141	-0.0486528	0.641501	0.761868	0.132111
-0.120607	-0.269074	0.364031	-0.0858193	0.419218	0.767393	0.118486
0.10506	-0.354158	0.169881	-0.223417	0.490474	0.638401	0.0968772
-0.229103	-0.315342	0.399091	-0.151452	0.342322	0.682303	0.17198
-0.0641532	-0.309547	0.302414	-0.000725536	0.34647	0.639753	0.15746
0.290496	-0.365639	-0.333062	-0.113775	0.318643	0.600399	0.101562
0.132361	-0.385734	-0.0699289	-0.104083	0.522527	0.374489	0.284977
0.155199	-0.350062	-0.0367617	-0.0374269	0.558233	0.450989	0.100942
-0.102223	-0.141572	-0.274717	-0.0963098	0.354186	0.37979	0.0886105
-0.0635311	-0.090888	0.0498235	-0.0765328	0.895202	0.0987775	0.13643
0.00975646	-0.227276	-0.260727	-0.158637	0.740738	-0.00281908	0.0517227
-0.0409315	-0.489292	-0.226178	-0.177071	0.693905	0.205114	0.0746162
0.0860482	-0.381027	-0.0331738	-0.225564	0.471274	0.267594	0.0744993
-0.162174	-0.354127	0.217387	-0.142992	0.769694	0.223649	0.0176636
-0.0103744	-0.293223	0.328543	-0.184326	0.562422	0.203918	0.0454163
0.069676	-0.287743	0.691809	-0.110895	0.451189	0.316289	0.0448073
-0.034254	-0.214403	1.10672	-0.0962965	0.317832	0.503424	0.0131139
-0.22097	-0.181633	1.12187	-0.0598187	0.271542	0.35612	0.11279
-0.173123	-0.160535	1.34174	-0.0801882	0.560692	0.471188	0.232945
0.0392153	-0.253542	1.24433	-0.137397	0.576557	0.298304	0.179709
0.0403801	-0.187744	0.941917	-0.208511	0.45741	0.128457	0.0445656
-0.13535	-0.323639	1.00909	-0.140659	0.640718	0.0988613	0.0124777
-0.0663119	-0.31676	0.832424	-0.0358182	0.728938	0.119344	0.0713133
0.0189445	-0.327038	0.796483	-0.0843842	0.676672	0.137077	0.158373
0.00714079	-0.322752	0.661023	0.0780786	0.364142	0.21304	0.08993
-0.0374782	-0.282553	1.18155	0.0386824	0.5901	0.465266	0.126629
-0.0407698	-0.229696	1.13495	0.10212	0.506774	0.500073	0.119563
-0.204437	-0.329173	0.911298	0.0107028	0.436719	0.46445	0.0873937
-0.403089	-0.35188	0.161755	0.0459212	0.816859	0.540396	0.0180943
-0.168072	-0.35271	0.237427	-0.0735134	0.500408	0.564124	0.0921456
-0.251302	-0.299125	-0.242067	-0.167736	0.554432	0.453691	0.0826593
-0.029569	-0.362792	-0.204732	-0.190544	0.791632	0.386856	0.128718
0.0148818	-0.341898	-0.104535	-0.223101	1.1469	0.342992	0.20707
-0.239475	-0.418114	-0.00699612	-0.266559	1.16429	0.508256	0.215087
-0.51069	-0.377116	-0.324236	-0.164866	0.893307	0.388023	0.182763
-0.589068	-0.223644	0.251098	-0.0684212	0.894019	0.326522	0.128243
-0.195185	-0.314084	-0.00235138	-0.131886	0.964398	0.452614	0.0946191
-0.175164	-0.286168	0.0806777	-0.115081	1.16337	0.666042	0.0363973
-0.333601	-0.234598	-0.137125	-0.138368	1.19177	0.677174	0.017713
0.114575	-0.435829	-0.104327	-0.0493998	0.727436	0.664818	-0.00848287
0.388855	-0.344044	-0.106469	-0.216727	0.526811	0.307526	-0.0375361
0.105237	-0.374664	-0.282936	-0.220244	0.0744848	0.442631	-0.136585
0.158221	-0.334684	-0.207903	-0.178422	-0.280871	0.18564	-0.109615
-0.0343724	-0.247116	-0.219977	-0.0984577	-0.244711	0.190326	0.00488039
0.229315	-0.420466	-0.576755	-0.199463	-0.0313854	0.430395	-0.0316396
-0.369459	-0.21815	-0.716185	-0.150286	0.219601	0.68986	-0.00514786
0.00670959	-0.224733	-0.707198	0.0110727	0.132651	0.640429	-0.0093227
0.0684412	-0.305252	-0.722301	0.126183	0.281807	0.559991	0.0490216
-0.146405	-0.3947	-0.695297	-0.0701994	0.48928	0.126805	0.068599
-0.16346	-0.423241	-0.829884	-0.14421	0.388284	-0.0188069	0.042501
-0.108982	-0.508707	-0.474831	-0.160372	0.42917	0.0244514	-0.0210381
-0.0459704	-0.516443	-0.594964	-0.105062	0.460031	0.184551	-0.00502062
-0.082061	-0.439366	-0.532124	-0.124957	0.590652	0.442854	0.00961076
-0.0474067	-0.346466	-0.628972	0.0490116	0.612285	0.384955	-0.0597199
-0.201472	-0.297991	-0.635661	-0.0238033	0.668314	0.165582	0.115269
-0.186924	-0.273031	-0.545277	-0.164664	0.747104	-0.0245713	0.0753081
-0.145443	-0.275179	0.0928351	-0.099484	0.503625	-0.0385051	-0.0485048
-0.0555	-0.304632	0.271082	-0.106085	0.442793	0.242023	0.057109
-0.235153	-0.379531	0.782354	-0.254991	0.66811	0.489124	0.0277003
-0.138248	-0.403992	0.652007	-0.0568069	0.741833	0.230176	0.0585923
0.0948006	-0.315726	0.835554	-0.0738942	0.684086	0.712863	0.05514
0.114051	-0.23084	1.07296	-0.0169274	0.90111	0.482521	0.0871967
0.13355	-0.150194	0.313345	-0.227557	0.805972	0.563763	0.234668
0.181812	-0.324367	-0.419277	-0.173302	1.05768	0.548019	0.225973
0.0413639	-0.247803	-0.692626	-0.303176	1.12318	0.534585	0.126741
-0.0527209	-0.253524	-0.384007	-0.240186	0.431652	0.425647	0.15658
0.0807963	-0.273416	-0.0427701	-0.075705	0.375231	0.292914	0.161694
-0.0657416	-0.393852	0.0206207	0.00762058	0.294194	0.427172	0.118899
-0.029823	-0.414648	-0.0325316	-0.0212068	0.196848	0.344366	0.186327
-0.102681	-0.359147	-0.0263923	-0.0364307	-0.0967022	0.509475	0.258888
-0.0165902	-0.240762	-0.196713	-0.0610321	0.0880654	0.555077	0.25447
-0.0778666	-0.341588	-0.142991	-0.0447878	0.538371	0.55644	0.128408
-0.151297	-0.288379	-0.169541	-0.0869351	0.447889	0.259382	0.123255
-0.0791414	-0.347149	0.196247	-0.0187703	0.774719	0.309368	0.0939874
0.000598363	-0.214105	-0.0544115	0.0485628	0.613917	0.559115	0.0325525
-0.220689	-0.315205	-0.0697817	-0.103205	0.648136	0.366322	-0.0485335
-0.21864	-0.280826	-0.293432	-0.194942	0.800549	0.33183	0.119229
-0.11873	-0.41583	-0.37312	-0.256871	1.0378	0.332603	0.0785641
0.155538	-0.328468	-0.469267	-0.246988	1.12984	0.350244	0.202714
-0.00413116	-0.489841	-0.177226	-0.18481	0.93269	0.259324	0.179515
-0.224391	-0.318163	-0.276403	-0.216647	0.933247	0.101776	0.0977598
-0.136401	-0.290633	-0.465174	-0.168521	0.706209	0.0738488	0.212585
-0.262079	-0.425821	-0.202406	-0.230868	0.547173	0.119866	0.13113
-0.386622	-0.38891	-0.169772	-0.163281	0.245903	0.168377	0.323444
-0.385323	-0.311462	-0.302848	-0.110026	0.211931	0.145744	0.287534
-0.0246853	-0.297723	-0.00232094	-0.12567	0.75539	-0.192634	0.300739
-0.0999857	-0.264765	-0.10836	-0.19006	0.884349	-0.54971	0.221436
0.0926411	-0.188181	0.474625	-0.257328	0.7345	-0.589415	0.0366294
-0.0365572	-0.369582	0.332643	-0.423308	0.893159	-0.376609	0.075593
-0.242538	-0.375721	-0.236833	-0.121374	0.764285	-0.143468	0.216141
-0.121137	-0.0978935	-0.0317097	-0.102585	0.688381	-0.251096	0.267999
-0.0622837	-0.261288	0.0350671	-0.128511	0.653002	-0.113873	0.0963274
-0.0726842	-0.195966	0.18908	-0.265714	0.9531	0.0746184	0.121797
-0.211384	-0.408634	0.54604	-0.178713	0.985877	0.181652	0.147178
-0.134579	-0.542887	0.692234	-0.165158	0.874269	0.198851	0.136314
-0.023143	-0.306145	0.549842	-0.166691	0.940619	0.103237	0.140947
0.142342	-0.253191	0.572645	0.0510491	0.453949	0.274677	0.211618
0.0572034	-0.532133	0.819123	0.00883525	0.54253	0.357385	0.183445
0.0453504	-0.334691	0.738063	-0.0132325	0.451293	0.416708	0.159269
-0.0145958	-0.556362	0.689366	-0.134067	0.794947	0.30521	0.00332058
0.0199614	-0.46325	0.112605	-0.0159321	0.424452	0.327726	-0.0565125
-0.0291031	-0.45447	-0.418604	0.0177739	-0.209849	0.0908442	-0.0563447
-0.02189	-0.567457	-0.677213	-0.0361326	-0.233354	0.196936	-0.0577569
-0.0361983	-0.618033	-0.302639	-0.0366915	0.276175	0.193583	0.117371
0.193536	-0.334817	-0.247122	0.0154089	0.407497	0.239441	0.233208
0.223574	-0.205318	0.0030843	0.0371385	-0.251212	0.033677	0.111222
0.260563	-0.40988	-0.107111	0.0492213	-0.0896904	0.0672684	0.134193
0.148757	-0.308486	-0.836285	0.163118	0.32991	-0.0214026	0.141134
0.109579	-0.442757	-0.902961	0.221824	0.339874	-0.169103	0.107376
-0.0765697	-0.454108	-1.22732	0.222806	0.41729	0.0727693	0.150751
-0.0481942	-0.455358	-1.51381	-0.0176913	0.406981	0.150762	0.124744
0.00682377	-0.446788	-1.44084	-0.112956	0.489392	-0.00569809	0.0874558
0.103094	-0.389131	-1.26281	-0.107582	0.722796	0.00231353	0.115926
-0.149526	-0.252565	-0.716555	-0.220034	0.396049	0.0835555	0.0597051
-0.182145	-0.21094	-0.400137	-0.125135	0.388953	0.257423	0.0698427
-0.105555	-0.198058	-0.318503	-0.118496	0.583879	0.30329	0.236538
-0.241475	-0.217054	-0.230788	-0.173955	0.742462	0.220398	0.160454
-0.106481	-0.342457	-0.0330351	-0.256222	0.981568	0.305791	0.112047
0.293846	-0.31692	0.555079	-0.142285	0.804282	0.281915	0.101042
0.246803	-0.274952	0.617235	-0.18517	0.808382	0.312916	-0.0505048
0.0521035	-0.243176	0.547297	-0.121181	0.586239	0.122475	0.0124484
-0.261371	-0.191017	0.760012	-0.24066	0.388641	0.231159	0.0649601
-0.115167	-0.248132	0.271767	-0.144331	0.977956	0.0939959	0.0058269
0.166703	-0.332126	0.367847	-0.17252	0.925219	0.1356	0.109302
0.0618346	-0.311055	0.846054	-0.00733221	0.468007	0.401789	0.0845893
0.207851	-0.306244	0.106101	-0.12193	0.450982	0.23648	0.122196
0.294387	-0.38741	-0.136581	-0.0661903	0.482571	-0.0247046	0.0839897
-0.0217315	-0.46266	-0.211222	-0.275726	0.356703	-0.0769869	0.030964
-0.092916	-0.552503	-0.307188	-0.334323	0.31087	-0.212022	0.0955454
-0.0300754	-0.532879	0.265583	-0.240419	0.380257	-0.119304	0.0992943
-0.31495	-0.572927	0.239326	-0.284005	0.520909	0.110581	0.0864849
0.093024	-0.509049	-0.00464077	-0.00641098	0.425743	0.0293394	0.11805
0.0359307	-0.562824	-0.0701342	0.0228641	0.534051	0.175102	0.159416
-0.118996	-0.564077	0.408089	-0.023745	-0.230396	0.195978	0.113789
-0.122378	-0.415942	0.197771	-0.0966772	-0.110492	0.298472	0.22058
-0.173027	-0.410454	-0.123462	-0.153951	0.298029	0.152482	0.0599786
-0.218429	-0.371816	-0.15614	-0.233235	0.166903	0.245152	0.0964598
-0.286979	-0.376699	-0.140287	-0.19771	0.339365	0.376593	0.0600911
-0.0669275	-0.375687	-0.148252	-0.118862	0.435216	0.432045	0.0237622
0.0389999	-0.314102	-0.276784	-0.257013	0.339941	0.162989	0.091641
-0.0927751	-0.430324	0.163963	-0.0326364	0.318437	0.106547	0.074606
0.065835	-0.306739	0.166822	-0.011566	0.356658	0.100581	0.0685244
0.0540433	-0.299965	0.654693	0.0681733	0.553294	0.505787	0.0317453
-0.126716	-0.412647	0.541909	-0.186296	0.481707	0.460176	0.144297
-0.418586	-0.415625	0.228288	-0.199059	0.336934	0.243202	0.0477141
-0.217839	-0.429915	-0.135117	-0.130375	0.444193	0.407643	0.0313067
-0.276109	-0.413714	-0.478356	-0.152544	0.253162	0.452227	0.105773
0.223842	-0.374652	-1.04522	-0.223688	0.262648	0.340441	-0.140787
0.232847	-0.388335	-1.28192	-0.258043	0.192783	0.214511	-0.116689
0.0932327	-0.403568	-0.576238	-0.119222	0.657573	0.183933	0.0139652
-0.155441	-0.313651	-0.219251	-0.134202	0.688377	0.122438	0.123346
-0.00427823	-0.302021	-0.169881	-0.101797	0.553016	0.277102	0.176696
-0.0390063	-0.338903	-0.176901	-0.272814	0.977637	0.365043	0.238093
0.052644	-0.233979	0.789251	-0.132079	1.01235	0.337336	0.041818
-0.170246	-0.238213	0.97098	-0.255389	1.11972	0.459565	0.11179
-0.038704	-0.403983	0.99209	0.18232	1.00653	0.391386	0.0791569
-0.145439	-0.293362	0.963929	0.0213938	1.07656	0.570414	0.229632
-0.575254	-0.371756	0.983786	-0.0214762	1.03269	0.539297	0.334089
-0.549368	-0.419826	0.779071	-0.0188932	0.800212	0.468177	0.144977
-0.508578	-0.294462	0.769762	-0.0355475	0.518713	0.257903	0.155573
0.124238	-0.228301	0.687935	-0.134785	0.450546	0.600193	0.174904
-0.00509252	-0.237639	0.205146	-0.25683	0.359112	0.465412	0.0989602
-0.198965	-0.229054	0.220278	-0.0850946	0.676669	0.207532	0.229658
0.00108695	-0.280075	-0.891099	-0.210731	0.862929	0.23388	0.124805
0.506154	-0.46774	-0.646293	-0.144019	0.652605	0.81087	0.111125
0.500706	-0.341424	-0.346678	-0.0618877	0.974513	0.627433	0.18262
0.000294306	-0.186921	-0.396626	-0.0342851	0.435783	0.300116	0.1369
-0.376606	-0.327111	-0.580029	-0.189368	0.631132	0.369821	0.136861
-0.38184	-0.250613	-0.15948	-0.192238	0.731278	-0.0924001	0.163505
-0.389374	-0.310868	-0.563415	-0.0168506	0.677693	0.353326	0.21388
-0.403278	-0.282113	-0.764236	-0.0263539	0.605663	0.391542	0.0815233
-0.485251	-0.244817	-0.595855	-0.180256	0.434455	0.132109	0.0761468
-0.456178	-0.0973229	-0.526658	-0.353062	0.577735	0.186163	0.13161
-0.357927	0.0121536	-0.593738	-0.410958	0.538541	0.366924	0.121003
-0.395383	0.172707	-0.306355	-0.547371	0.692953	0.207413	0.080024
0.166768	0.0874253	-0.271743	-0.569459	0.137622	0.0345769	0.161251
0.604746	0.200921	0.0200215	-0.32583	-0.43321	0.0679614	0.173277
0.47731	-0.364976	0.083211	-0.328627	-0.368434	0.44636	0.182665
0.310548	-0.300222	0.71633	-0.450697	-0.0729168	0.270788	0.206234
0.44232	-0.224769	0.359711	-0.707673	-0.218991	0.245804	0.163902
0.345915	-0.162621	0.333713	-0.32295	-0.305315	0.3171	0.223447
0.382762	-0.225462	0.655293	-0.0190479	-0.0543411	0.356856	0.151861
0.14048	-0.348152	0.674364	0.0354447	-0.00710719	0.312247	0.139372
0.0076044	-0.329412	0.780473	0.0529678	0.780518	0.312467	0.181593
0.00985191	-0.318769	0.763734	-0.0858443	0.817315	0.32282	0.209189
-0.179103	-0.388337	1.1251	-0.250368	1.20254	0.231965	0.334819
-0.0457756	-0.426927	1.08786	0.0327274	0.930858	0.410314	0.16659
-0.139662	-0.368622	1.25293	-0.059796	0.575606	0.390858	-0.0264457
0.0720129	-0.372322	1.34995	-0.223823	0.0559663	0.381516	0.0242371
-0.245069	-0.421236	1.10111	-0.412127	0.760315	0.348083	0.0841308
0.14652	-0.477682	1.00091	-0.475108	0.492605	0.08365	0.297217
-0.0168461	-0.33302	1.0278	-0.394087	0.401537	0.0741315	0.132095
-0.211271	-0.462336	1.06018	-0.30329	0.362818	-0.0236197	0.174223
-0.0446623	-0.4533	0.799167	-0.180758	0.436737	-0.186285	0.190771
-0.13325	-0.389438	0.721899	0.000803046	0.170585	-0.149041	0.151013
0.105253	-0.265173	0.109925	-0.054005	0.476282	0.0267816	0.00930926
0.062244	-0.278851	0.0822473	-0.00860773	0.495176	0.0534185	0.0692483
-0.223036	-0.271654	0.134035	-0.112164	0.512306	0.266956	0.0681033
-0.0426277	-0.214235	0.284263	-0.0848354	0.403877	0.246102	0.130857
-0.0397457	-0.19961	-0.0239324	-0.0616686	0.554919	0.199732	0.0975603
0.015095	-0.330025	-0.495228	-0.0866973	0.540872	0.214045	-0.00120748
-0.0610738	-0.340603	-0.825756	-0.116527	0.411942	0.22443	0.0738207
0.0892843	-0.310683	-0.232979	-0.220434	0.262126	0.329956	0.117727
0.0483649	-0.216424	-0.325739	-0.073746	0.0951336	0.264256	-0.00304999
-0.359523	-0.233768	-0.575215	-0.156701	0.410258	0.330173	-0.0947782
-0.294835	-0.266189	-0.619969	-0.175076	0.386482	0.148078	-0.141119
0.0280328	-0.299893	-0.580246	-0.188537	0.364718	0.223139	-0.125396
0.143755	-0.313674	-0.380139	-0.194845	0.591413	-0.00297938	0.0133006
-0.219952	-0.309585	0.232441	-0.193796	0.703648	0.144065	0.023428
0.272736	-0.374697	0.310666	-0.17651	0.736938	0.183181	0.243317
-0.0791758	-0.0968895	0.323498	-0.255851	0.519629	0.276119	0.233358
-0.00427109	-0.173528	-0.0530747	-0.19216	0.414876	0.35613	0.22195
0.0972389	-0.23369	-0.603648	-0.237675	0.553595	0.367561	0.0966299
0.233376	-0.233331	-0.540703	-0.0625075	0.658308	0.317228	0.0209604
0.0317702	-0.291604	-0.696785	-0.10637	0.613883	0.348923	0.0438768
-0.028626	-0.459902	-0.993553	-0.149998	0.931949	0.41867	0.119833
-0.0263638	-0.337596	-0.511747	-0.17979	0.798901	0.461767	0.10236
-0.0755717	-0.421774	-0.520389	-0.247446	0.607794	0.600306	0.0890249
-0.216282	-0.43006	-0.608604	-0.265591	0.402647	0.362152	0.100774
0.0708623	-0.471976	-0.263876	-0.105355	0.586818	0.484676	0.0654016
0.0711686	-0.518726	0.31352	-0.0105599	0.625631	0.38144	0.122646
-0.0059254	-0.519791	0.635974	-0.114979	0.735359	0.638183	0.108311
-0.0894725	-0.275391	0.623028	-0.160328	0.441514	0.517468	0.134166
-0.360506	-0.326266	0.58344	-0.240731	0.118779	0.719568	0.1598
-0.230004	-0.372761	0.627738	-0.298123	0.699271	0.501639	0.106887
-0.348087	-0.414275	0.398565	-0.268854	0.719946	0.425242	0.157753
0.212797	-0.35479	0.0873899	-0.179562	0.613107	0.407757	0.0965368
-0.0861106	-0.390098	0.00832973	-0.203272	0.507943	0.537095	0.112017
-0.183057	-0.42267	0.152018	-0.161619	0.45263	0.415977	0.0893073
-0.0773485	-0.418776	0.0912544	-0.103725	0.195495	0.168789	0.101685
0.193511	-0.379716	0.343883	-0.147027	0.454933	0.197723	0.0572073
-0.592862	-0.354429	0.0355804	-0.143909	0.442147	0.11481	0.0888203
-0.317235	-0.34213	0.216866	-0.144337	0.496106	0.260958	0.0163229
-0.408262	-0.309949	0.314362	-0.19802	0.235306	0.394205	0.0646181
-0.0707816	-0.308652	-0.19485	-0.131861	0.137808	0.600722	-0.0162007
0.538438	-0.279777	-0.177708	-0.0696878	0.193611	0.589662	-0.0697341
0.432264	-0.306819	0.24215	-0.0777333	0.267569	0.518587	-0.0980612
0.349443	-0.307866	-0.180415	-0.196954	0.553443	0.566987	0.0870308
0.420306	-0.336009	-0.503166	-0.00309426	0.716618	0.32998	0.126392
0.115365	-0.254937	-0.336989	-0.033084	0.590444	0.28596	0.178559
-0.033802	-0.269049	0.291214	-0.168464	0.620159	0.350869	0.0641483
0.113187	-0.31441	0.340092	-0.196808	0.606638	0.472871	0.0318506
0.168495	-0.269811	0.412796	-0.132851	0.984542	0.461499	0.103233
0.00844565	-0.337689	0.542461	-0.160855	0.918009	0.534921	0.16048
-0.0676309	-0.282733	0.253611	-0.0939051	0.611501	0.593602	0.260881
-0.0687076	-0.304956	0.000686596	-0.0396595	0.613221	0.395571	0.221226
-0.173009	-0.249066	-0.27143	-0.284787	0.593254	0.220785	0.342582
-0.045135	-0.339793	-0.210895	-0.159628	0.675001	0.264845	0.293748
0.271658	-0.335991	-0.275419	-0.226463	0.880773	0.432685	0.157667
-0.280984	-0.22916	-0.389617	-0.151518	0.898549	0.183742	0.109379
-0.287319	-0.32053	-0.3677	-0.267193	0.619509	0.422213	0.0176142
-0.150996	-0.296057	-0.368233	-0.208181	0.674133	0.415742	0.114445
0.118623	-0.279017	-0.0402836	-0.224424	0.757387	0.471257	0.194695
-0.0608137	-0.274251	0.237762	0.00207866	0.981654	0.472675	0.06168
-0.0763107	-0.267245	0.0627785	-0.29564	0.983558	0.670262	0.121167
-0.0289297	-0.203497	0.0248221	-0.0933492	0.750337	0.547391	0.0512363
-0.212782	-0.343968	-0.0165167	-0.128556	0.662076	0.225362	0.116659
-0.264519	-0.353015	0.0503414	-0.0907033	0.226356	0.173107	0.111513
0.0226479	-0.285633	0.0508705	0.0370697	0.610211	0.127582	0.120467
-0.141508	-0.367698	-0.775334	-0.0159472	0.723172	0.117406	0.0863068
-0.0173673	-0.406543	-0.506247	-0.00552776	0.688037	0.203901	0.181048
0.0437653	-0.344497	-0.848194	-0.253814	0.79681	-0.156758	0.13433
0.132077	-0.296123	-0.743527	-0.160018	0.710367	-0.125578	0.115902
0.316998	-0.297045	-0.290023	-0.163158	0.541579	-0.300117	0.0857759
0.0559684	-0.368315	-0.35558	-0.117748	0.339118	0.0969204	0.16323
-0.00300659	-0.388814	-0.271607	-0.076007	0.153598	-0.0424663	0.182791
-0.188687	-0.387195	-0.701848	-0.0613833	-0.110619	-0.0279502	0.102397
-0.0511991	-0.490895	-0.557762	-0.288048	-0.31027	0.0658968	0.0425963
-0.00575291	-0.442545	-0.966465	-0.257785	-0.337085	0.199702	0.0652497
0.0721059	-0.290431	-0.567582	-0.163163	-0.159402	0.297691	-0.00115049
0.279198	-0.222377	-0.463986	-0.139819	0.198902	0.137511	0.0928873
0.032679	-0.37125	-0.427201	-0.276952	0.7777	0.403647	0.0450614
-0.134467	-0.349112	-0.445535	-0.247793	0.513085	-0.0234653	0.176834
-0.30539	-0.379095	-0.567204	-0.0673806	0.49603	-0.0268491	0.254315
-0.137134	-0.345375	-0.674889	-0.180902	0.511456	-0.129347	0.137597
0.164661	-0.292297	-0.769877	-0.163388	0.830348	0.194204	-0.0066175
-0.0713798	-0.367539	-0.694933	-0.144389	0.549601	0.126886	0.0449545
-0.148632	-0.326206	-0.371691	-0.18004	0.580441	0.246054	0.245848
0.042481	-0.334822	-0.590797	-0.232941	0.777901	0.240935	0.441443
0.0894805	-0.282659	-0.648331	-0.25487	0.49998	0.305611	0.00834345
-0.230095	-0.330353	-0.384667	-0.0925112	0.656823	0.240285	0.089499
-0.302827	-0.246814	-0.610551	-0.0547617	0.683097	0.130462	0.141451
-0.103929	-0.343989	-0.667398	-0.082551	0.68205	0.34218	0.0636497
0.0147516	-0.150691	-0.81153	-0.0851488	0.387154	0.522801	0.0544897
-0.0086857	-0.241473	-0.500222	-0.23259	-0.0327503	0.392762	0.00807526
-0.0896188	-0.308629	-0.492293	-0.20998	0.0382919	0.452735	0.0448285
-0.216017	-0.262836	-0.564765	-0.318762	-0.044194	0.318348	0.0743812
-0.129464	-0.269896	-0.320447	-0.443757	0.13923	0.317618	-0.0654373
-0.114095	-0.42276	-0.652219	-0.274311	0.366786	0.267159	-0.104741
-0.0126564	-0.411146	-0.724572	-0.253239	0.456077	0.245673	0.0610886
-0.0229486	-0.269636	-0.8233	-0.291393	0.523931	0.260604	0.0998403
0.232429	-0.250135	-0.907356	-0.220945	0.686799	0.491955	0.0324494
-0.0122917	-0.529412	-0.432582	-0.260593	0.465282	0.511549	-0.00569182
-0.267911	-0.411208	0.75726	-0.153644	0.611535	0.502685	-0.165694
-0.0114744	-0.192832	0.969084	-0.0350602	0.549719	0.370211	-0.206057
-0.0161798	-0.26	0.689162	-0.101432	0.125895	0.198686	0.0153356
-0.00545735	-0.2516	0.766894	-0.0127625	0.606557	0.275293	-0.103181
-0.0427018	-0.271495	0.703293	0.0221996	0.50838	0.0667715	-0.00643819
-0.0676413	-0.207259	0.871778	0.0680253	0.608265	0.203039	-0.0295936
-0.0476028	-0.28462	0.689608	-0.0723361	0.679587	0.0653171	0.056855
-0.233558	-0.252135	1.23712	0.0482154	0.331044	0.185611	0.0716741
-0.185848	-0.257825	1.07557	-0.0240645	0.734512	0.0713546	0.160978
-0.0636353	-0.258504	0.28194	-0.106416	0.841673	0.332455	0.103126
-0.0942406	-0.252228	0.19853	-0.319367	0.871035	0.0851221	0.16417
0.00233375	-0.273246	0.407153	-0.292467	0.912933	0.298201	0.191763
-0.16313	-0.261298	-0.21193	-0.241682	0.834353	0.335959	0.278929
-0.14196	-0.289456	-0.0414392	-0.203076	0.871666	0.571911	0.286242
-0.0392105	-0.364476	-0.193079	-0.16066	0.898676	0.405689	0.281999
-0.0743926	-0.357361	-0.0397331	-0.152284	0.994721	0.3834	0.301759
-0.0571547	-0.279583	-0.413712	-0.268997	0.677955	0.289126	0.262182
-0.265281	-0.324337	-0.514737	-0.288368	0.52928	0.419735	0.235753
-0.270583	-0.334956	-0.742682	-0.31549	0.417876	0.235505	0.15961
0.0737382	-0.292155	-0.158498	-0.203977	0.440574	0.261202	0.0285532
-0.0995718	-0.301644	-0.477485	-0.276545	0.549391	0.199211	0.0826819
0.110563	-0.267781	-0.392384	-0.138087	0.779404	0.169879	0.127851
0.146607	-0.111694	-0.0628819	-0.14837	0.402804	-0.0225294	0.083308
0.153844	-0.154436	-0.326005	-0.195073	0.645057	0.0867579	-0.0458292
0.0372039	-0.270197	0.042994	-0.101177	1.25057	0.182797	-0.127784
-0.127983	-0.279636	0.173587	-0.17026	0.87475	0.0648335	-0.0813724
-0.130838	-0.214905	0.128953	-0.153979	0.721863	0.121919	-0.151907
-0.0242054	-0.269259	0.220127	-0.0393594	0.701257	0.11509	-0.114458
0.0200845	-0.374493	0.351229	-0.0861771	0.673772	0.189145	-0.2406
-0.139139	-0.360853	0.354438	-0.0507473	0.66699	0.0580439	-0.0240746
-0.270744	-0.402836	0.0852771	-0.12218	0.668393	0.128431	0.0936961
-0.197469	-0.389434	0.16811	-0.234382	0.586395	0.114434	0.088982
-0.095428	-0.251469	0.427101	-0.226169	0.519963	0.057936	0.155816
-0.285067	-0.171566	0.598359	-0.279041	0.370115	-0.0482479	0.22116
0.0312126	-0.200325	0.35818	-0.0322338	0.672956	-0.158775	0.0976846
0.0262386	-0.39501	0.459631	-0.0164584	0.444094	-0.0388652	0.305299
0.0860042	-0.327189	0.368108	-0.0683389	0.375092	0.198514	0.318838
0.0860165	-0.295107	0.25683	-0.0220963	0.297114	0.0340772	0.243403
0.0354141	-0.469717	0.0517789	-0.0566398	0.21676	-0.279013	0.197715
0.126406	-0.491331	0.215564	-0.114911	0.107457	-0.239731	0.144653
-0.223113	-0.475304	0.258762	-0.0774114	0.251432	-0.175767	0.151347
-0.08597	-0.420199	0.325208	-0.10944	0.173706	0.0661351	0.111537
-0.0294666	-0.563685	0.671125	-0.158383	0.607251	0.39332	0.0899123
-0.0182551	-0.529663	0.466463	-0.248845	0.839326	0.566733	0.0315963
0.111642	-0.548315	0.210725	-0.396852	0.587593	0.408178	0.11414
-0.100967	-0.436728	-0.0512245	-0.0711303	0.448985	0.0756617	0.079737
-0.128222	-0.470727	-0.327353	-0.109291	0.489743	-0.0225496	0.0819057
-0.0940746	-0.427329	-0.302553	-0.154344	0.412431	0.047846	0.00886944
-0.0466076	-0.200368	-0.210307	-0.219683	0.430964	0.437579	0.112889
0.196653	-0.181007	-0.317782	-0.069897	0.774145	0.253905	0.160504
0.214624	-0.277779	-0.492606	-0.177338	0.51382	0.752563	-0.0178502
-0.179075	-0.274404	-0.204157	0.048073	0.527739	0.568931	0.00501515
-0.207213	-0.251645	-0.0824907	-0.0289349	0.388745	0.618233	0.240371
-0.0915824	-0.279652	-0.0478656	0.0368697	0.573938	0.475384	0.25152
0.00614603	-0.272388	0.135033	0.029237	0.467559	0.407049	0.261329
-0.171368	-0.171077	0.0996428	-0.0127393	0.602307	0.307862	0.215138
0.166778	-0.295287	0.67504	-0.0471052	0.483208	0.502587	0.264049
0.130359	-0.251969	0.514601	0.0312363	0.957077	0.543641	0.128078
-0.0266472	-0.261379	0.527085	-0.160013	1.01959	0.442583	0.0223239
-0.0137018	-0.367039	0.397471	-0.146572	0.766999	0.469195	0.0522089
0.0842848	-0.32774	0.623851	-0.20851	0.836218	0.26045	0.0504899
0.122476	-0.429673	0.936146	-0.0803591	0.896214	0.260767	0.157453
0.12852	-0.374514	1.08568	-0.09045	0.886275	0.389268	0.0772143
0.0525503	-0.443786	1.02292	-0.115066	1.01119	0.325863	-0.0306702
0.103003	-0.279371	1.02663	-0.144267	0.902305	0.169206	-0.0616793
0.191306	-0.31852	0.477573	-0.212199	0.748896	0.170985	-0.0649253
0.0944373	-0.270816	0.573899	-0.365388	0.785395	0.557981	0.0687187
-0.141591	-0.193444	0.416899	-0.22023	0.646626	0.537688	0.0404213
0.168661	-0.160919	0.542551	0.0424382	0.564402	0.422697	-0.249023
0.262649	-0.205231	0.889607	-0.235412	0.276899	0.500346	-0.0931016
0.244998	-0.395448	1.02278	-0.244209	0.626681	0.423245	-0.0577163
-0.0322269	-0.278851	0.544311	-0.151639	0.624865	0.261642	0.0730884
-0.206649	-0.267662	0.218739	-0.0513804	0.238119	0.299197	0.199204
-0.230923	-0.277856	0.264873	-0.213898	0.317831	0.0483617	0.136721
-0.00230334	-0.296054	0.396233	-0.224147	0.61555	0.21491	0.114672
-0.111608	-0.247055	0.418794	-0.188381	0.406783	0.246639	0.219394
-0.171592	-0.250074	0.705284	-0.169049	0.504844	0.507756	-0.0452705
-0.226323	-0.346051	0.768998	-0.21415	0.51029	0.514943	-0.0277617
-0.332492	-0.299534	0.550894	-0.198197	0.586089	0.428144	-0.0432651
-0.10664	-0.264735	0.623791	-0.0668967	0.573059	0.462708	0.0319844
0.0299677	-0.263903	0.29961	-0.128509	0.536837	0.0925658	0.114722
0.230743	-0.272663	0.329885	-0.196173	0.534449	0.363755	0.0251547
-0.135252	-0.265898	0.11579	-0.260353	0.343232	0.235105	0.0127729
-0.103971	-0.0990765	0.262804	-0.290326	0.472891	0.14978	-0.073891
0.0984133	-0.122971	0.166164	-0.353416	0.754681	0.261903	-0.00311852
0.127638	-0.306356	0.147692	-0.201077	0.816245	0.264961	-0.000105071
0.0521173	-0.324432	0.595236	-0.230548	0.866643	0.324618	0.221233
0.192697	-0.272566	1.03548	-0.13802	0.599122	0.213397	0.206624
-0.141638	-0.377295	1.26567	-0.0940504	0.462518	0.0731011	0.0941259
0.0637914	-0.287609	1.41017	0.00440543	0.554656	0.113433	-0.0250999
0.0798334	-0.339188	0.674669	-0.0960033	0.668462	0.0387902	-0.00989009
0.08801	-0.209031	0.566631	-0.0406911	0.684839	0.211143	0.0374991
-0.0627495	-0.248269	0.562402	-0.1673	0.772222	0.389315	0.0267871
-0.107574	-0.435415	0.425093	-0.172852	0.61861	0.37013	-0.0247004
-0.0579914	-0.530922	1.2388	-0.174995	0.263307	0.290814	0.0338344
-0.17868	-0.628381	0.947085	-0.181058	0.165057	-0.00626712	0.0387252
-0.0774507	-0.524655	1.21333	-0.193949	0.0417963	0.309332	0.137565
-0.146028	-0.459328	0.804875	-0.0956187	0.0753844	0.375254	-0.0627065
-0.0976875	-0.394154	0.642362	-0.0517767	-0.128987	0.198741	-0.125039
-0.00695908	-0.527278	0.484281	-0.0941398	-0.462563	0.0137473	-0.104333
-0.0595086	-0.304049	0.462071	0.0250789	-0.368193	-0.114026	-0.119693
-0.148756	-0.442162	0.113981	0.0613901	-0.157239	-0.0345577	0.00739003
-0.00660231	-0.18152	0.0820928	-0.0399913	-0.0939554	-0.169288	-0.017905
-0.152132	-0.278005	-0.10068	-0.00507102	-0.0870457	0.241663	0.0135643
-0.158471	-0.316329	-0.358095	0.0996624	-0.325402	0.362612	-0.0132504
-0.101674	-0.438223	-0.365199	-0.108386	-0.0392883	0.568206	0.0664266
-0.346713	-0.433042	-0.394734	-0.249344	-0.0315995	0.39342	0.0362139
-0.257639	-0.319397	-0.376997	-0.219519	0.16392	0.617573	0.0633323
-0.0312946	-0.285955	-0.61886	-0.218906	0.254151	0.391851	0.167298
0.157028	-0.24989	-0.710738	-0.296714	0.106316	0.605244	0.256088
0.159356	-0.297715	-0.770617	-0.249038	0.519172	0.62816	0.207178
-0.237731	-0.348857	-0.736898	-0.230843	0.502633	0.279468	0.180979
0.0651145	-0.342699	-0.549189	-0.258974	0.441651	0.177042	0.142822
-0.105108	-0.383165	-0.114656	-0.21605	0.775468	0.386479	0.108777
-0.267654	-0.398157	-0.0217059	-0.0293093	0.546765	0.198442	-0.00903699
-0.180676	-0.451167	-0.318707	0.0712812	0.431066	0.37981	0.030685
-0.0499297	-0.202138	-0.17057	0.0879264	0.464824	0.382118	0.0735097
-0.195468	-0.411765	-0.246177	0.138041	0.677329	0.456426	0.0409972
0.170018	-0.354423	-0.335004	-0.0047713	0.339065	0.449809	-0.0571189
-0.0955654	-0.514462	-0.361408	-0.125062	0.29182	0.584581	-0.0141147
-0.0377675	-0.264768	-0.575019	-0.151699	0.256691	0.591264	-0.0179678
-0.00642447	-0.505468	-0.547158	-0.158729	0.533788	0.681847	0.0181351
-0.227197	-0.43651	-0.137223	-0.206363	0.516066	0.648185	0.0690042
-0.0237653	-0.425433	0.0352648	-0.124752	0.504767	0.535955	0.222212
-0.0247329	-0.377492	0.218891	-0.233757	0.539078	0.562365	0.173682
0.102458	-0.321843	0.294087	-0.185392	0.579765	0.25317	0.116826
-0.175399	-0.270146	0.261667	-0.150751	0.614945	0.412109	0.126231
0.210357	-0.263973	0.116586	-0.124994	0.70453	0.409052	0.0918087
0.293061	-0.282377	-0.134957	-0.338629	0.580214	0.3064	0.300628
0.0259368	-0.16017	-0.155936	-0.295642	0.42207	0.58308	0.246552
0.229303	-0.221418	-0.405747	-0.143854	0.788368	0.556468	0.216352
-0.0462076	-0.277221	-0.4244	-0.0249007	0.334689	0.636316	0.102359
-0.180301	-0.31536	-0.53463	0.106736	0.458438	0.469966	0.126249
0.0988103	-0.33302	-0.731758	-0.0107033	0.0266537	0.745635	0.185841
-0.126319	-0.36048	-0.738699	-0.0483319	-0.0793089	0.740049	0.155448
0.320654	-0.25543	-0.509601	-0.234861	0.689453	0.68143	0.19543
0.229222	-0.214292	-0.0105548	-0.210817	0.60164	0.476387	0.0956835
0.1146	-0.363929	0.0502483	-0.184868	0.378325	0.631933	0.0782189
-0.128037	-0.400121	0.73191	-0.19094	1.21014	0.80492	0.101793
-0.0115786	-0.157417	0.724742	-0.133996	0.564863	0.731594	0.100426
0.144566	-0.177949	0.344477	-0.254793	-0.123719	0.709912	0.0891928
0.0977447	-0.306381	0.684099	-0.277941	-0.0304389	0.157462	-0.0127728
0.0794079	-0.259981	0.797398	-0.265349	0.380997	0.23633	0.0591777
-0.0679359	-0.116629	1.19778	-0.37892	0.197524	0.311778	-0.0630845
-0.0778503	-0.272975	1.42351	-0.499438	0.280639	0.295639	-0.0253777
0.0902789	-0.33089	0.825987	-0.325214	0.236876	0.348836	-0.0502217
0.013939	-0.301061	0.821796	-0.140675	0.682222	0.364149	-0.0862796
-0.167724	-0.402801	0.878243	-0.072962	0.47079	0.253955	0.00788606
0.00765057	-0.351453	1.29997	-0.414216	0.125838	0.188446	-0.0573428
-0.205498	-0.141335	1.22428	-0.469338	0.672422	0.239898	-0.0115932
-0.135297	-0.22171	1.18013	-0.362099	0.877633	0.343231	0.0220211
-0.203345	-0.14543	1.43871	-0.372342	0.599479	0.250594	-0.0244518
-0.385877	-0.190033	1.35109	0.0337286	0.873566	0.389227	-0.128644
-0.450524	-0.248293	1.54305	-0.0384213	0.684696	0.389897	-0.0103529
0.0160528	-0.225596	1.8845	-0.179287	0.73857	0.451907	0.018927
0.00807444	-0.23411	1.6304	-0.246645	0.819113	0.351949	-0.000439508
0.0296233	-0.314084	1.14853	-0.386504	0.724583	0.429233	0.054912
0.242983	-0.453756	0.90615	-0.209717	0.742667	0.429797	0.137686
0.0214907	-0.363958	1.55626	-0.0483394	0.692958	0.451027	0.165701
-0.154388	-0.219711	1.1961	-0.0925912	0.647455	0.521033	0.19811
-0.45983	-0.241336	1.18182	-0.0343218	0.625284	0.623606	0.0781585
-0.000393147	-0.206732	1.25691	-0.0592519	1.13036	0.386327	0.191692
0.354558	-0.269981	0.849866	0.0137044	0.123163	0.728248	0.199578
0.0375296	-0.16291	1.2646	-0.0924209	0.407411	0.662251	0.174126
0.179669	-0.265037	1.00453	-0.209082	0.681041	0.425308	0.133107
-0.0775098	-0.335375	1.19146	-0.217856	0.633512	0.407014	0.0890721
0.139948	-0.367275	1.02748	-0.157847	0.655277	0.441372	0.0650368
0.479625	-0.346544	0.67402	0.0255117	0.413249	0.41747	0.307747
0.320977	-0.18243	0.780668	0.0746227	0.934454	0.276901	0.304174
0.104504	-0.204949	0.396303	0.129538	1.11006	0.306972	0.229966
0.0328309	-0.263024	-0.0171317	-0.0892839	0.935312	0.375198	0.251395
-0.242881	-0.27584	-0.0806798	-0.123204	0.744549	0.50782	0.193807
-0.0570414	-0.31515	-0.191161	-0.0582419	0.554796	0.396835	0.199219
0.0362805	-0.247741	-0.199033	-0.172763	1.05563	0.375405	0.0913927
-0.147184	-0.326622	-0.189482	-0.145227	0.510793	0.130871	0.119448
-0.10204	-0.287346	-0.2824	-0.142963	0.364376	0.0588704	0.087953
-0.118963	-0.310248	-0.125851	-0.269167	0.480046	0.0828473	0.059734
-0.227581	-0.283407	-0.480732	-0.172494	0.515452	0.16309	0.0995232
-0.197785	-0.240053	-0.27687	-0.322466	0.829368	0.217396	0.102331
-0.0716742	-0.288974	0.0791658	-0.279011	0.145114	0.303355	0.129073
-0.189756	-0.210805	0.0625707	-0.0799905	0.40434	0.30016	0.0528815
0.236987	-0.187897	-0.61402	-0.235745	0.396236	0.465018	0.0760494
-0.0192117	-0.36301	-0.204981	-0.320871	0.504967	0.472327	0.0367453
-0.00361468	-0.314132	0.415755	-0.14317	0.0955269	0.46937	-0.0125194
0.169335	-0.422614	0.779752	-0.235615	0.525177	0.340153	-0.0198231
-0.144712	-0.3823	1.10535	-0.234271	0.621078	0.383517	-0.00609126
-0.173935	-0.428372	1.1791	-0.297241	0.600205	0.250883	0.0456949
-0.172135	-0.379104	1.3063	-0.374019	0.717292	0.0130698	0.00217887
0.087522	-0.598871	1.00612	-0.172827	0.723106	0.257675	-0.0894406
-0.154083	-0.512875	0.882764	0.080086	0.811985	0.485666	-0.063826
0.0342679	-0.5002	1.1305	0.0343095	0.747721	0.43314	-0.114201
-0.0744763	-0.644954	0.819917	0.017188	0.77443	0.638985	-0.13165
0.0313734	-0.363913	0.969079	-0.153077	1.15604	0.368281	-0.099015
0.0142242	-0.345702	0.791447	-0.312459	1.29137	0.670759	0.0116947
-0.102715	-0.46395	0.423212	-0.396323	1.00626	0.721826	0.117473
-0.0570897	-0.477288	0.495041	-0.138658	0.701706	0.714474	0.103722
-0.00875266	-0.430623	0.331607	-0.229172	0.947037	0.835965	-0.0127471
-0.0528711	-0.465222	0.187784	-0.170444	1.11072	0.613794	0.144588
-0.102849	-0.475067	0.0328871	-0.405212	0.982595	0.307475	0.0835593
-0.0758218	-0.516417	-0.0539484	-0.293273	0.518971	0.582507	0.00357287
-0.0544027	-0.536439	-0.112842	-0.355287	0.669015	0.589191	0.0593668
0.0261575	-0.478089	0.0908821	-0.251932	0.556636	0.568308	0.0355392
-0.113157	-0.607841	-0.0964941	-0.0982814	0.432555	0.0635147	0.123557
-0.0606164	-0.383479	0.0402908	-0.214639	0.399372	-0.0327237	0.093328
-0.229772	-0.555862	0.27883	-0.33805	0.748529	-0.520855	0.092592
0.0940298	-0.438159	0.368302	-0.317928	0.549524	-0.138818	0.00262569
0.0478835	-0.29184	0.470218	-0.346445	0.816399	-0.0541646	0.0140015
0.171475	-0.37588	0.557408	-0.181515	0.475974	0.0560096	0.135424
0.361847	-0.479355	0.4939	-0.23924	0.624014	0.0951994	0.0897829
-0.138494	-0.385817	0.1975	-0.10509	0.428315	0.4102	0.0289257
0.460239	-0.464727	0.391307	-0.14983	0.510631	0.589562	0.110372
-0.0133702	-0.396417	0.909365	-0.148688	0.284639	0.739252	0.00398496
-0.3337	-0.385862	0.747667	-0.263372	0.518348	0.531728	0.0374969
-0.128729	-0.359805	0.404868	-0.188626	0.344892	0.575283	0.0185426
-0.158545	-0.365187	0.357178	-0.284712	0.356378	0.561982	0.0112938
-0.0818928	-0.362796	0.45477	-0.107844	0.486922	0.694462	0.148324
-0.068847	-0.379931	0.575509	-0.104213	0.360608	0.68328	0.184013
-0.0620261	-0.33663	0.127785	-0.195818	0.3566	0.519866	0.159772
-0.251216	-0.188405	0.264928	-0.110612	0.70705	0.635902	0.151814
-0.272034	-0.318453	0.190781	0.0134073	0.606519	0.705765	0.0479371
-0.316111	-0.350185	0.284649	0.0114867	0.824382	0.414756	0.074633
0.167578	-0.41086	0.149048	0.031508	0.756847	0.325334	0.0447145
-0.0792225	-0.513112	0.182895	0.0253793	0.736978	0.393967	0.0874559
-0.24682	-0.640375	0.162913	-0.122547	0.636826	0.163852	0.161381
0.178223	-0.461656	-0.327795	-0.141036	1.09999	0.256807	0.0672109
0.276411	-0.529504	0.073004	-0.196176	0.710442	0.576195	0.0692001
0.217568	-0.477823	0.0927158	-0.257415	0.289795	0.403774	0.0914855
0.178932	-0.565118	0.0912757	-0.151398	0.937382	0.214396	0.10786
0.112766	-0.520326	0.170618	-0.208889	0.38382	0.247425	0.0496872
-0.0482536	-0.593932	0.155008	-0.195888	0.2488	0.46496	0.0944161
-0.142807	-0.582681	0.580319	-0.259704	0.664894	0.190984	0.0116057
-0.133687	-0.572121	0.434344	-0.313266	0.69972	0.225853	0.0673243
0.197468	-0.578092	0.390626	-0.319756	0.737575	0.536945	0.0126249
0.125772	-0.453122	0.381544	0.142692	0.635499	0.552004	-0.0240734
-0.00230806	-0.580443	0.185651	0.125926	0.309325	0.481831	-0.00793325
-0.167419	-0.570152	0.0748542	0.11862	0.0788115	0.55199	-0.0412239
-0.134167	-0.503882	0.244903	0.106805	0.264475	0.219415	0.0102432
0.216369	-0.264263	-0.235025	0.128724	0.304476	0.257838	0.0794064
0.108621	-0.353111	0.158706	-0.0940507	0.676608	0.53375	0.151765
0.0487254	-0.162166	-0.035274	-0.108771	0.621458	0.615474	0.186844
-0.140562	-0.295088	-0.127945	0.0999728	0.304886	0.502711	0.158066
0.0053113	-0.260543	0.249668	0.171617	0.41407	0.689471	0.14294
-0.00611966	-0.163652	-0.184952	-0.0927519	0.55936	0.575187	0.145439
-0.0299101	-0.315608	-0.283052	-0.233367	0.259584	0.606139	0.0470907
-0.00284038	-0.407866	-0.17622	0.0864974	0.270612	0.613573	0.1073
-0.0490003	-0.397755	-0.15532	0.089477	0.424591	0.297804	0.0974005
-0.163824	-0.465111	0.629417	0.0879809	0.714984	0.476563	0.0307814
-0.32519	-0.565349	0.0983826	0.0823527	0.665888	0.547748	0.0187781
-0.044878	-0.313292	0.105452	0.0767756	0.572462	0.489459	0.0653287
-0.199919	-0.487228	0.120943	-0.0859581	0.73853	0.348235	0.134603
0.0542912	-0.549334	0.108278	-0.239495	0.721491	0.229829	0.122957
-0.188502	-0.492512	-0.157546	-0.119831	0.851852	0.0305288	0.0866854
-0.014914	-0.346022	-0.0842521	-0.0860511	0.464593	0.190039	0.105704
-0.016498	-0.263774	-0.410441	-0.0153289	0.335513	0.394799	-0.0250183
0.0238509	-0.362783	0.0537735	-0.0395155	0.397849	0.487184	-0.0798193
-0.0599501	-0.275341	-0.622354	-0.120733	0.187748	0.198106	-0.00127427
-0.0388175	-0.176241	-0.499088	-0.137681	-0.147605	0.167505	0.0597437
0.0266759	-0.0399092	-0.577912	-0.128346	0.74217	0.346928	0.112689
-0.183146	0.0951696	-0.509457	-0.103849	0.451477	0.503258	0.116463
-0.0902666	0.0135457	-0.584573	-0.0407104	0.299192	0.363198	0.052035
-0.184382	0.0300652	-0.566258	-0.177216	0.102008	0.292766	-0.0909185
-0.0704302	-0.119362	-1.31107	-0.201006	0.287559	0.0377392	-0.163502
0.0406236	-0.297685	-0.552581	-0.124837	0.687298	0.257914	-0.12725
0.130679	-0.31516	-0.545513	-0.192378	0.704001	0.44061	-0.137692
0.155339	-0.420862	-0.652399	-0.197103	0.691108	0.193373	-0.21428
-0.266739	-0.259204	-0.325025	-0.254746	0.682303	0.322155	-0.0393661
-0.373511	-0.380569	-0.0382562	-0.204936	0.511399	0.253998	-0.0270907
0.0716118	-0.410828	-0.170985	-0.136364	0.366933	0.0148043	0.0932101
-0.0415196	-0.420595	-0.29105	-0.20735	0.475072	0.088545	-0.0193373
-0.151612	-0.393487	-0.21158	-0.248159	0.111062	-0.129169	-0.0616055
-0.123745	-0.352072	-0.0196017	-0.263832	-0.39215	-0.0280291	-0.20302
-0.133339	-0.310721	-0.143631	0.0132905	-0.402801	0.0537652	-0.151308
-0.173931	-0.170266	0.00454718	-0.148311	-0.554675	0.132777	0.0330698
-0.107795	-0.342864	0.421258	-0.177744	-0.371626	0.158239	-0.00409385
-0.125539	-0.445015	1.17821	-0.245328	-0.0788238	0.126357	-0.000579313
-0.168719	-0.43905	1.36822	-0.172156	0.329255	0.125358	-0.0602469
-0.0716094	-0.504722	1.21418	-0.134378	0.0820391	0.196621	0.0342494
-0.161198	-0.509559	1.05892	-0.187495	0.0117744	0.498091	0.116585
-0.185363	-0.48589	1.02508	-0.0930324	-0.164565	0.242852	0.160611
-0.241327	-0.423764	0.507448	-0.0459377	0.0788157	0.279667	0.0994747
-0.183092	-0.531515	0.496506	-0.0510081	-0.0831606	0.3215	0.141009
-0.049374	-0.482146	0.451433	-0.0495839	0.0691813	0.280999	0.203345
0.0468212	-0.430746	0.462097	-0.176777	0.372844	0.338916	0.132607
-0.0859579	-0.473787	0.737638	-0.13805	0.789938	0.44807	0.0640921
-0.0520208	-0.29789	0.8747	-0.141338	0.734368	0.558973	-0.00371268
0.0465636	-0.079389	0.498393	-0.190853	0.739304	0.245974	0.0727842
-0.0844535	-0.394981	0.238099	-0.200802	0.463369	0.335128	-0.0131901
-0.432582	-0.551795	-0.0760061	-0.23897	0.8938	0.393028	-0.0667659
-0.204729	-0.625125	-0.130916	-0.149255	1.25107	0.345066	0.0577863
0.0302541	-0.482282	-0.117928	-0.0344868	1.27794	0.387501	0.125043
-0.318643	-0.339304	-0.141797	-0.116579	1.17808	0.359151	0.172782
-0.242428	-0.295367	-0.0954639	0.112924	1.12631	-0.126105	0.0734023
0.0125156	-0.32058	0.289937	0.0199735	1.10987	-0.284819	0.129957
-0.129951	-0.400343	-0.00124941	0.036031	1.16376	-0.146452	0.148099
-0.108336	-0.387972	0.200257	-0.140211	1.51759	0.0578984	0.132357
-0.0583296	-0.39705	0.122285	-0.126067	1.12508	0.097097	0.171825
-0.225948	-0.4561	-0.168864	-0.144143	0.812338	0.17081	0.177946
-0.174914	-0.422254	-0.235384	-0.108085	0.681396	-0.0295406	0.213837
-0.119669	-0.414296	0.127105	-0.0771523	0.638524	0.121111	0.0468005
0.212487	-0.531235	0.22391	-0.0117185	0.477833	0.155442	0.0664707
0.205948	-0.5099	0.529775	0.0945542	0.0410998	0.326183	0.00201817
0.266303	-0.371673	0.0433902	0.0618946	0.318649	-0.0655732	0.00377526
-0.263753	-0.434473	0.391277	0.0183231	0.147635	-0.221899	0.0898668
0.0430172	-0.496607	0.150558	0.106871	0.147396	-0.309163	0.0664243
-0.17989	-0.406189	0.544063	0.116009	0.0848994	-0.123865	0.0662942
0.0251365	-0.51327	0.671346	-0.00303902	0.50796	0.139217	0.0118471
-0.0675911	-0.415937	-0.0160797	-0.0207237	0.438952	0.172877	0.01531
-0.0108738	-0.452126	0.448349	-0.00603156	0.678691	-0.094535	0.0615422
-0.159814	-0.379597	0.369536	-0.00347311	0.695751	0.00278903	-0.0140526
0.0595498	-0.353985	0.416794	-0.0955002	0.40023	0.121014	0.00756261
-0.124634	-0.259888	0.706907	-0.136568	0.949151	0.0507799	0.00310458
-0.036581	-0.372361	0.848731	-0.173034	0.797623	0.0160008	0.0919815
-0.171286	-0.434992	0.966086	-0.123844	0.357979	-0.119656	0.0544123
-0.168635	-0.335554	0.818054	-0.0461899	0.64723	-0.346245	0.0678299
0.030935	-0.287578	0.585393	-0.177106	0.275956	-0.229967	0.0257693
-0.189646	-0.258658	0.558958	-0.223389	0.535183	0.139821	0.147764
0.110099	-0.271915	0.628192	-0.229717	0.518126	0.332378	0.133241
0.129609	-0.310902	0.704782	-0.158345	0.708467	0.46547	-0.0642004
0.0498904	-0.322115	1.00903	-0.227942	0.54449	0.323465	-0.108287
-0.0724245	-0.455417	1.43389	-0.34668	0.855111	0.456666	-0.166975
-0.057235	-0.546759	1.33401	-0.273107	0.369874	0.41498	-0.168284
-0.14117	-0.584671	0.64597	-0.233508	0.624309	0.461958	-0.147886
0.126598	-0.537335	0.5689	-0.0816093	0.804199	0.564394	-0.113478
-0.263336	-0.486151	0.506057	-0.0546842	0.837715	0.344838	-0.0713247
-0.291012	-0.475486	0.722527	-0.174451	0.692769	0.481937	0.218484
-0.249824	-0.42942	0.419025	-0.277519	0.791172	0.330874	-0.000689706
-0.135804	-0.282752	0.0862309	-0.251311	0.611499	0.687576	0.189117
-0.0680359	-0.501678	0.143573	-0.256105	0.417315	0.526743	0.183373
0.0191803	-0.485791	-0.360193	-0.304477	0.343192	0.5747	0.191809
0.0614218	-0.346325	-1.0199	-0.239928	0.399319	0.445368	0.130418
-0.201526	-0.164257	-0.99235	0.0198946	0.955484	0.589387	0.242816
-0.181873	-0.187731	-0.775369	0.0774037	0.801506	0.539091	0.18786
-0.0871536	-0.295777	-0.262101	0.12653	0.466953	0.120956	0.141744
-0.106529	-0.371448	-0.359441	0.00655956	1.09298	0.224173	0.0983562
-0.344366	-0.335197	-0.870928	-0.131198	0.973848	0.0592999	0.143512
-0.157933	-0.399557	-0.972189	0.111856	1.07632	0.141799	0.146959
-0.0239075	-0.381569	-1.01976	0.000562372	1.10877	0.17366	0.230982
-0.00503033	-0.466751	-0.442414	-0.0206043	0.996439	0.217291	0.227946
-0.0632069	-0.398806	-0.440334	-0.0394082	0.817779	0.0625494	0.239165
-0.0510931	-0.379201	-0.538121	-0.0934032	1.12854	0.291315	0.22547
-0.187244	-0.367622	-0.336032	-0.0310796	0.810806	0.143559	0.341499
-0.0837234	-0.352164	-0.512024	-0.181605	0.990358	0.100643	0.277273
-0.0815606	-0.328672	-0.590528	-0.201864	0.988835	-0.0466881	0.266725
0.0643475	-0.315705	-0.698186	-0.205459	0.751668	0.0394971	0.323998
0.12719	-0.473498	-0.231821	-0.229994	0.805289	0.249483	0.412821
0.218769	-0.349398	0.00775276	-0.283568	0.455872	0.500632	0.114647
-0.183741	-0.384125	-0.0256157	-0.282773	0.665848	0.512457	0.203732
-0.0795169	-0.277494	0.0343935	-0.117484	0.826534	0.404441	0.242968
-0.0861762	-0.281198	-0.0373773	-0.0774677	0.674917	0.323214	0.155968
-0.19744	-0.325378	0.0571666	-0.0448692	0.874172	0.291032	0.146025
-0.0673213	-0.369171	0.142525	-0.206681	0.769922	0.214584	0.119893
-0.16468	-0.372464	0.206222	-0.105987	0.607541	0.575942	-0.0851146
-0.062295	-0.24986	0.303325	-0.154658	0.271209	0.570711	0.0399962
-0.244058	-0.3179	0.169587	-0.16741	0.474687	0.548243	0.0417113
-0.129167	-0.347067	0.126695	-0.270397	0.347353	0.411819	0.147893
-0.186491	-0.345684	0.380797	-0.195522	0.760257	0.406758	0.060693
-0.0128064	-0.334888	0.112628	-0.215007	0.445785	0.648951	0.0224119
0.201344	-0.397898	0.1314	-0.171905	0.26228	0.447713	0.0917637
0.217417	-0.335766	-0.207179	0.00179249	0.767786	0.266852	0.111807
0.11434	-0.366402	-0.427299	-0.0180147	0.656695	0.118636	0.158627
0.150086	-0.421246	-0.258361	-0.20922	0.668458	0.4061	0.226804
-0.251775	-0.431053	-0.315259	-0.132459	0.579877	0.304845	0.265398
0.0779832	-0.400692	-0.353646	-0.181951	1.05731	0.0890535	0.331029
0.0730349	-0.395504	-0.287798	-0.011844	1.10117	0.00749917	0.188886
-0.0385149	-0.517031	-0.181282	0.0808504	0.692826	0.0952071	0.159614
-0.237318	-0.375929	0.124576	0.0451419	0.417495	0.139851	0.142958
0.303333	-0.346797	0.0218515	-0.0514283	0.88138	0.295579	0.0409621
-0.122373	-0.447861	0.0140931	-0.175738	0.340452	0.126331	0.0507413
-0.0668665	-0.499813	-0.0357034	-0.0967544	0.262741	0.239079	0.108956
-0.0629264	-0.482181	-0.0588604	-0.228455	0.294782	0.191015	0.248689
-0.198633	-0.221703	0.0154724	-0.101387	0.2031	0.134078	0.161635
-0.229553	-0.408058	-0.266277	-0.160248	0.516977	0.244662	0.127832
-0.196874	-0.187679	-0.48846	-0.185469	0.483382	0.325879	0.0465078
-0.213693	-0.256121	-0.208201	-0.120686	0.733548	0.200818	0.0795672
-0.0132892	-0.18778	-0.383955	-0.161653	0.366291	0.193441	0.0886282
-0.0636956	-0.361512	-0.312437	-0.184569	0.6541	0.166837	0.11997
-0.320078	-0.309908	0.396372	-0.177417	0.764568	0.101071	0.187727
-0.103294	-0.246379	0.33027	-0.233455	0.845127	0.225894	0.127404
-0.0335768	-0.277912	0.194408	-0.255454	1.02259	0.162097	0.139084
-0.186058	-0.263162	-0.174018	-0.267555	0.436908	0.226691	0.0318884
-0.156888	-0.276805	-0.185364	-0.269573	0.653345	0.280286	0.0577485
0.0333506	-0.250347	0.118499	-0.235492	0.896644	0.36226	-0.000164618
0.143682	-0.270657	0.464115	-0.217182	0.930419	0.29589	0.0599096
-0.159566	-0.290475	0.634612	-0.234084	0.684005	0.273294	0.200407
0.0699765	-0.211837	-0.00319304	-0.244131	0.633801	0.466374	0.218216
0.0286787	-0.318135	0.110853	-0.233977	0.534779	0.667545	0.199962
0.0164868	-0.329699	0.0621204	-0.133115	0.680323	0.542495	0.161634
0.0538547	-0.250133	0.0915717	0.0179962	0.839555	0.544002	0.200841
0.0172514	-0.206446	-0.407169	-0.0166081	0.893226	0.439181	0.173213
-0.120122	-0.308195	-0.624901	-0.0882362	1.04886	0.44878	0.059212
-0.0728674	-0.177716	-0.310635	-0.133676	0.629488	0.138555	0.0185045
-0.0532772	-0.235621	-0.543321	-0.106701	0.970229	0.264231	0.0514826
-0.193542	-0.335921	-0.536722	-0.13788	0.922612	0.0843934	0.0129487
-0.0858593	-0.228493	-0.582599	-0.151034	0.47957	-0.0802408	-0.0628214
-0.178306	-0.351078	-0.340627	-0.182031	0.369453	0.0539596	-0.147085
-0.165262	-0.246424	-0.251711	-0.17097	0.535799	0.346868	0.0339733
-0.342494	-0.244902	-0.42097	-0.191198	0.634876	0.50021	0.193954
-0.127667	-0.238087	-0.529492	-0.159265	0.649717	0.26481	0.159819
-0.128002	-0.261821	-0.737607	-0.186236	0.623421	0.384167	0.175483
-0.0838971	-0.220736	-0.944691	-0.181245	0.725011	0.32532	0.164542
0.296313	-0.334612	-1.16394	-0.0759932	0.626689	0.364061	0.177552
0.20319	-0.41786	-1.35928	-0.0535415	0.538125	0.190444	0.0566767
0.0141621	-0.492284	-0.391746	0.14534	0.749425	0.0149147	0.0477224
-0.182325	-0.431812	-0.486649	0.0211387	0.404241	0.181976	0.0686286
-0.240942	-0.498065	-0.745051	0.000311318	0.103052	0.312585	0.0393728
-0.26403	-0.442652	-0.611764	-0.0346296	0.425103	0.448784	0.00760244
-0.280847	-0.475807	-1.14866	0.000257918	0.251743	0.478476	0.0614289
-0.0947359	-0.543009	-0.791252	-0.083972	0.48135	0.423744	0.0939124
-0.0939416	-0.205654	-0.739024	-0.114016	0.419488	0.348652	0.0221057
-0.0878881	-0.176066	-0.648877	-0.169198	0.35771	0.367154	0.0778447
-0.15987	-0.229878	-0.726999	-0.132063	0.272856	0.422115	0.225771
-0.00658971	-0.369559	-0.777043	-0.0945215	0.169112	0.3362	0.144058
0.128454	-0.196551	-0.53889	-0.0656967	0.361021	0.145385	0.0705307
0.152378	-0.309411	-0.482149	-0.20537	0.372402	0.119167	0.0231779
0.259367	-0.196813	-0.691264	-0.21257	0.829113	0.205562	0.225876
-0.0201636	-0.15264	-0.356584	-0.221878	0.559192	0.13517	0.260398
0.0651694	-0.164634	-0.301137	-0.260252	0.748409	0.154976	0.323384
-0.0837892	-0.168629	-0.410159	-0.257004	0.689796	0.178915	0.241077
-0.243416	-0.267919	-0.181255	-0.160249	0.658743	0.203229	0.219678
-0.0136998	-0.252827	-0.800316	-0.193076	0.295738	0.122657	0.318099
0.1205	-0.123473	-0.698822	-0.12262	0.363405	0.132124	0.271527
0.00153507	-0.127181	-0.491239	-0.208112	0.466202	0.113204	0.314549
-0.0842098	-0.199216	-0.633235	-0.138628	0.422604	0.220809	0.00342379
-0.0657505	-0.239326	-1.09746	-0.299036	0.689322	0.19935	0.104066
-0.0903827	-0.286645	-0.468057	-0.294915	0.794137	0.206053	0.146138
-0.306028	-0.329972	-0.647478	-0.242791	0.654471	0.271252	0.163055
-0.289284	-0.404079	-0.629136	-0.204311	0.635097	0.279895	0.0868065
-0.0664993	-0.469061	-0.493221	-0.287813	0.456288	0.279659	0.0957327
-0.410499	-0.359183	-0.387112	-0.313412	0.857137	0.352257	0.0844595
-0.290859	-0.402121	-0.166903	-0.26768	0.469387	0.362663	0.0339579
-0.125717	-0.356847	-0.0641518	-0.313548	0.767955	0.339357	0.020917
-0.294712	-0.288754	-0.205134	-0.350928	0.584917	0.148966	0.109955
0.124893	-0.32505	0.312441	-0.290569	0.752563	0.175037	0.128398
-0.284636	-0.204918	-0.0475127	-0.206985	0.76254	0.205202	0.120987
-0.198873	-0.206916	0.20775	-0.298801	0.630047	0.265457	0.134465
-0.0400808	-0.228192	0.408443	-0.255218	0.590805	0.364529	0.224247
0.12127	-0.28613	0.31669	-0.191757	0.682777	0.494153	0.170785
-0.0682714	-0.303198	0.606037	-0.326395	0.490544	0.473847	0.145656
0.0233062	-0.203415	0.479851	-0.0878753	0.415146	0.293682	0.0616918
0.402232	-0.185247	0.620493	-0.182941	0.218114	0.324474	-0.0402629
-0.00910522	-0.237252	0.640309	-0.177567	0.820962	0.35329	-0.0592646
0.0512287	-0.239579	0.0439916	-0.0925529	0.75437	0.380431	-0.0842835
0.0195552	-0.416816	-0.281675	-0.174898	0.529315	0.147782	-0.00313567
[truncated: 3,002 more rows]

## Sheet: Figure 3c
MigrationRateDifferenceAndrosace	MigrationRateDifferenceCampanula	MigrationRateDifferenceGentiana	MigrationRateDifferencePhyteuma	MigrationRateDifferencePrimula	MigrationRateDifferenceSaxifraga	MigrationRateDifferenceShared
-0.32765	-1.4096	-0.85658	0.590968	-0.802581	-1.62878	0.0389734
-0.152717	-0.813319	-0.339756	0.0861571	-0.762515	-1.90367	-0.0305054
-0.273101	-0.604748	0.0507399	0.582416	-1.18671	-1.71491	-0.00190105
-0.221582	-0.42073	-1.55376	0.733948	-0.423643	-1.3726	0.295389
0.191518	-0.495787	-0.0217537	1.36936	-0.248017	-1.87365	0.165393
-0.0717459	-0.822027	1.46896	0.356078	-0.377397	-0.803929	0.0446298
-0.271422	-0.770242	1.39093	0.680911	-0.460095	-1.88239	-0.320798
-0.143367	-1.16518	1.66061	0.660072	0.00841459	-1.52077	-0.249981
-0.256054	-0.560468	-1.83235	0.291523	0.103428	-1.2274	-0.536977
0.0566671	-1.4052	-2.38876	0.917407	0.0572633	-1.151	-0.474923
0.262741	-1.80063	-2.00955	0.579732	-0.482287	-1.3038	-0.530747
-0.335158	-1.81956	-1.77217	0.569457	-0.342397	-1.42021	-0.361703
-0.0553639	-0.979971	-0.0314511	0.623891	-0.417399	-1.90871	-0.31906
-0.0699008	-1.10279	-1.91282	0.260309	-0.307959	-1.21043	-0.278502
-0.133537	-1.54535	-0.879688	0.311204	-0.614623	-1.20112	-0.316897
-0.211426	-0.695685	-0.483449	0.358652	-0.444823	-1.11126	-0.314502
-0.204194	-1.36184	-1.31392	0.838648	-0.760183	-1.09644	-0.397772
0.321053	-1.36258	-1.98078	0.955434	-0.891202	-1.15783	-0.30445
0.238346	-0.732732	-1.73671	1.41386	-0.478582	-1.24284	-0.504376
0.070639	-0.971212	-3.88528	0.478182	-0.51607	-0.885293	-0.381266
-0.0965079	-1.03452	-4.3251	0.778868	-0.626781	-0.620724	-0.488593
-0.0995584	-1.55688	-3.62832	0.672435	-1.73071	-0.994005	-0.460523
0.0664769	-1.16715	-4.67485	0.578292	-1.71431	-1.01856	-0.306967
0.0572673	-1.22988	-2.4566	0.333416	-0.527429	-1.2154	-0.745566
0.148989	-0.724981	-3.46354	0.198365	-0.237804	-1.18954	-0.703418
0.108898	-0.63959	-2.30159	0.519641	-0.764273	-1.31751	-0.492558
-0.0862891	-0.69431	-1.51093	0.381718	-0.96705	-1.14085	-0.475252
0.0447191	-0.993749	-1.28624	0.999643	-0.367892	-1.01499	-0.478984
-0.122952	-0.90449	-0.68456	0.685765	-0.127499	-1.34008	-0.353632
-0.123493	-0.64309	-0.308704	0.53942	-0.542777	-1.14605	-0.549635
-0.0924334	-0.596447	-0.0881214	0.310826	-0.561572	-0.91856	-0.755294
-0.227597	-1.3974	-1.38897	0.255924	-0.488959	-0.956391	-0.483696
-0.0484076	-1.34204	-1.66046	0.672041	-0.573122	-1.37392	-0.446379
-0.113164	-0.658584	-1.68865	0.715438	-0.971699	-0.951948	-0.604013
0.0532217	-0.756169	-2.86442	1.44298	-0.454355	-1.33194	-0.411577
0.19197	-0.637384	-4.05155	1.28702	-0.454468	-1.39031	-0.3779
-0.11563	-0.603852	-0.866883	1.29015	-0.0178979	-1.07339	-0.46365
-0.190432	-0.375468	-1.45053	1.81428	0.0783558	-0.951286	-0.520375
-0.131523	-1.68433	-1.21614	0.425591	-0.00690094	-0.835607	-0.439903
-0.225424	-1.40185	-2.64426	1.23669	-0.603475	-0.549562	-0.500613
0.032089	-0.789066	-0.860698	0.183281	-0.234414	-0.764798	-0.522704
-0.0927626	-0.776893	-2.82214	0.151877	-0.178749	-0.613997	-0.573105
0.035912	-0.760975	-2.08892	0.710407	-0.246007	-0.932141	-0.442619
0.0917591	-1.44928	-2.29888	0.606618	-0.437783	-0.937869	-0.509359
0.295258	-0.944821	-3.35127	0.663367	-0.709247	-1.13213	-0.841158
0.0611562	-1.03934	-2.81974	1.15055	-0.669607	-1.37543	-0.806728
0.230606	-1.05411	-2.34814	1.29402	-0.612197	-1.14909	-0.594789
0.237133	-1.12562	-2.84468	5.2778	-0.557474	-1.55762	-0.609582
0.327449	-1.12111	-3.47451	5.92686	-0.0766591	-0.640982	-0.574967
-0.0528145	-1.49396	-4.83607	5.50759	0.247729	-0.898257	-0.365231
-0.265044	-1.24986	-3.86931	1.70717	0.0325975	-1.83807	-0.305041
-0.332382	-1.39792	-2.77349	0.657634	-0.237679	-1.05151	-0.710371
-0.174422	-0.901842	-1.18458	1.29911	-0.444454	-1.334	-0.631557
-0.182976	-0.575781	-1.23392	1.17534	-0.361774	-1.96994	-0.707668
-0.152041	-1.30227	-1.00941	1.39061	-0.0981504	-2.33656	-0.532729
-0.115119	-0.536022	-1.90693	0.999352	-0.176423	-1.30099	-0.609987
-0.237387	-0.732481	-2.14795	0.806067	-0.283926	-0.971542	-0.593519
-0.244004	-0.774024	-2.55892	0.72138	-0.489051	-0.718129	-0.492002
-0.178099	-0.883623	-0.184655	1.19655	-0.0870375	-0.583685	-0.619553
-0.14326	-0.952899	-2.7438	1.35929	-0.0344995	-0.912974	-0.69453
-0.0545121	-0.915746	-2.668	2.38723	-0.311689	-1.22804	-0.620693
-0.00492274	-1.13778	-3.78516	1.72901	-0.396969	-1.7741	-0.60445
-0.100857	-0.794724	-2.10375	0.696957	-0.54714	-1.23956	-0.727826
-0.679966	-0.751197	-2.22434	1.01559	-0.41002	-1.09647	-0.461376
-0.160595	-0.522888	-1.05851	1.21258	-0.450944	-1.29133	-0.399397
0.106933	-1.0484	-2.05661	0.485138	-0.329328	-1.23405	-0.324172
-0.111825	-1.01502	-2.11709	0.631298	-0.575627	-0.749261	-0.503232
-0.0111025	-1.11148	-2.27583	0.555338	-0.380991	-0.618745	-0.464985
-0.326606	-1.51086	-1.75775	0.363897	-0.565185	-0.73568	-0.473445
-0.0355613	-0.530464	-2.38384	0.715996	-0.458485	-1.29514	-0.229053
-0.163866	-0.549563	-1.9151	0.0690751	-0.671501	-0.950495	-0.18214
-0.0173388	-0.494481	-1.56068	1.44795	-0.566981	-0.925469	-0.771864
-0.0384725	-0.678063	-1.41546	1.65086	-0.318635	-0.905246	-0.385495
0.101532	-0.814711	-1.68665	1.32955	-0.57589	-0.769469	-0.615714
-0.274761	-0.954727	-1.60117	0.816569	-0.570167	-1.50182	-0.498265
-0.186158	-0.992866	-1.64296	0.357495	-0.717064	-2.03308	-0.204779
0.112119	-1.24743	-2.05863	1.00997	-0.511095	-1.91277	-0.324798
-0.0907691	-1.42421	-2.50786	2.10149	-0.290127	-1.7485	-0.45988
-0.0962806	-0.925243	-1.13582	0.333556	-0.4565	-0.784413	-0.441312
-0.0289	-0.509309	-1.05973	0.0378461	-0.124496	-1.00113	-0.576965
-0.160391	-0.468585	-2.43312	0.978029	0.0130234	-1.03461	-0.260413
-0.114776	-0.500151	-2.84673	0.831928	-0.0835527	-1.36036	-0.571663
-0.175564	-2.24998	-2.2726	0.356139	-0.173858	-1.02637	-0.585981
-0.142352	-2.52022	-2.36183	0.47334	-0.00461214	-1.10203	-0.534964
-0.110165	-1.19779	-2.44786	0.419933	-0.254913	-0.802658	-0.592894
0.0350833	-0.41053	-2.5095	0.672307	0.484438	-0.537895	-0.597958
-0.184259	-0.908926	-2.08501	0.714293	0.210248	-1.28279	-0.743093
-0.0685005	-0.882197	-1.21432	0.992817	0.496714	-0.992065	-0.516208
-0.126294	-1.24536	-1.62424	0.654896	-0.468124	-0.997828	-0.482737
-0.431734	-1.13849	-2.20717	0.511059	-0.447559	-1.5678	-0.421498
-0.264819	-0.776232	-1.6479	1.36126	-0.419875	-0.916434	-0.404666
-0.124868	-0.722588	-1.76922	0.363995	-0.565145	-0.221839	-0.563313
0.418179	-1.02748	-1.1626	1.23006	-0.394602	-0.543913	-0.647962
0.465559	-0.888962	-1.01732	1.10607	-0.21808	-0.476674	-0.56332
0.878984	-1.29168	-1.52281	1.25185	-0.426386	-0.711399	-0.670257
0.448973	-1.33608	-2.0983	1.07062	-0.435772	-0.662137	-0.477428
-0.134583	-2.06245	-1.57856	1.16128	-0.214298	-0.71703	-0.497036
-0.183275	-1.12389	-2.05781	0.535457	-0.180955	-0.705314	-0.470347
0.0271073	-1.03698	-0.995853	0.408589	-0.639198	-0.662277	-0.535322
-0.166266	-1.24245	-0.293088	0.469608	-0.494191	-0.128228	-0.561837
0.00428906	-0.87948	1.14897	0.666321	-0.103155	-0.21585	-0.618377
0.0034356	-0.597833	0.878842	0.500326	-0.422193	0.361175	-0.625256
0.00522685	-1.21892	-0.747144	1.07447	-0.271085	0.0384571	-0.441309
0.197115	-1.0097	-1.11233	1.6743	-1.53783	-0.166348	-0.393097
-0.106113	-1.2144	0.288114	1.66225	-0.433412	-0.258134	-0.654081
-0.0219217	-2.17404	-1.90365	0.578845	-0.332007	-0.532704	-0.597308
-0.0521962	-0.703403	-1.51709	0.684876	-0.471981	-0.764779	-0.491678
-0.229823	-1.00472	-4.42784	0.599514	-0.241978	-1.00635	-0.314381
0.0186765	-0.899107	-5.36101	0.50675	-0.859055	-1.05637	-0.557781
-0.0889926	-0.777529	-2.36824	0.814746	-0.428988	-1.30017	-0.43357
0.0483295	-1.44563	-1.18781	3.06388	0.124687	-1.24308	-0.50935
0.0280828	-1.5272	-1.64774	0.909417	-0.310214	-1.26841	-0.430337
-0.108736	-0.974555	-0.796911	0.74474	0.217342	-0.447545	-0.661077
-0.136419	-0.449596	-1.09301	1.56999	-0.708817	-0.406973	-0.523924
-0.186549	-0.464907	-1.86856	1.72384	0.100808	-0.505429	-0.634512
0.340488	-1.03405	-1.22084	1.809	-0.301588	-0.945225	-0.645895
0.0952989	-1.15891	-0.727285	0.823013	-0.712411	-1.16122	-0.32259
-0.0344465	-0.852616	-0.86081	0.355366	-0.200259	-1.01847	-0.429969
-0.0178046	-0.975361	-1.31594	3.64024	-0.811919	-0.813853	-0.282136
-0.158514	-0.958704	-0.289926	3.17591	-0.940746	-1.45493	0.0532404
-0.240002	-1.16485	-2.63703	3.26322	-1.11054	-1.75278	-0.390474
-0.287742	-0.952902	-0.807606	1.79031	-0.474546	-1.07335	-0.307432
0.0578418	-1.11289	-4.17594	0.853129	-0.21697	-0.700091	-0.254448
1.00778	-1.41761	-1.50054	1.87693	-0.202344	-0.730464	-0.202609
1.00333	-0.812693	-1.87463	0.98927	0.00120188	-0.704151	-0.160685
1.05234	-0.833694	-0.493478	1.41837	-0.237387	-0.610525	-0.276857
0.0881865	-0.766242	-1.92946	0.397161	-0.229238	-0.761848	-0.312021
-0.238374	-0.628767	-2.13745	2.34014	-0.188286	-1.18851	-0.305942
-0.173363	-0.752464	-1.15703	0.484248	-0.632576	-0.801827	-0.386075
-0.259918	-0.899268	-0.627815	0.372067	-0.134046	-0.790856	-0.429273
-0.282582	-0.818875	-0.417667	0.459034	-0.21427	-0.690466	-0.4429
-0.0347571	-0.666074	-0.737265	0.48339	-0.148309	-0.331817	-0.440403
-0.105969	-0.736857	-1.91926	0.833806	-0.111845	-1.39193	-0.261506
0.0999379	-0.873211	-0.731462	0.67441	-0.552961	-1.34084	-0.410595
-0.347528	-0.715777	-0.715746	0.709881	-0.376174	-1.4846	-0.159492
-0.0713292	-1.44587	-1.32054	0.324938	-0.290144	-0.670572	-0.450005
0.473485	-0.435312	-2.06918	0.375979	-0.209198	-0.714821	-0.324488
-0.0205546	-0.83324	-0.85478	1.0658	-0.29558	-0.97544	-0.376047
-0.324377	-1.32282	-0.7541	0.683687	-0.398145	-1.0138	-0.386162
-0.35845	-1.40434	0.250929	0.519695	-0.26945	-1.93759	-0.39285
-0.268389	-1.18297	-0.355463	0.573445	-0.187034	-0.863525	-0.493502
-0.149993	-1.00293	-0.0268256	0.627024	-0.252428	-0.551287	-0.415081
-0.136058	-0.881506	0.917084	1.14773	-0.495574	-0.176034	-0.293652
-0.0828744	-0.54722	1.58273	1.12035	-0.394302	-0.267152	-0.331518
0.0556055	-0.717136	1.37276	0.578405	-1.00933	-0.525893	-0.249311
-0.0910791	-1.12775	-1.12334	1.36244	-0.179866	-0.552331	-0.233934
-0.150622	-0.928122	-0.715903	1.69302	-0.76362	-1.47006	-0.0961024
0.166149	-1.02754	-0.892256	1.19358	0.0702895	-1.15131	-0.299959
0.0741655	-0.940091	-0.556373	0.770676	0.314041	-0.519529	-0.314201
0.0948281	-0.933056	-0.0729461	0.359525	0.0784087	-0.439655	-0.400542
-0.248139	-1.07262	-0.797616	-0.147733	0.100237	-0.28445	-0.384503
0.120957	-1.15424	0.60246	1.30305	-0.42522	-0.418603	-0.391895
0.144809	-1.05848	0.728317	0.39955	-0.133933	-0.681999	-0.317971
-0.189719	-1.217	0.795566	0.530456	-0.0789359	-0.151104	-0.343521
-0.00903776	-0.69106	0.901366	0.552161	-0.354928	-0.146393	-0.371835
-0.118121	-1.07772	-0.491075	0.829917	-0.30585	-0.247597	-0.320341
-0.000903586	-0.981243	-0.528652	0.272038	-0.400201	-0.76418	-0.401576
-0.0272496	-0.516562	-0.266894	1.52412	-0.500379	-0.720423	-0.244459
-0.0436318	-1.45607	-1.06447	0.44961	-0.53805	-0.504612	-0.439313
0.146562	-0.638667	-0.735859	1.36371	-0.16838	-1.27492	-0.507722
0.411968	-1.397	-0.569548	0.748318	-0.281448	-0.740201	-0.27497
-0.183324	-0.803649	-1.61567	0.526532	-0.461877	-0.208917	-0.328111
-0.140797	-0.905414	-0.53879	1.03444	-0.795238	-0.82968	-0.547746
-0.269441	-1.16852	-0.676241	0.813347	-0.620297	-0.933292	-0.354247
-0.14998	-3.35848	-2.22039	0.904155	-0.401166	-0.936656	-0.340134
-0.197036	-1.01727	-0.681265	0.736253	-0.43327	-0.754663	-0.410346
-0.129641	-0.899507	-0.860545	0.409824	-0.42589	-0.905907	-0.106415
-0.0570131	-0.848601	-1.75683	0.50287	-0.668911	-1.17294	-0.187314
-0.137156	-2.28803	-1.88468	0.608272	-0.858144	-1.13509	-0.115395
-0.393213	-1.00701	-1.82337	0.563602	-0.105545	-1.07557	-0.125651
-0.193544	-1.02105	-0.752294	0.370979	0.0876882	-1.38393	0.0544852
-0.236073	-0.577528	-0.00427069	0.240256	-0.311396	-1.25203	0.207623
0.182788	-0.602576	0.169479	0.301271	-0.239149	-1.14588	0.0871159
-0.131539	-1.0893	0.725142	0.360093	-1.12802	-1.16126	-0.0943339
0.0219658	-0.790232	1.39297	0.295334	0.343831	-0.831677	0.0755067
-0.0365181	-1.30089	0.59489	0.550356	-1.40907	-1.85664	0.0199114
0.675616	-1.3937	1.24944	0.57457	-0.588987	-1.31167	-0.354165
0.0578976	-0.916353	1.5418	0.27033	-0.766373	-1.73209	-0.358592
0.372859	-0.889704	1.04035	0.259607	-0.298646	-0.874279	-0.289952
-0.468334	-0.599693	1.21466	0.259135	-0.175029	-1.95545	-0.282331
-0.202736	-0.608913	-1.0668	1.73876	-0.567918	-2.32793	-0.429698
0.00472721	-0.615382	-0.366609	1.28989	-0.459884	-1.08989	-0.516403
0.13455	-0.947069	0.168194	0.871885	-0.246069	-1.87677	-0.431561
-0.185879	-0.984402	0.998549	0.621715	-0.627579	-1.2798	-0.355982
-0.179694	-0.547648	-0.560858	0.255259	-0.43717	-1.25318	-0.413749
0.0888448	-0.988807	-0.731613	1.19094	-0.538429	-1.11897	-0.491551
-0.141827	-1.26071	-1.20558	1.21305	0.0502138	-1.30382	-0.525312
0.0338653	-1.07436	-1.36044	1.07228	-0.533196	-1.60975	-0.505214
0.0998321	-1.02606	-1.92095	1.5745	-0.87594	-1.34451	-0.341071
0.842268	-1.03496	-1.24933	1.04931	-0.504223	-0.762492	-0.427939
0.129455	-0.917819	-0.958141	0.447721	-0.749183	-0.53328	-0.488838
0.6437	-0.90517	-1.27857	0.790127	-0.23931	-1.63719	-0.527777
-0.166272	-0.709867	-0.34163	0.55727	-0.113243	-1.75206	-0.469301
-0.104369	-0.761208	-0.807521	0.256924	-0.466796	-1.25451	-0.452885
-0.519673	-0.572069	-1.25751	-0.0403693	-0.324185	-0.986416	-0.181744
-0.0786481	-0.857512	-1.78695	0.48763	0.00300867	-1.54231	-0.324883
-0.0652327	-1.92088	-1.43832	0.576052	-0.0252999	-1.75383	-0.271697
0.0342366	-1.68947	-1.48594	0.860672	0.0951929	-0.871788	-0.304161
0.106509	-1.61326	-0.852084	0.39624	0.169992	-1.58775	-0.203974
-0.250262	-1.21708	-1.55035	0.794741	-0.209261	-1.27105	-0.22815
-0.269585	-1.08173	-5.71555	0.442141	-0.247608	-0.146456	-0.220282
-0.428881	-1.23505	-7.34158	0.610545	-0.170571	-0.599519	-0.48956
-0.113803	-1.1683	-7.0933	0.49844	-0.78363	-0.734871	-0.47497
-0.150886	-1.1383	-6.81985	1.43218	-1.40161	-1.14213	-0.66242
-0.118636	-1.31752	-5.53249	2.02531	-1.7078	-0.892507	-0.476163
-0.232782	-0.751586	-4.3641	0.735239	-0.910255	-0.850781	-0.646393
-0.0655949	-0.748285	-4.31477	0.745855	-0.265999	-1.63429	-0.420764
-0.242079	-0.755108	-2.47948	1.6809	-0.402242	-0.774499	-0.64933
0.161553	-0.433042	-2.85981	1.53255	0.0997106	-1.13122	-0.504023
-0.165915	-0.464808	-0.30182	1.79633	-0.0282647	-1.55844	-0.501685
-0.107865	-0.791531	-1.6815	0.756778	0.18481	-1.76277	-0.756562
-0.0343911	-1.83514	0.934924	0.864697	-0.14679	-1.40464	-0.748348
-0.0270973	-1.68745	-1.71086	0.758851	-0.536522	-0.791546	-0.338442
0.094222	-0.786087	-1.39052	0.554779	-0.364301	-0.918071	-0.547709
-0.0990404	-0.502982	-0.368915	0.694638	-0.301299	-0.956881	-0.352621
-0.353089	-1.61452	-0.663137	0.740342	-0.559945	-1.59959	-0.27099
-0.19642	-1.21018	-1.16836	1.24036	-0.673623	-1.17169	-0.494585
0.356505	-0.889814	-0.905667	0.750171	-0.442959	-0.931646	-0.298692
-0.000698224	-0.839915	-0.153929	1.13882	-0.446559	-1.05857	-0.341998
0.0562312	-0.744953	-0.88948	1.01759	-0.347316	-0.657471	-0.304158
0.221664	-0.725417	-2.44225	0.684062	-0.218803	-0.79779	-0.301352
0.172508	-0.753849	-1.6375	0.562396	0.166136	-0.535181	-0.455128
0.305296	-0.628689	-1.441	0.740074	-0.0142835	-1.46351	-0.504856
0.417954	-0.741226	-2.85051	0.745728	0.127708	-1.35317	-0.546251
0.539511	-0.839474	-2.45802	-0.021131	-0.456027	-0.945147	-0.353607
-0.204489	-0.705769	-4.03591	0.178304	-0.304079	-0.749269	-0.223752
-0.136049	-0.645343	-2.86341	0.500888	-0.688928	-1.39134	-0.168654
-0.481223	-0.564467	-1.08741	0.100026	-0.333007	-1.21795	-0.289245
0.112352	-0.46682	-1.61073	0.64326	-0.155353	-1.00983	-0.328641
-0.0418889	-0.413604	-0.574429	0.467919	-0.67303	-1.20835	-0.354576
-0.198269	-0.627776	-0.882144	1.6283	-0.0726494	-1.88131	-0.406399
-0.484729	-0.74273	-0.578716	0.383769	-1.04386	-2.14952	-0.398307
-0.100968	-1.15577	-0.454016	0.640096	-0.339339	-1.29536	-0.386883
0.00780088	-1.14924	-1.37936	0.516802	-0.307955	-1.33164	-0.356907
-0.129294	-1.23651	-1.43891	0.603359	-0.26108	-1.73343	-0.401169
-0.0747147	-0.785275	-2.79788	0.758707	-0.388574	-0.96984	-0.439023
-0.245809	-1.29472	-1.60198	1.01103	-0.484516	-1.00941	-0.505625
-0.196228	-1.01639	-0.531032	0.885863	-0.137783	-1.03129	-0.461278
-0.107856	-0.514288	-0.285623	0.515389	-0.462671	-1.90787	-0.3958
-0.158989	-1.72167	0.469454	0.740772	-0.225671	-1.21417	-0.520264
0.0210171	-1.75039	0.578092	0.613192	-0.0891913	-1.442	-0.525452
-0.0878111	-1.11234	0.234114	1.88279	-0.62051	-0.695075	-0.473489
0.0325008	-1.0577	-0.737666	1.33195	-0.446096	-1.06765	-0.363701
-0.118819	-0.987871	-0.168887	0.788254	-0.026849	-1.32427	-0.269096
-0.180822	-0.637988	-0.265284	1.16992	0.0963938	-1.25299	-0.322833
-0.0908014	-1.38551	0.00686385	0.690203	0.180437	-0.933957	-0.381573
-0.22959	-1.09431	0.380544	0.50042	0.0115136	-1.08608	-0.455902
-0.229114	-1.20148	0.529835	1.4239	-0.143525	-1.97918	-0.407463
-0.104619	-0.737519	0.0735201	1.22162	-0.628796	-1.09258	-0.341011
-0.173533	-0.775186	0.752454	0.455784	-0.131773	-1.36358	-0.395777
-0.139871	-1.30547	0.491147	0.503326	-0.0106868	-1.43659	-0.253309
-0.173689	-0.646277	-0.0325519	0.651162	-0.326275	-0.802663	-0.248176
-0.0686175	-0.751748	0.444012	0.591693	-0.371559	-0.36857	-0.320019
-0.332321	-0.831394	0.29387	0.402215	0.0326366	-0.738341	-0.466077
-0.177443	-1.12873	1.25597	0.194294	-0.265965	-0.847301	-0.478
-0.271526	-0.460747	1.1591	0.832416	-0.51013	-0.509215	-0.297435
-0.208718	-1.03428	1.89814	1.07185	-0.300676	-0.0923855	-0.381717
-0.120356	-0.713036	2.13573	0.881288	-0.240516	-0.330776	-0.34841
-0.141046	-0.790024	0.703627	2.9209	0.0779094	-0.278055	-0.366632
-0.00541725	-0.728021	0.477147	2.2072	0.426275	-0.184553	-0.484493
-0.0840498	-0.423964	0.472489	1.50651	-0.0284252	-0.307702	-0.382884
-0.149411	-0.465911	-0.243087	2.19808	-0.108817	-0.083487	-0.256953
-0.0147687	-0.76642	-0.786466	1.10873	-0.210045	0.0608841	-0.222976
-0.16818	-0.37179	-0.928631	0.984714	-0.634349	-0.261097	-0.268428
-0.199684	-0.735795	-2.35605	1.45902	-0.482178	-0.209587	-0.181519
-0.1727	-1.13059	-2.3042	0.659202	0.530706	-0.467554	-0.206061
-0.192725	-0.850582	-2.08787	0.864118	-1.21867	-0.44655	-0.34182
-0.134893	-0.969709	-1.85152	1.48462	-0.885473	-0.729769	-0.16031
-0.247673	-0.846528	-1.33389	1.33677	-0.815195	-0.589358	-0.281445
-0.176444	-0.527796	-0.926846	0.955608	-1.23128	-0.407457	-0.493858
-0.268197	-0.781818	-0.146387	0.970201	-0.771323	-0.27694	-0.421287
0.0281653	-0.707727	-0.161608	1.43688	-1.00595	-0.884923	-0.569548
-0.290327	-0.738532	-1.01092	0.461264	-1.17974	-0.691732	-0.53574
-0.172703	-0.751941	0.250939	0.298928	-1.34322	-0.859589	-0.36761
-0.132394	-0.665696	-0.116205	1.61531	-0.263953	-0.67576	-0.386617
-0.172455	-0.0113686	-0.251615	1.4179	-1.00888	-0.772213	-0.216154
0.0201384	-1.70781	-0.721814	0.662104	-0.87127	-0.960286	-0.372062
-0.260637	-0.683583	-0.559929	0.839655	-0.972092	-0.758577	-0.443424
-0.187221	-0.833406	1.05352	0.568856	-1.26294	-0.659253	-0.383227
-0.0553448	-1.00531	-1.38057	0.647583	-1.40087	-0.920892	-0.386615
-0.136922	-1.18028	-0.434064	1.05515	-0.4579	-1.16534	-0.449965
-0.11789	-0.777865	-0.0222514	0.737499	-0.770331	-1.3505	-0.398212
-0.0612796	-1.14235	0.659901	0.407246	-0.21772	-0.637774	-0.441597
-0.0930923	-0.878734	-0.346326	0.644383	-0.977681	-1.4637	-0.42327
-0.199534	-0.765525	-0.379274	1.08802	-0.638389	-0.304882	-0.304348
-0.0982889	-1.03515	-1.01744	0.670383	-0.598628	-0.296061	-0.344309
0.0379334	-1.19417	-0.601145	0.613182	-0.446854	-0.499747	-0.531909
0.0462701	-0.795495	0.423276	0.658208	-0.561878	0.0513176	-0.443777
-0.0968929	-0.715658	0.781226	0.666423	-1.08868	-0.406283	-0.398137
0.00147993	-0.611174	1.19711	0.240087	-0.749476	-0.68227	-0.288122
-0.41336	-0.58654	-1.278	0.359554	-1.13985	0.139979	-0.259997
-0.399003	-0.980572	-0.581619	1.82828	-0.617486	0.289696	-0.441472
-0.176593	-1.24536	0.0411664	1.68768	-0.5927	-0.309877	-0.611003
-0.0959173	-0.849993	-0.716124	1.12264	-1.27868	-0.488975	-0.408426
0.0516584	-1.35986	-1.41204	1.4181	-1.39438	-0.626354	-0.17095
-0.14516	-0.969215	-1.74518	1.02732	-0.161997	-0.890951	-0.161335
0.0457922	-0.542447	-2.61266	0.743043	-0.258751	-0.715732	-0.260008
-0.0519807	-0.845405	-1.78084	0.835571	-0.926964	-0.901938	-0.52449
-0.0827875	-0.710539	-2.73975	0.849506	-1.00696	-0.661855	-0.579148
-0.219599	-0.542226	-3.45574	0.899973	-0.832395	-0.553811	-0.533149
-0.363645	-0.94876	-1.03781	0.965439	-0.482869	-0.803258	-0.496155
-0.255447	-0.552309	-0.414305	0.846758	-0.699952	-0.947458	-0.459158
0.0443126	-0.549204	-0.231012	0.717107	-0.536707	-1.22241	-0.382802
-0.143461	-0.64847	-0.36791	2.02183	-0.406938	-0.531359	-0.497512
-0.338026	-1.32582	-0.231933	2.42389	-0.372085	-1.24408	-0.520765
0.0555874	-1.30072	-1.79552	1.16791	-0.551761	-2.60036	-0.482806
-0.195361	-1.74348	-1.53197	0.518839	-0.362051	-1.43518	-0.456764
-0.185625	-0.769346	-1.10751	2.07096	-0.637861	-1.373	-0.563331
-0.188588	-0.872517	-1.02671	2.05645	-0.650626	-0.783634	-0.546472
0.0986714	-1.10194	-0.570173	1.22948	-0.437299	-1.12946	-0.408286
-0.313412	-1.04119	-1.28587	1.68759	-0.276234	-0.46853	-0.483013
-0.131964	-1.35064	-2.54984	2.06312	-0.115284	-0.420995	-0.414562
0.0222874	-1.46851	-1.82361	1.85176	-0.601927	-0.311358	-0.493489
0.0376473	-1.22818	-2.28241	1.12655	-0.441238	-0.369039	-0.461119
-0.149958	-1.90337	-1.81685	0.677908	-0.044704	-0.406644	-0.521717
-0.0635285	-1.56205	-2.96458	0.582301	-0.484276	-0.953947	-0.4346
0.0488941	-1.11923	-1.67892	0.273729	-0.320861	-0.770283	-0.399935
-0.0951313	-0.806642	-0.629384	0.766089	0.507784	-1.87016	-0.448482
-0.102684	-1.05467	-1.35518	2.51444	0.116134	-1.53616	-0.470186
0.0490136	-0.635309	-2.88461	2.23276	-0.190743	-1.54589	-0.555379
0.107967	-1.39634	-2.50986	2.12377	-0.268997	-1.34574	-0.717341
0.191267	-0.756754	-1.25523	1.72438	-0.661969	-1.0038	-0.348597
-0.0849514	-0.839414	-1.05201	0.819962	-0.638898	-0.84359	-0.516462
-0.160896	-0.729157	-1.1145	1.02498	-0.176905	-1.34329	-0.570175
-0.0099122	-1.16909	-0.650939	0.867745	-0.258909	-1.00284	-0.404085
-0.0315886	-0.973658	-0.139449	0.222241	-0.561236	-1.0986	-0.411437
-0.110863	-0.889404	0.116142	-0.121186	-0.950873	-0.864784	-0.546584
0.0872692	-0.879599	-0.505683	0.0971221	-0.435435	-1.45195	-0.510789
-0.0123004	-1.05571	0.26005	0.231173	-0.173096	-0.648785	-0.533238
0.0361278	-1.00339	0.559618	-0.0388572	-0.792515	-0.262535	-0.50817
0.222195	-0.527634	0.374517	-0.222248	-0.244451	-0.762437	-0.702266
0.279031	-1.11186	-1.07897	0.460502	-0.586561	-0.728184	-0.707411
-0.120568	-0.491413	-0.727899	0.174465	0.0142725	-1.18379	-0.445012
0.0700181	-1.10577	-1.0427	0.284407	-0.689967	-0.514462	-0.580105
-0.108554	-1.25216	-0.992687	0.203945	-0.761317	-1.83568	-0.570066
-0.146647	-1.51039	-0.605263	0.243541	-1.07892	-2.36533	-0.575386
-0.0435156	-2.47489	-2.16519	0.106823	-1.0534	-1.77735	-0.450714
-0.0262091	-2.63	-1.52286	0.271685	-0.264152	-1.61592	-0.425851
0.0883839	-1.98283	-1.83826	0.222478	-0.522712	-1.29367	-0.468227
-0.0351067	-2.04756	-1.46801	0.534657	-0.360812	-1.1738	-0.422042
-0.291351	-1.90101	-1.71616	0.495855	0.153982	-1.00589	-0.200018
-0.311445	-0.667102	-1.95913	0.734709	-0.435632	-0.635567	-0.19479
-0.101765	-1.4808	-1.92941	0.663363	-0.218868	-0.710718	-0.486915
0.358133	-0.941191	-1.52712	0.384121	-0.372981	-0.929084	-0.545437
0.869941	-0.791785	-0.892002	0.161703	-0.351936	-0.876951	-0.462048
0.698029	-0.754978	-0.531299	0.488268	-0.20074	-0.898219	-0.603231
0.151173	-1.24084	-0.48638	1.54392	0.164974	-0.805846	-0.424357
0.132687	-1.35305	-0.435103	1.60526	-0.169871	-0.347463	-0.596278
-0.417938	-0.524261	-1.23451	0.498689	0.469453	-1.08394	-0.606429
-0.4878	-0.554452	-0.700073	0.816482	0.520239	-2.26855	-0.467528
-0.363077	-0.805396	-0.64874	0.887163	-0.0290282	-2.79473	-0.656871
-0.15788	-1.81539	0.76878	0.846938	-0.480609	-1.08302	-0.63763
-0.0187979	-0.476884	-2.3538	0.405005	-0.561618	-1.18467	-0.618142
-0.0258804	-1.11877	-2.62903	0.41779	-0.663191	-1.07011	-0.598466
-0.241324	-1.10267	-1.87259	0.190103	-0.50926	-0.153092	-0.772531
-0.0545614	-1.03297	-0.424582	0.628033	0.0758502	-0.247763	-0.674925
0.00464795	-1.3144	-0.505186	0.671409	-0.156325	-0.459873	-0.692901
0.728765	-1.30743	-0.493267	0.454137	-1.18611	0.116643	-0.853429
-0.0221364	-1.15414	-0.587056	0.365021	-1.35296	-0.12904	-0.897076
-0.175725	-1.09794	-2.05897	0.248671	-1.33128	-0.248187	-0.938227
-0.0738654	-0.519139	-2.55212	0.684231	-1.60663	-0.321266	-0.795045
-0.134477	-0.959814	-2.13946	0.622269	-1.32901	-0.566273	-0.811294
0.0396298	-1.01983	-1.66488	0.564411	-1.29238	-0.677156	-0.327827
-0.222688	-1.34989	-1.18383	0.880707	-0.587109	-1.29685	-0.472632
0.0163136	-1.44702	-0.0330554	0.468986	-0.601265	-0.486345	-0.353567
-0.212647	-0.863783	-0.171334	0.366932	-0.417268	-0.640768	-0.616336
0.0843819	-1.01062	-0.622055	0.670815	-0.599567	-1.13031	-0.434072
0.164913	-1.71105	0.48893	0.284561	-0.296667	-0.432887	-0.287288
0.304697	-1.55476	-1.35927	0.377406	-1.35473	-0.905693	-0.526114
-0.0953165	-1.37494	-0.13033	0.383537	-0.910632	-1.2153	-0.524441
-0.156605	-1.23335	-0.144777	0.398347	-0.42835	-1.02104	-0.569761
-0.0453443	-1.48446	-0.72762	0.523291	-0.4421	-1.61753	-0.437407
0.0575422	-1.16398	-1.8863	0.319221	-1.17872	-1.1642	-0.521267
0.619062	-1.51301	-0.588526	0.379693	-0.446949	-0.867811	-0.277043
0.625379	-1.46618	-0.921537	0.283188	-0.348938	-0.297962	-0.27697
1.68421	-0.622229	-1.16576	0.275089	-0.99101	-1.06549	-0.393474
0.579565	-0.504025	-0.71038	0.267887	-0.770589	-1.38833	-0.307966
-0.0893516	-1.29235	-2.36024	0.110127	-0.362432	-1.57461	-0.507795
-0.174741	-1.10683	-0.548285	0.643965	-0.628495	-1.22009	-0.456305
-0.0713323	-1.14739	-0.195367	0.949181	-0.338584	-1.17146	-0.450745
-0.139942	-1.10251	-0.841088	0.880511	-0.441873	-0.995547	-0.449169
-0.39027	-0.961721	-0.535872	0.273636	-0.592827	-0.941121	-0.29325
-0.0883046	-1.73797	-1.29502	0.946327	-0.900777	-0.494787	-0.362953
-0.0830374	-1.56744	-1.10529	0.995271	-2.0958	-1.06148	-0.430082
0.0386157	-1.3865	-2.09613	0.565552	-1.74213	-0.875097	-0.48088
-0.0389023	-1.04142	-0.51159	1.55508	-1.39487	-1.44968	-0.50926
-0.252175	-1.19082	-0.413916	1.10526	-0.137802	-1.24768	-0.5393
-0.0526133	-0.997933	-0.644391	1.64936	-0.686482	-0.900846	-0.536254
0.410169	-1.03326	-1.15152	1.07632	-1.04405	-0.463886	-0.581412
-0.187376	-1.27661	-1.40453	1.08312	-1.855	-0.660606	-0.609771
-0.0515343	-0.462434	-1.33653	0.982089	-0.227176	-1.40076	-0.517328
-0.0608229	-0.850484	-0.448798	0.477094	-0.947411	-1.84598	-0.483634
-0.173152	-1.29372	-0.0982959	1.27754	-0.277364	-1.00118	-0.462219
-0.119569	-1.13033	-1.47413	1.03572	-0.227988	-0.937421	-0.195205
-0.147062	-2.23631	-1.63463	2.26664	-0.691597	-0.975207	-0.286301
-0.323941	-2.02849	-1.78399	1.16102	-0.130448	-0.376283	-0.409005
-0.301649	-0.632382	-3.70361	1.69327	-0.39509	-0.112417	-0.543169
-0.167612	-1.55608	-1.98073	3.09454	-0.158026	-0.404261	-0.36559
-0.248923	-1.05197	-1.20043	3.11943	-0.471652	-0.232807	-0.600738
-0.0607393	-0.737818	-0.729745	3.32129	-0.482612	-0.250375	-0.632432
-0.0702806	-0.514456	-0.660318	3.18117	-0.333639	-0.626241	-0.37033
-0.285949	-0.598905	-1.44704	3.02694	-0.31173	-0.86648	-0.415709
-0.268274	-1.41134	-2.98966	2.30666	-0.34745	-1.27925	-0.369346
0.0789705	-1.19863	-1.26977	1.27111	-0.344391	-1.48365	-0.470425
0.401753	-0.774175	-0.437082	1.76686	0.185292	-0.922815	-0.370995
0.429581	-0.955827	-1.81592	1.15106	0.00898928	-1.06662	-0.328177
0.427371	-1.00048	-2.92087	1.10711	-0.229697	-0.882228	-0.388052
0.353894	-2.10637	-3.05519	1.16953	0.155497	-1.66004	-0.515357
0.524841	-0.863466	-3.50239	1.22897	0.132831	-1.50555	-0.357431
-0.0940259	-0.916299	-2.85361	1.43432	0.0909419	-1.75563	-0.478149
-0.0683402	-2.25982	-2.79765	1.09022	-0.0912187	-1.05821	-0.372932
-0.153327	-1.67247	-3.52669	0.616689	-0.345071	-0.591142	-0.413051
-0.113782	-1.09604	-4.48611	1.70564	-0.491698	-0.687559	-0.495106
-0.0413014	-2.01356	-1.57426	1.38032	-0.035148	-0.629798	-0.445495
-0.01574	-1.66662	-1.35603	0.554468	-0.0551142	-1.06848	-0.451193
-0.0406366	-1.70937	-2.39502	0.407221	0.217107	-1.28449	-0.378088
-0.118853	-3.21954	-3.41766	1.37127	-0.159017	-1.05082	-0.400293
-0.122279	-1.4002	-2.69923	1.17186	-0.0806725	-1.48012	-0.528361
-0.245103	-1.14934	-3.08816	0.507845	-0.520966	-2.22982	-0.50195
-0.040451	-1.29668	-2.10547	1.45243	-0.42296	-1.60744	-0.482559
0.000880869	-0.579402	-3.34993	0.852907	-0.35199	-1.21873	-0.607206
-0.310861	-2.79413	-2.04173	0.565232	-0.8745	-1.25019	-0.512912
-0.111632	-2.78817	-1.36351	0.53303	-0.758646	-0.991418	-0.491955
-0.273662	-0.502677	-2.09379	0.359819	-0.72747	-1.78205	-0.331504
-0.32348	-1.08261	-1.55336	0.242644	-0.226604	-0.956545	-0.441419
-0.193521	-1.30319	-1.67186	0.522158	-0.0234591	-1.36809	-0.656598
-0.190523	-1.32824	-0.190626	0.859353	0.00242741	-0.787506	-0.470019
-0.0449623	-0.784724	-0.275841	0.832273	-0.144587	-0.844545	-0.406663
0.0231443	-0.560473	-0.327723	0.74756	-0.427944	-0.903509	-0.287237
-0.154106	-0.976301	0.0262946	0.884315	-0.238468	-1.56142	-0.264131
-0.093003	-0.947803	-0.528877	0.468864	0.0774655	-2.10864	-0.426688
-0.112301	-1.06635	0.19738	0.385161	-0.0278007	-1.51456	-0.301321
-0.223288	-1.31649	0.489366	1.2643	-0.338355	-0.524834	-0.145457
-0.208254	-0.765903	0.717708	0.475418	0.0311191	-0.510676	-0.489643
-0.130685	-1.28553	0.290092	0.44956	0.229586	-0.581643	-0.339122
0.0176261	-1.71329	-1.77268	1.39588	0.113484	-0.646184	-0.317234
-0.19447	-1.03143	-0.713617	0.837221	-0.0056981	-0.657194	-0.195422
-0.0989388	-0.83532	-0.870146	1.26748	-0.0138627	-0.176684	-0.369445
-0.103352	-1.39373	0.185782	1.007	-0.391891	0.0938331	-0.488363
-0.123037	-0.580394	-1.88938	0.787877	-0.218336	-0.318545	-0.521553
-0.0593362	-1.38044	-2.38369	0.447519	-0.106905	-0.705548	-0.390068
-0.0923439	-1.12062	-1.04395	0.266394	-0.127043	-0.643369	-0.389234
0.0532399	-0.513013	0.105329	0.107812	0.326113	-0.804846	-0.29477
0.166693	-1.6271	-0.0264805	0.0521489	0.318756	-1.50236	-0.241503
0.242524	-0.887731	0.163875	0.106862	0.0610682	-1.00988	-0.234217
0.282803	-0.58375	-0.668719	0.110259	-0.134658	-1.6935	-0.289889
0.0879619	-0.528272	-1.7098	0.214236	-0.358539	-0.592035	-0.4059
-0.118429	-0.781885	-2.95343	0.178736	0.0892616	-1.53395	-0.39515
-0.0812744	-0.622949	-1.87886	0.689797	-0.011128	-1.12082	-0.300848
-0.0879471	-1.38691	-2.81648	0.61893	-0.0680834	-0.333582	-0.306349
-0.0988242	-0.808921	-3.37499	0.300565	0.10163	-1.29386	-0.462754
-0.183212	-1.19301	-2.61368	0.709394	-0.448644	-0.963842	-0.328968
-0.0929746	-1.11457	-1.85338	0.750849	-0.461744	-1.51354	-0.442334
0.170219	-1.15344	-1.01909	1.17856	-0.374921	-1.78156	-0.395006
0.36848	-0.762738	-0.762294	1.69955	-0.213316	-1.71229	-0.384102
-0.071312	-0.901984	-0.209748	2.02107	-0.379442	-1.57319	-0.298361
-0.124408	-0.580177	0.752676	1.01999	-0.0673633	-1.17195	-0.470756
0.0152785	-1.36871	-0.406502	2.58072	-0.0152357	-1.80309	-0.393927
0.327793	-1.49131	-2.40166	0.960557	0.27335	-1.2537	-0.408093
0.954726	-1.93773	-0.37704	1.21776	0.305223	-0.947043	-0.505071
0.322826	-1.99311	-0.1361	0.862798	0.0280086	-1.58385	-0.609588
0.00555085	-2.05909	-0.295278	0.39734	0.137108	-1.05054	-0.493448
-0.0485335	-0.84181	-0.0863274	1.24646	-0.302753	-0.863666	-0.434894
-0.231575	-0.752577	-0.144204	0.915824	0.252293	-0.67923	-0.166598
-0.541447	-0.715816	-1.01269	0.708361	0.14781	-1.29104	-0.444603
-0.362327	-0.558672	-0.128708	0.789121	0.459604	-1.25959	-0.367857
-0.14427	-0.947682	0.110001	1.02215	-0.195648	-0.662771	-0.426921
-0.231336	-0.937498	-0.5279	1.35334	0.223994	-1.21878	-0.411093
-0.162521	-0.59013	-0.16048	1.02838	0.432691	-1.32363	-0.361924
-0.188141	-1.35378	0.604211	1.22392	-0.0254596	-1.39228	-0.562857
-0.0170593	-0.520729	0.758847	0.405474	0.257446	-0.73119	-0.519933
0.26536	-1.02994	0.276173	0.689571	0.0563294	-0.722638	-0.615993
0.102397	-1.13246	0.411614	0.855312	0.126121	-1.3852	-0.509978
0.863055	-0.672662	-1.01372	0.665069	-0.0847864	-0.900553	-0.53594
0.170084	-0.800145	-1.09928	1.07447	-0.0741483	-1.38088	-0.513986
0.131707	-1.02026	-0.877221	0.958239	-0.211934	-1.19766	-0.433576
-0.0870501	-0.41986	0.179727	1.04139	-0.354555	-0.891864	-0.589481
-0.107718	-1.29959	-0.181397	1.85803	-0.267108	-0.742872	-0.599366
-0.119497	-0.865032	-0.409606	0.938791	-0.425134	-0.62234	-0.768895
-0.00298381	-1.43916	-1.20702	1.48452	-0.21411	-0.194071	-0.738089
-0.242158	-0.787278	0.983427	1.51477	-0.175192	-0.335258	-0.384665
-0.133548	-1.06494	0.833744	2.40929	-0.0885654	-0.739734	-0.421784
-0.12383	-1.68598	0.966358	3.48998	-0.169168	-1.2106	-0.602338
-0.221675	-0.654968	1.37966	1.90751	0.153483	-0.639448	-0.616988
0.00996286	-0.528222	0.532068	2.14253	0.296421	-0.440934	-0.413973
-0.0664402	-0.439786	0.0395262	2.38594	-0.107164	-0.518104	-0.441608
-0.399864	-1.17066	-0.0399394	2.0812	-0.220121	-0.177641	-0.63143
-0.0519315	-1.12262	-1.37151	2.8296	-0.148384	-0.295049	-0.486011
0.0370399	-1.53552	-1.11093	3.15956	-0.487977	-0.934964	-0.700074
0.0257583	-1.21173	-0.637177	2.86173	-0.416149	-1.60335	-0.57136
0.0595171	-1.13887	-0.0297672	0.532867	-0.50657	-1.60173	-0.52349
-0.462267	-1.31361	-0.998614	1.34267	-0.527378	-0.90564	-0.596955
-0.491984	-1.76426	-2.22093	1.82703	-0.592794	-1.64781	-0.416628
-0.163337	-0.561774	-0.883797	1.68782	-0.322166	-0.962471	-0.388241
0.00217049	-1.66384	-1.41883	0.679605	-1.3007	-0.793956	-0.464066
-0.117748	-1.8344	-0.356709	0.843585	-1.21459	-1.22038	-0.434847
-0.053676	-1.63053	-1.19273	0.36175	-0.433697	-0.543812	-0.519748
-0.211392	-1.02893	-0.966622	1.05392	-1.15431	-0.755437	-0.603872
0.0856281	-2.1463	-1.03179	1.66881	-0.971975	-0.37507	-0.661584
-0.0875408	-1.76809	0.74873	2.17255	-0.485749	-0.0430684	-0.436163
-0.205819	-0.51407	-0.874999	0.505801	-0.167321	0.574101	-0.385748
-0.0387155	-1.41128	-1.34563	1.74694	-0.34327	0.147499	-0.294903
0.00119739	-1.24237	-1.5963	1.17866	-0.514937	-0.717024	-0.367215
-0.129807	-0.894982	-1.84612	1.03893	-0.618581	-0.619533	-0.523637
-0.176808	-0.755339	-0.860035	1.02508	-0.765525	-0.887991	-0.445292
-0.192536	-0.84304	-0.92992	0.732297	-0.882766	-0.547002	-0.535562
-0.078497	-1.0222	0.214126	1.99943	-0.89431	-0.714744	-0.376984
-0.169167	-1.71426	-1.04908	2.71826	-0.341521	-1.15972	-0.431424
-0.215586	-1.6208	-0.788708	1.24322	-0.687564	-0.73913	-0.289737
0.0927002	-0.382438	-0.985746	0.983271	-0.613408	-1.03618	-0.461367
-0.113332	-1.09675	-1.01035	3.44659	-0.129562	-0.948755	-0.47232
-0.17218	-1.29309	-0.575093	0.917306	-0.659204	-1.02326	-0.395963
-0.280656	-2.29272	-1.84006	0.816458	-0.196576	-0.320819	-0.304213
-0.125726	-1.53966	-0.917545	0.740921	-0.517712	-0.342685	-0.577704
-0.253696	-1.44967	-1.70579	0.620412	-0.352853	-1.37369	-0.5236
-0.211207	-1.34518	-2.10946	2.05862	-0.836556	-1.38216	-0.504343
-0.158587	-2.57538	-2.04969	2.79454	-0.602316	-0.619334	-0.651002
-0.257287	-0.994243	-3.52476	1.24604	-0.869243	-0.552485	-0.744557
-0.00184631	-0.943532	-2.85567	0.4275	-0.472132	-0.535625	-0.350972
-0.131571	-1.45066	-2.52959	0.73481	-1.36017	-0.549167	-0.505111
-0.171945	-1.34942	-2.20412	3.7645	-0.313566	-1.10506	-0.383342
-0.446683	-1.13118	-1.20656	0.639765	-0.232116	-0.559606	-0.456708
-0.412417	-1.32539	-3.28013	1.28904	0.15012	-0.871422	-0.458385
-0.122995	-1.68288	-0.245925	0.500659	-0.082551	-0.722382	-0.407615
-0.161295	-2.00777	-1.11853	0.421845	0.169175	-0.308283	-0.394973
0.0374323	-1.30248	-1.53981	0.50578	0.347366	-0.682121	-0.515811
-0.141713	-1.0809	0.124873	1.23758	-0.0620888	-1.10227	-0.603274
0.365098	-0.884075	1.00521	1.07296	-0.957279	-0.786095	-0.606327
0.68305	-0.627854	1.01814	1.18341	-0.662973	-1.27995	-0.559774
0.457699	-0.535673	-1.98413	1.0849	-0.65482	-1.97109	-0.456664
-0.585813	-0.774097	-1.19865	0.971563	-0.252076	-1.07489	-0.486807
-0.394342	-1.42959	-0.00702126	0.174206	-0.406435	-1.22461	-0.535202
0.189442	-1.40576	0.297239	0.301149	-0.237988	-1.45193	-0.477995
0.019959	-0.537178	0.0567491	0.300811	0.0644248	-1.32284	-0.407845
0.665196	-1.24013	1.5334	0.610381	-0.178738	-1.20196	-0.390236
0.252906	-1.19363	0.707564	0.678294	0.322247	-0.688086	-0.430102
1.24549	-1.02332	1.23696	0.724252	0.0556187	-0.363905	-0.6445
1.10222	-0.963455	-0.0833043	0.666779	0.311023	-0.400626	-0.731134
0.405363	-1.23367	-1.43086	0.609031	0.0973402	-0.668236	-0.54969
0.129954	-1.24145	0.0427082	0.720165	-0.16948	-0.664757	-0.584792
0.386495	-0.933971	-0.222921	1.03071	-0.874099	-0.356076	-0.501821
0.406666	-1.08881	0.320304	0.820619	-0.633951	-0.36381	-0.499608
0.409112	-1.3303	0.819256	1.39294	-0.203849	-0.150642	-0.574235
0.630985	-1.94355	0.148753	0.0612208	-0.33032	-0.790304	-0.549494
0.800685	-0.586232	0.0212043	0.188227	-0.329375	-0.504487	-0.264251
0.201869	-0.795121	0.409316	0.215459	-0.269603	0.173197	-0.19617
0.256203	-1.03837	-0.201671	0.113521	-0.9014	-0.140206	-0.430829
-0.00591188	-1.33262	-2.89335	0.361824	-0.295494	-0.55047	-0.491906
0.24939	-1.13751	-4.52624	0.355954	-0.367278	-0.7291	-0.5399
-0.224495	-0.999279	-0.38362	0.310516	-0.0203058	-0.44868	-0.510388
-0.207205	-1.65071	-1.32598	0.23738	-0.972987	-0.786081	-0.444116
-0.0812874	-1.58297	-0.349343	0.539525	0.0535186	-0.672886	-0.45567
-0.127452	-0.430944	-0.305816	0.374309	-0.479313	-0.712234	-0.388233
0.155224	-1.35689	-0.0464503	0.414139	-0.543891	-0.685382	-0.488868
-0.0406989	-0.523996	-1.24503	0.319642	-0.218706	-0.762949	-0.399982
-0.18287	-0.652655	-0.454365	0.192922	-0.71186	-1.08638	-0.553007
-0.37196	-0.790285	-0.535554	0.875984	-0.351389	-0.232939	-0.503429
0.269422	-0.938155	-2.04146	0.306898	-0.390985	-0.649765	-0.607327
0.130798	-1.45716	-2.08777	0.447863	-0.227765	-0.454218	-0.493173
0.0365121	-1.13715	-1.89051	0.523427	-0.904146	-0.550718	-0.464287
0.0345279	-2.33582	-1.55843	0.917933	-0.448252	-0.705422	-0.465512
-0.227789	-0.816177	-2.30831	1.16988	-0.461231	-0.557872	-0.313543
-0.302211	-0.683001	-3.72788	0.369184	-0.525034	-0.627151	-0.305827
-0.00200832	-1.26505	-3.07353	0.818838	-0.0830967	-1.22252	-0.379642
-0.096176	-1.31733	-1.84262	0.791216	0.0316342	-0.25663	-0.460423
-0.0899796	-1.60744	0.111848	0.467038	-0.692217	0.0419566	-0.470734
-0.11018	-1.47654	0.244968	1.48073	-0.152078	-0.298583	-0.473995
-0.11986	-0.524761	0.605434	1.41758	-0.263513	-0.219513	-0.342903
-0.144524	-1.43444	0.451647	1.59412	-0.287209	-0.289485	-0.388254
-0.169527	-2.27988	1.08843	1.9375	-0.0646268	-0.28298	-0.175616
0.0168082	-1.55061	-0.38265	1.74344	-0.117911	-0.24357	-0.563966
-0.100631	-0.731009	-2.36364	1.21501	-0.219999	-0.0371523	-0.564631
0.0468621	-0.383965	-2.29456	1.14149	0.618144	-0.733439	-0.449232
-0.138307	-0.803221	-0.462694	1.04164	0.334697	-1.14516	-0.496847
0.0504813	-0.641965	-1.39232	1.14876	-0.0597002	-0.954594	-0.481827
-0.0269431	-0.780698	-1.67989	1.14926	0.123088	-1.03133	-0.458033
0.321805	-0.755215	-0.831692	2.39809	0.0916026	-0.940624	-0.480296
0.57524	-0.686898	-0.699826	2.14429	-0.74305	-0.871339	-0.510983
0.213836	-0.522945	0.226863	0.771046	-0.806739	-0.513953	-0.678239
-0.0833488	-1.30165	0.992418	0.884506	-0.554407	-0.68987	-0.673997
0.0178555	-0.810748	-1.37227	0.752069	-0.37994	-0.623971	-0.527871
0.0309534	-1.07636	-2.76638	3.6808	-0.64517	-0.686422	-0.613543
-0.00887276	-0.372586	-2.06046	2.21227	-0.503627	-1.40639	-0.505899
-0.115663	-1.1159	-2.93362	0.644277	-0.670295	-1.37279	-0.478838
-0.0122897	-1.45153	-2.01244	0.198747	-0.611528	-0.833835	-0.328533
-0.132701	-0.910788	-1.49558	-0.305394	-0.690859	-0.859095	-0.496659
-0.180871	-0.611872	-3.79897	0.303572	-0.434579	-0.69033	-0.561139
-0.303659	-1.09651	-2.31818	0.562993	-0.790308	-0.616399	-0.288678
0.390654	-0.825682	-1.97452	0.570112	-1.02174	-1.53341	-0.215287
0.262458	-0.287707	-1.42492	0.745316	-1.21983	-1.35661	-0.217636
-0.00959892	-1.50247	-3.0614	1.90503	-0.696497	-1.59874	-0.199453
-0.0280502	-0.792019	-2.72967	0.337179	-0.871211	-1.48343	-0.0782831
-0.319326	-1.04446	-1.96327	1.79326	-0.830452	-0.361864	-0.19377
-0.284591	-1.34888	-1.35191	1.38084	-0.413352	-0.608006	-0.281118
-0.240684	-0.918895	-1.57136	0.41135	-0.72105	-0.416553	-0.231565
-0.039825	-1.02673	-5.35275	0.069239	-0.715513	-0.791468	-0.445775
-0.150503	-1.2917	-2.89993	0.98413	-0.65463	-0.75504	-0.305006
-0.173111	-1.09296	-1.0072	1.95031	-0.0206866	-0.213476	-0.382023
0.144244	-0.915751	-1.88287	1.24414	-0.275345	0.0482092	-0.400487
-0.0990652	-0.832234	-1.41017	1.32024	-0.274721	-0.257704	-0.572238
0.0736739	-0.40951	-5.12706	1.76799	-0.173728	-0.301088	-0.510311
-0.0552165	-0.619612	-6.58753	0.973031	-0.00985102	-0.403516	-0.384787
-0.296039	-0.589708	-5.10695	1.93231	-0.255969	-0.263871	-0.330372
-0.218766	-0.808479	-3.12742	2.22551	-0.0518025	0.0981696	-0.36427
0.336841	-0.966789	-3.35157	2.13862	-0.471559	0.21404	-0.429937
0.386737	-0.910987	-3.93695	0.238298	-0.806681	0.301359	-0.338707
0.255238	-0.638695	-2.52925	0.606252	-0.392148	0.123267	-0.383308
0.246771	-2.12627	-2.14516	1.36048	-0.442367	0.529042	-0.571347
-0.216411	-0.934883	-2.91762	1.17792	-0.219199	0.255642	-0.45521
0.101527	-0.806343	-3.5908	0.442462	-0.398385	-0.0726539	-0.463956
-0.197002	-0.73957	-3.5846	2.29969	-0.384968	-1.18827	-0.44821
0.0283168	-0.643682	-4.13967	2.55071	-0.239559	-2.53487	-0.389222
-0.347247	-0.892944	-2.73896	0.839851	-0.56692	-1.18973	-0.396047
-0.195235	-1.323	-1.67173	1.59676	-0.344807	-0.576686	-0.473169
-0.149759	-0.605967	-1.95406	0.98446	-0.12879	-1.43992	-0.452761
-0.237326	-0.757035	-1.6621	0.363027	-0.0596238	-1.28096	-0.523152
-0.154838	-0.930595	-0.688115	0.956295	-0.470024	-1.52979	-0.314289
-0.175913	-1.14883	-0.214288	1.88818	-0.437833	-1.32588	-0.430151
-0.351045	-1.42132	-0.191177	1.44915	0.104734	-1.10597	-0.376345
-0.173715	-0.884757	0.137698	0.906154	-0.177262	-1.34667	-0.398078
0.0354587	-1.11539	0.387387	0.854357	-0.141742	-1.79388	-0.37967
0.183868	-0.649265	0.266242	1.30759	-0.187636	-1.48126	-0.334311
0.0575536	-1.31651	-0.150752	0.411351	-0.289528	-0.990006	-0.359657
-0.0960333	-1.52232	-0.352997	0.708439	-0.339719	-0.784222	-0.401839
-0.017795	-1.52765	0.0134536	0.713403	-0.408741	-1.51999	-0.582742
-0.302608	-1.69452	1.94776	1.47977	-0.23055	-1.73975	-0.377448
-0.420101	-0.822906	1.71469	1.61493	0.0745405	-1.38555	-0.357546
0.0577328	-1.01721	-1.27037	1.64534	0.245021	-1.20407	-0.491052
-0.0449558	-0.91336	-3.20793	1.17369	-0.0627511	-0.922287	-0.381878
-0.210896	-1.46875	-2.62996	0.51825	-0.292564	-1.15937	-0.361204
-0.0397301	-1.05812	-2.86073	0.625016	0.0478312	-0.51871	-0.425255
0.0544531	-0.46616	-0.54885	0.741761	0.157724	-1.31681	-0.569574
0.114121	-1.44501	0.051636	0.428425	-0.268761	-1.00759	-0.478784
-0.227944	-0.974908	-0.566988	1.60816	0.18463	-0.852728	-0.380938
-0.125208	-1.35564	-0.240844	1.38789	-0.038492	-0.866381	-0.486993
-0.346321	-1.38179	-0.177622	0.245103	-0.325444	-0.457077	-0.523642
-0.130546	-0.732419	-0.186112	0.366762	0.147186	-0.490477	-0.305818
-0.27528	-0.971605	-0.812387	0.527441	-0.869566	-0.587508	-0.373488
-0.229823	-1.60581	-1.05912	0.540192	-0.258141	-0.614316	-0.407908
-0.220407	-1.32727	-1.02241	0.44566	-0.190676	-0.637829	-0.478477
-0.00854682	-1.07172	-0.873173	1.75578	-0.180944	-0.92917	-0.360091
-0.00185788	-1.23152	-0.886961	0.226664	-0.122175	-0.43855	-0.52688
-0.144956	-0.660807	-0.735116	0.425001	-0.325913	-0.500417	-0.500835
-0.00795799	-0.607633	-0.931936	0.61209	-0.0277285	-0.471087	-0.105606
-0.0756532	-0.744376	-0.558602	0.134904	-0.132498	-0.70964	-0.323419
-0.168928	-1.51762	-0.0658563	0.830105	-0.351918	-0.860615	-0.279322
-0.107387	-1.59237	-1.87452	0.641477	-0.0791423	-0.877121	-0.505358
-0.270832	-1.04714	-1.55166	0.560167	-0.111813	-0.806078	-0.344089
-0.134502	-1.05827	-1.0465	0.985507	0.175394	-1.35041	-0.405714
-0.0271318	-2.42654	-0.98966	0.671504	0.158931	-1.36486	-0.328564
-0.0868911	-1.20458	0.347157	0.744214	0.0503586	-1.87183	-0.357737
-0.105318	-0.577266	1.71624	0.436802	-0.21701	-1.71483	-0.46508
-0.17389	-1.60077	-0.686154	0.654025	-0.672475	-0.938793	-0.415717
-0.0440562	-1.52653	-0.327967	0.32816	-0.303679	-1.0063	-0.497372
-0.110063	-1.15986	0.265851	0.498921	-0.846568	-0.263132	-0.47495
-0.156974	-1.47697	-0.405547	0.521445	-0.581739	-0.101546	-0.454685
0.0537243	-0.467941	-1.40413	0.131492	-0.424041	0.308661	-0.32421
0.160673	-1.07386	-1.37567	0.187049	0.367616	0.051735	-0.718003
-0.250778	-1.16442	0.0665976	0.252314	0.351326	0.220898	-0.378932
-0.106297	-1.04872	-0.458808	0.446393	0.291135	0.308876	-0.379048
0.0750975	-1.47823	-0.818416	0.59426	-0.398721	-0.279064	-0.33938
-0.315601	-1.61391	-0.438439	0.478803	-1.12983	0.0815488	-0.197253
0.0793615	-0.655549	-0.0179966	0.713979	-1.42964	0.610434	-0.11576
-0.243191	-1.59293	-1.29471	0.962651	-0.996048	0.621941	-0.388693
-0.0337672	-1.95606	-0.489677	1.10697	-1.55706	0.510005	-0.201598
0.0914508	-2.28788	-1.02295	1.04614	-0.372247	0.671687	-0.259209
0.151908	-1.08899	-1.08702	0.288303	-0.723164	0.709152	-0.210434
-0.283446	-1.08254	0.0703773	0.671151	-1.41323	0.117077	-0.274095
-0.202504	-1.0018	1.05372	0.775893	-0.671086	0.116838	-0.415897
-0.190945	-1.71008	0.688796	0.290182	-0.535087	-0.0134598	-0.306625
-0.0822298	-1.64746	0.79524	0.34374	-0.170593	-0.139959	-0.334448
-0.1945	-1.80625	-0.359014	1.35795	-0.965135	0.0209557	-0.187985
-0.105061	-2.09679	-0.494592	1.81195	-0.526079	-0.955883	-0.331504
-0.159156	-0.580197	0.423334	1.89934	-0.560908	-0.681605	-0.271423
0.265149	-0.917684	-0.446972	1.6736	-0.327578	-0.993193	-0.296579
-0.152205	-0.80648	-1.5505	0.0439171	-0.170155	-0.890441	-0.234488
-0.187232	-1.3619	-0.774332	0.0579308	-0.453738	-0.930099	-0.173007
0.403215	-0.653274	-0.883311	0.405083	-0.0550717	-1.11969	-0.032266
0.478032	-1.02532	-1.29817	0.670468	0.128061	-0.781667	-0.0709633
0.154015	-1.88578	1.00447	0.542393	0.133341	-0.591326	0.175559
-0.15089	-1.30208	0.964044	1.73206	-0.225296	-1.22462	0.212041
0.0982381	-0.544701	0.0542584	1.16849	0.0991638	-0.524688	0.207561
-0.168929	-0.771283	-0.250621	0.892476	0.0203026	-0.522154	0.157032
-0.199701	-2.20172	-0.435419	0.521576	-0.352753	-0.871791	-0.0158537
-0.283825	-0.54015	0.057716	0.738456	0.0109487	-0.973788	-0.200574
-0.00476902	-0.407957	0.459659	0.749352	-0.343774	-0.58879	-0.0910106
-0.1108	-1.00468	-0.632044	1.62611	-0.312253	-0.695582	-0.237728
-0.272913	-0.760384	-0.0176622	0.513149	0.177279	-0.549414	-0.611051
-0.277488	-0.837441	0.595547	0.927426	0.00800229	-0.546062	-0.33597
-0.338963	-0.69976	0.692019	0.499186	-0.296161	-0.611253	-0.460365
-0.388909	-1.47371	-0.179319	0.525709	-0.0938661	-0.967889	-0.298584
-0.0624927	-1.44268	-0.306733	2.96639	-1.06093	-0.786736	-0.360106
-0.191793	-1.16849	-0.264454	3.61464	-1.05406	-1.62108	-0.549393
-0.332307	-1.07718	-0.377415	2.56513	-1.04217	-0.811857	-0.426355
-0.174946	-0.840933	-0.424607	0.843881	-0.1389	-0.4281	-0.631861
-0.0815758	-0.845516	-1.9012	0.828619	-0.494614	-0.572304	-0.36479
-0.0981919	-1.2782	-2.00249	0.860488	-0.680129	-1.10048	-0.427955
0.112234	-0.706587	-0.902122	0.805218	-0.489419	-0.752301	-0.315351
0.440512	-0.269155	-0.146446	0.605691	-0.49525	-0.501569	-0.228084
-0.00301429	-1.63602	-0.975363	0.872289	-0.43926	-0.557079	-0.785861
-0.197899	-0.46192	-0.515162	0.569811	-1.43051	0.0789442	-0.166857
-0.0911173	-1.49418	-0.235616	0.581323	-1.47411	-0.627908	-0.371405
-5.77847e-05	-1.04939	0.298891	0.634155	-1.13552	-0.498488	-0.464441
-0.0547668	-1.18757	-0.112753	0.741741	-0.548193	-0.435864	-0.564827
-0.1879	-0.821593	-0.415541	0.392411	-0.702336	-0.401393	-0.500813
-0.243568	-1.17656	1.11208	0.265539	-1.21622	-0.524973	-0.491865
-0.0666438	-0.815258	-1.1992	0.444316	-0.044868	-0.89882	-0.518814
-0.356342	-1.25693	-2.16517	0.158382	-0.15284	-1.96576	-0.466057
-0.371808	-1.58429	-1.41933	1.07549	-0.378471	-1.1201	-0.439883
-0.401383	-1.06874	-0.59257	0.737169	-0.606401	-0.531777	-0.436904
-0.38629	-0.699259	-0.127955	0.553371	-0.364627	-0.558828	-0.529413
0.155137	-0.729972	-0.970414	1.80371	-0.0140171	-0.449734	-0.422998
0.170054	-0.742082	0.159748	0.635057	-0.525287	-0.622475	-0.283437
-0.0421782	-1.29879	-0.612996	0.787687	-0.366515	-1.10043	-0.0261761
0.00584278	-1.53865	-1.25191	1.10381	-0.499832	-1.18939	-0.186714
-0.248764	-1.61537	-1.206	0.470559	-0.00642414	-1.82055	-0.387991
0.101777	-1.66397	-2.42101	0.51712	-0.0737351	-0.92074	-0.379884
0.249492	-2.155	-2.01548	0.678816	-0.105339	-0.865984	-0.415187
-0.0767145	-1.02643	-1.38098	0.452068	-0.266252	-0.670615	-0.556334
-0.164478	-0.461723	-1.53003	0.481665	-0.0206467	-0.667569	-0.490652
0.172684	-0.617775	-1.37476	0.142487	-0.00710688	-0.910348	-0.309306
-0.0264107	-1.00014	-1.65331	0.149441	0.00551392	-1.17265	-0.369426
-0.0146716	-0.77479	-0.987058	0.0666011	0.307822	-0.791197	-0.420743
0.259692	-1.33524	-1.29073	-0.144478	-0.305789	-1.21841	-0.315356
0.180374	-1.50364	-1.26224	-0.043317	0.0516474	-1.48696	-0.446149
0.252641	-0.706291	-0.844441	0.191988	0.13222	-0.838308	-0.343233
0.258616	-0.802282	-2.63806	0.0784652	-0.0687763	-0.977627	-0.254928
0.238903	-0.623987	-1.65323	-0.102677	0.201901	-1.06527	-0.241417
-0.0628465	-1.44085	-2.02198	0.316349	0.080643	-0.748883	-0.50036
-0.225508	-1.17728	-2.30109	0.29835	-0.101128	-0.715719	-0.512859
-0.274381	-1.2363	-2.4863	-0.052702	-0.0987989	-0.888378	-0.589077
-0.0536992	-1.11463	-1.83015	0.0469811	-0.0482877	-0.4798	-0.544393
0.0911181	-0.520346	-0.620674	0.184993	-0.936082	-0.61281	-0.377587
0.0818298	-0.881587	-1.00474	0.200178	-0.0524788	-0.420392	-0.59328
0.0398262	-0.682176	-1.84696	0.0418488	-0.423263	-0.51614	-0.493365
-0.147032	-1.68919	-2.09691	0.224625	-0.401842	-0.411801	-0.455874
-0.217056	-1.72253	-2.55502	0.758607	-0.0811644	-0.746553	-0.608757
-0.263339	-0.585382	-3.13132	0.69656	-0.0168305	-1.06541	-0.44259
-0.216246	-0.688993	-2.48058	0.926396	-0.206835	-1.1343	-0.197732
-0.178177	-0.815779	-2.24968	0.726314	-0.175503	-1.13628	-0.0571751
-0.0186944	-1.58275	-2.69509	1.32602	-0.489895	-1.02516	-0.164877
-0.0635779	-1.46058	-3.53783	0.999383	-0.0433649	-0.964297	-0.104344
-0.184642	-1.53962	-1.35082	0.886018	-0.120142	-0.830149	-0.285042
-0.106392	-1.62104	0.432502	1.1206	-0.307334	-0.796539	-0.243291
-0.165547	-1.39801	0.546635	0.991506	-0.333156	-1.16161	-0.624286
-0.0889374	-0.342554	-0.704082	1.59208	-0.417437	-0.974768	-0.491017
0.336498	-0.83377	-2.43961	0.611735	-0.605124	-1.1933	-0.383306
0.128733	-0.871774	-1.71978	0.5847	-0.335818	-0.938677	-0.374902
-0.0753279	-0.965319	-3.01807	0.751528	-0.190313	-0.212001	-0.419833
0.0820482	-1.14215	-4.29521	0.802519	-0.420216	-0.119801	-0.514268
-0.0782177	-1.33923	-2.22647	0.818327	0.00726481	-0.221634	-0.288502
-0.165549	-1.84544	-1.94512	0.0263076	0.250026	-0.230506	-0.332357
-0.137168	-1.1059	-1.46377	0.373919	0.391447	-0.338885	-0.422216
-0.206232	-0.908281	-0.974564	0.390898	0.164341	-0.410253	-0.327068
-0.215653	-1.26519	-1.70244	0.232241	-1.47207	-0.475777	-0.441069
-0.141167	-1.76045	-1.45761	0.350435	-0.852652	-1.54918	-0.483277
-0.330899	-3.79529	-1.88957	0.519171	-1.41907	-1.69167	-0.637912
-0.00530854	-1.29156	-1.46185	0.733382	-0.908075	-1.35707	-0.708876
0.339783	-1.78555	-0.00522141	0.597866	-0.334015	-1.2504	-0.273085
-0.0318983	-1.6652	-0.390986	1.20755	0.106548	-0.697053	-0.198264
-0.271946	-0.942752	-0.121823	1.58933	-0.0752308	-1.31536	-0.316707
-0.221684	-0.917655	-1.56561	0.333588	0.0859328	-1.11334	-0.224399
-0.190052	-1.21919	-2.01223	1.02546	-0.0837643	-1.63107	-0.195779
-0.0914987	-1.12632	-3.29009	1.19314	-0.356413	-0.890238	-0.350464
-0.0335334	-1.39519	-4.26781	1.52351	-0.0544194	-0.992578	-0.530662
-0.289914	-1.38913	-3.44013	0.439268	-0.0240494	-0.741942	-0.376518
-0.30043	-1.45947	-5.02579	0.712795	0.00588456	-0.556167	-0.268408
-0.304329	-1.42488	-4.95304	0.873357	0.276504	-1.16094	-0.139778
-0.286486	-1.51004	-4.77211	1.17492	0.173513	-1.70844	-0.438198
0.0832871	-1.56935	-9.37599	0.414965	-0.0282608	-1.23837	-0.423693
0.0340615	-0.865723	-7.8511	0.390612	-0.329478	-1.94016	-0.350157
-0.14769	-1.29265	-10.0102	0.974228	-0.38353	-1.71767	-0.40318
-0.063161	-1.93632	-7.97116	0.983684	-0.00304369	-1.8949	-0.389089
-0.632108	-0.524161	-9.34363	0.820869	0.103972	-1.56647	-0.610028
0.0554308	-2.06931	-8.28422	0.380404	-0.129626	-1.53799	-0.7391
0.564168	-1.14574	-2.97357	0.396289	-0.231624	-1.28177	-0.813995
0.0513369	-1.74572	-3.06512	0.833243	-0.0493302	-1.43175	-0.450792
0.108751	-2.04745	-0.831845	0.304093	0.0060209	-0.0232569	-0.537038
0.014628	-1.20212	-1.7185	1.83634	-0.219337	-2.31568	-0.393976
-0.0704363	-0.820125	-1.49874	2.15024	-0.310511	-0.685753	-0.268045
-0.174632	-0.83836	-0.658516	0.969204	-0.117704	-0.0607469	-0.372677
-0.244534	-0.917684	-1.91202	1.49422	0.0384857	-0.844774	-0.326738
-0.159615	-0.756735	-1.32107	0.987486	0.187943	-1.02261	-0.319667
-0.150972	-1.59027	-0.744757	1.32231	-0.0656668	-0.506535	-0.352997
0.0825153	-0.829907	-0.332856	0.461897	-0.0174091	-0.517291	-0.453978
0.0326967	-0.566393	-1.36307	0.961615	-0.0156008	-0.504976	-0.431508
-0.163235	-0.958497	-1.27173	-0.199662	-0.0229171	-0.571261	-0.552969
-0.018144	-1.27373	-1.29986	0.301654	-0.069611	-0.501478	-0.480093
0.168062	-0.86548	-1.02477	0.957314	0.453759	-0.968765	-0.432818
-0.166392	-0.846827	-0.953842	1.25342	-0.0433979	-0.924444	-0.363378
-0.0684598	-1.19559	-0.293704	1.5695	-0.223572	-0.919213	-0.302866
0.245432	-1.0197	-2.86244	0.575961	-0.265149	-0.716471	-0.444415
0.507228	-1.0899	-2.96702	1.58609	-0.661041	-0.596518	-0.409244
0.190688	-1.43512	-3.43504	0.399988	-0.515646	-0.822702	-0.404437
-0.119081	-1.02974	-3.14416	1.24251	-0.412917	-0.947453	-0.484642
0.0496476	-1.45398	-1.88974	0.984308	-0.369547	-0.284487	-0.27258
0.143379	-2.61829	-1.68368	0.854022	-0.0728882	-0.240495	-0.181162
-0.166678	-0.860239	-1.6274	0.884865	-0.209152	0.106794	-0.174515
0.0555889	-0.788894	-1.69215	0.629354	-0.568515	-0.561021	-0.326839
-0.0577334	-1.03643	-1.80224	1.15017	-0.54644	-0.393776	-0.465284
-0.0903782	-0.849649	-2.20619	1.35889	-1.05766	-0.378145	-0.342384
-0.126495	-1.15433	-2.51884	1.0677	-0.394389	-0.0860134	-0.235551
0.0195936	-0.456204	-4.59822	0.70818	-0.667374	-0.224095	-0.331825
-0.18934	-1.32836	-2.45602	0.914926	-0.903973	-0.148193	-0.457336
-0.0978631	-1.10658	-1.11898	1.21703	-0.688675	-0.132598	-0.562744
-0.164641	-1.6015	0.603809	0.812245	-0.503963	-0.0863207	-0.337854
-0.0660405	-1.33993	1.19341	0.796036	-0.458683	-0.230366	-0.466713
-0.0553428	-0.949858	0.900353	0.740634	-0.202998	-0.764458	-0.544402
-0.109294	-0.958983	1.04666	1.26941	-0.0782583	-1.22571	-0.471679
-0.0883518	-1.24574	0.805129	1.60931	0.488767	-1.21521	-0.50331
0.26589	-0.894267	0.757203	0.807978	0.473893	-0.608683	-0.607765
-0.229013	-0.702964	0.497996	0.794028	-0.847453	-0.953694	-0.478353
-0.135302	-0.691742	0.992792	0.897918	-0.48001	-0.675102	-0.499891
-0.0727233	-0.750493	0.864714	0.840073	-0.211764	-1.21865	-0.40892
-0.0854437	-1.36654	-0.855095	0.857056	-0.0764638	-1.24349	-0.343948
-0.253066	-0.961974	-0.852144	1.88733	-0.229904	-0.893283	-0.228765
0.00956244	-0.907408	0.32904	2.78883	-0.473864	-1.29418	-0.234765
-0.0878811	-1.46061	-0.0288925	3.22057	-0.676729	-0.526778	-0.473036
-0.0335917	-1.18878	0.482193	3.70862	-0.976277	-0.662957	-0.490066
0.0401015	-1.18376	0.575422	3.30581	-0.590677	-0.790354	-0.38759
-0.113704	-0.654061	1.09796	2.00222	-0.781601	-0.382724	-0.114261
-0.239848	-1.0439	1.0245	2.5905	-1.07919	-1.28721	-0.415735
-0.168221	-0.376137	0.0763571	2.57007	-0.493496	-1.44145	-0.473626
-0.0182308	-0.484771	-0.174952	3.32139	-0.417405	-0.984131	-0.472234
0.0672945	-0.557995	0.807627	0.503288	-0.980309	-1.20626	-0.300572
0.0973296	-0.839231	0.880031	0.616491	-1.06468	-1.04452	-0.289643
0.0802411	-1.12579	-0.0330076	0.386495	-1.02563	-1.1105	-0.487039
0.0926094	-0.993148	0.409078	0.568792	-0.990054	-1.15451	-0.396419
-0.029473	-1.16519	-0.038992	1.32789	-0.228128	-1.51621	-0.225673
0.00846882	-1.02307	-0.624704	0.991811	-0.689011	-1.29321	-0.669746
-0.0418722	-0.847977	0.212542	0.447407	-0.302581	-1.28193	-0.326892
-0.0240768	-0.745389	0.221664	0.450462	-0.61714	-1.1441	-0.210821
0.00857582	-1.08598	-0.0248958	0.486605	-0.710894	-2.08967	-0.37329
-0.187937	-0.691846	-0.445364	0.140271	-0.57135	-1.38257	-0.343086
-0.0623314	-0.529338	-0.19407	0.578105	-0.255361	-1.48975	-0.434199
-0.0354566	-0.318456	0.989251	0.679044	-0.674415	-0.97539	-0.402395
-0.182969	-2.23815	1.21075	0.344161	0.0205123	-1.05669	-0.312286
-0.0254246	-2.61942	-1.75778	0.288133	0.0567976	-0.929325	-0.268945
0.379853	-0.585587	-1.10009	0.292357	-0.128016	-0.700496	-0.390158
-0.0156172	-1.02269	-2.85049	0.283507	0.0189825	-0.861726	-0.375978
0.0660775	-1.14703	-2.64335	0.208041	0.129208	-0.822756	-0.438553
-0.421299	-0.867638	-1.43479	0.116691	-0.0607825	-1.00036	-0.333924
-0.397761	-1.24984	-0.463233	0.234503	0.177932	-0.351757	-0.368066
-0.305397	-1.04291	-2.48659	0.506543	-0.675958	-0.329053	-0.337715
-0.277238	-0.869081	-0.637091	0.838135	-0.300181	-1.29606	-0.582497
0.205497	-0.720766	-1.04894	0.462883	-0.181372	-1.37452	-0.452931
-0.266875	-0.870059	-0.548898	1.02469	0.0783827	-1.78242	-0.444946
-0.0431218	-1.24415	-0.779079	0.424071	-0.397367	-1.6964	-0.456205
-0.236731	-0.806505	-0.0032202	0.91084	-0.679918	-1.33913	-0.544456
-0.182235	-0.568343	-2.69726	1.53196	-0.471383	-0.848215	-0.179365
-0.0909971	-1.47442	-4.153	1.70146	-0.355499	-0.747504	-0.334592
-0.0849507	-0.57266	-1.13273	1.89165	-0.411997	-0.677519	-0.389104
-0.0869676	-1.91786	-0.684067	1.46661	-0.409235	-1.63656	-0.46828
-0.233671	-1.70693	-0.796424	1.50442	-0.230116	-1.01136	-0.423244
-0.203819	-1.61813	0.174675	0.849015	-0.77121	-1.24521	-0.300688
0.0552431	-1.34666	0.0926304	0.813514	-0.832642	-1.41156	-0.361093
0.00572691	-0.8061	0.540626	1.14269	-0.101212	-1.31248	-0.241412
-0.0746365	-0.8724	0.881997	0.936545	-0.384307	-0.966838	-0.304431
-0.205484	-0.660155	0.479205	1.02337	-0.704104	-0.7151	-0.274636
-0.182392	-0.43349	0.563056	0.977372	-0.25609	-0.480377	-0.389443
-0.172317	-0.49745	1.27018	1.03748	-0.100836	-0.850441	-0.64866
0.136757	-0.590484	0.484598	1.23593	-0.318889	-1.16507	-0.640748
0.0505071	-1.25287	-0.688319	0.855946	-0.275943	-1.44276	-0.414985
0.619455	-1.30866	0.00419209	1.30696	-0.679499	-1.11032	-0.460156
0.549398	-1.49689	0.0710338	1.24574	-0.335092	-0.779352	-0.507709
0.432622	-0.935954	-0.893029	-0.214058	-0.68599	-0.951189	-0.354727
0.739633	-0.970396	-0.740764	1.02467	-0.614503	-1.20322	-0.473173
0.133679	-0.981579	-1.77731	-0.0735326	-0.229566	-2.05882	-0.493879
0.610904	-0.838716	-0.822916	0.852636	-0.833553	-2.19544	-0.510959
0.470005	-0.634049	0.0256123	0.877017	-1.05312	-0.729813	-0.500526
0.191843	-0.508035	-1.10329	0.965324	-0.900556	-0.826525	-0.483805
-0.10953	-0.672519	-0.729975	0.878329	-1.63887	-0.940583	-0.63364
0.620926	-0.927688	-0.934778	1.73595	-0.805654	-1.49968	-0.506899
-0.205311	-1.11946	-1.86994	0.616015	-0.80906	-1.41034	-0.365247
0.262951	-1.01996	-1.35642	1.09792	-0.755892	-0.851541	-0.287462
-0.274157	-0.845553	-1.2965	0.891937	-1.35012	-1.24847	-0.518375
-0.150061	-0.702086	0.336501	0.521587	-1.29913	-1.23953	-0.489461
-0.0410157	-2.12033	-0.532972	0.724251	-0.19061	-1.83057	-0.48987
-0.131952	-2.724	-2.98181	2.1524	-1.17545	-1.30171	-0.574658
0.536555	-2.89762	-3.55549	1.97441	-0.374254	-1.54646	-0.385235
0.0650249	-2.47088	-2.1258	0.445469	-0.0658832	-0.709949	-0.371461
-0.212786	-3.64398	-1.0645	0.610091	-0.42922	-1.51209	-0.499652
-0.140922	-1.42104	-1.02278	0.646655	-0.162047	-0.72211	-0.607813
-0.154335	-1.45948	-2.17779	0.887965	-0.331875	-1.37971	-0.553707
-0.161068	-1.96837	-2.26257	0.92376	-0.329129	-1.01746	-0.394581
-0.0644046	-1.75471	-2.18461	0.121017	-0.444159	-0.948684	-0.623782
-0.164756	-1.21287	-2.30158	0.191877	-0.525808	-1.58259	-0.786425
-0.04495	-0.473252	-1.94618	0.200436	-0.0588273	-2.05118	-0.80896
-0.177776	-0.409587	-0.581429	0.0629465	-0.0705832	-1.78814	-0.770164
0.155707	-0.56508	-2.12108	0.598596	-0.325002	-0.406962	-0.807541
0.434892	-1.25738	-1.13198	0.363188	-0.444592	-0.782157	-0.668952
0.326189	-0.748112	-1.76055	0.524049	-0.318814	-0.760205	-0.426625
0.517632	-0.490455	-0.878494	2.01991	-0.354909	-0.658891	-0.319253
0.75391	-0.460266	-0.125837	1.35326	-0.217736	-1.1256	-0.495474
0.150303	-1.61606	-2.46999	1.01182	-0.278694	-1.14255	-0.596211
-0.20619	-1.24807	-0.88671	1.33524	0.0948408	-1.27208	-0.57644
-0.270176	-1.91006	0.24366	0.489454	-0.212327	-0.975334	-0.39222
-0.250179	-0.444954	-0.381239	0.669447	-0.470667	-0.869788	-0.40472
-0.0186077	-0.483435	0.334519	0.314452	-0.264715	-0.91044	-0.192096
0.00155627	-0.632882	0.541071	1.0279	-0.769024	-0.911402	-0.360986
-0.0947058	-1.34519	-0.300491	0.686369	-0.313905	-0.832819	-0.410301
-0.0272199	-0.853577	0.180654	0.114294	0.0100566	-0.980633	-0.584628
-0.0420339	-0.973714	0.250705	1.11673	0.0949187	-0.890183	-0.486554
-0.559489	-1.16259	0.753376	0.585506	0.22167	-1.40797	-0.496369
-0.0401147	-0.81298	0.499154	0.927132	-0.00290474	-1.02448	-0.403919
-0.307913	-0.777732	1.0194	1.57856	-0.358831	-1.16413	-0.245531
-0.164236	-0.753907	0.00185716	2.07105	-0.376762	-0.598088	-0.414612
-0.257592	-1.74895	-0.2784	1.56739	-0.261061	-0.6139	-0.363089
-0.00484685	-1.50179	-0.633743	0.673734	-0.590388	-0.640956	-0.510775
-0.0450391	-1.04499	-1.43193	0.578737	-0.665145	-0.603661	-0.517157
-0.112839	-1.41989	-1.59002	0.323168	-0.0853507	-0.602194	-0.449941
-0.104101	-1.30631	-0.846153	1.88078	-0.0102541	-0.874486	-0.311544
-0.0115482	-0.556993	-1.65412	0.351826	-0.667742	-0.265833	-0.431292
-0.1505	-0.589891	-1.20814	0.26412	-0.611206	-0.288563	-0.48908
0.0825071	-0.576688	-2.72493	0.636735	-0.312616	-0.284987	-0.510707
0.0161367	-0.722101	-1.84244	2.47813	-0.527142	-0.342887	-0.411351
0.0178433	-0.643041	-2.69504	0.260987	-0.228897	-0.364165	-0.453741
-0.24647	-0.567059	-0.48979	0.633636	-0.390699	-0.413539	-0.66543
-0.101438	-1.28053	0.104759	1.03869	-0.369876	-0.781183	-0.613895
-0.464825	-1.51397	0.468781	0.8324	-0.778183	-0.863725	-0.636725
0.135965	-1.35734	1.04396	0.822092	-0.615575	-0.596452	-0.419175
-0.152268	-1.46426	0.256786	1.03872	-0.868424	-0.771538	-0.281784
0.128576	-0.971221	1.08038	0.320575	-0.699301	-0.867048	-0.422283
0.101299	-0.91043	0.101925	0.362387	-0.372927	-0.784454	-0.334329
-0.0395724	-1.20951	0.381279	0.30211	-0.195954	-1.54786	-0.285144
-0.0901921	-1.41479	-1.6864	0.253731	-0.751029	-0.799682	-0.38623
-0.130007	-0.684165	-0.993373	0.0705875	-0.263744	-1.19113	-0.407594
-0.0203935	-1.21956	-0.994573	0.120237	-0.182839	-1.53792	-0.49558
-0.0800561	-1.52326	-1.10771	0.0395473	-0.41524	-1.63595	-0.520417
0.118917	-0.835632	-2.05327	0.166645	-0.295996	-1.19746	-0.46208
0.00662416	-1.2017	-2.9843	0.345345	-0.263478	-0.935615	-0.38301
-0.0970069	-0.897072	-3.03315	0.105507	-0.184037	-1.08884	-0.226153
-0.135092	-1.01588	-5.27899	0.115103	-0.65828	-1.51083	-0.315969
-0.0657955	-1.3784	-3.24152	0.165663	-0.307122	-0.460074	-0.335394
0.0745965	-0.822792	-3.9896	-0.0950335	-0.385312	-1.01853	-0.326138
0.0166778	-0.903443	-1.73388	0.0952867	-0.403744	-0.948629	-0.352344
-0.331544	-1.40608	-4.24328	0.180222	-0.263955	-0.526293	-0.257542
-0.123281	-0.83096	-2.67076	1.02261	-0.337088	-0.561168	-0.110864
0.0951244	-1.97541	-2.42728	0.759215	-0.031086	-0.416446	-0.180196
0.288315	-1.22927	-0.880453	0.863108	-0.376021	-0.650047	-0.360707
0.199796	-1.45828	0.25286	0.494271	-0.488223	-0.491071	-0.359857
0.110117	-1.41504	0.546981	0.352076	0.0978217	-0.244935	-0.417953
0.294591	-0.850407	-0.141376	0.509735	0.0971703	-0.296149	-0.424613
0.196411	-0.856577	0.734709	0.313091	0.00644017	-0.931083	-0.474197
0.0309204	-1.57673	0.602959	1.04281	-0.0114486	-1.06671	-0.521326
-0.1093	-1.31603	0.612404	0.834972	0.0826943	-1.37565	-0.358837
-0.123433	-1.04758	0.695912	0.840766	-0.163268	-0.784527	-0.302551
-0.136671	-1.28274	0.0135736	1.39917	-0.603377	-1.20084	-0.471343
-0.0696193	-0.76895	0.227853	0.718883	-0.419388	-0.972208	-0.461108
-0.104742	-0.815263	-0.411651	0.225278	-0.403874	-0.950152	-0.397177
-0.244066	-0.920627	-0.816316	2.37686	0.105793	-0.857915	-0.352596
-0.17295	-1.0241	-2.29678	1.03968	-0.56334	-0.527807	-0.520135
0.0558495	-1.66992	-2.09327	1.2257	-0.279194	-0.700962	-0.392884
-0.136024	-0.797118	-2.02629	0.852377	-0.232907	-1.52665	-0.520929
-0.355743	-0.77338	-2.41627	1.57376	-0.248213	-0.920725	-0.424124
-0.147017	-0.842432	-0.753513	2.06927	-0.0125669	-0.686838	-0.636531
-0.192306	-0.643933	-1.04643	0.168705	0.197728	-0.522284	-0.450528
-0.242345	-0.638014	-1.48886	0.599554	-0.0163826	-0.574886	-0.541822
-0.384779	-1.0417	-1.16678	1.96367	-0.171753	-1.18644	-0.44581
-0.250208	-1.3769	-2.11317	0.989958	-0.352666	-1.24588	-0.240348
-0.0233708	-0.917052	-2.03233	0.977353	-0.0688839	-1.57502	-0.367332
-0.28386	-0.63196	-1.29218	1.956	0.392034	-1.67236	-0.369828
-0.0141604	-1.14828	-0.750681	1.93491	0.266833	-1.41332	-0.336218
-0.443345	-1.27042	-2.31099	1.61142	0.480859	-1.47538	-0.279167
0.190042	-1.17358	-3.21306	1.31019	0.584065	-0.612065	-0.295034
-0.195969	-1.61461	-1.39403	1.02422	0.74603	-0.812704	-0.362891
0.0439631	-0.658894	-1.51978	1.47579	0.0104554	-1.21105	-0.292421
-0.174376	-1.325	-1.18535	1.25632	0.487023	-1.21036	-0.322274
0.0129815	-1.04836	-1.33257	0.555175	-0.816312	-1.05298	-0.337744
-0.0125519	-1.22367	-1.86554	1.65713	-0.808252	-1.56352	-0.392809
0.0175086	-1.14835	-1.33649	1.77873	-0.525933	-0.898135	-0.255245
0.0972611	-1.35045	-1.6741	0.928233	-0.585625	-0.369045	-0.574919
0.0334947	-1.77357	-1.74183	4.70513	-0.405994	-1.1721	-0.57507
-0.106653	-1.51109	-1.07768	3.67184	-0.205508	-0.876134	-0.491156
-0.133552	-1.02993	-0.574691	0.953615	-0.348759	-1.14111	-0.541771
-0.0329616	-1.49901	-0.524665	1.26856	-0.382512	-1.01412	-0.75279
-0.217315	-1.53219	-0.576459	0.595969	-0.105128	-0.902847	-0.581204
0.0766408	-1.17933	-0.22679	0.389383	-0.0858198	-0.851956	-0.445214
0.485745	-1.06173	-0.980907	0.524558	-0.771947	-0.665955	-0.410404
0.377766	-1.5586	-1.15327	0.448035	-0.147685	-1.03029	-0.674467
0.592063	-1.39299	-2.75364	0.765578	-0.660307	-0.346329	-0.375046
-0.113563	-0.794891	-0.48887	1.06566	-0.408492	-0.722257	-0.394403
0.331069	-1.72911	-0.716547	0.459842	-0.336777	-0.640555	-0.19487
0.150765	-1.48954	-0.561044	0.322337	-0.251232	-1.0788	-0.476255
0.0824303	-1.576	0.144959	0.350126	-0.435167	-0.630325	-0.668118
-0.154681	-1.14404	-0.000973826	0.500934	-0.839424	-1.34153	-0.464024
0.229216	-0.845571	0.0382333	0.614553	-0.125466	-0.881365	-0.292401
-0.146229	-1.08109	-0.784671	0.712977	0.231525	-0.938202	-0.735928
-0.206131	-1.44934	-0.0923341	0.697262	-0.4841	-1.29852	-0.316967
0.764323	-0.543281	0.0191906	0.839347	-0.207912	-1.1555	-0.367292
-0.238929	-1.04331	-0.316099	1.79744	0.126122	-0.641441	-0.422833
-0.692184	-1.88251	-0.670356	1.25985	0.382552	-1.08944	-0.372379
-0.688396	-1.75828	-1.47157	1.18782	0.248736	-0.873008	-0.395895
-0.081643	-1.6548	-0.964692	0.781099	0.440673	-1.39802	-0.400394
-0.291665	-1.43971	-0.247999	0.515425	-0.144733	-0.829694	-0.344162
-0.0937725	-0.951794	-1.43813	0.337854	-0.558118	-0.52145	-0.232558
-0.234272	-0.918852	-1.57498	0.654978	-0.736398	-1.49335	-0.621856
-0.224615	-2.38045	-0.429464	1.53055	-0.25874	-1.21389	-0.37103
-0.219109	-1.11968	-1.44577	1.83514	-0.557249	-0.0991611	-0.346849
-0.219625	-1.48201	-0.312173	1.10177	-0.730207	-0.600072	-0.540261
-0.273489	-1.39569	-0.47999	0.678606	0.0373071	-1.00187	-0.426177
-0.111134	-1.56489	-0.1823	0.458866	-0.0782002	-1.2103	-0.405663
-0.229514	-0.574839	-0.724562	0.573894	-0.608748	-1.75578	-0.405743
-0.329457	-1.42427	-0.383255	0.446354	-0.203009	-1.69165	-0.355734
-0.16626	-1.2483	-0.156938	0.211646	-0.273845	-1.92741	-0.485713
0.0420494	-1.26463	-0.552859	0.0544587	-0.287074	-1.29371	-0.493993
0.227785	-1.03425	-0.768138	0.120574	-0.193705	-1.57922	-0.468079
-0.194404	-0.957738	-1.1194	0.673894	-0.37235	-1.60725	-0.371044
-0.221862	-0.6402	1.15035	0.221935	0.176954	-0.657001	-0.517112
-0.188571	-0.96829	-1.05528	0.181345	0.756739	-1.01478	-0.356252
-0.0405256	-0.540896	-1.95095	0.491953	0.834083	-1.70702	-0.419051
-0.191822	-0.507396	-1.2515	0.196277	0.309579	-1.20953	-0.28796
-0.20758	-0.868757	-1.82476	0.231249	0.342486	-1.20605	-0.266045
-0.105778	-0.94905	-2.88588	0.0947092	0.711092	-1.61405	-0.254581
0.602596	-1.51913	-1.77734	0.221824	0.448361	-0.526125	-0.294407
-0.293109	-1.69672	-2.0906	0.149423	0.596202	-0.837533	-0.305588
-0.0809079	-1.61808	-3.22341	0.119702	0.33595	-0.94182	-0.604641
-0.215221	-0.678644	-3.7667	0.27701	-0.283282	-1.31674	-0.507776
-0.103518	-0.961753	-3.01062	0.56296	-0.371241	-0.744206	-0.479631
-0.110155	-0.944569	-2.85924	0.834143	-0.516411	-0.182607	-0.508494
0.107241	-0.863477	-1.69538	0.343973	-1.05406	0.00502776	-0.664631
0.00781625	-0.94475	-1.53871	0.970752	-0.686842	-0.92012	-0.717609
0.114561	-1.62102	-1.79286	2.35671	-0.339499	-1.34731	-0.626084
-0.114791	-1.0714	-2.58149	0.554384	-0.382829	-1.4511	-0.353262
0.339361	-0.588276	-1.27253	0.881836	0.124739	-1.06092	-0.279468
0.388469	-1.09983	-1.69962	0.528026	-0.441676	-1.00041	-0.401247
0.0518814	-0.696663	-1.66571	0.455247	0.140994	-0.783971	-0.283593
-0.143156	-0.693875	-1.26144	1.07604	0.0345569	-0.837511	-0.426818
-0.344343	-1.45476	-1.24383	0.400368	0.0159726	-0.946927	-0.30316
-0.15385	-1.37715	-1.26181	0.862673	-0.0313762	-1.41683	-0.37823
-0.196839	-0.588162	-2.08711	1.66127	0.117734	-1.10701	-0.515159
-0.124342	-1.08332	-1.42402	0.512684	0.0792069	-0.952303	-0.546085
-0.234094	-1.63099	-1.51692	0.44802	-0.333369	-1.13442	-0.455302
-0.207004	-1.15766	-0.613214	0.578272	0.244893	-1.20888	-0.618358
-0.223294	-1.1815	-0.997028	0.169427	0.293288	-1.17601	-0.522145
-0.229231	-1.39015	-1.08112	1.93478	-0.00316644	-0.953927	-0.466397
-0.00214103	-0.878908	-1.54614	0.543848	-0.0419602	-0.926757	-0.480977
-0.250807	-0.517417	-0.492447	1.58452	-1.19445	-1.06585	-0.675048
-0.167291	-1.59175	-0.145556	1.90555	-1.4409	-1.07109	-0.446737
-0.227771	-1.29372	-0.214382	2.03281	-0.564726	-0.69868	-0.543354
-0.0493634	-0.85713	-0.39823	0.733018	-0.707822	-1.32367	-0.653173
-0.115002	-0.66385	-0.426863	2.11783	-0.618393	-1.54639	-0.653332
0.166244	-1.39851	0.0695233	1.3759	-0.424352	-1.3817	-0.419722
-0.0240081	-1.32649	-0.368149	0.217131	-0.375898	-0.905493	-0.503281
0.0787142	-1.13643	-0.123647	1.61872	-0.286414	-1.19133	-0.389421
0.00856708	-0.478645	-0.316319	1.3738	-0.201041	-1.0124	-0.503046
-0.166226	-0.513179	-0.278729	1.26283	0.0287909	-1.32346	-0.648763
0.231244	-0.808383	-0.184979	1.68635	-0.508591	-0.967789	-0.734011
-0.116839	-0.394784	1.02631	0.464871	-0.357741	-1.51798	-0.664113
-0.0137698	-0.930959	0.609077	0.472105	-0.903933	-1.22114	-0.820991
0.0442898	-0.557691	-0.231595	0.659239	-0.464259	-1.20378	-0.373872
-0.12944	-0.665002	-0.495107	1.02854	-0.832228	-0.557648	-0.265696
-0.049331	-0.600593	-1.07044	1.24711	-0.510356	-0.908209	-0.232909
-0.199987	-0.860613	-1.79381	1.23096	-0.474404	-1.15321	-0.433475
-0.270147	-0.880389	-2.40457	0.833969	-0.433079	-0.696836	-0.464471
0.020903	-1.65321	-0.587442	0.809314	-0.353012	-0.730856	-0.586968
0.26098	-1.25956	0.666527	1.02186	-0.164716	-0.065158	-0.483694
-0.043204	-0.933047	0.534515	0.547451	-0.259106	-0.226859	-0.782321
-0.253278	-0.807313	0.318683	0.454422	-0.745225	-0.253101	-0.761037
-0.0905203	-0.778577	-0.528531	4.37308	-0.1733	-0.907198	-0.373673
-0.0185517	-1.39071	-0.830565	1.01099	-0.934958	-0.523308	-0.586676
-0.403349	-1.31784	-0.021396	2.84628	-0.677058	-0.65769	-0.542875
0.105217	-0.91463	-0.841295	1.41581	-0.547198	-0.559357	-0.541021
0.273642	-0.528143	-0.735781	1.27198	-0.20291	-0.817611	-0.648617
-0.0282676	-1.5747	-0.114651	1.06136	-0.376508	-1.06169	-0.373844
-0.306604	-1.10716	-1.41782	0.738404	-0.499319	-0.446288	-0.248359
-0.34761	-1.00879	-1.1481	2.12397	-0.48588	-0.493366	-0.440606
-0.319755	-1.02229	-1.28163	2.40609	-0.706713	-0.661334	-0.531104
-0.321992	-1.95718	-2.38312	2.06173	-0.177733	-1.07694	-0.460824
-0.154242	-1.95076	-2.87333	3.15154	-0.277525	-1.39727	-0.74064
1.17235	-1.96722	-1.11362	1.73736	-0.534148	-1.717	-0.309816
0.187313	-1.54029	-0.840415	0.858195	-0.14141	-1.58863	-0.724304
-0.0646848	-1.84949	-2.68083	1.16345	-0.347034	-1.49407	-0.524244
-0.481821	-0.61082	-4.02963	1.06221	-0.319875	-1.23642	-0.573656
0.442701	-0.737892	-3.32197	1.0032	-0.123007	-1.29246	-0.461862
0.368345	-0.415308	-4.44198	1.21259	0.148978	-1.29033	-0.220894
0.184008	-0.928014	-6.04614	0.609571	0.0986032	-1.41765	-0.161992
0.0935922	-0.984107	-5.93933	1.84235	-0.224906	-1.85083	-0.301912
0.0139416	-0.434271	-6.30265	0.592796	0.0726132	-0.580663	-0.504006
-0.275856	-1.0816	-5.12266	0.693749	0.00529648	-1.42102	-0.390451
-0.109135	-1.17589	-3.79985	0.590565	0.0976242	-1.26557	-0.320434
0.403221	-0.764447	-2.6579	0.279358	0.0741006	-1.25445	-0.373068
0.25635	-1.06758	-1.03605	0.210642	-0.099595	-1.0116	-0.405816
0.568873	-1.06337	-0.368434	1.41237	0.0616941	-1.08101	-0.310066
-0.158011	-1.01499	-0.799615	1.76247	0.0843642	-1.04578	-0.184066
0.0759824	-0.820621	-0.195742	1.19589	-0.341636	-0.823676	-0.163312
0.0234505	-0.943659	-0.0671187	0.182348	0.0870139	-1.25617	-0.198275
0.0328611	-1.16398	-0.0893671	0.207073	0.428588	-1.70402	-0.235415
0.0412156	-1.12978	-0.553292	0.633329	-0.0778536	-1.17502	-0.17872
-0.120424	-0.965965	-0.666817	0.169498	-0.274676	-1.10135	-0.389858
-0.0786498	-0.89223	-1.40553	0.148626	-0.297564	-0.614808	-0.383825
-0.0764709	-0.631513	-0.543331	1.04451	-0.349127	-1.85784	-0.274401
-0.110287	-0.963547	-0.314707	0.483086	-0.413525	-1.96541	-0.611411
-0.34562	-0.817589	-2.19801	0.227844	-0.614501	-0.873261	-0.402829
-0.117386	-0.709942	-2.19336	0.643812	-0.105966	-1.59901	-0.653814
-0.440238	-1.81919	-1.69898	0.899948	-0.725197	-2.12653	-0.391857
-0.0894769	-1.45416	-2.98922	0.784828	-0.563314	-0.579834	-0.35148
-0.00302445	-0.49368	-2.5304	1.78895	-0.498077	-1.739	-0.372183
-0.0305545	-0.582392	-3.79233	1.575	-0.423156	-1.24813	-0.323875
0.117613	-1.89366	-2.96453	2.05525	-0.560576	-1.69713	-0.328867
-0.0897873	-1.68034	-1.6536	2.00009	-0.245188	-0.890872	-0.438383
-0.0605477	-1.5169	-1.30808	2.09633	0.0986766	-0.946188	-0.45311
-0.29787	-0.707319	-1.10678	2.66856	-0.517774	-0.93896	-0.396155
0.770669	-0.608651	-1.23146	1.70713	-0.408289	-0.845268	-0.423332
0.548341	-1.1874	-2.17882	0.126679	-0.366052	-0.159374	-0.466427
0.370658	-1.19195	-2.06754	1.03592	-0.0216462	-0.472777	-0.435927
-0.275816	-1.67376	-3.62223	1.80016	-0.0828132	-0.017214	-0.526154
-0.000785875	-1.76641	-2.70941	1.88882	-0.302489	-0.195309	-0.482523
-0.0330538	-2.06371	-2.56011	0.923584	-0.371874	0.44692	-0.562027
-0.13339	-0.500578	-1.82459	0.71358	-0.376784	-0.234712	-0.561636
-0.19899	-0.527249	-2.0554	0.324294	0.109765	-0.379656	-0.579916
-0.253645	-1.1127	-1.50209	0.487468	-0.0325721	-0.921233	-0.547619
-0.197299	-0.587209	-0.30721	0.291285	-0.0328136	-1.61095	-0.537959
-0.198409	-0.717945	0.577725	0.111719	-0.221917	-1.68271	-0.660191
-0.168112	-1.04118	-0.517714	0.623425	0.010521	-1.57116	-0.365042
-0.208786	-1.17628	-0.634399	1.04529	-0.306063	-0.667017	-0.537284
-0.217306	-1.80314	-0.789071	0.580342	-0.431084	-1.32156	-0.576695
-0.0380725	-1.48288	-0.73168	0.271886	0.15047	-1.18565	-0.699413
0.282999	-1.41744	-0.484347	1.74613	0.0152563	-1.1423	-0.62321
-0.31021	-1.14997	-0.84764	1.483	0.099437	-1.0239	-0.520167
0.0389181	-0.955465	-0.52217	0.590074	-0.114205	-0.621082	-0.51601
0.0680277	-0.849058	-0.890682	0.533927	-0.228802	-0.979448	-0.558325
0.221158	-0.902206	-1.75268	0.499229	-0.293733	-1.43685	-0.447455
-0.0208133	-0.714291	-1.74841	0.790814	-0.425529	-0.946474	-0.476878
0.0557176	-0.662764	-2.23763	0.849482	-0.307831	-0.829135	-0.41683
-0.223516	-0.674724	-0.946749	1.49601	-0.358499	-0.62129	-0.715832
-0.353018	-1.19649	-4.35615	1.83485	-0.369861	-1.18669	-0.599413
0.186096	-1.07539	-2.99319	2.05015	0.00820996	-0.703966	-0.611642
0.423134	-0.72357	-1.70822	1.86242	-0.0877467	-0.68039	-0.568276
0.351353	-0.552916	-1.81023	0.49816	-0.348539	-0.665835	-0.667172
-0.445176	-1.25199	-1.50442	0.608729	-0.166388	-1.27236	-0.412368
-0.286652	-0.476506	-0.334191	1.23634	-0.254651	-0.492639	-0.577098
-0.153007	-0.879714	-2.54851	0.968227	0.0420991	-0.729423	-0.500487
-0.247759	-1.22816	-1.93666	1.21945	-0.292924	-1.26842	-0.605259
-0.152098	-1.21961	-2.52577	0.806256	-0.269933	-1.36469	-0.710472
-0.482555	-0.227414	-3.895	0.5341	-0.895551	-1.04153	-0.640504
0.150555	-1.19004	-4.86585	1.06317	-0.841899	-1.22006	-0.364828
0.0130414	-0.672461	-2.26223	0.559585	-0.537333	-1.10871	-0.353546
-0.0871787	-0.225231	-1.96628	1.09057	-0.660077	-1.08578	-0.360554
-0.277513	-0.443618	-3.08537	0.269037	-0.973738	-0.480855	-0.313986
-0.244958	-0.578637	-1.62897	1.17962	-0.289423	-0.979622	-0.55346
-0.392938	-0.699478	-1.34605	1.49665	-0.632613	-0.931525	-0.651058
-0.533156	-0.942728	-0.620877	2.53703	-0.706181	-1.19661	-0.576917
-0.238334	-0.943155	-1.92152	0.426941	-0.0599748	-0.469506	-0.949499
-0.187887	-1.07269	-2.95431	-0.0754441	-1.24869	-0.974864	-0.746176
-0.140024	-0.628613	-5.17512	0.00245929	-1.03261	-0.84637	-0.586343
0.0269062	-0.355518	-3.89656	-0.196921	-0.971782	-1.1069	-0.567171
-0.0391578	-1.13251	-4.38314	0.24618	-0.260829	-0.697192	-0.559462
0.0823034	-1.11423	-1.71456	0.28437	-0.364064	-0.355811	-0.608874
0.0357653	-0.582307	-2.23283	0.211785	-0.371756	-0.455583	-0.803433
0.0191132	-2.07128	-2.71166	0.546037	-0.191201	-0.574952	-0.371212
-0.000139061	-0.793948	-2.00425	1.07984	-0.0277095	-1.38816	-0.158771
-0.378676	-1.07109	-1.76781	0.649532	-0.261323	-0.506272	-0.221179
-0.0333269	-1.07194	-0.550774	0.556212	-0.0991055	-0.536482	-0.280988
-0.296769	-1.55037	-1.90563	0.62387	-0.563271	-1.06671	-0.347289
-0.240635	-1.07493	-0.785805	0.482135	-0.253499	-0.884198	-0.402788
-0.118494	-0.572888	-0.447522	0.405147	-0.138462	-1.12132	-0.411221
-0.192272	-1.10089	-0.311942	0.383879	-0.309889	-1.57575	-0.499643
-0.0905384	-1.0196	-0.593304	0.343075	-0.409719	-0.925886	-0.503863
0.00184147	-1.21779	-1.82758	0.402564	-0.370758	-1.61847	-0.341503
-0.298495	-1.6993	-1.22578	0.393175	-0.966851	-2.32354	-0.58316
-0.527009	-0.881457	-0.696225	0.788389	-0.592224	-0.623998	-0.296113
0.388091	-1.10972	-0.667849	0.478685	0.110785	-0.733326	-0.26468
0.348852	-1.07027	1.05437	0.971263	-0.302232	-0.923152	-0.270854
-0.156464	-0.566706	-0.643218	0.786322	-0.383133	-1.12557	-0.345419
-0.00316901	-0.495325	-0.720365	0.313934	-0.0838299	-1.09287	-0.267056
-0.0770083	-0.608105	-1.15746	0.447081	-0.80479	-1.11158	-0.213564
-0.0310076	-1.24471	-0.316161	0.851153	-0.683751	-0.64173	-0.207532
0.223806	-0.591806	-2.33562	0.667874	-0.513083	-1.11728	-0.316533
0.380064	-0.464484	-1.41365	0.842593	-0.420219	-1.11852	-0.36648
-0.165857	-1.03759	-2.37619	1.32752	-0.339825	-1.09844	-0.438227
-0.232329	-0.72097	-0.991004	1.32497	-0.613156	-0.771042	-0.493534
0.0874927	-0.492896	-1.75752	0.85362	-0.475799	-0.776436	-0.502167
0.0891612	-1.10704	-1.74555	0.295765	-0.781322	-0.76793	-0.445414
-0.247609	-0.780312	-2.43482	0.519743	-0.669085	-1.44434	-0.437157
-0.280912	-1.41012	-2.83625	0.66101	-0.456844	-1.00231	-0.328311
-0.195205	-0.725921	-2.41205	0.837561	-0.131853	-1.58333	-0.440747
-0.511365	-0.592403	-1.86509	0.576973	-0.430027	-1.29413	-0.492198
-0.177123	-1.38526	-1.48516	0.357762	0.0200131	-1.18459	-0.528136
-0.0948754	-0.778892	-1.90838	0.396775	-0.0733879	-1.30474	-0.247428
-0.0934953	-0.857867	-3.13839	0.586507	-0.111269	-1.87376	-0.486784
-0.135587	-0.540104	-2.41693	0.720516	-0.0729811	-1.88322	-0.569838
-0.263673	-1.81326	-2.56902	0.653456	-0.108548	-1.65313	-0.27152
-0.0517029	-1.04057	-2.22035	1.2671	-0.450908	-1.27531	-0.499876
0.118663	-0.976956	-1.46513	1.2359	-0.362622	-1.06068	-0.528303
-0.137227	-1.90993	0.855137	1.49957	-0.22198	-0.898427	-0.600205
-0.207857	-0.644495	-0.759341	2.61443	-0.0211055	-2.28486	-0.410601
-0.231645	-1.92379	-0.422393	2.66676	-0.672243	-1.40771	-0.51456
-0.342685	-1.00601	0.131737	0.881703	-0.712343	-1.34874	-0.512645
0.0479688	-1.81128	-0.328859	1.56374	-0.231939	-0.947009	-0.556852
0.0408275	-0.914499	-1.61492	1.52674	-0.0291404	-0.826159	-0.412094
0.333255	-0.784254	-1.9549	0.528366	-0.0241433	-0.565367	-0.307042
0.477509	-0.802064	-1.74044	0.68193	0.0900064	-0.710606	-0.618292
0.0670908	-0.628426	-0.625595	0.258404	0.069587	-0.36	-0.63521
0.615618	-1.09323	-0.0584249	0.110944	-0.00310641	-0.568622	-0.449938
0.20132	-1.18401	-2.47688	0.657866	0.263287	0.0666621	-0.481045
0.251149	-0.530041	-1.59551	0.653861	-0.183048	-0.0274982	-0.322705
0.602808	-0.426413	-1.10082	1.06959	0.0807009	-0.545449	-0.251109
0.026251	-1.01715	-1.07834	1.10843	-0.106444	-0.816625	-0.355493
-0.143618	-1.12324	-1.42652	0.737108	-0.00509926	-2.07616	-0.362225
-0.0255333	-0.998811	-1.7071	0.441012	-0.180945	-2.36785	-0.40429
-0.0639854	-1.22563	-2.31655	0.63809	-0.935664	-1.92469	-0.486221
0.115451	-0.906569	-1.84299	0.715178	-0.557911	-0.791473	-0.517464
-0.205871	-0.953264	-1.27766	0.753031	-0.671889	-0.782457	-0.417563
0.292954	-0.868935	-2.58654	0.917096	0.114213	-0.538835	-0.335628
-0.0660183	-0.981547	-0.789315	0.560033	-0.0567839	-0.552568	-0.302008
-0.0642887	-0.839005	-1.09314	1.23702	-0.380807	-0.741826	-0.442509
-0.236703	-0.7417	-1.06214	0.906926	0.0462166	-1.08985	-0.352275
0.112374	-0.905047	-4.61793	1.28544	0.153956	-1.35873	-0.467222
-0.319842	-0.766174	-5.19508	1.64355	0.417981	-0.652937	-0.593568
-0.146209	-0.673813	-4.32965	1.7462	0.317779	-0.957753	-0.407254
0.0127453	-0.454699	-5.12923	1.55819	0.256568	-0.948677	-0.360872
-0.165943	-0.868315	-1.50617	0.810864	-0.590448	-1.00086	-0.476112
-0.0790184	-0.822084	-1.45986	1.31735	0.0117999	-0.924675	-0.575264
-0.24601	-1.22473	-0.98073	0.921694	0.142439	-0.797391	-0.291492
-0.176451	-1.06888	-0.897297	0.360838	0.186642	-1.2116	-0.503656
-0.154218	-1.19619	-0.793616	1.54239	0.456339	-0.979907	-0.467843
-0.0633099	-1.28518	-0.0339033	1.81468	0.0250902	-0.89897	-0.506113
0.0805679	-2.04727	-0.119127	1.71804	0.0216695	-1.19239	-0.305532
-0.147068	-1.02229	-0.00183348	1.29477	-0.311053	-1.13872	-0.231546
-0.0581055	-1.59818	0.340415	0.596637	-0.526353	-1.01084	-0.513891
-0.150537	-1.2409	-0.572861	0.393418	-0.0188942	-1.37567	-0.381882
-0.101446	-0.876816	-0.633869	0.802175	0.0350843	-0.586325	-0.406222
-0.0279383	-0.450509	-0.00916619	1.83059	-0.0709002	-1.25091	-0.348122
-0.040465	-1.29743	-0.624954	1.41955	-0.179379	-0.838002	-0.473813
-0.162526	-1.2642	-0.677365	0.575491	-0.23637	-0.847971	-0.440537
-0.0192263	-1.43794	-1.68686	0.633924	0.0163168	-0.585417	-0.353462
-0.104101	-1.08165	-1.13989	1.56869	-0.0815672	-0.926258	-0.415149
-0.212328	-1.91651	-5.19907	2.49975	-0.410936	-1.9594	-0.567001
0.484612	-1.84992	-2.90412	3.4092	-0.255236	-0.71685	-0.566065
0.3639	-0.953507	-3.81661	2.66252	-0.203312	-0.769388	-0.300429
0.506522	-0.798576	-2.8033	1.54781	-0.10156	-0.998055	-0.396601
0.154028	-0.549163	-1.06454	0.0192258	-0.280695	-1.01756	-0.426088
0.0370927	-0.484603	-0.760372	0.137535	-0.138527	-1.45872	-0.334805
-0.143455	-0.574859	0.139001	0.368595	-0.220592	-1.31748	-0.404814
-0.140957	-1.30702	-0.507875	0.856337	-0.297949	-0.703908	-0.432472
-0.0273016	-0.807678	-1.44052	1.09522	-0.221941	-2.06166	-0.52746
-0.0578674	-1.24787	-1.04526	1.3401	-0.47119	-0.70317	-0.229038
-0.0320646	-1.37423	-0.537732	0.905489	-0.516884	-1.42663	-0.295719
0.063772	-0.447381	-0.0331701	0.547063	-0.622881	-0.863888	-0.230072
0.0337236	-0.678339	-0.338774	1.21932	-0.616717	-0.966493	-0.401824
-0.114671	-0.931326	-0.303193	1.19418	-0.380553	-0.600717	-0.290894
0.013967	-0.736697	-0.187523	0.527921	-0.938893	-1.52426	-0.128003
-0.0756787	-0.818822	-0.365533	0.433263	-0.415427	-1.42171	-0.618811
0.0846414	-0.976299	-0.341097	0.339323	-0.237339	-1.01739	-0.386651
-0.0828877	-0.686783	0.353639	0.882119	-0.49891	-0.799282	-0.402458
0.0400333	-0.566512	-1.26623	1.15246	-0.172445	-0.826492	-0.297652
-0.0484427	-1.93075	-1.55863	0.110497	-0.0836062	-0.845457	-0.437395
-0.0485582	-0.784321	-0.416907	0.252887	-0.460838	-1.20974	-0.378672
0.140701	-2.48059	-1.28912	0.128732	-0.599121	-0.775425	-0.464393
0.0905322	-2.25226	-1.42038	-0.100631	-0.476596	-0.975255	-0.509606
-0.134752	-2.06604	-0.0745811	-0.035543	-0.21992	-0.770477	-0.220026
0.140346	-0.678811	-0.133085	1.29378	-0.356923	-1.0375	-0.569698
-0.0871744	-1.17007	-0.767592	0.880705	-0.126677	-1.36319	-0.452231
-0.137423	-0.565611	0.0709015	1.36315	-0.347486	-0.446196	-0.249916
0.253916	-1.18463	0.915656	1.19107	0.133498	-1.24711	-0.455116
0.120016	-1.16288	0.924685	1.19061	-0.450609	-0.941588	-0.433547
-0.175857	-1.40704	-1.26785	1.27726	-0.364925	-0.664946	-0.557843
-0.189964	-0.318555	-1.01607	1.29826	-0.606283	-0.5275	-0.526132
-0.0755967	-1.34405	-1.49075	0.76123	-0.37337	-0.796159	-0.333628
-0.18849	-1.01062	-1.21482	0.533872	-0.263438	0.295559	-0.256833
-0.187657	-1.25592	0.451557	1.09382	-0.764873	-0.129101	-0.440193
-0.229275	-1.04551	1.37085	0.803612	-0.525606	-0.236156	-0.496605
-0.0569708	-0.973829	2.11487	0.800903	-0.465586	0.408086	-0.560265
0.0658737	-0.706078	0.117767	0.418017	-0.367508	-0.140777	-0.351204
0.145715	-1.46495	-1.99534	0.0125138	-0.589997	0.202657	-0.515677
0.2471	-0.928472	-1.60609	0.556819	-0.654808	-0.227346	-0.497328
-0.0444018	-0.455222	0.213485	0.595362	-0.521457	0.152504	-0.390235
0.108598	-0.645664	-0.502511	1.62046	-0.797965	-1.02738	-0.440521
0.215237	-1.12796	-0.879293	0.558858	-0.408599	-1.06425	-0.273255
-0.136651	-0.729109	-1.36176	0.471388	-0.488882	-1.02856	-0.2551
0.0357501	-0.90863	-1.19654	0.405371	-0.19149	-0.932089	-0.320395
-0.0366497	-1.00592	-1.07974	0.487965	-0.272431	-0.981049	-0.195975
-0.133618	-0.550147	-1.64654	0.241551	-0.508238	-0.696941	-0.217235
-0.241769	-0.865086	-2.10411	1.14171	0.0213866	-1.10038	-0.344971
-0.077804	-0.805559	-1.86692	1.12896	0.146601	-1.49371	-0.45207
-0.0835457	-0.689703	-2.74565	0.558646	-0.232582	-1.87235	-0.53619
-0.0802682	-0.813312	-1.19404	0.632451	-0.101396	-1.97309	-0.388337
-0.0351984	-1.0213	-1.07696	0.968841	-0.452837	-1.73707	-0.415993
0.0302831	-0.796287	-0.705127	1.44386	0.12728	-1.2388	-0.433882
-0.20356	-0.767065	-0.335402	2.37559	0.334484	-1.83658	-0.377546
-0.18608	-1.03622	-0.408186	2.08012	-0.198438	-1.23911	-0.530802
0.0937827	-0.904697	-0.791386	1.93208	-0.0542711	-0.592935	-0.655787
0.128363	-0.937164	-0.879428	1.37443	0.0478555	-0.36467	-0.684172
-0.142619	-0.54815	-2.87599	0.786027	-0.0921922	-0.443319	-0.575088
-0.0393162	-0.588971	-1.24855	0.626934	-0.334203	-0.642535	-0.207277
-0.14828	-1.12972	-1.99355	1.03095	-0.350154	-0.445457	-0.385189
-0.0473772	-1.2015	-1.99957	0.559443	-0.17797	-0.539892	-0.341774
-0.0748034	-0.352922	-1.72094	0.86216	-0.339266	-1.14898	-0.308093
-0.155547	-1.07206	-0.854611	0.820259	-0.438473	-1.03755	-0.38054
-0.162479	-1.73226	-0.553746	0.647094	-0.472536	-1.01824	-0.519798
-0.0945112	-1.79059	0.215135	0.809484	-0.468789	-0.740139	-0.406778
0.108471	-1.55053	0.406366	1.60932	-0.100175	-0.798609	-0.421975
0.200951	-0.734127	0.695124	0.785672	-0.105521	-0.864639	-0.393258
0.404526	-1.34849	0.201578	1.26927	-0.0661886	-0.640661	-0.308837
0.391537	-1.23497	0.272391	0.428808	-0.453678	-0.751051	-0.321307
0.832416	-1.38587	0.106026	0.642485	-0.221049	-0.709663	-0.272466
1.01853	-1.29556	0.137513	0.756575	-0.659423	-0.623083	-0.363695
0.33262	-0.865803	0.371881	0.597424	-0.245633	-0.285406	-0.487886
-0.21818	-0.64979	0.682658	0.660534	-0.174637	-0.762543	-0.388841
0.330555	-1.49873	0.691152	1.75814	-0.295902	-0.847761	-0.288106
0.046903	-2.06714	0.328213	2.21417	-0.429496	-0.762353	-0.369337
0.131737	-1.4543	0.838492	0.930693	-0.533471	-2.01566	-0.439612
-0.113781	-1.99238	0.88819	1.50288	-0.273324	-0.489511	-0.145159
-0.0189985	-0.549322	-0.243467	0.303113	-0.33824	-0.391277	-0.181115
-0.302465	-0.832939	-2.1498	0.172779	0.229202	-0.395014	-0.232556
-0.217141	-0.726115	-1.00079	0.642863	0.0932571	0.0946762	-0.262979
0.35086	-0.931281	-0.933528	0.229637	-0.143977	0.117193	-0.489349
1.88362e-05	-0.886674	-0.856862	0.256063	-0.285355	-2.15374	-0.476535
0.423208	-1.25943	-0.237059	0.3432	-0.126452	-1.53067	-0.390033
0.290387	-0.954993	-0.755988	0.570492	-0.72148	-0.921377	-0.305393
0.376414	-1.27206	0.486897	0.143684	-0.719545	-0.669519	-0.477464
0.025528	-2.50203	0.418879	0.104281	-0.154574	-0.558258	-0.481968
-0.221808	-2.54357	0.26804	0.322712	-1.36623	-0.267396	-0.432571
-0.0162982	-2.43216	0.724602	0.696632	-1.71958	-0.755317	-0.349248
0.0259721	-0.490711	-3.83923	0.434658	-0.379168	-0.77869	-0.49217
-0.249488	-0.800168	-3.57865	0.393118	-0.197103	-1.10195	-0.236584
-0.0226809	-0.930145	-3.37789	1.0295	0.147171	-1.80986	-0.238026
-0.253275	-0.729249	-1.41585	1.7622	-0.169676	-2.12596	-0.27624
-0.00993172	-1.06005	-0.988678	0.822204	-0.0570551	-2.16639	-0.355953
-0.217616	-0.888951	-0.55502	0.696454	0.0731025	-2.20219	-0.393092
-0.0890403	-0.724217	-0.30495	0.265143	-0.146102	-1.59576	-0.414984
-0.120516	-1.36971	-1.65544	0.764192	-0.525224	-0.476601	-0.447232
-0.0755416	-1.20258	-1.89006	0.252245	-0.446556	-0.29111	-0.542734
-0.144334	-0.511458	-3.41359	1.1042	-0.414309	-0.105036	-0.354895
-0.154157	-0.571178	-2.03013	1.17649	-0.495122	-0.866404	-0.505247
0.163888	-1.12965	-0.906953	0.394407	-0.651261	-0.759523	-0.497993
0.0719819	-1.0105	-0.696726	0.747768	-1.13644	-0.806857	-0.523566
-0.00105933	-0.835577	-1.14646	0.378971	-0.455512	-1.01332	-0.361257
-0.127125	-0.739291	-1.12304	0.428112	-0.943312	-1.32125	-0.433586
-0.0761102	-0.751924	-1.06167	0.531375	-0.315771	-1.27933	-0.30573
-0.00349615	-1.37115	-1.91194	0.61005	-0.488802	-1.07486	-0.39213
0.187624	-0.625485	-1.71748	0.79338	0.0311983	-1.10911	-0.589498
-0.0509699	-0.718411	-2.14802	0.697087	-0.0203436	-1.65438	-0.626406
0.023135	-0.740229	-1.52169	1.46022	-0.537915	-0.911764	-0.638676
-0.243495	-0.76779	0.454986	0.908757	-0.310634	-0.975286	-0.499915
-0.203029	-1.07382	0.479259	1.05379	-0.966677	-1.45377	-0.578725
-0.306467	-1.21745	-0.835925	0.562186	-0.40989	-1.37164	-0.434925
-0.499773	-1.43706	-1.26449	0.523037	-0.913581	-1.23881	-0.477086
-0.344107	-1.86758	-0.057402	0.872979	-0.71291	-0.990847	-0.472739
0.282354	-0.592552	0.295436	0.52022	-0.413863	-0.929692	-0.53034
-0.414925	-0.871132	-0.331096	1.15499	-0.441789	-1.44767	-0.359784
-0.195724	-1.20254	-0.244905	1.19781	-0.191839	-1.06363	-0.44102
-0.242269	-1.8693	0.0851924	0.833194	-0.273875	-0.575606	-0.619763
-0.0325851	-1.5109	-2.02047	0.717562	-0.60343	-0.562166	-0.406993
-0.130004	-0.921352	-1.19672	0.676156	-0.727134	-0.258455	-0.487391
0.626868	-0.666939	-2.13157	0.917836	-0.335756	-1.14793	-0.624929
-0.719244	-0.812056	-1.85102	0.731678	-0.0403772	-0.345225	-0.614112
-0.0424378	-1.01871	-0.683798	1.0381	0.00821543	-0.647922	-0.48931
-0.124439	-1.65693	-0.710976	0.979917	-0.348492	-0.626943	-0.443219
-0.183472	-0.537842	-1.46027	0.763424	-0.391127	-0.573808	-0.476771
-0.0178111	-1.19634	-1.69361	0.589168	-0.00353923	-0.636573	-0.373513
-0.0681634	-0.996284	-1.73673	0.893393	0.0225019	-0.650816	-0.221395
-0.0256523	-0.727388	-1.51011	0.937238	0.206463	-0.178723	-0.300849
-0.0170177	-0.0703289	-1.87801	0.389151	0.0825204	-0.548155	-0.269848
-0.123393	-0.162871	-1.06239	0.788916	-0.0752329	-0.405354	-0.223084
0.101737	-0.29366	-1.82542	0.525516	-0.626804	0.0200001	-0.341335
0.175913	-0.524856	-0.165286	0.856363	-0.0594218	0.432306	-0.336402
0.00784134	-0.589247	-0.0860719	0.920469	-0.0718971	0.436534	-0.467384
0.167695	-2.19207	-1.64683	1.9867	-0.548293	0.247643	-0.221171
-0.0300163	-1.66627	-0.870225	0.877742	-0.126088	0.492614	-0.237446
-0.11432	-1.14082	-1.18982	1.29059	-0.177684	0.281772	-0.406389
-0.190918	-1.95964	-1.48935	0.613335	-0.113799	-0.58274	-0.561934
-0.240809	-1.56687	-0.755124	0.856682	-0.457973	-0.355462	-0.450071
0.00563589	-1.05669	0.224158	0.890891	-0.261767	0.576388	-0.292349
0.0894174	-1.18307	0.138296	1.12296	-0.280431	0.259863	-0.300627
0.0535429	-1.4735	0.220798	0.641308	-0.299991	-0.203974	-0.461283
-0.195399	-0.735424	0.334589	0.819921	-0.317178	-0.626901	-0.396498
-0.0575049	-1.02209	0.302731	0.786078	-0.285331	-0.438223	-0.412772
-0.0791302	-0.959557	0.815158	1.22117	-0.320578	-0.414674	-0.573828
-0.106305	-1.21691	0.733829	0.227288	-0.756257	-0.398778	-0.358546
-0.0308404	-1.29756	0.508016	0.427853	-0.939886	-0.521411	-0.455716
0.0494245	-2.40811	0.0817777	0.845116	-0.633536	-0.991572	-0.449394
0.0566017	-2.5531	-1.68697	1.20246	-0.36967	-0.421567	-0.478305
-0.0665877	-0.750034	-2.35574	0.30338	-0.569994	-0.328729	-0.401087
-0.143635	-0.467836	-1.09337	0.457244	-0.48701	-1.45905	-0.356302
0.193996	-1.55205	-0.873605	0.327903	-0.563862	-0.679782	-0.350205
0.181432	-1.58729	-0.55888	0.390042	-0.28433	-0.880903	-0.422731
-0.261519	-2.03945	-0.409991	1.98729	-0.617771	-0.422475	-0.412204
-0.304227	-0.888401	-0.570128	0.885179	-0.398843	-0.609274	-0.380808
-0.0827615	-1.19287	-1.44136	1.4554	-0.320656	-0.863275	-0.369233
0.068389	-0.834611	-1.45609	1.95208	-0.202937	-0.84268	-0.336513
-0.128756	-1.8098	0.408923	1.15542	-0.040498	-0.77627	-0.322434
-0.137459	-0.869921	0.574064	1.00726	-0.959881	-1.0123	-0.481735
-0.286584	-1.58862	0.894256	0.86274	0.12926	-0.975461	-0.495431
-0.0349212	-1.95189	-1.4894	0.702387	0.0551461	-0.902574	-0.647189
-0.152512	-2.07996	-1.31311	1.33784	-0.0736631	-0.964395	-0.5092
-0.027688	-1.2736	-3.69321	1.3439	-0.43036	-0.519884	-0.459055
0.133138	-0.785564	-2.69341	1.63238	-0.662649	-0.680787	-0.138123
0.0845268	-0.416405	-3.09987	2.03668	-0.61897	-0.423962	0.00273283
-0.21641	-1.00849	-3.45401	0.797563	-0.432616	-0.633252	0.119836
0.0536728	-0.579313	-2.46641	0.654936	-0.737319	-0.659145	-0.288946
-0.0434923	-0.731349	-1.62089	0.725155	-0.0627464	-0.986351	-0.206608
0.118235	-1.87403	-1.95261	1.19252	-0.15046	-0.844789	-0.441337
0.121238	-0.834094	-2.19238	2.53656	-0.463177	-0.772441	-0.484589
0.0790702	-0.637288	-4.86849	0.895224	-0.810662	-0.931739	-0.533098
0.058366	-0.922852	-5.39728	0.282316	-0.757324	-1.02042	-0.526238
0.198507	-1.03911	-2.88857	0.405542	-1.05531	-1.45031	-0.605321
0.392319	-1.166	-0.02615	0.983915	-0.531144	-1.0361	-0.470174
0.275023	-0.57939	0.182042	0.398139	-0.174657	-0.765088	-0.405477
0.307055	-1.03802	0.617893	0.510697	-0.418472	-1.00883	-0.204327
0.234668	-0.840674	0.776289	0.647708	-0.397306	-1.21908	-0.809011
0.552068	-0.615921	0.13409	0.74204	-0.493661	-0.804318	-0.885921
0.308996	-0.758498	0.0147254	0.673692	-0.705789	-0.837319	-0.672994
0.325061	-0.515791	-0.947041	0.817628	-0.683782	-1.42128	-0.370671
0.300355	-1.28506	-0.955916	0.842674	-0.485596	-0.959587	-0.553878
0.123766	-0.857206	-0.964131	0.841986	-0.17776	-1.06147	-0.389086
-0.227099	-0.74676	-0.691974	1.53749	-0.0238341	-1.51245	-0.152745
-0.208562	-0.771168	-1.40067	1.32131	-0.272926	-1.3094	-0.281278
-0.0723929	-0.899642	-1.10834	1.51475	-0.225501	-1.34952	-0.240069
0.0117404	-1.02636	-0.641688	0.270387	-0.625752	-1.44854	-0.294175
0.128721	-1.04042	-2.13624	1.08563	-0.686223	-0.716885	-0.363426
-0.284158	-0.914077	-2.51423	1.49644	-0.638052	-1.07041	-0.507152
-0.0212071	-1.15711	-1.64625	0.849209	-0.338643	-1.06047	-0.528325
0.105367	-1.04993	-1.17037	0.488705	-0.351365	-1.17397	-0.612796
-0.302419	-0.522146	-0.990517	2.23664	-0.432441	-1.13122	-0.332205
0.103294	-1.34093	-1.19948	3.03639	-0.288577	-1.71161	-0.386439
0.000995227	-1.16659	-2.13122	1.559	-0.320896	-1.69676	-0.415966
0.736397	-1.17445	-2.04434	1.19466	-0.417418	-1.90492	-0.59055
-0.275176	-0.781698	-1.52353	2.14331	-0.224782	-1.23887	-0.187532
-0.340827	-0.99441	-1.16217	3.04243	-0.370744	-0.993398	-0.260196
0.089761	-1.21483	-1.83087	2.92977	-0.485156	-0.765716	-0.2486
0.415085	-0.914064	-1.39226	0.258431	-0.804956	-0.918356	-0.302097
0.848924	-0.700087	-0.0694345	0.519903	-0.416655	-1.14567	-0.170803
0.188487	-0.660912	-0.0665998	1.08404	-0.857327	-0.632306	-0.457136
0.119831	-0.835718	0.22253	0.479582	-0.452369	0.162573	-0.346494
0.154264	-0.623008	0.47601	1.03787	-0.356222	0.232908	-0.534004
0.285627	-1.38925	0.465855	1.21916	-0.527514	-0.450783	-0.510997
0.399971	-0.998091	-0.227635	1.19995	-0.418207	-0.000711993	-0.432876
0.196034	-1.8159	-0.24415	0.561009	-0.43773	-0.181994	-0.572238
0.0228803	-1.79662	-0.672643	0.761771	-0.364289	0.0257519	-0.370337
-0.0595239	-1.22192	-0.142913	1.08024	-0.490769	-0.139299	-0.610272
-0.241756	-1.60477	-2.68601	0.89644	-0.573644	-0.369622	-0.434664
-0.062025	-0.435741	-2.08967	0.729891	-1.01151	0.127489	-0.476076
-0.0772129	-2.09845	-1.75747	0.662208	-0.27474	-0.700425	-0.472202
-0.0677279	-1.03662	-3.07183	0.726565	-0.0239704	-0.699717	-0.536178
-0.177351	-1.33815	-2.93806	0.346546	-0.369693	-0.19829	-0.652294
-0.201205	-1.15537	-3.20193	0.597595	-0.065323	0.414784	-0.585752
-0.254683	-0.676984	-2.34715	1.11529	-0.113246	-0.353162	-0.494216
0.0647348	-2.06298	-1.97158	0.432722	-0.367977	-1.00584	-0.479233
0.0854815	-1.89662	-1.77126	2.86006	-0.0363829	-1.10063	-0.168163
-0.261312	-1.34423	-2.55648	3.01042	-0.167721	-2.05323	-0.496374
-0.0708793	-0.741776	-2.15318	1.79019	-0.103276	-1.86269	-0.4953
-0.199728	-0.441312	-1.26049	1.98776	0.0191441	-0.649805	-0.371294
-0.164773	-0.217995	-0.750911	0.39317	0.0147441	-0.623377	-0.209318
-0.263901	-0.608631	-1.61185	1.40003	-0.340497	-0.722026	-0.280725
-0.190021	-0.602436	-2.04994	0.99527	-0.145765	-1.77261	-0.352509
-0.323392	-0.414963	-2.06311	1.12571	-0.0409832	-1.68491	-0.43568
-0.279543	-0.489212	-1.61009	1.85647	0.194927	-1.62884	-0.3702
-0.170443	-0.495953	-2.4229	0.754772	-0.0336163	-1.55982	-0.0288154
0.000345946	-1.03938	-1.31103	0.678998	-0.310506	-1.32649	-0.191133
-0.0956543	-0.921733	-0.180742	0.937723	-0.430304	-1.2212	-0.226043
-0.0337079	-1.02914	-0.0476408	0.969531	-0.39824	-0.998227	-0.419904
-0.247542	-0.705558	-1.92559	0.288225	-0.416145	-1.27823	-0.363957
-0.112735	-0.693519	-1.18339	0.403654	-0.732321	-1.28516	-0.688711
-0.0521684	-1.8537	-0.813067	1.61339	-0.587414	-1.0665	-0.506443
-0.0562417	-0.361191	-1.2401	2.02447	0.0942681	-1.14582	-0.435508
-0.222683	-2.11906	-0.15097	1.0281	0.249268	-0.55496	-0.386645
-0.0909798	-1.56992	0.030705	1.57383	0.0194901	-0.220477	-0.207669
0.0997548	-0.592294	0.464843	1.98154	0.182328	-0.589413	-0.246499
-0.296011	-1.54212	-0.204116	2.07929	0.172941	-1.96882	-0.310406
0.100529	-0.751333	-0.151913	0.764121	-0.4638	-1.63997	-0.654199
0.0475344	-1.17273	0.276591	0.947599	-0.176609	-1.73672	-0.50171
-0.168518	-1.53603	1.00914	0.650774	0.0358412	-0.886166	-0.606547
-0.113057	-1.03446	0.142499	0.936642	-0.305337	-1.03916	-0.446035
-0.369416	-0.602217	0.285527	0.90115	-0.385965	-1.05705	-0.544356
0.132229	-0.790167	-0.731813	0.95606	-0.263713	-0.770801	-0.544261
-0.0421501	-0.563913	-1.25886	0.934132	-0.144119	-0.744882	-0.445846
0.465235	-0.596357	-1.2741	0.908555	-0.171922	-0.574845	-0.467567
-0.12267	-0.84094	-0.805774	0.468077	-0.292629	-0.296652	-0.584295
-0.0964506	-0.886427	-0.289384	1.30804	-0.501563	-0.18774	-0.590145
-0.058486	-1.09473	-0.718432	1.32818	-0.295887	-0.828497	-0.532498
-0.0151976	-0.993652	-1.39189	0.669347	-0.100984	-1.02746	-0.403008
-0.0205242	-0.652316	-1.00075	0.813241	-0.690468	-0.229766	-0.545798
0.147494	-0.884176	0.218347	0.343962	-0.426786	-1.02932	-0.308937
0.10689	-1.45195	-0.75705	0.30981	-0.45782	-1.71386	-0.336447
0.00386005	-1.76323	-0.397545	0.437984	-0.510099	-1.6321	-0.347648
-0.0204118	-1.78838	-0.276721	0.449545	-0.613829	-2.06196	-0.281908
-0.0809898	-1.64976	0.12752	0.379103	-0.258776	-2.14133	-0.118702
-0.0986271	-1.42782	-0.694501	0.605727	-0.086836	-1.65256	-0.106421
-0.0388061	-1.83495	-0.386132	0.638962	-0.462113	-1.12787	-0.0118436
-0.288465	-1.43146	-0.601122	0.967051	-0.358451	-0.981652	0.0908296
-0.0255628	-0.721196	0.232206	1.18066	-0.681096	-1.87067	-0.257225
-0.0146592	-1.03948	0.59586	0.611943	-0.282089	-1.16602	-0.323295
-0.112722	-1.12605	0.871676	0.787598	-0.424996	-1.74252	-0.306468
-0.335531	-0.771174	-1.03455	0.470851	-0.455916	-1.06133	-0.38202
-0.0526786	-1.05441	-1.18253	0.476652	0.0263834	-1.74499	-0.236337
-0.0696511	-0.598965	-1.34877	0.614167	-0.501012	-1.39053	-0.301866
-0.0743303	-0.920591	-0.809016	0.518025	0.056727	-1.39273	-0.309265
-0.0909308	-0.890935	0.0996379	0.54244	-0.141955	-1.27881	-0.21411
-0.00270587	-0.618011	-1.06365	0.435815	-0.47278	-1.22587	-0.294456
-0.211226	-0.837742	-1.09807	0.991951	-0.398883	-1.16251	-0.105734
0.261395	-0.831318	-0.926493	0.601575	-0.488634	-1.28983	-0.338136
0.205222	-1.23796	-1.15596	0.253038	-0.549864	-1.00129	-0.469454
-0.433388	-1.15689	-1.77914	0.942473	-0.749034	-1.68677	-0.591484
-0.247803	-1.08855	-2.4918	0.641675	-0.374853	-0.932852	-0.390393
-0.199253	-0.926096	-2.87742	0.59702	-0.355065	-2.07411	-0.165271
0.0751736	-0.883727	-2.02089	0.585312	-0.111193	-0.826144	-0.270682
-0.188106	-1.06166	-0.895604	0.943117	-0.17292	-0.477752	-0.191041
-0.220333	-0.462407	-1.14838	1.24094	-0.0981549	-0.763182	-0.203324
-0.103007	-0.762942	-0.742123	1.14685	-0.319368	-1.08267	-0.185698
-0.145161	-1.0454	-0.83994	0.468586	-0.453974	-0.752058	-0.50287
-0.27918	-1.8432	-0.0737541	1.24782	-0.636305	-0.608179	-0.319986
1.28025	-0.312611	0.548802	1.03664	-0.492345	-0.563527	-0.318791
0.480485	-0.412261	1.25654	0.61776	-0.542819	-1.53362	-0.210626
-0.495887	-0.61069	1.77229	0.942213	0.00697363	-1.32772	-0.231579
-0.4593	-1.3178	0.335686	0.257344	0.00302404	-1.61095	-0.439948
-0.0471784	-1.6209	0.608968	0.484332	-0.422885	-1.10144	-0.314117
-0.343666	-1.69203	1.14014	0.695049	-0.229126	-1.45523	-0.320428
-0.348257	-1.77203	-0.37355	1.21024	-0.486862	-1.3031	-0.375486
0.236963	-1.10668	-1.02981	1.33015	-0.421671	-0.789382	-0.498038
-0.170246	-1.60498	0.296744	1.97698	-0.540679	-0.715046	-0.426213
0.0183261	-0.576532	0.0730063	0.271807	-0.819409	-0.962379	-0.420792
-0.150138	-0.952097	0.161672	-0.077238	-0.966579	-1.08085	-0.467853
0.180758	-1.17258	0.515667	0.0275677	-0.995394	-1.19832	-0.448609
0.0220523	-0.579221	1.17805	0.252844	-0.530902	-0.94925	-0.467193
-0.0993802	-0.948565	-0.233731	0.219838	-0.629937	-1.12373	-0.542578
-0.35041	-1.48367	-1.16984	1.48704	-1.29448	-0.567142	-0.523702
-0.379125	-1.78444	0.677962	1.1661	-0.861244	-0.403605	-0.475872
-0.144695	-1.56162	0.480084	0.615336	-0.0198885	-0.457218	-0.25942
-0.136849	-2.32929	-1.14659	0.437537	0.105223	-0.737081	-0.374421
0.254432	-1.9703	-2.34365	0.321036	-0.730186	-0.402545	-0.352761
-0.0998001	-0.378955	-3.96553	0.150109	-0.772828	-0.482176	-0.622243
0.54637	-0.482872	-1.54322	0.479779	-0.11801	-0.51894	-0.313432
-0.404727	-1.72026	0.048588	0.47782	0.0869378	-0.376783	-0.40235
-0.153875	-1.5722	-0.473464	0.850362	0.29287	-0.762654	-0.341623
0.0377191	-1.18217	-1.83981	0.696625	0.0270608	-0.914827	-0.22664
-0.152771	-1.14952	-2.09751	0.77914	-0.229556	-1.08696	-0.349399
-0.205557	-0.821277	-2.21388	1.23614	-0.834449	-1.57049	-0.347404
-0.217818	-1.38401	-1.74023	1.62315	-0.676229	-0.7978	-0.230376
-0.118157	-1.40868	-2.55101	2.08917	-1.09297	-0.575389	-0.37864
-0.0980137	-1.11972	-4.02486	2.58272	-0.494399	-1.19977	-0.714178
-0.32696	-1.02894	-4.0691	1.19576	-0.443906	-0.995048	-0.442219
-0.0713444	-0.92083	-3.70015	0.430237	0.0451208	-1.3599	-0.478002
0.334132	-1.29536	-2.15917	1.74103	-0.35464	-1.12811	-0.483607
0.41299	-0.812481	-1.51878	1.02401	-0.685027	-0.69218	-0.433567
-0.229602	-1.10832	-1.26525	0.949646	0.0190456	-0.80234	-0.212768
-0.125842	-1.20309	-1.72798	0.819309	-0.519656	-0.963192	-0.102193
-0.249947	-1.22652	-2.23189	1.32412	-0.602612	-0.831254	-0.128825
-0.260798	-0.631143	-0.786178	2.19708	-0.768934	-1.28723	-0.00499446
-0.29778	-1.22144	-1.26315	1.44312	-0.854145	-0.943067	-0.265142
0.131561	-0.888834	-0.984445	0.610971	0.0759454	-0.768208	-0.144995
-0.286142	-0.827197	-1.02755	0.512506	-0.174001	-1.36181	-0.153021
-0.11211	-1.0498	-0.411465	0.375883	-0.0872194	-1.44238	-0.237904
0.170336	-0.984035	-0.268163	0.512095	-0.194083	-1.22313	-0.322343
-0.227266	-1.15872	-1.46423	0.940796	-0.67613	-0.733853	-0.466166
0.0923582	-1.51538	-1.11058	1.89998	-0.063547	-0.896727	-0.37305
-0.356025	-0.980988	-0.684003	1.60223	-0.321075	-0.714205	-0.52182
-0.201289	-1.13917	-1.7387	2.14924	-0.219466	-1.84881	-0.404116
-0.204593	-0.820044	-1.54974	0.552941	-0.268076	-1.23446	-0.380131
-0.175613	-0.737675	-0.799684	0.616532	-0.98455	-1.27714	-0.467399
-0.0351183	-1.04567	-1.59258	0.789884	-0.723222	-1.28738	-0.374212
-0.0999205	-0.903119	-1.51267	1.34674	-0.742343	-1.21297	-0.49867
-0.18335	-0.67871	-1.38352	0.387912	-0.760892	-1.39432	-0.601254
-0.154096	-0.610493	-0.152958	0.477693	-0.664368	-1.026	-0.68869
0.0178514	-0.710489	-0.20953	0.412516	-0.689113	-0.961879	-0.324317
-0.0476571	-0.832894	0.131487	0.722496	-0.880734	-1.06082	-0.371472
-0.138504	-0.575435	-0.00601382	0.595741	-0.922873	-1.00749	-0.230101
-0.00680929	-0.902949	-0.131414	0.302743	-0.229113	-1.31892	-0.438729
-0.205448	-0.184784	0.053809	1.4545	0.133098	-1.07532	-0.388396
-0.176528	0.142298	-0.454492	1.21877	-0.0803357	-0.873577	-0.36656
-0.234978	-0.673164	-0.859496	1.27326	-0.435393	-0.758188	-0.373501
0.0619055	-0.877677	-0.8201	1.65756	-0.696541	-1.43629	-0.353612
-0.0594584	-1.24095	-0.926784	0.482745	0.00350589	-2.00231	-0.198788
-0.0178914	-0.892931	-0.997575	0.852196	0.361992	-1.92793	-0.191017
-0.00473022	-1.17641	-1.26649	0.824653	0.162865	-1.68877	-0.190693
-0.0501499	-0.539844	-1.15977	0.590057	-0.295433	-1.45914	-0.416789
-0.144365	-0.597406	-1.6307	0.225377	-0.423452	-0.750035	-0.336912
-0.247538	-0.718147	-0.810126	0.676131	-0.824895	-0.302382	-0.54158
-0.416388	-0.563325	-1.40027	0.928658	-0.0884724	-0.58356	-0.418383
-0.325618	-0.511412	-1.43565	0.522503	-0.600829	-0.568019	-0.378883
-0.122819	-0.591059	-1.06699	0.723865	-0.504268	-0.775704	-0.418376
-0.0356784	-0.826088	-0.994582	0.709424	-0.285276	-1.0975	-0.441401
-0.0336243	-0.99637	-2.63956	0.570911	-0.0832845	-1.8081	-0.317119
0.0474191	-1.30195	-3.03229	0.393534	0.193434	-1.27928	-0.391574
0.109878	-0.624466	-2.00591	0.470602	-0.426077	-0.998694	-0.32703
-0.178913	-1.05981	-0.36222	0.477569	0.0879127	-1.07419	-0.451814
0.0617109	-1.00131	-0.561575	1.17247	0.125684	-1.15489	-0.37595
-0.148549	-0.919821	-0.75841	0.900556	0.0123508	-1.5475	-0.381045
0.00387885	-0.729677	-2.04833	1.53298	0.253235	-0.998307	-0.298489
0.111143	-1.9452	-2.50976	0.763642	-0.0590137	-0.655266	-0.237076
-0.152793	-1.38874	-2.13179	1.34287	0.028962	-0.517371	-0.246679
-0.266118	-0.571955	-0.487783	0.355529	0.265949	-0.330196	-0.354821
0.0880739	-0.434073	-0.950794	0.333678	-0.438616	-1.05551	-0.248213
0.125913	-0.682793	-0.190877	0.555074	0.136451	-0.839682	-0.308024
0.302507	-0.993854	0.166217	0.703309	0.064996	-0.933883	-0.869271
-0.118922	-1.19564	0.539097	0.589241	-0.48688	-1.00514	-0.961708
-0.0368597	-1.084	-0.700064	0.446063	0.0737729	-1.26492	-0.604389
0.0810722	-0.988118	-0.274666	0.933628	-0.0518922	-0.912185	-0.509176
0.124164	-1.51018	-0.606346	1.2112	0.177908	-1.09176	-0.446938
-0.192229	-1.1354	-0.620289	1.26984	-0.215897	-0.879843	-0.461277
-0.622375	-0.888962	-1.19549	1.32063	-0.190468	-0.878714	-0.512174
-0.467455	-0.682238	-0.762323	1.25134	-0.427619	-0.669297	-0.432002
-0.23315	-0.770909	-0.426134	0.488407	-0.298391	-0.621133	-0.535932
-0.48195	-0.625921	0.033098	2.33827	-0.392953	-0.994615	-0.290744
-0.192872	-0.464472	-1.68386	2.68843	0.094465	-1.52887	-0.437912
-0.223111	-1.26963	-2.05292	0.630388	-0.465742	-1.04319	-0.560882
-0.261459	-1.15105	-1.30196	1.26137	-0.880804	-1.3817	-0.547825
-0.0723903	-0.877716	1.0679	0.57994	-0.448026	-0.93278	-0.745872
-0.128224	-0.998274	1.31598	0.624469	-0.423632	-0.607966	-0.291958
-0.270259	-1.47861	-0.394377	0.328305	-0.35539	-0.619031	-0.315956
-0.11672	-1.13356	0.623425	0.363916	-0.3419	-0.477874	-0.334211
-0.274821	-1.16558	0.398282	0.352033	-0.383559	-0.449944	-0.511663
-0.242427	-2.89519	0.520278	0.74603	-0.0819318	-0.556465	-0.303674
-0.248743	-0.696856	0.310643	0.606889	-0.573852	-0.37471	-0.303214
-0.178516	-0.632737	0.298965	0.823137	-0.706855	-1.03322	-0.581029
-0.23807	-0.75582	-0.066113	0.778464	-0.381678	-1.14269	-0.117419
0.00502691	-0.846592	-0.154657	0.896194	-0.292035	-2.01192	-0.0596466
0.0758485	-1.37352	-0.0226459	0.93733	-0.62586	-1.31064	-0.129775
0.233784	-1.47583	-0.231836	0.86664	-0.459604	-1.25597	-0.584955
0.265653	-0.403447	1.31089	1.25903	-0.248832	-2.18687	-0.584252
0.287633	-1.91536	0.519636	0.9902	-0.584059	-1.83427	-0.568781
0.347047	-1.6105	-0.844632	1.73476	-0.426994	-0.706204	-0.461482
-0.0562568	-1.36327	-1.12057	1.72106	-0.227676	-1.05409	-0.638129
-0.0308453	-1.13112	-0.760703	1.72243	-0.0224248	-1.51467	-0.578859
0.0161885	-0.568696	-1.38764	1.18656	-0.336727	-1.62125	-0.477923
0.0312338	-0.931802	-2.91873	1.28739	-0.342168	-0.704287	-0.64227
-0.149028	-0.793592	-0.321844	1.77467	-0.33648	-0.870053	-0.435714
-0.0164793	-0.851278	-0.844903	0.269493	-0.488003	-1.4227	-0.472676
-0.347495	-0.924404	-1.38126	0.448869	-0.604091	-1.02387	-0.66412
-0.189374	-0.188608	-2.03891	1.14934	-0.568577	-0.971807	-0.693378
-0.108282	-0.800683	-2.00917	5.9513	-1.0138	-1.01763	-0.625519
-0.0478395	-0.610199	-1.89511	1.67915	-0.33811	-1.66276	-0.652109
0.188365	-0.71207	-1.89894	1.01097	-1.15961	-0.992798	-0.461714
0.140292	-0.688636	1.74911	0.979565	-0.9523	-0.86245	-0.500197
0.350485	-1.29228	1.57236	0.584362	-0.393554	-1.60332	-0.489535
0.102091	-0.48313	1.34628	0.343873	-0.604566	-1.49732	-0.578174
-0.321712	-0.849092	2.18328	1.23983	-0.390538	-0.543723	-0.402613
0.146098	-1.15482	-0.649141	0.572253	-0.324035	-0.477057	-0.407383
0.0623326	-1.05521	0.785275	0.952039	-0.385455	-0.785474	-0.390503
0.2382	-0.37944	0.575798	0.807376	-1.12909	-0.659818	-0.448344
-0.369352	-1.29814	0.305253	1.60702	-0.917257	-0.928717	-0.128801
-0.307938	-1.30787	-0.539973	1.77976	-1.5804	-0.140614	-0.109084
-0.2015	-1.3594	-0.493802	0.887092	-2.66613	-0.395198	-0.351872
0.81889	-2.21123	-2.35984	0.769646	0.404634	-0.587209	-0.298959
1.15164	-1.76081	-1.49694	0.924701	0.55293	-1.16722	-0.411173
0.0901396	-1.19033	-0.290465	0.511447	-0.417656	-1.03735	-0.375181
0.46309	-1.5654	0.499413	1.36859	-0.292094	-1.33019	-0.452694
-0.481119	-1.32823	1.54148	1.86981	-0.498773	-0.800935	-0.40624
-0.299226	-0.562488	0.287213	1.72176	-0.77543	-0.982821	-0.296997
0.0145254	-1.16389	-0.611131	0.618193	-0.391835	-0.793402	-0.258041
-0.296549	-2.21728	-1.83043	0.798262	-0.501695	-0.872638	-0.280975
0.061285	-1.98089	-0.966253	1.29266	-0.566973	-0.783656	-0.303761
0.0745048	-0.927805	-0.296341	1.43318	-1.00875	-0.900597	-0.290393
0.719329	-0.76564	-1.95845	0.546134	-0.244507	-1.49269	-0.248522
-0.157411	-0.70661	-1.49594	0.694313	-0.21635	-1.71446	-0.287056
-0.250021	-0.923156	-3.52835	0.507678	-0.267763	-1.14105	-0.232696
-0.426414	-2.12341	-1.15701	2.17052	-0.378034	-1.22376	-0.257224
-0.405825	-0.799798	-1.27478	0.262019	-0.150508	-0.937105	-0.540457
-0.0380608	-1.05719	-0.634603	2.05531	-0.53032	-0.592218	-0.280126
-0.158752	-0.695746	-0.605035	1.32364	-0.339819	-0.600881	-0.457732
-0.0232148	-0.444135	-1.37852	0.0787646	-0.688496	-0.612052	-0.277581
-0.334735	-1.37672	-3.08169	1.32765	-0.848339	-1.07913	-0.310163
-0.38281	-1.32269	-0.871025	1.68976	0.0269027	-1.41011	-0.246486
-0.160571	-1.00972	-3.37685	2.71056	-0.29062	-0.719098	-0.131777
-0.301771	-0.829337	-2.26346	0.764171	-0.563941	-1.25749	-0.113488
-0.0950747	-0.512542	-0.146793	0.668919	-0.380965	-0.663009	-0.125697
-0.0207704	-1.77659	-1.33385	0.791935	-0.468974	-1.14141	0.101554
-0.0598348	-1.48847	-2.14382	2.74883	-0.402523	-1.04932	-0.062666
-0.114905	-0.80349	-0.965093	2.61222	0.0926063	-0.986206	-0.168833
-0.200511	-0.976961	-1.88432	2.27535	0.0490383	-0.708783	-0.262193
-0.105045	-1.17393	-1.17478	2.27663	-0.272866	-0.771962	-0.321102
-0.056482	-1.85551	-1.09902	0.437878	-0.147308	-1.23995	-0.197468
-0.175428	-1.49776	-0.769799	1.21278	0.0771013	-0.88948	-0.542765
-0.0907884	-1.12091	0.206686	0.924468	0.179326	-1.0312	-0.508897
-0.1053	-1.40561	-1.80005	0.833165	-0.0611257	-1.04753	-0.428233
-0.301188	-1.04184	-0.559219	0.965426	-0.776842	-0.848266	-0.437941
-0.0308899	-0.933732	0.542441	0.716052	0.0997401	-1.05813	-0.135935
-0.142936	-1.09683	0.0769734	0.764263	-0.436946	-1.09662	-0.245298
-0.244487	-0.830104	-0.126651	1.86354	-0.676645	-1.09469	-0.310303
-0.284576	-1.10163	-0.479744	0.744507	0.0827742	-1.40307	-0.381291
-0.106166	-1.14077	0.122277	0.935934	-0.316067	-1.00252	-0.343945
0.00555314	-0.721341	-0.422592	0.540314	-0.105061	-0.862751	-0.473511
-0.0636042	-1.91485	-0.40924	1.13002	0.0426056	-0.949187	-0.516396
-0.0839975	-1.59264	0.133966	1.2576	-0.380344	-1.12354	-0.581442
-0.156048	-2.38469	-0.339763	0.951134	-0.300163	-1.31106	-0.497648
0.0438174	-1.95721	0.704305	1.10432	0.31779	-0.815995	-0.218679
-0.146249	-2.20127	-0.0055096	0.114901	0.0981172	-0.636515	-0.278206
-0.0774392	-2.15575	0.376436	1.49472	-0.167315	-0.550993	-0.25362
0.042221	-1.12459	-1.16592	0.730061	-0.411517	-0.765059	-0.548803
-0.0736573	-0.90748	-1.54364	0.50689	0.00803759	-0.463913	-0.464889
-0.307227	-1.35459	-1.40742	0.883354	-0.161519	-0.56825	-0.386588
-0.313216	-1.36487	-1.08368	1.01446	0.535186	-0.489318	-0.420559
-0.0486841	-0.987353	-1.47356	0.812113	0.289659	-0.897504	-0.334702
-0.108152	-0.437253	-1.87747	0.38014	0.106696	-0.726032	-0.182395
-0.0994295	-1.37413	-1.0893	1.28103	0.18535	-0.931675	-0.286041
-0.164554	-1.45809	-1.36859	0.823866	0.0326315	-1.31651	-0.11756
0.000285637	-1.25758	-1.64724	0.551318	0.0405286	-1.04649	-0.0871961
-0.00324687	-1.35744	-0.207333	0.8036	-0.172509	-0.898398	-0.11087
0.0652927	-1.30166	-0.723719	1.35127	-0.274919	-0.684428	-0.140415
0.205744	-1.93191	-0.238434	2.29768	-0.616093	-0.522213	-0.104755
-0.131719	-1.56653	-0.144629	1.96834	-0.825854	-0.760904	-0.316861
0.0795799	-1.04646	-0.468068	2.52662	-1.08482	-0.499735	-0.434977
0.0676204	-1.30124	-1.03661	1.75243	-0.800917	-0.692172	-0.425603
-0.0675201	-1.08209	0.389551	2.08253	-1.18001	-0.811847	-0.511637
-0.155729	-1.85659	-1.14773	2.27478	-1.02528	-0.902055	-0.296301
-0.130557	-0.639068	-0.219281	3.08584	-0.446025	-0.652087	-0.298895
-0.106373	-0.72785	-0.475647	1.69054	-0.614875	-0.43147	-0.411984
-0.0192679	-1.06823	-1.33728	1.45948	-0.601544	-0.479653	-0.482192
-0.086973	-0.83698	-1.73615	0.705444	-0.357311	-0.530567	-0.458139
-0.126213	-1.24849	-1.82862	0.317288	-0.521646	-0.627049	-0.514651
0.256124	-0.428245	-1.28487	0.125638	-0.405703	-0.508268	-0.466641
0.413755	-0.826185	-0.720437	1.44792	-0.709538	-0.679777	-0.451694
-0.27276	-0.755315	-0.319092	2.64219	-0.580774	-1.33112	-0.515504
0.198361	-1.07219	-1.11765	0.620517	-0.777878	-1.4331	-0.52091
-0.238248	-0.850346	-0.636619	1.93623	-0.475918	-1.40437	-0.381348
-0.0401869	-0.622079	-0.607108	1.67232	-0.889373	-1.50199	-0.527288
-0.0675218	-0.603823	-0.903343	1.74955	-0.201962	-1.62082	-0.468547
-0.164841	-1.37564	-0.290182	0.785148	-0.390202	-0.969561	-0.431899
0.0980051	-1.14113	-0.19675	0.396318	-0.0772877	-0.853146	-0.520571
-0.0789404	-1.48898	-0.4137	0.716221	-0.203862	-0.827488	-0.550135
-0.0286389	-1.0034	-1.6578	2.77696	-0.745274	-0.795922	-0.522602
-0.010319	-1.45596	-1.8347	2.89074	-0.731332	-0.875522	-0.133778
-0.317669	-1.39321	-1.45015	3.43508	-0.799011	-1.11873	-0.456012
-0.111527	-1.23774	-2.32413	2.2934	-0.37041	-0.995753	-0.701806
-0.0379686	-1.45885	-2.73741	1.00166	-0.488389	-1.00131	-0.535707
-0.0984255	-1.80466	-2.81239	1.01008	-0.677917	-0.768261	-0.339636
-0.0995781	-0.834514	-4.03512	0.959723	-0.17902	-0.620868	-0.66174
-0.147884	-1.16537	-4.1754	1.31375	-0.459272	-0.311035	-0.607986
-0.044595	-1.24724	-4.19203	3.258	-0.50511	-0.517126	-0.523605
-0.0668453	-2.07561	-4.16585	1.1946	-0.56419	-0.503788	-0.611902
-0.300232	-2.21851	-1.3638	1.44933	-0.216648	-0.358647	-0.388603
-0.142141	-2.74703	-5.91909	0.962747	-0.473552	-1.15596	-0.440459
0.000861609	-2.85812	-6.03447	0.776477	-0.179006	-1.838	-0.522423
-0.0225787	-0.305306	-1.72397	1.34762	-0.577525	-1.2273	-0.502234
-0.0801106	-1.82641	-0.927806	1.87913	-0.624768	-0.332403	-0.705572
-0.22915	-1.1432	0.0561418	1.80255	-0.415838	-0.47039	-0.669274
-0.274301	-1.11966	0.280156	0.218067	-0.681781	-0.596245	-0.551495
-0.329906	-0.585951	-0.13658	0.50315	-1.54455	-0.431994	-0.507971
-0.255866	-0.512939	-1.85744	0.534468	-1.43224	-0.2928	-0.334465
-0.138141	-0.606875	-0.498931	0.460526	-0.716016	-0.66152	-0.41906
-0.0451151	-0.784363	-0.531698	0.347725	-0.0907041	-0.688667	-0.314564
0.0453863	-0.99874	3.31139	0.0849781	0.0428814	-0.919639	-0.271802
-0.200851	-0.457454	0.107325	0.24386	-0.954996	-1.22256	-0.326319
-0.130712	-1.26767	-2.41762	0.332676	-0.864624	-1.2284	-0.23474
0.0222957	-0.957462	-2.6556	0.224434	-0.977338	-1.38696	-0.25225
0.0958471	-0.623027	-2.66155	0.273183	-0.232344	-1.53874	-0.327855
-0.130977	-0.713732	-1.09762	0.433733	-0.107355	-0.456837	-0.450927
-0.0401311	-1.19123	-1.65403	0.415602	-0.417918	-0.589426	-0.428523
-0.0521066	-0.90078	-1.45632	1.02134	-0.225147	-0.787687	-0.31747
-0.182661	-0.573129	-2.81984	1.32457	-0.357023	-0.900908	-0.361315
-0.012305	-1.20168	-1.74374	0.297684	-0.437971	-0.800078	-0.438827
-0.211899	-0.38555	-2.84831	0.717407	-0.254879	-1.08795	-0.306003
-0.23219	-1.23186	-2.17746	1.92804	-1.09976	-1.33188	-0.34859
-0.23404	-1.75093	-4.74571	2.49178	-0.256945	-0.539023	-0.539745
-0.23896	-1.63997	-2.73369	2.62421	-0.0893764	-0.838029	-0.352517
-0.180745	-1.88422	-2.0854	2.65963	-0.313749	-1.11913	-0.340288
-0.124461	-1.40544	-0.192032	1.0775	-0.193561	-1.31293	-0.332515
-0.139159	-0.769998	-0.561178	0.913916	-0.27633	-1.12645	-0.366526
-0.194218	-0.675081	0.234221	1.31085	-0.433352	-1.32288	-0.328337
-0.173568	-1.53179	-0.83935	1.19547	-0.583784	-1.1688	-0.441499
-0.1153	-0.567352	-1.41307	1.07178	-0.731361	-1.18714	-0.590472
0.0229658	-0.837341	-0.393983	1.44102	-0.803755	-1.2976	-0.606224
-0.0391175	-0.308113	0.0302146	2.29827	-0.268433	-0.457251	-0.645
-0.0577808	-0.498548	0.251789	3.39143	-0.300407	-0.693474	-0.685596
-0.101586	-1.05635	-0.103471	1.74905	-0.17392	-0.437885	-0.550379
-0.193529	-1.07556	0.509686	0.102896	-0.37692	-0.740839	-0.519955
-0.206626	-0.863581	1.10225	0.388865	-0.54798	-0.564495	-0.363963
-0.072288	-1.13933	1.74662	-0.383443	-0.479388	-1.43414	-0.413599
0.133511	-1.12657	0.753514	1.23697	-0.769613	-1.35879	-0.372271
-0.137263	-1.35448	0.216287	0.803716	-0.417616	-0.502997	-0.537795
-0.253491	-2.08916	-0.970232	3.83432	-0.686792	-1.25903	-0.422279
-0.260468	-1.58022	-1.47756	1.90406	-0.72177	-0.43539	-0.374487
-0.341753	-0.78998	-1.0006	3.02166	-0.277967	-1.35818	-0.268726
-0.28432	-0.743611	-0.670925	2.75943	-0.277203	-0.158277	-0.278804
-0.0285312	-1.73234	-1.29775	2.32402	-0.234037	-0.110085	-0.399976
-0.145781	-1.73944	-1.93639	2.28946	-0.246922	-0.171518	-0.433019
0.0799242	-2.29968	-0.582216	1.42756	-0.336827	0.0653269	-0.187844
-0.0819506	-0.77794	-0.290806	1.57318	-0.332308	-0.0714744	-0.586245
0.0900434	-0.548384	-0.564214	0.76729	-0.194271	-0.436873	-0.549603
0.197058	-0.845873	-0.694243	1.02084	-0.0712207	-0.405497	-0.460795
0.404273	-1.15565	0.180578	0.783705	-0.920574	-0.577766	-0.486445
0.174033	-0.507674	-0.835528	0.88832	-0.824153	-0.849796	-0.375229
0.00212555	-1.09052	-0.918775	1.6458	-0.363905	-0.261689	-0.21122
0.0144246	-0.575743	0.0433487	1.07337	-0.206261	-0.631404	-0.253181
0.0582233	-0.661864	-0.326777	0.58788	0.0601312	-0.784447	-0.228723
-0.0866072	-1.04024	-0.35241	0.546231	-0.332	-0.436758	-0.4188
-0.0748961	-1.07105	-0.401442	0.375631	-0.175806	-0.279024	-0.460533
0.0013039	-1.29353	-0.703212	0.571605	-0.29325	-1.03906	-0.439542
-0.108261	-0.56152	0.293314	0.939139	0.0234729	-1.51732	-0.328587
-0.0717135	-1.15498	-0.325831	1.30004	-0.0581133	-0.732184	-0.203697
0.0499737	-0.920352	-0.924039	0.878224	-0.852276	-1.11556	-0.284485
-0.0571902	-1.6386	-0.118147	1.34882	-0.609994	-0.279552	-0.381608
-0.0424479	-2.27425	-1.57573	-0.317055	-0.677746	-0.287676	-0.718615
0.0439084	-2.47371	-0.166554	0.0724241	-0.355196	-1.57492	-0.431161
-0.0930878	-1.20125	0.18173	-0.157373	-0.379006	-1.035	-0.575835
-0.163355	-1.82842	-0.596685	-0.0832011	-0.381466	-0.971447	-0.540552
-0.210126	-1.6875	-1.88261	0.569481	-0.73477	-0.948802	-0.633984
-0.0768801	-1.41182	-2.11003	0.545555	-0.480273	-0.781155	-0.532244
-0.010937	-1.12875	-0.735796	0.550603	-0.253679	-1.10312	-0.407759
-0.0523526	-1.43601	-0.293174	0.539989	0.168495	-1.30787	-0.595048
-0.397024	-2.37758	-0.797745	0.763901	-0.0149488	-0.728771	-0.527116
-0.613596	-2.34067	-1.6054	1.50993	0.223135	-0.370252	-0.323094
-0.151467	-1.86143	-0.620244	1.47909	-0.0856327	-0.626242	-0.241173
0.0528273	-0.791965	-1.37991	0.606331	0.209076	-0.474057	-0.454232
0.211721	-0.476823	-1.09826	2.01344	0.22477	-0.682418	-0.493614
0.10678	-0.752345	-0.908169	2.21276	0.112492	-0.717869	-0.421966
0.626516	-1.24461	-0.897184	1.55675	-0.243184	-0.517717	-0.461296
0.443409	-1.20435	-0.259556	1.23198	-0.500605	-0.848594	-0.469354
0.0360005	-1.12173	-0.330727	0.560223	-0.827589	-0.785856	-0.359364
0.0795303	-1.20429	0.241891	0.218601	-0.592285	-1.24207	-0.412737
-0.143525	-0.979046	0.660475	0.673535	-0.432229	-1.21751	-0.311285
-0.12311	-0.695513	-0.232659	0.556723	-0.562019	-0.710811	-0.41586
0.361095	-0.716344	-0.695027	0.316231	-0.46505	-0.435216	-0.230171
0.0834538	-0.927653	-1.81241	1.94283	-0.23938	-0.529576	-0.275482
0.0719647	-0.764673	-1.31183	0.764449	-0.0667142	-1.37082	-0.200251
0.0926456	-1.07104	-1.29763	0.766559	-0.328342	-0.684566	-0.351891
-0.106552	-0.948406	-1.75316	0.377628	-0.540095	-0.853213	-0.511233
-0.0291477	-0.712913	-1.47582	0.673253	0.084853	-0.84219	-0.353245
-0.115317	-1.07736	-1.83296	0.320872	0.103862	-0.725108	-0.477629
-0.131671	-1.39626	-3.06358	0.412274	0.198149	-0.814617	-0.591342
-0.332655	-0.953861	-2.67872	0.45836	-0.0657737	-0.913026	-0.445804
-0.324407	-1.13224	-1.58957	1.22855	-0.373001	-0.966369	-0.384341
-0.132709	-1.52538	-1.28806	1.33307	-0.15682	-0.88343	-0.497425
-0.21057	-1.08368	-0.837146	0.878555	-0.271133	-1.19597	-0.441886
-0.0545736	-0.859433	-0.196868	0.825146	-0.193102	-0.621964	-0.520293
0.120239	-1.02046	-0.0291825	0.522831	-0.789978	-1.19309	-0.467301
0.342222	-1.72491	-0.391864	0.664782	-1.29978	-0.897631	-0.381851
0.113477	-1.7211	-0.297139	0.357587	-1.04513	-1.37083	-0.244321
0.334697	-1.84145	-1.30171	0.142047	-0.32472	-1.28485	-0.123147
0.348221	-1.04129	-0.853999	0.392402	-0.0112588	-1.9749	-0.385143
0.157777	-1.22591	-1.82322	0.34412	-0.659562	-0.765528	-0.158009
-0.113145	-0.757501	-0.691589	0.305145	-0.766464	-0.938984	-0.294508
-0.269878	-1.00882	-1.16432	0.232378	-0.783997	-1.60537	-0.304659
-0.338558	-1.00247	-1.22231	0.286166	-0.878368	-1.63078	-0.287663
-0.466137	-1.63398	-1.09588	1.14947	-0.731287	-1.87096	-0.488275
-0.401481	-1.88398	-0.594571	0.494024	-0.508649	-1.20807	-0.498942
-0.179495	-0.566552	-1.2037	0.366865	-0.42455	-1.52351	-0.523821
-0.407721	-0.67778	-1.1389	0.19584	-0.362872	-1.60974	-0.647764
-0.135352	-0.571277	-0.47456	0.967659	-0.250001	-1.35824	-0.380277
-0.234254	-0.489546	-1.40305	0.216268	-0.185937	-1.45672	-0.387068
-0.323454	-0.494712	-1.26859	1.40968	-0.284712	-1.2928	-0.453186
-0.00184896	-1.0114	-0.846783	1.50971	-0.309805	-0.985107	-0.533736
[truncated: 3,168 more rows]

## Sheet: Figure 3d
MigrationRateDifferenceAndrosace	MigrationRateDifferenceCampanula	MigrationRateDifferenceGentiana	MigrationRateDifferencePhyteuma	MigrationRateDifferencePrimula	MigrationRateDifferenceSaxifraga	MigrationRateDifferenceShared
[truncated: 5,001 more rows]

[truncated: 8 more sheets: Figure 3e, Figure 3f, Figure 4, Supplementary Figure 1a, Supplementary Figure 1b, Supplementary Figure 1c, Supplementary Figure 2a, Supplementary Figure 2b]
